# Supplementary material for: PaACL silencing accelerates flower senescence and changes the proteome to maintain metabolic homeostasis in Petunia hybrida
Source: J Exp Bot. 2020 May 4;71(16):4858–76. doi: 10.1093/jxb/eraa208 (PMC7475263; doi:10.1093/jxb/eraa208)
Supplement: eraa208_suppl_Supplementary_Datasets_S1-S4 [file eraa208_suppl_supplementary_datasets_s1-s4.xlsx]

## Sheet: S1
Supplemental Data 1 Total metabolites identified in petunia corollas
Index	Compounds	Class	CK1	CK2	CK3	PhACL1	PhACL2	PhACL3	P-value	VIP	Fold_Change	LogFC	type	cpd_ID	kegg_map	CAS
pme1944	D-Mannitol	Alcohols and polyols	106000	141000	120000	68100	68300	88400	0.0231537	0.999498	0.612534	-0.707138	-	C00392	ko00051,ko02010,ko02060	69-65-8
pme1894	D-Sorbitol	Alcohols and polyols	23500000	26300000	24600000	24100000	24200000	25400000	0.815341	0.0478072	0.990591	-0.013638	-	C00794	ko00051,ko00052,ko01100,ko02010,ko02060	50-70-4
pme2136	DL-threitol	Alcohols and polyols	104000	136000	224000	159000	183000	159000	0.766572	0.275342	1.07974	0.110686	-	--	--	6968-16-7
pme2256	D-Arabitol	Alcohols and polyols	17900	16600	21300	23800	17100	19600	0.553751	0.229851	1.08423	0.11667	-	C01904	ko00040,ko01100	488-82-4
pme2529	1,5-Anhydro-D-glucitol	Alcohols and polyols	183000	149000	166000	169000	194000	187000	0.237065	0.362278	1.10442	0.143286	-	C07326	--	154-58-5
pme2237	Dulcitol	Alcohols and polyols	68900	78200	86100	95100	107000	98100	0.0257517	0.708041	1.28731	0.364356	-	C01697	ko00052,ko01100,ko02060	608-66-2
pme2636	Enterodiol	Alcohols and polyols	7740	7540	6300	9420	12900	12600	0.0424237	0.980422	1.61816	0.694359	-	C18166	--	80226-00-2
pme1261	Pantothenol	Alcohols and polyols	4490000	4010000	4500000	7190000	7450000	7900000	0.000371468	1.10881	1.73385	0.793976	-	C05944	ko00770	16485-10-2
pme1828	Betaine	Alkaloids	4540000	4820000	4680000	3890000	3790000	4000000	0.00198827	0.635408	0.831909	-0.265503	-	C00719	ko00260,ko01100,ko02010	107-43-7
pme0059	Quinine	Alkaloids	30900	43900	28700	29100	21700	37500	0.484439	0.374809	0.85314	-0.229145	-	C06526	ko01063,ko04742,ko04976	130-95-0
pme2155	Theobromine	Alkaloids	77600	98700	9	69800	52500	41400	0.903478	1.49737	0.928484	-0.107052	-	C07480	ko00232,ko01060,ko01065,ko01100,ko01110,ko01120	83-67-0
pmb0037	Hordenine	Alkaloids	41500	36700	35500	32800	48900	36200	0.809135	0.0705146	1.03694	0.0523315	-	C06199	ko00350	539-15-1
pme1611	Isohemiphloin	Alkaloids	44400	41400	45000	52000	47600	48600	0.0301809	0.492606	1.13303	0.180183	-	--	--	3682/2/8
pme2268	Trigonelline	Alkaloids	23800000	23300000	23100000	31200000	30300000	27500000	0.0267956	0.711924	1.26781	0.342334	-	C01004	ko00760	535-83-1
pmb0782	Piperidine	Alkaloids	4630000	4430000	4170000	5820000	5590000	5860000	0.00210947	0.765707	1.30537	0.384455	-	C01746	ko00960,ko04974	110-89-4
pmb0785	Isoquinoline	Alkaloids	86800	75700	85800	133000	135000	148000	0.0009706	1.06956	1.67539	0.744499	-	C06323	--	119-65-3
pme2914	3-Hydroxy-3-methylpentane-1,5-dioic acid	Amino acid derivatives	7140000	7580000	7730000	1810000	2310000	1860000	2.29686e-05	1.72756	0.26637	-1.9085	down	C03761	--	503-49-1
pme0137	Nα-Acetyl-L-glutamine	Amino acid derivatives	906000	1010000	821000	412000	379000	374000	0.00831034	1.37982	0.425649	-1.23227	down	--	--	2490-97-3
pme1086	Glutathione reduced form	Amino acid derivatives	164000	189000	188000	100000	121000	136000	0.0112314	0.92747	0.659889	-0.599705	-	C00051	ko00270,ko00480,ko01100,ko02010,ko04216,ko04918,ko04976	70-18-8
pme2735	S-(5'-Adenosyl)-L-methionine	Amino acid derivatives	3850000	3870000	4720000	2660000	2590000	3130000	0.0231203	0.901275	0.673633	-0.569964	-	C00019	ko00261,ko00270,ko00330,ko00908,ko01060,ko01070,ko01100,ko01110,ko01130,ko01230,ko04122	29908-03-0
pme3038	5-oxoproline	Amino acid derivatives	20900000	20100000	18700000	13800000	13700000	12900000	0.00384668	0.930301	0.676717	-0.563376	-	C01879	ko00480	149-87-1
pme1018	Glutathione oxidized	Amino acid derivatives	8510000	8620000	9750000	5590000	6200000	6610000	0.00584838	0.901206	0.684524	-0.546827	-	C00127	ko00480,ko04216,ko04918	27025-41-8
pme0172	N-Isovaleroylglycine	Amino acid derivatives	110000	118000	97000	74700	85800	78100	0.0244519	0.795317	0.734154	-0.445846	-	--	--	16284-60-9
pme0278	2,6-Diaminooimelic acid	Amino acid derivatives	1380000	1260000	1570000	1100000	962000	1030000	0.037711	0.789256	0.734442	-0.44528	-	C00666	ko00300,ko01100,ko01110,ko01120,ko01130,ko01230	583-93-7
pme0075	N-Acetyl-L-glutamic acid	Amino acid derivatives	95800	84400	73600	66800	66700	63300	0.0930738	0.690787	0.775414	-0.366962	-	C00624	ko00220,ko01100,ko01110,ko01130,ko01210,ko01230	1188-37-0
pme3351	Allysine(6-Oxo DL-Norleucine)	Amino acid derivatives	230000	246000	279000	182000	220000	194000	0.0473564	0.666202	0.789404	-0.341164	-	C04076	ko00300,ko00310,ko00960,ko01060,ko01064,ko01100,ko01110,ko01130,ko01230	1962-83-0
pme0056	2,3-dimethylsuccinic acid	Amino acid derivatives	4280000	5300000	4600000	3870000	4060000	3570000	0.0791288	0.618172	0.811001	-0.302224	-	--	--	13545-04-5
pme1368	L-Pipecolic acid	Amino acid derivatives	209000	213000	200000	145000	200000	160000	0.134267	0.605376	0.811897	-0.300631	-	C00408	ko00310,ko00960,ko01060,ko01064,ko01100,ko01110	3105-95-1
pme1419	L-Methionine methyl ester	Amino acid derivatives	409000	379000	436000	311000	358000	338000	0.0291554	0.616838	0.822712	-0.28154	-	--	--	2491-18-1
pme3388	H-HomoArg-OH	Amino acid derivatives	1240000	1170000	1190000	948000	953000	1140000	0.0862924	0.560919	0.844722	-0.243451	-	C01924	--	156-86-5
pme2122	Histamine	Amino acid derivatives	2690000	2830000	2660000	2280000	2240000	2450000	0.00916984	0.579127	0.852078	-0.230942	-	C00388	ko00340,ko01065,ko01100,ko01110,ko04080,ko04664,ko04721,ko04750,ko04971,ko04974,ko05310,ko07227	51-45-6
pme0181	1-Methylhistidine	Amino acid derivatives	869000	864000	946000	760000	787000	769000	0.0359023	0.548898	0.864502	-0.210059	-	C01152	ko00340	332-80-9
pme0113	γ-Glu-Cys	Amino acid derivatives	138000	152000	134000	137000	107000	123000	0.150397	0.475464	0.865566	-0.208284	-	C00669	ko00480,ko01100,ko04216	636-58-8
pme2569	(5-L-Glutamyl)-L-amino acid	Amino acid derivatives	231000	182000	126000	144000	168000	155000	0.514495	0.280528	0.866419	-0.206863	-	C03740	ko00480	5875-41-2
pmb2855	L-Glutamine O-hexside	Amino acid derivatives	1090000	1420000	1210000	1240000	1160000	850000	0.366347	0.381998	0.873656	-0.194863	-	--	--	-
pme0120	5-Aminovaleric acid	Amino acid derivatives	102000	111000	143000	115000	88200	118000	0.502108	0.280065	0.902247	-0.148405	-	C00431	ko00310,ko00330	660-88-8
pme0170	Nα-Acetyl-L-arginine	Amino acid derivatives	84900	77200	103000	76600	98100	64600	0.529184	0.294098	0.902678	-0.147716	-	--	--	155-84-0
pme0121	N6-Acetyl-L-lysine	Amino acid derivatives	62100	81500	79600	69300	75400	57300	0.435724	0.292908	0.905018	-0.143982	-	C02727	ko00310	692-04-6
pme0133	Asp-phe	Amino acid derivatives	899000	856000	947000	784000	822000	875000	0.119082	0.369071	0.918209	-0.123106	-	--	--	13433-09-5
pmb2857	L-Glutamic acid O-glucoside	Amino acid derivatives	178000	198000	203000	201000	185000	148000	0.455366	0.281688	0.92228	-0.116724	-	--	--	-
pmb0962	Lysine butyrate	Amino acid derivatives	121000	134000	128000	143000	97200	115000	0.56397	0.263777	0.927415	-0.108713	-	--	--	80407-71-2
pme1242	S-(methyl)glutathione	Amino acid derivatives	318000	414000	394000	362000	334000	360000	0.514205	0.207333	0.937833	-0.092597	-	C11347	--	2922-56-7
pmb0410	L-Cysteine D-γ-glutamyl-2-(trimethylammonio)ethyl ester	Amino acid derivatives	46900	35500	39100	38900	36900	38500	0.551508	0.196564	0.940741	-0.0881309	-	--	--	-
pme0116	L-Carnosine	Amino acid derivatives	9360	9880	19500	9400	10400	16700	0.862443	0.0649168	0.942179	-0.0859275	-	C00386	ko00340,ko00410,ko01100	305-84-0
pme3194	N-acetylglycine	Amino acid derivatives	4650000	4790000	4750000	4200000	4270000	4950000	0.39582	0.252977	0.945736	-0.0804899	-	--	--	543-24-8
pme3179	CYS-GLY	Amino acid derivatives	17400	10700	10300	19100	7530	9780	0.884018	0.192431	0.948177	-0.0767716	-	C01419	ko00480,ko01100	19246-18-5
pme1286	S-(5'-Adenosy)-L-homocysteine	Amino acid derivatives	6970000	7270000	7940000	6780000	6580000	7740000	0.478371	0.208114	0.951307	-0.0720164	-	C00021	ko00270,ko01100,ko01230	979-92-0
pmb2673	3-(6-Hydroxy-3,4-dioxo-1,5-cyclohexadien-1-yl)-L-alanine	Amino acid derivatives	13400	15400	8350	11500	10800	13100	0.812288	0.0461971	0.952894	-0.0696129	-	--	--	-
pme2698	Phe-Phe	Amino acid derivatives	3010000	3060000	2780000	2840000	2910000	2730000	0.301592	0.221934	0.958192	-0.0616132	-	--	--	2577-40-4
pme3017	2-Aminoisobutyric acid	Amino acid derivatives	5500000	5360000	5530000	5170000	5200000	5490000	0.221554	0.214364	0.967663	-0.0474231	-	C03665	--	62-57-7
pme0190	N-Glycyl-L-leucine	Amino acid derivatives	158000	141000	165000	145000	150000	163000	0.834361	0.0530925	0.987069	-0.0187772	-	C02155	--	869-19-2
pme2614	Methionine sulfoxide	Amino acid derivatives	19500	14000	18400	13700	22700	15300	0.984775	0.0444986	0.996146	-0.00557026	-	--	--	62697-73-8
pme2560	N-Acetylaspartate	Amino acid derivatives	293000	268000	308000	294000	303000	276000	0.929842	0.0263028	1.0046	0.00662548	-	C01042	ko00250,ko01100	997-55-7
pmb2561	N-Acetylmethionine	Amino acid derivatives	312000	354000	336000	344000	361000	334000	0.450186	0.182408	1.03693	0.0523131	-	C02712	--	65-82-7
pme2758	4-Hydroxy-L-glutamic acid	Amino acid derivatives	24600	37400	19100	23000	34300	28400	0.822891	0.179737	1.05672	0.0795933	-	C03079	--	3913-68-6
pme0173	N-Propionylglycine	Amino acid derivatives	121000	119000	96000	116000	127000	122000	0.354867	0.309906	1.08631	0.119435	-	--	--	21709-90-0
pmb1283	L-Glutaminyl-L-valyl-L-valyl-L-cysteine	Amino acid derivatives	77800	77200	80600	73100	88500	95600	0.391733	0.288771	1.09168	0.126551	-	--	--	-
pme1715	L-Saccharopine	Amino acid derivatives	634000	507000	643000	740000	629000	583000	0.431315	0.286056	1.09417	0.129837	-	C00449	ko00300,ko00310,ko01100,ko01110,ko01130,ko01230	997-68-2
pme3033	N,N-Dimethylglycine	Amino acid derivatives	3700000	3970000	4030000	4380000	4550000	4560000	0.0125264	0.546969	1.15299	0.205382	-	C01026	ko00260,ko01100	1118-68-9
pme0109	(-)-3-(3,4-Dihydroxyphenyl)-2-methylalanine	Amino acid derivatives	553000	580000	637000	672000	732000	772000	0.0249137	0.638758	1.22938	0.297929	-	C07194	--	555-30-6
pme0176	Phenylacetyl-L-glutamine	Amino acid derivatives	25000	24500	21600	27000	31600	29200	0.0328646	0.638513	1.23488	0.304371	-	C04148	ko00360	28047-15-6
pme1313	N'-Formylkynurenine	Amino acid derivatives	559000	573000	614000	713000	702000	771000	0.00668294	0.691799	1.252	0.32424	-	C02700	ko00380,ko01100	1022-31-7
pme0164	N-γ-Acetyl-N-2-Formyl-5-methoxykynurenamine	Amino acid derivatives	38100	41100	46900	56000	51100	57200	0.0194438	0.731929	1.30293	0.381764	-	C05642	ko00380	52450-38-1
pme3382	N-Acetylthreonine	Amino acid derivatives	397000	391000	374000	497000	601000	471000	0.0720056	0.77065	1.35026	0.433235	-	--	--	17093-74-2
pme0025	L-Kynurenine	Amino acid derivatives	89000	64700	95700	112000	98700	132000	0.0827038	0.737899	1.3741	0.458485	-	C00328	ko00380,ko01100,ko05143	2922-83-0
pme3825	3,4-Dihydroxy-DL-phenylalanine	Amino acid derivatives	34300	39800	32600	37300	49400	60000	0.170166	0.698407	1.37488	0.459309	-	C00355	ko00350,ko00950,ko00965,ko01060,ko01063,ko01100,ko01110,ko04728,ko04917,ko05012,ko05030,ko05031,ko05034	63-84-3
pme2430	N-Acetyl-L-tyrosine	Amino acid derivatives	143000	129000	145000	202000	206000	211000	0.0012844	0.938019	1.48441	0.569892	-	--	--	537-55-3
pme0252	N-Acetyl-l-leucine	Amino acid derivatives	12400000	14000000	12300000	20200000	21100000	20200000	0.00104659	1.01666	1.58915	0.668253	-	C02710	--	1188-21-2
pme1228	5-Hydroxy-L-tryptophan	Amino acid derivatives	244000	200000	196000	353000	350000	346000	0.0114149	1.04278	1.63906	0.712871	-	C00643	ko00380,ko01063,ko01100,ko04726	56-69-9
pmb2873	3-(2-Naphthyl)-D-alanine	Amino acid derivatives	286000	262000	306000	438000	474000	506000	0.00243964	1.05652	1.66042	0.73155	-	--	--	-
pme0128	D-Alanyl-D-Alanine	Amino acid derivatives	6940	12900	12000	20100	22100	19300	0.0198629	1.16532	1.93153	0.949746	-	C00993	ko00473,ko00550,ko01100,ko01502	923-16-0
pme0118	Pyrrole-2-carboxylic acid	Amino acid derivatives	15600	26000	20600	40500	41300	42000	0.0190053	1.21785	1.99035	0.993025	-	C05942	ko00330	634-97-9
pmb2591	Acetyl tryptophan	Amino acid derivatives	252000	220000	179000	901000	753000	889000	0.00177098	1.74808	3.9063	1.9658	up	C03137	--	2280/1/5
pmb0464	Aspartic acid di-O-glucoside	Amino acid derivatives	563000	693000	699000	16500000	11000000	14300000	0.0141195	2.62365	21.3811	4.41826	up	--	--	-
pme0247	trans-4-Hydroxy-L-proline	Amino acid derivatives	9	9	9	11900	13700	11200	0.00366984	4.04068	1362.96	10.4125	up	C01157	ko00330,ko01100	51-35-4
pme2527	L(+)-Ornithine	Amino acids	4020000	4170000	5100000	2040000	2140000	2030000	0.0189788	1.29486	0.467269	-1.09768	down	C00077	ko00220,ko00330,ko00472,ko00480,ko01060,ko01064,ko01100,ko01110,ko01130,ko01210,ko01230,ko02010	70-26-8
pme0004	L-Homocitrulline	Amino acids	836000	888000	844000	475000	453000	396000	0.000277036	1.21787	0.515576	-0.955742	-	C02427	--	1190-49-4
pme0026	L-(+)-Lysine	Amino acids	6090000	6000000	6800000	3350000	3750000	3750000	0.00246683	1.10949	0.574378	-0.799928	-	C00047	ko00300,ko00310,ko00780,ko00960,ko00970,ko01060,ko01064,ko01100,ko01110,ko01120,ko01130,ko01210,ko01230,ko02010,ko04974	56-87-1
pme0014	L-Glutamic acid	Amino acids	16500000	14900000	18600000	10600000	10900000	10900000	0.0308378	0.965223	0.648	-0.625934	-	C00025	ko00220,ko00250,ko00330,ko00332,ko00340,ko00430,ko00471,ko00480,ko00524,ko00630,ko00650,ko00660,ko00860,ko00910,ko00970,ko01060,ko01064,ko01100,ko01110,ko01120,ko01130,ko01200,ko01210,ko01230,ko02010,ko02020,ko04068,ko04072,ko04080,ko04216,ko04540,ko04713,ko04720,ko04721,ko04723,ko04724,ko04727,ko04730,ko04742,ko04964,ko04974,ko05014,ko05016,ko05030,ko05031,ko05033,ko05034,ko05230	56-86-0
pme0226	L-Asparagine	Amino acids	13600000	12500000	14600000	10000000	10800000	10100000	0.0204791	0.762477	0.759214	-0.397422	-	C00152	ko00250,ko00460,ko00970,ko01060,ko01100,ko01110,ko01230,ko04974,ko04978,ko05230	70-47-3
pme0195	L-Cysteine	Amino acids	15800	16800	12500	10400	15700	13100	0.384015	0.38134	0.86918	-0.202274	-	C00097	ko00260,ko00270,ko00311,ko00332,ko00430,ko00460,ko00480,ko00730,ko00770,ko00920,ko00970,ko01060,ko01100,ko01110,ko01120,ko01130,ko01200,ko01230,ko04122,ko04216,ko04974,ko05230	52-90-4
pme0463	L-Theanine	Amino acids	210000	214000	228000	222000	175000	173000	0.223983	0.45045	0.874233	-0.19391	-	C01047	--	3081-61-6
pme0008	L-Citrulline	Amino acids	1090000	821000	844000	795000	828000	808000	0.336084	0.378314	0.882396	-0.180502	-	C00327	ko00220,ko01100,ko01110,ko01130,ko01230	372-75-8
pme0039	L-Valine	Amino acids	22600000	23100000	27300000	22900000	21400000	21900000	0.264303	0.358679	0.906849	-0.141065	-	C00183	ko00280,ko00290,ko00311,ko00460,ko00770,ko00966,ko00970,ko01060,ko01063,ko01100,ko01110,ko01130,ko01210,ko01230,ko02010,ko04974,ko04978,ko05230	72-18-4
pme1987	L-Alanine	Amino acids	23600	31500	31300	26800	25100	26800	0.428991	0.277133	0.91088	-0.134668	-	C00041	ko00250,ko00270,ko00430,ko00450,ko00473,ko00710,ko00970,ko01060,ko01100,ko01120,ko01200,ko01230,ko01502,ko02010,ko04122,ko04974,ko04978,ko05230	56-41-7
pme0011	L-Aspartic acid	Amino acids	1470000	1310000	1470000	1290000	1320000	1300000	0.164337	0.366708	0.92	-0.120294	-	C00049	ko00220,ko00250,ko00260,ko00261,ko00270,ko00300,ko00340,ko00410,ko00460,ko00710,ko00760,ko00770,ko00970,ko01060,ko01064,ko01070,ko01100,ko01110,ko01120,ko01130,ko01200,ko01210,ko01230,ko02010,ko02020,ko02030,ko04080,ko04974,ko05230	56-84-8
pme2634	Dl-Norvaline	Amino acids	18000000	17700000	21400000	17900000	17400000	17700000	0.368366	0.2834	0.928196	-0.107498	-	C01826	--	6600-40-4
pme2890	L-Homocystine	Amino acids	300000	327000	340000	258000	322000	358000	0.781749	0.125201	0.97001	-0.043928	-	C01817	ko00270	626-72-2
pme1408	L-Glutamine	Amino acids	1170000	1120000	1060000	1100000	1180000	1070000	1	9.05331e-05	1	0	-	C00064	ko00220,ko00230,ko00240,ko00250,ko00471,ko00630,ko00910,ko00970,ko01060,ko01100,ko01120,ko01230,ko02010,ko02020,ko04724,ko04727,ko04964,ko04974,ko04978,ko05230	56-85-9
pme0016	L-(-)-Cystine	Amino acids	68500	101000	96800	82300	106000	86800	0.82754	0.11425	1.03305	0.0469037	-	C00491	ko00270,ko02010,ko04216,ko04974	56-89-3
pme1001	L-Tyramine	Amino acids	21700	22000	25500	23200	25800	26900	0.245769	0.345645	1.09682	0.133328	-	C00483	ko00350,ko00680,ko00950,ko01060,ko01063,ko01110,ko04080,ko04974	51-67-2
pme0042	L-(+)-Arginine	Amino acids	580000	556000	670000	681000	701000	671000	0.133647	0.472008	1.13677	0.184936	-	C00062	ko00220,ko00261,ko00330,ko00331,ko00472,ko00970,ko01060,ko01064,ko01100,ko01110,ko01130,ko01230,ko02010,ko04974,ko05014,ko05132,ko05142,ko05146,ko05230	74-79-3
pme1210	L-Methionine	Amino acids	16300000	16700000	18700000	19900000	20300000	19800000	0.0596861	0.544208	1.16054	0.214798	-	C00073	ko00270,ko00966,ko00970,ko01060,ko01070,ko01100,ko01110,ko01210,ko01230,ko01523,ko04974,ko04978,ko05230	63-68-3
pme0161	L-Homoserine	Amino acids	31900	32400	31800	27600	41500	44100	0.381591	0.376872	1.17794	0.236266	-	C00263	ko00260,ko00270,ko00300,ko00920,ko01100,ko01110,ko01120,ko01130,ko01230	672-15-1
pme0036	L-Histidine	Amino acids	900000	906000	996000	1130000	1140000	1090000	0.0135724	0.62052	1.19914	0.262004	-	C00135	ko00340,ko00410,ko00970,ko01060,ko01065,ko01100,ko01110,ko01230,ko02010,ko04974,ko05230	71-00-1
pme0041	L-Isoleucine	Amino acids	8540000	8300000	10300000	10800000	11000000	11100000	0.0902823	0.605642	1.21223	0.277667	-	C00407	ko00280,ko00290,ko00460,ko00960,ko00966,ko00970,ko01060,ko01064,ko01100,ko01110,ko01130,ko01210,ko01230,ko02010,ko04974,ko04978,ko05230	73-32-5
pme0057	DL-homocysteine	Amino acids	173000	150000	165000	239000	162000	200000	0.226983	0.532611	1.23156	0.300484	-	C00155	ko00270,ko00920,ko01100,ko01110,ko01230,ko01523,ko04621	6027-13-0
pme0021	L-Phenylalanine	Amino acids	15700000	14300000	17300000	19500000	20500000	21300000	0.0157222	0.732992	1.29598	0.374047	-	C00079	ko00360,ko00400,ko00460,ko00940,ko00960,ko00966,ko00970,ko01060,ko01061,ko01063,ko01064,ko01070,ko01100,ko01110,ko01130,ko01210,ko01230,ko02010,ko04974,ko04978,ko05230	63-91-2
pme0022	L-Threonine	Amino acids	1250000	1280000	1380000	1760000	1980000	1620000	0.0315426	0.808543	1.37084	0.455064	-	C00188	ko00260,ko00261,ko00290,ko00860,ko00970,ko01060,ko01100,ko01110,ko01120,ko01130,ko01230,ko02010,ko04974,ko04978	72-19-5
pme0030	L-(-)-Tyrosine	Amino acids	2180000	2310000	2490000	3520000	3660000	3500000	0.00100161	0.973884	1.53009	0.613613	-	C00082	ko00130,ko00231,ko00261,ko00350,ko00360,ko00400,ko00401,ko00460,ko00680,ko00730,ko00940,ko00950,ko00965,ko00966,ko00970,ko01055,ko01059,ko01060,ko01063,ko01100,ko01110,ko01130,ko01210,ko01230,ko04728,ko04916,ko04917,ko04974,ko05012,ko05030,ko05031,ko05034,ko05230	60-18-4
pme0018	L-Leucine	Amino acids	900000	961000	944000	1400000	1560000	1380000	0.00743733	0.983201	1.54724	0.629694	-	C00123	ko00280,ko00290,ko00966,ko00970,ko01060,ko01065,ko01100,ko01110,ko01210,ko01230,ko02010,ko04150,ko04974,ko04978,ko05230	61-90-5
pme0050	L-Tryptophan	Amino acids	18900000	20600000	20200000	32300000	32100000	29600000	0.00101742	1.00653	1.57454	0.65493	-	C00078	ko00260,ko00380,ko00400,ko00404,ko00901,ko00966,ko00970,ko01060,ko01061,ko01063,ko01070,ko01100,ko01110,ko01130,ko01210,ko01230,ko04726,ko04974,ko04978,ko05143,ko05230	73-22-3
pme0009	L-Serine	Amino acids	1070000	1020000	1150000	1880000	1890000	1820000	0.000255881	1.10721	1.72531	0.786854	-	C00065	ko00260,ko00261,ko00270,ko00460,ko00600,ko00630,ko00680,ko00920,ko00970,ko01060,ko01100,ko01110,ko01120,ko01130,ko01200,ko01230,ko01502,ko02010,ko04071,ko04974,ko04978,ko05230	56-45-1
pmb0449	2-Aminoadipic acid (L-Homoglutamic acid)	Amino acids	70900	65000	67600	132000	117000	149000	0.0170933	1.21343	1.95577	0.96774	-	C00956	ko00300,ko00310,ko00311,ko01100,ko01110,ko01130,ko01210,ko01230	542-32-5
pme1872	L-Proline	Amino acids	3070000	2960000	3610000	6920000	7430000	6870000	0.000149015	1.33	2.20124	1.13832	up	C00148	ko00330,ko00332,ko00333,ko00401,ko00404,ko00970,ko01100,ko01110,ko01130,ko01230,ko02010,ko04974,ko04978,ko05230	147-85-3
mws2254	Petunidin	anthocyanin	45800	40100	41900	41900	50700	44600	0.378037	0.266521	1.07355	0.102393	-	C08727	--	1429-30-7
pme3392	Pelargonidin 3-O-beta-D-glucoside（Callistephin chloride)	Anthocyanins	347000	338000	397000	135000	134000	144000	0.00554789	1.47026	0.381701	-1.38949	down	--	--	18466-51-8
pme1777	Cyanidin 3,5-O-diglucoside (Cyanin)	Anthocyanins	3190000	3780000	3950000	858000	1790000	1870000	0.00781261	1.36012	0.413736	-1.27322	down	C08639	ko00942	2611-67-8
pme3256	Delphinidin 3-O-rutinoside (Tulipanin)	Anthocyanins	7990000	8070000	8110000	4130000	4250000	4560000	0.000567069	1.18736	0.535374	-0.90138	-	C16315	ko00942	58285-26-0
pmb2959	Cyanidin O-acetylhexoside	Anthocyanins	869000	744000	810000	510000	474000	498000	0.00861471	1.04275	0.611638	-0.709249	-	--	--	-
pme1398	Delphinidin 3-O-glucoside (Mirtillin)	Anthocyanins	19900000	22000000	22100000	13400000	16200000	15700000	0.00564446	0.856125	0.707812	-0.498561	-	C12138	ko00942	6906-38-3
pme3609	Cyanidin	Anthocyanins	2270000	2130000	2070000	1460000	1480000	1640000	0.00156713	0.870355	0.707883	-0.498418	-	C05905	ko00941,ko00942,ko01061,ko01110	528-58-5
pmb0542	Cyanidin 3-O-malonylhexoside	Anthocyanins	414000	340000	383000	281000	288000	252000	0.0224107	0.820203	0.722076	-0.469778	-	--	--	-
pme1773	Cyanidin 3-O-rutinoside (Keracyanin)	Anthocyanins	1020000	986000	1000000	733000	898000	832000	0.0582205	0.627977	0.819361	-0.287428	-	C08620	ko00942	28338-59-2
pme3391	Petunidin 3-O-glucoside	Anthocyanins	21000000	20900000	21700000	18400000	16200000	18800000	0.0420459	0.593302	0.839623	-0.252187	-	C12139	ko00942	6988-81-4
pmb0550	Cyanidin 3-O-glucoside (Kuromanin)	Anthocyanins	3610000	4140000	4010000	3500000	3380000	3260000	0.0601799	0.530573	0.862245	-0.21383	-	C08604	ko00942	7084-24-4
pme0442	Delphinidin	Anthocyanins	2660000	2730000	2650000	2300000	2350000	2560000	0.0626146	0.46004	0.896766	-0.157196	-	C05908	ko00941,ko00942,ko01110	528-53-0
pmb2957	Cyanidin O-syringic acid	Anthocyanins	24300	16500	24900	23700	22600	14200	0.690208	0.207817	0.920852	-0.118958	-	--	--	-
pmb0557	Cyanidin O-malonyl-malonylhexoside	Anthocyanins	69100	70300	62100	76900	63500	56600	0.833407	0.0989754	0.977667	-0.0325842	-	--	--	-
pmb0545	Rosinidin O-hexoside	Anthocyanins	2370000	2340000	2310000	2330000	2430000	2300000	0.778243	0.0429718	1.0057	0.00819715	-	--	--	-
pme1397	Pelargonidin	Anthocyanins	24800	43600	46400	37400	42300	40800	0.807882	0.196779	1.04965	0.0699105	-	C05904	ko00941,ko00942,ko01100,ko01110	134-04-3
pme1786	Malvidin 3,5-diglucoside (Malvin)	Anthocyanins	9	6910000	5570000	4010000	4200000	5660000	0.849401	1.9987	1.11138	0.152349	-	C08718	--	16727-30-3
pme0443	Malvidin 3-O-galactoside	Anthocyanins	29800000	9	21900000	21100000	26800000	18500000	0.642838	2.17387	1.28433	0.361019	-	--	--	30113-37-2
pme0444	Malvidin 3-O-glucoside (Oenin)	Anthocyanins	21900000	9	25800000	18300000	21800000	25800000	0.53308	2.19577	1.38155	0.466289	-	C12140	ko00942	18470-06-9
pmb2961	Peonidin O-malonylhexoside	Anthocyanins	66700	62300	50200	157000	161000	109000	0.0302842	1.35488	2.38281	1.25267	up	--	--	-
pme1793	Pelargonin	Anthocyanins	39900	27700	36500	175000	154000	122000	0.0135684	1.80294	4.33237	2.11516	up	C08725	ko00942	17334-58-6
pme2670	4-Hydroxybenzaldehyde	Benzoic acid derivatives	20300000	19900000	20000000	13300000	13700000	13500000	2.52058e-06	0.946592	0.672757	-0.571842	-	C00633	ko00363,ko00623,ko00627,ko01061,ko01100,ko01120	123-08-0
pme0309	Methyl gallate	Benzoic acid derivatives	12900	12600	9470	9380	9660	8190	0.129345	0.636766	0.778667	-0.360921	-	--	--	99-24-1
pme3576	Anthranilic acid	Benzoic acid derivatives	41500	55000	49500	49600	28700	59700	0.807457	0.206747	0.945205	-0.0813001	-	C00108	ko00380,ko00400,ko00405,ko00621,ko00627,ko01058,ko01060,ko01061,ko01063,ko01070,ko01100,ko01110,ko01120,ko01130,ko01220,ko01230,ko07110	118-92-3
pme1814	2,5-dihydroxybenzoic acid (Gentisic acid)	Benzoic acid derivatives	71000	72700	70400	78400	75300	61000	0.973737	0.0113664	1.0028	0.0040374	-	C00628	ko00350,ko00362,ko00626,ko01100,ko01120	490-79-9
pmb3107	Syringic acid O-glucoside	Benzoic acid derivatives	1620000	1600000	1590000	1900000	1910000	1760000	0.0311936	0.556856	1.158	0.21164	-	--	--	-
pme0240	Benzoic acid	Benzoic acid derivatives	6120000	6460000	6810000	9080000	8680000	9160000	0.000796081	0.85313	1.38834	0.473366	-	C00180	ko00360,ko00362,ko00621,ko00623,ko00627,ko01063,ko01100,ko01110,ko01120,ko01220	65-85-0
pmb1318	8-Methyl-2-oxo-4-phenyl-2H-chromen-7-yl 4-(hexyloxy)benzoate	Benzoic acid derivatives	5550000	5470000	5500000	8070000	7630000	7930000	0.00231328	0.897711	1.43039	0.516406	-	--	--	-
pmb0247	p-Aminobenzoate	Benzoic acid derivatives	1230000	1320000	1010000	1790000	2320000	1520000	0.0839725	0.922913	1.58146	0.661258	-	C00568	ko00627,ko00790,ko01061,ko01100,ko01120	150-13-0
pme0413	Vanillin	Benzoic acid derivatives	2910000	3030000	2850000	4610000	4630000	4750000	1.96525e-05	1.02399	1.59158	0.670461	-	C00755	ko00360,ko00627,ko01061,ko01063,ko01100,ko01110,ko01120	121-33-5
pmb2871	2,5-dihydroxy benzoic acid O-hexside	Benzoic acid derivatives	27400000	27000000	26200000	43800000	46900000	42600000	0.00320594	1.06238	1.65385	0.725825	-	--	--	-
pmb0824	Syringic acid O-feruloyl-O-hexoside	Benzoic acid derivatives	32100	33700	32400	69000	67400	57800	0.0105795	1.23112	1.9776	0.983748	-	--	--	-
pmb2654	Anthranilate O-hexosyl-O-hexoside	Benzoic acid derivatives	58200	67900	69400	323000	364000	348000	0.00085968	1.94044	5.29412	2.40439	up	--	--	-
pmb2928	Gallic acid O-Hexoside	Benzoic acid derivatives	5800	5400	7540	59300	57800	65400	0.000905162	2.26926	9.73853	3.2837	up	--	--	-
pme3313	D-Fructose 6-phosphate	Carbohydrates	1470000	1360000	1790000	968000	647000	940000	0.0154651	1.1018	0.55303	-0.85457	-	C00085	ko00052,ko00500,ko00680,ko00710,ko01100,ko01120,ko01200,ko04152,ko04922,ko04931,ko05230	643-13-0
pme3160	D-Glucose 6-phosphate	Carbohydrates	6150000	6560000	6560000	3620000	3820000	3360000	0.000122	1.13944	0.560457	-0.835325	-	C00092	ko00500,ko00521,ko00524,ko00562,ko01062,ko01100,ko01130,ko02020,ko02060,ko04911,ko04917,ko04918,ko04931,ko04973,ko05111,ko05230	56-73-5
pma6455	Ribulose-5-phosphate	Carbohydrates	340000	329000	382000	178000	212000	227000	0.00274005	1.07479	0.58706	-0.76842	-	C00117	ko00030,ko00230,ko00440,ko00710,ko01100,ko01110,ko01120,ko01130,ko01200,ko01230,ko04918	4300-28-1
pme2435	L-Fucose	Carbohydrates	168000	232000	176000	185000	150000	184000	0.469475	0.28859	0.901042	-0.150334	-	C01019	ko00051,ko00520,ko01100,ko01120,ko02020,ko02024	2438-80-4
pmb0786	Glucosamine	Carbohydrates	15100000	16900000	23200000	15700000	17700000	17600000	0.630846	0.182165	0.923913	-0.114171	-	C00329	ko00520,ko01100,ko02060	3416-24-8
pme2755	N-Acetyl-D-glucosamine	Carbohydrates	21100000	23300000	31900000	24700000	28700000	25800000	0.803735	0.148703	1.03801	0.0538174	-	C00140	ko00520,ko01100,ko02010,ko02060	7512-17-6
pmb3088	Trehalose 6-phosphate	Carbohydrates	173000	160000	182000	190000	194000	152000	0.670489	0.126832	1.04078	0.0576606	-	C00689	ko00500,ko01100,ko02060,ko04723	4484-88-2
pme1021	D-(+)-Glucono-1,5-lactone	Carbohydrates	141000	129000	146000	148000	154000	157000	0.0858117	0.417107	1.10337	0.141911	-	C00198	ko00030,ko01100,ko01110,ko01120,ko01130,ko01200	90-80-2
pme3705	D-glucoronic acid	Carbohydrates	1390000	1220000	1240000	1560000	1620000	1410000	0.0412588	0.575848	1.19221	0.253636	-	C00191	ko00040,ko00053,ko00520,ko00562,ko01100	6556/12/3
pmb2653	D(+)-Melezitose O-rhamnoside	Carbohydrates	127000	151000	154000	165000	182000	175000	0.0513425	0.596614	1.20833	0.273018	-	--	--	-
pme2019	DL-Arabinose	Carbohydrates	1040000	885000	1180000	1290000	1330000	1350000	0.0717244	0.689245	1.27858	0.354546	-	--	--	147-81-9
pme1846	D(+)-Glucose	Carbohydrates	4600000	4580000	5080000	6110000	6390000	6670000	0.00205798	0.803266	1.34432	0.426876	-	C00031	ko00010,ko00030,ko00052,ko00500,ko00520,ko00521,ko00524,ko00901,ko01100,ko01110,ko01130,ko02010,ko02020,ko02060,ko04066,ko04068,ko04113,ko04152,ko04742,ko04910,ko04911,ko04917,ko04922,ko04930,ko04931,ko04932,ko04933,ko04973,ko04976,ko04978,ko05111,ko05230	50-99-7
pme2253	L-Gulonic-γ-lactone	Carbohydrates	259000	250000	265000	358000	329000	379000	0.0152015	0.833468	1.37726	0.461802	-	C01040	ko00053,ko01100	1128-23-0
pme0534	Gluconic acid	Carbohydrates	3340000	3590000	3440000	4280000	5100000	5040000	0.0289629	0.833496	1.39055	0.475655	-	C00257	ko00030,ko01100,ko01110,ko01120,ko01130,ko01200	526-95-4
pma0134	D(-)-Threose	Carbohydrates	841000	869000	778000	1250000	1200000	1260000	0.000466323	0.944398	1.49116	0.576433	-	--	--	95-43-2
pmb3081	Glucarate O-Phosphoric acid	Carbohydrates	1170000	617000	668000	1070000	1390000	1420000	0.0975324	0.910535	1.58045	0.660334	-	--	--	-
pme0500	D(+)-Melezitose	Carbohydrates	62800	55500	55000	92300	104000	86200	0.00916959	1.03015	1.63012	0.704979	-	--	--	597-12-6
pme3163	D-Sedoheptuiose 7-phosphate	Carbohydrates	1680000	1350000	1740000	2250000	3280000	3220000	0.0448442	1.10339	1.83438	0.875294	-	--	--	2646-35-7
pmb2507	2-Deoxyribose 1-phosphate	Carbohydrates	174000	177000	135000	419000	347000	224000	0.0910232	1.15457	2.03704	1.02647	up	C00672	ko00030,ko00240	17210-42-3
pme0519	D-(+)-Sucrose	Carbohydrates	890000	1080000	885000	6770000	7930000	7860000	0.00259512	2.16066	7.90193	2.9822	up	--	--	57-50-1
pmb2858	Maltotetraose	Carbohydrates	13800	9	9	160000	173000	133000	0.00245582	3.70585	33.7241	5.07571	up	C02052	--	34612-38-9
pme0426	4-Methylcatechol	Catechin derivatives	14800	9190	8480	8050	7570	9	0.167192	1.68331	0.481337	-1.05488	down	C06730	ko00622,ko00623,ko00626,ko01100,ko01120,ko01220	452-86-8
pme0450	L-Epicatechin	Catechin derivatives	392000	409000	425000	209000	249000	213000	0.000471597	1.15912	0.547308	-0.869574	-	C09727	ko00941,ko01061,ko01110	490-46-0
pme0205	Catechin	Catechin derivatives	434000	389000	426000	232000	241000	250000	0.00268624	1.10586	0.578863	-0.788706	-	C06562	ko00941,ko01061,ko01110	154-23-4
pmb2586	Gallocatechin-catechin	Catechin derivatives	41400	35700	42700	29600	24900	21600	0.0101375	0.971013	0.635225	-0.65466	-	--	--	-
pme2486	Protocatechuic acid	Catechin derivatives	135000	182000	180000	162000	174000	157000	0.940529	0.00103949	0.991952	-0.0116582	-	C00230	ko00362,ko00400,ko00623,ko00624,ko00627,ko01061,ko01100,ko01110,ko01120,ko01130,ko01220	99-50-3
pme1516	Epigallocatechin (EGC)	Catechin derivatives	32300	38100	34800	38300	23700	44300	0.958544	0.0509582	1.01046	0.0150069	-	C12136	ko00941,ko01110	970-74-1
pme1564	Epicatechin gallate (ECG)	Catechin derivatives	76600	85800	80600	99500	90800	101000	0.0188628	0.60388	1.19877	0.261549	-	--	--	1257-08-5
pme2478	Protocatechuic aldehyde	Catechin derivatives	456000	418000	431000	611000	582000	590000	0.000484255	0.833775	1.36628	0.450257	-	C16700	ko00950,ko01063	139-85-5
pmb2831	Protocatechuic acid O-glucoside	Catechin derivatives	9	9	9	628000	856000	591000	0.0140494	5.04272	76851.9	16.2298	up	--	--	-
pmb1754	O-Phosphocholine	Cholines	13600000	13600000	11800000	7960000	8340000	8000000	0.0121095	1.02148	0.623077	-0.682518	-	C00588	ko00564,ko01100,ko05231	107-73-3
pmb0484	Choline	Cholines	3750000	3790000	3740000	3750000	3730000	3950000	0.55316	0.0974164	1.0133	0.0190583	-	C00114	ko00260,ko00564,ko01100,ko02010,ko04725,ko04976,ko05231	62-49-7
pme1691	Acetylcholine	Cholines	1440000	1510000	1360000	1790000	1870000	1830000	0.00381781	0.728412	1.27378	0.349118	-	C08201	--	60-31-1
pma6270	sn-Glycero-3-phosphocholine	Cholines	9540000	9350000	9160000	16700000	16100000	14500000	0.00884816	1.07826	1.68627	0.753839	-	C00670	ko00564,ko00565,ko05231	28319-77-9
pma2405	Feruloylcholine	Cholines	210000	213000	195000	413000	439000	439000	8.81017e-05	1.28891	2.089	1.06281	up	--	--	-
pme3419	Esculetin (6,7-dihydroxycoumarin)	Coumarins	397000	373000	338000	279000	331000	278000	0.0401878	0.647187	0.801444	-0.319326	-	C09263	ko01061	305-01-1
pme3140	6-Hydroxy-4-methylcoumarin	Coumarins	498000	526000	534000	392000	470000	402000	0.0405448	0.64513	0.811297	-0.301699	-	--	--	2373-31-1
pme3564	Daphnetin	Coumarins	257000	227000	170000	200000	202000	171000	0.407133	0.33472	0.876147	-0.190755	-	C03093	--	486-35-1
pme2988	3,4-Dihydrocoumarin	Coumarins	1550000	1610000	1570000	1370000	1480000	1550000	0.161042	0.340635	0.930233	-0.104337	-	C02274	ko00624,ko01120	119-84-6
pme3413	Coumarin	Coumarins	26200	28900	25300	26700	29600	26200	0.667945	0.116353	1.02612	0.0371986	-	C05851	ko00940,ko01110	91-64-5
pme3367	6-MethylCoumarin	Coumarins	164000	172000	176000	192000	196000	152000	0.578814	0.170085	1.05469	0.0768156	-	--	--	92-48-8
pmb0382	O-Feruloyl 4-hydroxylcoumarin	Coumarins	321000	531000	419000	466000	356000	580000	0.648295	0.231363	1.10307	0.141522	-	--	--	-
pma0104	N-sinapoyl hydroxycoumarin	Coumarins	80700	56500	40700	83400	53000	71300	0.536324	0.372171	1.16751	0.223435	-	--	--	-
pme2997	4-Hydroxycoumarin	Coumarins	49800	63500	51900	72100	76400	77600	0.0285479	0.805349	1.36864	0.452747	-	C20414	--	1076-38-6
pmb4777	4-Hydroxy-7-methoxycoumarin-beta-rhamnoside	Coumarins	4760	2980	3480	6850	4520	6470	0.0750167	0.905394	1.59002	0.669043	-	--	--	-
pme3425	6-Methoxy-7,8-DihydroxyCoumarin	Coumarins	93200	128000	127000	192000	183000	194000	0.0168958	1.02238	1.63412	0.708512	-	C09265	--	574-84-5
pme3569	Scoparone	Coumarins	32600	39600	34600	71500	64100	77200	0.00337815	1.23377	1.99251	0.994587	-	C09311	--	120-08-1
pmb1178	O-Feruloyl 2-hydroxylcoumarin	Coumarins	11800000	9680000	10400000	22200000	23600000	21000000	0.00034235	1.28558	2.09536	1.0672	up	--	--	-
pmb2723	4-hydroxycoumarin di-glucoside	Coumarins	42200	34600	48600	82800	86800	105000	0.00645417	1.30507	2.18979	1.13079	up	--	--	-
pmb2601	7-hydroxycoumarin-beta-rhamnoside	Coumarins	39000	33900	40100	88700	88200	80700	0.000196402	1.35993	2.27965	1.18881	up	--	--	-
pme2993	Scopoletin (7-Hydroxy-5-methoxycoumarin)	Coumarins	2720000	2570000	2700000	6640000	6860000	6760000	2.08701e-06	1.45076	2.53567	1.34237	up	C01752	ko00940,ko01061,ko01110	92-61-5
pmb1207	O-Feruloyl 3-hydroxylcoumarin	Coumarins	22900	13000	7700	40600	40300	31700	0.0171168	1.41252	2.58257	1.36881	up	--	--	-
pme3131	6,7-Dimethoxy-4-methylcoumarin	Coumarins	9	10900	12200	24400	25700	18400	0.0387217	1.93298	2.96421	1.56765	up	--	--	4281-40-7
pme3431	Esculin (6,7-Dihydroxycoumarin-6-glucoside)	Coumarins	358000	324000	445000	1380000	1490000	1520000	4.984e-05	1.75063	3.8953	1.96173	up	C09264	--	531-75-9
pme2979	Pinocembrin (Dihydrochrysin)	Flavanone	20200	20600	21100	9	7230	7660	0.0231681	2.08219	0.240695	-2.05472	down	C09827	ko00941	480-39-7
pme3461	Homoeriodictyol	Flavanone	30700	28900	38000	9390	10300	5980	0.00526178	1.71937	0.263012	-1.9268	down	C09756	ko00941	446-71-9
pmb0686	Eriodictyol O-malonylhexoside	Flavanone	205000	205000	203000	104000	119000	110000	0.00177947	1.17187	0.54323	-0.880365	-	--	--	-
pme1598	Hesperetin 5-O-glucoside	Flavanone	21700000	22000000	21700000	11700000	12500000	12200000	8.86081e-05	1.15066	0.556575	-0.845352	-	--	--	69651-80-5
pme0372	Naringenin 7-O-glucoside (Prunin)	Flavanone	1720000	1830000	1930000	1040000	1110000	1150000	0.0016936	1.06308	0.60219	-0.73171	-	C09099	ko00941	529-55-5
pmb2979	Hesperetin O-malonylhexoside	Flavanone	1410000	1360000	1300000	914000	869000	920000	0.00110033	0.957335	0.664128	-0.590467	-	--	--	-
pme2960	Naringenin chalcone	Flavanone	733000	720000	707000	561000	563000	579000	0.000136735	0.730871	0.788426	-0.342953	-	C06561	ko00941,ko01061,ko01100,ko01110	25515-46-2
pme0377	Naringenin	Flavanone	748000	705000	731000	598000	594000	572000	0.00145692	0.687904	0.807692	-0.308122	-	C00509	ko00941,ko00943,ko01061,ko01100,ko01110	480-41-1
pma0791	Naringenin O-malonylhexoside	Flavanone	272000	231000	216000	189000	228000	221000	0.26672	0.38321	0.887344	-0.172435	-	--	--	-
pme1580	Eriodictyol	Flavanone	37500	35800	36500	32700	36400	28900	0.206584	0.418042	0.892532	-0.164024	-	C05631	ko00941,ko01110	552-58-9
pmc1990	4'-Hydroxy-5,7-dimethoxyflavanone	Flavanone	30000	27100	58900	35500	37500	33900	0.793792	0.0424415	0.921552	-0.117863	-	--	--	-
pme2319	Hesperetin	Flavanone	8430	9250	7230	7450	8480	7440	0.501769	0.215635	0.938177	-0.0920673	-	C01709	ko00941	520-33-2
pme0421	Phloretin	Flavanone	773000	766000	739000	773000	694000	757000	0.546788	0.136275	0.976295	-0.034611	-	C00774	--	60-82-2
pme3282	Afzelechin (3,5,7,4'-Tetrahydroxyflavan)	Flavanone	78800	105000	84800	104000	88800	85600	0.756019	0.129617	1.03649	0.0516999	-	C09320	ko00941,ko01110	2545-00-8
pme1399	Xanthohumol	Flavanone	17000	16900	16700	17500	19900	22800	0.171574	0.530003	1.18972	0.250626	-	C16417	ko00941	6754-58-1
pme3439	Butein	Flavanone	17000	16200	16300	37800	39200	38200	1.05146e-05	1.38219	2.32727	1.21864	up	C08578	ko00941	487-52-5
pme2984	Isosakuranetin-7-neohesperidoside (Poncirin)	Flavanone	46700	51900	128000	229000	244000	257000	0.0167849	1.60769	3.22154	1.68775	up	C09830	--	14941-08-3
pme3464	Isosakuranetin (4'-Methylnaringenin)	Flavanone	508	662	516	1360	2890	1340	0.125388	1.52679	3.31554	1.72924	up	C05334	--	480-43-3
pme0330	Naringenin 7-O-neohesperidoside (Naringin)	Flavanone	7570	5520	8020	73900	79400	94000	0.00563231	2.35668	11.7148	3.55026	up	C09789	ko00941	10236-47-2
pme2949	Hesperetin 7-rutinoside (Hesperidin)	Flavanone	85500	59600	70500	2120000	2140000	2530000	0.00360057	2.7941	31.4935	4.97698	up	C09755	--	520-26-3
pme0001	Hesperetin 7-O-neohesperidoside (Neohesperidin)	Flavanone	9	9	9	1930000	2090000	2350000	0.00330565	5.29101	235926	17.848	up	C09806	ko00941	13241-33-3
pmb3012	Chrysoeriol 7-O-hexoside	Flavone	1350000	1150000	1440000	431000	522000	615000	0.00291443	1.42468	0.39797	-1.32927	down	--	--	-
pma0825	Chrysin O-malonylhexoside	Flavone	90400	113000	99600	35700	42300	45200	0.00514063	1.41205	0.406601	-1.29832	down	--	--	-
pmb0602	Syringetin 7-O-hexoside	Flavone	3780000	3710000	4010000	1480000	1590000	1870000	0.000172893	1.37645	0.429565	-1.21905	down	--	--	-
pmb0569	Syringetin 5-O-hexoside	Flavone	3910000	4310000	4440000	1740000	1780000	1930000	0.00182272	1.37608	0.43049	-1.21595	down	--	--	-
pmb0576	Apigenin O-malonylhexoside	Flavone	73600	77000	85300	43600	33800	30400	0.001349	1.31273	0.456973	-1.12982	down	--	--	-
pme0324	Chrysin	Flavone	8920	14100	6260	4730	4240	5570	0.163065	1.08245	0.496585	-1.00989	down	C10028	ko00941	480-40-0
pmb0588	Luteolin 3',7-di-O-glucoside	Flavone	1160000	1330000	1190000	593000	580000	688000	0.00129418	1.23127	0.505707	-0.983628	-	--	--	-
pmb3042	Tricin 5-O-hexoside	Flavone	1720000	1600000	1690000	735000	1020000	886000	0.00437934	1.18577	0.527146	-0.923726	-	--	--	-
pmb0724	Tricin O-rhamnoside	Flavone	1170000	1210000	1300000	641000	648000	664000	0.00354388	1.19352	0.530707	-0.914014	-	--	--	-
pmb0605	Apigenin 7-O-glucoside (Cosmosiin)	Flavone	1230000	1350000	1370000	651000	703000	762000	0.000558588	1.17993	0.535696	-0.900513	-	C04608	ko00944	578-74-5
pme3303	Tricetin	Flavone	1290000	1400000	1400000	746000	779000	758000	0.00222323	1.14515	0.558191	-0.84117	-	C10192	ko00941	520-31-0
pmb3043	Tricin 5-O-rutinoside	Flavone	135000	122000	148000	72400	79300	90200	0.0057447	1.05384	0.597284	-0.743511	-	--	--	-
pme2457	Luteolin 7-O-glucoside (Cynaroside)	Flavone	608000	664000	748000	416000	408000	419000	0.0231909	1.02866	0.615347	-0.700529	-	--	--	5373/11/5
pma0249	Selgin 5-O-hexoside	Flavone	1330000	1200000	1260000	767000	665000	941000	0.0150714	0.994941	0.626121	-0.675486	-	--	--	-
pmb2999	Chrysoeriol 5-O-hexoside	Flavone	13100000	15700000	14900000	9570000	9380000	8830000	0.0146526	0.99343	0.635698	-0.653587	-	--	--	-
pme0204	Amentoflavone	Flavone	11700	8220	13400	7580	8670	5350	0.109078	0.843844	0.648259	-0.625357	-	C10018	--	1617-53-4
pmb3044	Tricin di-O-hexoside	Flavone	82200	87100	92600	57900	68200	58800	0.00463045	0.863218	0.705995	-0.502271	-	--	--	-
pmb3019	Chrysoeriol O-homovanillic acid	Flavone	7770	6150	5330	4300	4150	5460	0.115024	0.739486	0.722597	-0.468736	-	--	--	-
pma6199	Chrysin O-hexoside	Flavone	1730000	2060000	1740000	1350000	1270000	1470000	0.0287607	0.783347	0.739602	-0.435179	-	--	--	-
pmb0712	Tricin 5-O-hexosyl-O-hexoside	Flavone	19900000	22800000	22100000	17400000	16300000	14500000	0.01043	0.782532	0.743827	-0.426961	-	--	--	-
pme0364	Chrysoeriol	Flavone	25300000	24200000	26600000	19400000	19700000	18800000	0.00662657	0.7762	0.760841	-0.394333	-	C04293	ko00944	491-71-4
pmb0587	Chrysoeriol O-glucuronic acid-O-hexoside	Flavone	408000	312000	385000	243000	298000	331000	0.116081	0.614239	0.78914	-0.341646	-	--	--	-
pmb0580	Chrysin 5-O-glucoside (Toringin)	Flavone	1680000	1560000	1590000	1250000	1220000	1350000	0.00330158	0.711817	0.79089	-0.338451	-	--	--	-
pma0253	O-methylChrysoeriol 5-O-hexoside	Flavone	3500000	3430000	3610000	2690000	2760000	2920000	0.00143154	0.712393	0.794118	-0.332575	-	--	--	-
pme0379	Apigenin	Flavone	30000	32700	41400	31200	23300	28900	0.182208	0.566773	0.801153	-0.319851	-	C01477	ko00941,ko00943,ko00944,ko01061,ko01100,ko01110	520-36-5
pme3475	Butin	Flavone	702000	691000	695000	559000	563000	572000	1.64477e-05	0.686997	0.811303	-0.301688	-	C09614	ko00941	492-14-8
pma6638	O-methylChrysoeriol 7-O-hexoside	Flavone	3400000	3400000	3520000	2860000	2680000	2850000	0.00141441	0.676247	0.812984	-0.2987	-	--	--	-
pmb3028	Tricin O-sinapic acid	Flavone	141000	152000	193000	98600	154000	161000	0.396462	0.413777	0.851029	-0.23272	-	--	--	-
pmb2954	Luteolin O-hexosyl-O-hexosyl-O-hexoside	Flavone	1820000	1930000	2020000	1680000	1650000	1610000	0.0300507	0.567704	0.856153	-0.22406	-	--	--	-
pmb3002	Chrysoeriol 7-O-rutinoside	Flavone	17500	20700	16700	19100	14500	14500	0.31497	0.400474	0.876138	-0.190769	-	--	--	-
pma0819	Tricin O-glyceryl-hexosyl-O-hexoside	Flavone	164000	119000	135000	124000	129000	122000	0.390254	0.325338	0.897129	-0.156612	-	--	--	-
pmb0322	3’,4’,5’-Tricetin O-rutinoside	Flavone	81600	68500	54500	70200	59600	56300	0.536314	0.243101	0.90958	-0.136728	-	--	--	-
pma6558	Velutin	Flavone	1690000	1650000	1650000	1540000	1540000	1520000	0.00342553	0.42389	0.921844	-0.117406	-	--	--	25739-41-7
pma0359	Tricin 5-O-acetylglucoside	Flavone	139000	163000	114000	164000	98600	123000	0.693367	0.215636	0.926923	-0.109478	-	--	--	-
pmb0727	Tricin O-glycerol	Flavone	120000	134000	114000	124000	102000	117000	0.397083	0.263588	0.932065	-0.101497	-	--	--	-
pma6576	Spinacetin	Flavone	497000	447000	432000	419000	434000	447000	0.328661	0.253967	0.944767	-0.0819688	-	--	--	3153-83-1
pmb3014	Luteolin O-eudesmic acid-O-hexoside	Flavone	13800	17300	13400	11800	13000	17600	0.763742	0.156467	0.952809	-0.0697411	-	--	--	-
pmb0721	Tricin O-feruloylhexoside O-hexoside	Flavone	59800	45800	70300	60700	67900	59500	0.634429	0.231241	1.06936	0.0967444	-	--	--	-
pma0760	Selgin O-malonylhexoside	Flavone	2910000	2880000	3170000	3160000	3280000	3480000	0.0711613	0.423189	1.10714	0.146841	-	--	--	-
pme1547	Baicalein-7-O-glucuronide (Baicalin)	Flavone	11200	9630	19500	38500	4240	4330	0.86469	0.437457	1.16712	0.222954	-	C10025	--	21967-41-9
pmb3045	Tricin O-glucuronic acid	Flavone	27400	30400	32300	33700	37300	34500	0.0497446	0.541326	1.17092	0.227644	-	--	--	-
pmb0744	Tricin O-phenylformic acid	Flavone	42200	45000	42200	46500	46600	58700	0.202027	0.49127	1.17311	0.230334	-	--	--	-
pmb3000	Chrysoeriol O-acetylhexoside	Flavone	215000	174000	221000	274000	293000	195000	0.229573	0.531588	1.24918	0.320982	-	--	--	-
pmb0713	Tricin 7-O-hexosyl-O-hexoside	Flavone	23400000	30100000	9	23500000	25600000	19800000	0.632561	2.18071	1.28785	0.364965	-	--	--	-
pmb3046	Tricin 7-O-hexoside	Flavone	6770	12500	8890	11900	9500	15600	0.293634	0.582881	1.31392	0.393878	-	--	--	-
pme3509	7,4'-Dihydroxyflavone	Flavone	21000	25100	26100	22100	38800	35000	0.254511	0.58162	1.32825	0.409532	-	C12123	ko00941,ko00943	2196-14-7
pme0332	Apigenin 7-O-neohesperidoside (Rhoifolin)	Flavone	10200	6320	9350	14300	13400	8790	0.171887	0.697919	1.41051	0.496221	-	C12627	ko00944	17306-46-6
pmb2996	Velutin O-glucuronic acid	Flavone	115000	93800	105000	169000	187000	184000	0.000839394	1.09491	1.72084	0.783114	-	--	--	-
pmb2987	Acacetin O-acetyl hexoside	Flavone	12800000	13700000	11500000	23300000	23200000	20000000	0.00366856	1.10799	1.75	0.807355	-	--	--	-
pmb0578	Luteolin O-sinapoylhexoside	Flavone	15600	9	18500	22000	20000	18000	0.269585	1.68452	1.75907	0.81481	-	--	--	-
pme1550	Tangeretin	Flavone	3860000	3740000	3700000	8190000	8310000	8670000	0.000330246	1.34533	2.22743	1.15538	up	C10190	--	481-53-8
pme0089	Luteolin	Flavone	9	468000	9	314000	380000	398000	0.313137	3.31361	2.33324	1.22234	up	C01514	ko00941,ko00944,ko01100,ko01110	491-70-3
pmb3041	Tricin O-saccharic acid	Flavone	720000	759000	782000	2090000	2160000	1930000	0.00154626	1.50579	2.7333	1.45065	up	--	--	-
pme1518	Nobiletin	Flavone	2840000	2700000	2810000	7490000	7770000	7900000	0.000161841	1.51889	2.77365	1.47179	up	C10112	--	478-01-3
pma6373	3',4',5'-Dihydrotricetin O-hexosyl-O-hexoside	Flavone	195000	128000	176000	811000	893000	1070000	0.00694676	1.96072	5.55912	2.47486	up	--	--	-
pmb0620	Chrysoeriol 6-C-hexoside 8-C-hexoside-O-hexoside	Flavone C-glycosides	2720000	3190000	2630000	1410000	1370000	1300000	0.0112818	1.28073	0.477752	-1.06567	down	--	--	-
pma6360	O-methylChrysoeriol 8-C-hexoside	Flavone C-glycosides	28500	47100	58900	9	30900	42300	0.26349	1.76221	0.544305	-0.877513	-	--	--	-
pmb0618	8-C-hexosyl-hesperetin O-hexoside	Flavone C-glycosides	5320000	5270000	5620000	3050000	2640000	3380000	0.00226359	1.13333	0.559531	-0.83771	-	--	--	-
pmb3023	Eriodictyol C-hexoside	Flavone C-glycosides	2740000	2530000	2680000	1530000	1610000	1500000	0.000540616	1.10007	0.583648	-0.77683	-	--	--	-
pmb0615	Hesperetin C-hexosyl-O-hexosyl-O-hexoside	Flavone C-glycosides	428000	313000	367000	268000	237000	181000	0.0312459	0.968315	0.619134	-0.691677	-	--	--	-
pmb0639	8-C-hexosyl-apigenin O-hexosyl-O-hexoside	Flavone C-glycosides	237000	322000	202000	155000	183000	160000	0.126045	0.865797	0.654402	-0.611751	-	--	--	-
pmb0619	Eriodictiol 6-C-hexoside 8-C-hexoside-O-hexoside	Flavone C-glycosides	10400000	9430000	8930000	6460000	6180000	7120000	0.00687448	0.898585	0.687065	-0.541481	-	--	--	-
pma6496	Luteolin 6-C-glucoside	Flavone C-glycosides	3410000	3630000	3730000	2220000	2480000	2700000	0.00401368	0.900891	0.687094	-0.541421	-	--	--	4261-42-1
pmb0644	Luteolin C-hexoside	Flavone C-glycosides	3850000	3480000	3450000	2430000	2760000	2410000	0.0036647	0.86872	0.705009	-0.504286	-	--	--	-
pmb0666	6-C-hexosyl-apigenin O-sinapoylhexoside	Flavone C-glycosides	2870000	2520000	3070000	2090000	2220000	1880000	0.0229152	0.796319	0.731678	-0.450718	-	--	--	-
pmb0378	Luteolin O-feruloylhexoside	Flavone C-glycosides	68800	87700	86500	52100	64700	63800	0.0554216	0.737796	0.74321	-0.428158	-	--	--	-
pmb2976	Chrysoeriol C-pentosyl-O-hexosyl-O-hexoside	Flavone C-glycosides	187000	228000	179000	141000	152000	161000	0.0768037	0.711208	0.76431	-0.387771	-	--	--	-
pmb0662	C-hexosyl-luteolin O-feruloylhexoside	Flavone C-glycosides	225000	253000	253000	183000	226000	150000	0.105644	0.689027	0.764706	-0.387023	-	--	--	-
pmb0696	8-C-hexosyl chrysoeriol O-hexoside	Flavone C-glycosides	385000	454000	334000	297000	312000	290000	0.114926	0.691416	0.766411	-0.38381	-	--	--	-
pmb0628	Eriodictiol C-hexosyl-O-hexoside	Flavone C-glycosides	1970000	1850000	1710000	1510000	1410000	1330000	0.0125618	0.741095	0.768535	-0.379817	-	--	--	-
pmb0660	C-hexosyl-luteolin O-p-coumaroylhexoside	Flavone C-glycosides	192000	228000	231000	161000	157000	198000	0.0677878	0.642609	0.792627	-0.335286	-	--	--	-
pmb0624	6-C-hexosyl-luteolin O-hexoside	Flavone C-glycosides	563000	684000	610000	496000	494000	482000	0.0656379	0.681226	0.792676	-0.335196	-	--	--	-
pmb0645	6-C-hexosyl-hesperetin O-hexoside	Flavone C-glycosides	14700000	18500000	18100000	13900000	13600000	13200000	0.0954868	0.653868	0.793372	-0.33393	-	--	--	-
pmb0629	Chrysoeriol 6-C-hexoside	Flavone C-glycosides	58100	58600	60000	41100	49200	50200	0.0478593	0.679579	0.795133	-0.330732	-	--	--	-
pmb1108	Luteolin 6-C-hexoside 8-C-hexosyl-O-hexoside	Flavone C-glycosides	155000	112000	90000	96900	100000	98300	0.393337	0.415615	0.826891	-0.274231	-	--	--	-
pmb0680	C-hexosyl-apigenin O-p-coumaroylhexoside	Flavone C-glycosides	88500	89200	82800	67600	76300	74300	0.0150914	0.601247	0.83762	-0.255632	-	--	--	-
pmb0675	C-pentosyl-apigenin O-p-coumaroylhexoside	Flavone C-glycosides	319000	258000	299000	304000	225000	233000	0.292178	0.419717	0.869863	-0.20114	-	--	--	-
pme1624	Isovitexin	Flavone C-glycosides	18300	7520	21600	11700	13500	19600	0.868797	0.0235903	0.944749	-0.0819969	-	C01714	ko00944	29702-25-8;38953-85-4
pma6516	C-hexosyl-apigenin O-hexosyl-O-hexoside	Flavone C-glycosides	89500	71500	9	87900	78600	9	0.964795	0.0137149	1.03416	0.0484588	-	--	--	-
pmb0652	C-hexosyl-apigenin O-pentoside	Flavone C-glycosides	56100	54800	66500	62200	52600	79200	0.568347	0.224959	1.09357	0.129051	-	--	--	-
pmb0684	C-hexosyl-luteolin O-sinapic acid	Flavone C-glycosides	31800	46400	39700	48400	49400	59900	0.0780161	0.714336	1.33757	0.419619	-	--	--	-
pmb0681	Apigenin 8-C-pentoside	Flavone C-glycosides	56000	54600	67500	96300	81200	87600	0.00847733	0.914101	1.48849	0.573849	-	--	--	-
pmb0673	Apigenin 6-C-pentoside	Flavone C-glycosides	41300	48400	68400	82200	96600	64500	0.0837955	0.869102	1.5389	0.621899	-	--	--	-
pme3369	Rhamnetin (7-O-methxyl quercetin)	Flavonol	13100	15400	23900	9	2820	2950	0.0334562	2.40138	0.110286	-3.18068	down	C10176?	--	90-19-7
pme0196	Kaempferol	Flavonol	53500	54900	78900	6910	8730	8280	0.0217557	2.14176	0.12771	-2.96906	down	C05903	ko00941,ko00944,ko01061,ko01100,ko01110	20196-89-8
pme0199	Quercetin	Flavonol	777000	833000	982000	120000	127000	146000	0.00622656	2.06084	0.15162	-2.72146	down	C00389	ko00941,ko00944,ko01100,ko01110,ko04152	117-39-5
pme3514	Morin	Flavonol	738000	805000	909000	115000	138000	148000	0.00404935	2.01981	0.16354	-2.61228	down	C10105	--	6472-38-4
pme2973	Icariin (kaempferol 3,7-O-diglucoside 8-prenyl derivative)	Flavonol	105000	119000	108000	54900	53100	55700	0.00459806	1.25988	0.493072	-1.02013	down	C17555	--	489-32-7
pme0369	Kaempferol 3-O-rutinoside (Nicotiflorin)	Flavonol	4860000	4740000	4820000	2490000	2390000	2470000	1.1554e-06	1.23465	0.509709	-0.972255	-	--	--	17650-84-9
pme0197	Quercetin 3-O-rutinoside (Rutin)	Flavonol	7120000	7080000	6800000	3600000	3730000	3700000	0.000212847	1.20623	0.525238	-0.928957	-	C05625	ko00944,ko01100,ko01110	153-18-4
pme3211	Quercetin 3-O-glucoside (Isotrifoliin)	Flavonol	22500000	22000000	22800000	11900000	12300000	11800000	1.26862e-05	1.18925	0.534918	-0.90261	-	C05623	ko00944,ko01100,ko01110	21637-25-2
pme1605	Kaempferol 3-O-robinobioside (Biorobin)	Flavonol	4550000	4560000	4340000	2440000	2390000	2400000	0.000771098	1.18425	0.537546	-0.895539	-	--	--	17297-56-2
pme1590	Isorhamnetin	Flavonol	24000	25100	36700	19600	12200	14600	0.063591	1.08638	0.540793	-0.886853	-	C10084	--	480-19-3
pme3129	Quercetin 4'-O-glucoside (Spiraeoside)	Flavonol	21700000	22000000	22500000	12300000	11400000	12200000	1.46729e-05	1.17527	0.542296	-0.882847	-	--	--	20229-56-5
pmb0706	Quercetin 5-O-malonylhexosyl-hexoside	Flavonol	3240000	3630000	4100000	1830000	1930000	2570000	0.0105358	1.07182	0.577028	-0.793286	-	--	--	-
pme1622	Kaempferol 3-O-glucoside (Astragalin)	Flavonol	709000	737000	737000	402000	417000	444000	6.3609e-05	1.10991	0.578562	-0.789457	-	C12249	ko00944,ko01110	480-10-4
pmb3026	Quercetin O-acetylhexoside	Flavonol	1860000	1850000	2160000	1200000	1070000	1190000	0.00789233	1.07767	0.589438	-0.762588	-	--	--	-
pme3267	Kaempferol 3-O-galactoside (Trifolin)	Flavonol	737000	626000	799000	414000	437000	509000	0.0172361	0.984161	0.629047	-0.66876	-	C12626	ko00944	23627-87-4
pmb0711	Quercetin 7-O-rutinoside	Flavonol	2940000	2520000	2730000	1920000	1740000	2280000	0.0224034	0.802559	0.725275	-0.463401	-	--	--	-
pmb3013	Isorhamnetin O-acetyl-hexoside	Flavonol	136000	143000	140000	97500	95500	114000	0.0156265	0.816765	0.732697	-0.448712	-	--	--	-
pmb0709	Quercetin 7-O-malonylhexosyl-hexoside	Flavonol	3250000	2910000	3220000	2330000	2020000	2630000	0.0253503	0.770025	0.744136	-0.426361	-	--	--	-
pme3484	Myricetin 3-O-galactoside	Flavonol	756000	728000	828000	580000	571000	623000	0.0123511	0.750872	0.767301	-0.382135	-	--	--	15648-86-9
pme1539	Isorhamnetin 3-O-neohesperidoside	Flavonol	12600	9630	7870	5970	9890	7340	0.271568	0.57215	0.770764	-0.375639	-	--	--	55033-90-4
pme2963	Aromadedrin (Dihydrokaempferol)	Flavonol	1440000	1370000	1410000	1250000	1210000	1210000	0.00288728	0.55308	0.869668	-0.201463	-	C00974	ko00941,ko01061,ko01100,ko01110	480-20-6
pme3396	Fustin	Flavonol	532000	645000	558000	493000	499000	521000	0.156166	0.474175	0.872046	-0.197524	-	C01378	ko00941	20725-03-5
pme1502	Kumatakenin	Flavonol	17800000	17600000	18100000	16800000	15900000	15500000	0.0316925	0.462631	0.900935	-0.150506	-	--	--	3301-49-3
pme0361	Quercetin 3-alpha-L-arabinofuranoside (Avicularin)	Flavonol	135000	120000	115000	139000	119000	106000	0.869926	0.0708836	0.983784	-0.0235868	-	--	--	572-30-5
pme1506	Kaempferol 7-O-rhamnoside	Flavonol	52900	72000	65300	71400	54800	62200	0.939134	0.0224009	0.990536	-0.0137183	-	--	--	20196-89-8
pme1480	Myricetin	Flavonol	18100	24000	19700	27900	19100	19100	0.701252	0.156508	1.06958	0.0970434	-	C10107	ko00941,ko00944	529-44-2
pmb3894	Di-O-methylquercetin	Flavonol	7800000	7880000	7850000	8580000	8700000	8700000	0.000259033	0.472054	1.10412	0.1429	-	--	--	-
pme3296	Kaempferol 3-O-rhamnoside (Kaempferin)	Flavonol	40500	22900	43000	58900	35300	45900	0.29418	0.57536	1.31673	0.396959	-	C16911	ko00944	482-39-3
pma6639	Isorhamnetin O-hexoside	Flavonol	19400000	21500000	19100000	30200000	27200000	30400000	0.00271019	0.912032	1.46333	0.549258	-	--	--	-
pmb0565	Syringetin 3-O-hexoside	Flavonol	5140000	7560000	6060000	10200000	9540000	9810000	0.0293084	0.974668	1.57516	0.655498	-	--	--	-
pmb0595	Isorhamnetin 5-O-hexoside	Flavonol	16700000	15900000	16600000	25700000	26400000	27300000	0.000262683	1.0383	1.61382	0.690481	-	--	--	-
pme2898	Dihydromyricetin	Flavonol	123000	112000	95300	175000	189000	174000	0.00379301	1.03039	1.62882	0.703829	-	C02906	ko00941,ko01110	27200-12-0
pma0214	methylQuercetin O-hexoside	Flavonol	10700000	10100000	12300000	17900000	17200000	19200000	0.00137697	1.04273	1.64048	0.714121	-	--	--	-
pma2088	Quercetin-3,4'-O-di-beta-glucopyranoside	Flavonol	1020000	579000	732000	1320000	985000	1690000	0.0949272	0.969665	1.71386	0.777246	-	--	--	-
pma6389	Ayanin	Flavonol	84500	87100	84800	158000	113000	177000	0.0778128	1.04609	1.74727	0.805102	-	C04444	ko00944	-
pme3401	Syringetin	Flavonol	75200	83600	82000	166000	170000	174000	1.45176e-05	1.30127	2.11794	1.08266	up	C11620	ko00944	4423-37-4
pme3442	Quercetin 7-O-β-D-Glucuronide	Flavonol	23700	22000	24700	74400	87700	75000	0.00487024	1.65226	3.3679	1.75185	up	--	--	-
pme1524	Dihydroquercetin (Taxifolin)	Flavonol	244000	189000	242000	922000	835000	795000	0.000799027	1.72954	3.78074	1.91867	up	C01617	ko00941,ko01061,ko01100,ko01110	480-18-2
pme3288	3,7-Di-O-methylquercetin	Flavonol	9	9	9	37800	31400	33200	0.00310374	4.31798	3792.59	11.889	up	C01265	ko00944	2068/2/2
pma6687	Tricin 4'-O-(syringyl glyceryl)ether	Flavonolignan	137000	306000	293000	63100	9	119000	0.0553836	2.24131	0.247431	-2.0149	down	--	--	-
pmb0746	Tricin 4'-O-β-guaiacylglycerol	Flavonolignan	11400	9950	15300	11200	8670	10100	0.300112	0.483803	0.817735	-0.290294	-	--	--	-
pmb0745	Tricin 4'-O-syringyl alcohol	Flavonolignan	11200	11800	10100	11300	11700	7210	0.579543	0.287781	0.912689	-0.131805	-	--	--	-
pmb3049	Tricin 4'-O-(syringyl alcohol) ether 7-O-hexoside	Flavonolignan	15200	12800	18100	13600	19700	14000	0.880882	0.0569486	1.02603	0.0370734	-	--	--	-
pmb1270	Tricin 4'-O-(β-guaiacylglyceryl) ether 5-O-hexosyl-O-hexoside	Flavonolignan	31600	39900	52700	38400	52100	37500	0.878504	0.101065	1.0306	0.0434786	-	--	--	-
pmb1466	Tricin 4'-O-syringic acid	Flavonolignan	24400	31700	27400	29700	29400	40200	0.285915	0.457818	1.18922	0.250018	-	--	--	-
pmb2933	Caftaric acid	Hydroxycinnamoyl derivatives	104000	109000	118000	53600	50900	53500	0.00364737	1.28902	0.477341	-1.06691	down	--	--	-
pme0418	3-(4-Hydroxyphenyl)propionic acid	Hydroxycinnamoyl derivatives	326000	351000	305000	208000	214000	232000	0.00498045	0.943338	0.665988	-0.586432	-	C01744	--	501-97-3
pme0303	Caffeic acid	Hydroxycinnamoyl derivatives	4080000	4210000	4380000	3040000	3100000	2720000	0.00141067	0.887279	0.69929	-0.516038	-	C01197	ko00940,ko01061,ko01100,ko01110,ko01220	501-16-6
pmb2795	4-Methoxycinnamic acid	Hydroxycinnamoyl derivatives	6290000	6310000	6180000	4280000	4260000	4840000	0.00863953	0.865269	0.71246	-0.489119	-	--	--	830-09-1
pme1439	p-Coumaric acid	Hydroxycinnamoyl derivatives	3820000	2960000	3420000	2540000	2280000	2810000	0.0534533	0.738384	0.748039	-0.418814	-	C00811	ko00130,ko00350,ko00360,ko00940,ko00950,ko01061,ko01100,ko01110,ko01220	501-98-4
pme0422	3-Hydroxy-4-methoxycinnamic acid	Hydroxycinnamoyl derivatives	9800000	9640000	10000000	8320000	9300000	9770000	0.247342	0.319327	0.930367	-0.104128	-	--	--	537-98-4
pme0300	Cinnamic acid	Hydroxycinnamoyl derivatives	1270000	1210000	1190000	1210000	1190000	1200000	0.435911	0.135022	0.980926	-0.0277832	-	C00423	ko00130,ko00360,ko00940,ko01060,ko01070,ko01100,ko01110,ko01120,ko01220	140-10-3
pme0408	Syringic acid	Hydroxycinnamoyl derivatives	839000	1040000	846000	931000	941000	860000	0.976025	0.0265429	1.00257	0.00370125	-	C10833	ko00627,ko01120	530-57-4
pme3255	Methyleugenol	Hydroxycinnamoyl derivatives	30900	33600	35800	32100	32300	39800	0.683423	0.127649	1.03888	0.0550337	-	C10454	ko00940	93-15-2
pme0306	Ferulic acid	Hydroxycinnamoyl derivatives	2600000	2370000	2420000	2530000	2360000	2910000	0.501544	0.201323	1.05548	0.0778998	-	C01494	ko00940,ko01061,ko01100,ko01110	1135-24-6
pmb3110	Vanillic acid	Hydroxycinnamoyl derivatives	2660000	3130000	2630000	2940000	3270000	3100000	0.205787	0.381729	1.1057	0.144961	-	C06672	ko00627,ko01120	121-34-6
pmb0142	Caffeic aldehyde	Hydroxycinnamoyl derivatives	194000	164000	184000	196000	178000	230000	0.320449	0.346494	1.11439	0.156256	-	C10945	ko00940,ko01110	-
pme0298	Coniferylaldehyde	Hydroxycinnamoyl derivatives	1910000	1880000	1790000	2330000	2240000	2170000	0.00336633	0.639769	1.20789	0.272483	-	C02666	ko00940,ko01061,ko01100,ko01110	20649-42-7
pmb2819	O-Caffeoyl maltotriose	Hydroxycinnamoyl derivatives	1430	929	1520	721	1180	2880	0.697144	0.103877	1.23253	0.301628	-	--	--	-
pmb0478	Coumarin O-rutinoside	Hydroxycinnamoyl derivatives	312000	482000	257000	373000	374000	557000	0.408215	0.488973	1.24072	0.311181	-	--	--	-
pme0424	trans-cinnamaldehyde	Hydroxycinnamoyl derivatives	158000	149000	153000	159000	231000	187000	0.202223	0.584572	1.25435	0.326937	-	C00903	ko00940,ko01060,ko01100,ko01110,ko04750	104-55-2
pmb2835	Syringaldehyde	Hydroxycinnamoyl derivatives	37000	30800	30600	38000	44100	42700	0.0353952	0.675558	1.26829	0.342888	-	--	--	134-96-3
pme1698	Sinapic acid	Hydroxycinnamoyl derivatives	44200	40300	32900	51300	37200	67100	0.276055	0.57556	1.32538	0.40641	-	C00482	ko00940,ko01061,ko01100,ko01110	530-59-6
pme1643	(+)-piperitol	Hydroxycinnamoyl derivatives	28900	27100	31400	37300	37800	41500	0.00594334	0.782417	1.3341	0.415863	-	--	--	52151-92-5
pme1646	Pinoresinol	Hydroxycinnamoyl derivatives	228000	237000	232000	309000	318000	316000	2.69379e-05	0.825489	1.35294	0.436099	-	--	--	487-36-5
pme3446	Sinapinaldehyde	Hydroxycinnamoyl derivatives	952000	938000	806000	1330000	1180000	1370000	0.00681713	0.877822	1.43917	0.525236	-	--	--	4206-58-0
pmb2620	3,4-Dimethoxycinnamic acid	Hydroxycinnamoyl derivatives	13000000	12800000	12100000	17300000	17600000	20500000	0.0230711	0.903155	1.46174	0.547688	-	--	--	-
pme3246	Coniferin	Hydroxycinnamoyl derivatives	734000	672000	663000	1050000	1050000	991000	0.000361714	0.945969	1.49396	0.57914	-	C00761	ko00940	531-29-3
pmb0423	Hydroxy-methoxycinnamate	Hydroxycinnamoyl derivatives	1780000	1770000	1750000	2660000	2600000	2820000	0.00439649	0.972973	1.52453	0.608363	-	--	--	-
pme0388	Homovanillic acid	Hydroxycinnamoyl derivatives	148000	146000	132000	262000	194000	229000	0.0408332	0.992113	1.60798	0.685251	-	C05582	ko00350,ko01100,ko04728	306-08-1
pma6599	6-Hydroxymethylherniarin	Hydroxycinnamoyl derivatives	309000	287000	298000	458000	460000	523000	0.00884882	1.02736	1.61186	0.688724	-	--	--	-
pme1434	Syringin	Hydroxycinnamoyl derivatives	143000	160000	161000	251000	256000	254000	0.00218154	1.05342	1.64009	0.713772	-	C01533	ko00940	118-34-3
pmb2940	1-O-beta-D-Glucopyranosyl sinapate	Hydroxycinnamoyl derivatives	341000	315000	320000	530000	576000	528000	0.00117026	1.07424	1.67418	0.743455	-	--	--	-
pmb0108	Feruloyl syringic acid	Hydroxycinnamoyl derivatives	52800	60500	48900	105000	89100	85600	0.00914364	1.08317	1.72441	0.786106	-	--	--	-
pme0429	3,4,5-Trimethoxycinnamic acid	Hydroxycinnamoyl derivatives	74300	83600	9	99700	99300	78600	0.267522	1.82985	1.75797	0.813914	-	--	--	90-50-6
pma6561	Caffeic acid O-glucoside	Hydroxycinnamoyl derivatives	8380000	9540000	9410000	16400000	17000000	16700000	0.000453831	1.16718	1.83315	0.874325	-	--	--	-
pme0394	2-Methoxybenzoic acid	Hydroxycinnamoyl derivatives	11800	16300	11600	19900	25300	32700	0.0592819	1.15119	1.96222	0.972484	-	--	--	529-75-9
pme3245	Medicarpin	Hydroxycinnamoyl derivatives	10500	9	9	14900	124000	9	0.387793	1.73602	13.2068	3.72321	up	C10503	ko00943,ko01061,ko01110	32383-76-9
pmb0813	1-Methoxyindole-3-carbaldehyde	Indole derivatives	17600	12800	18500	12700	12700	14600	0.22991	0.511831	0.817996	-0.289834	-	--	--	67282-55-7
pmb0819	3-Indoleacetonitrile	Indole derivatives	1200000	1260000	1260000	1050000	1370000	1560000	0.620324	0.167283	1.06989	0.0974658	-	C02938	ko00380	771-51-7
pmb0812	Imidazole-4-acetate	Indole derivatives	2400000	2210000	1780000	2630000	2350000	2500000	0.175846	0.493034	1.17058	0.227222	-	C02835	ko00340	645-65-8
pme2607	5-Hydroxyindole-3-acetic acid	Indole derivatives	102000	84300	62900	125000	103000	118000	0.0845996	0.764237	1.38844	0.473468	-	C05635	ko00380,ko01100,ko04726	54-16-0
pme2720	Indole-3-carboxaldehyde	Indole derivatives	98200	91300	96700	142000	142000	131000	0.00157073	0.908933	1.45003	0.536088	-	C08493	--	487-89-8
pmc0682	4-Aminoindole	Indole derivatives	1580000	1570000	1760000	2460000	2160000	2560000	0.0113834	0.901689	1.46232	0.548261	-	--	--	5192-23-4
pmb1096	Indole	Indole derivatives	9180000	9390000	9130000	14100000	14600000	14800000	0.000443824	1.00923	1.5704	0.651129	-	C00463	ko00380,ko00400,ko00402,ko01100,ko01110,ko04974	120-72-9
pme0543	Indole-5-carboxylic acid	Indole derivatives	114000	88200	110000	186000	169000	177000	0.0030529	1.07804	1.70404	0.768956	-	--	--	1670-81-1
pmb0818	Methoxyindoleacetic acid	Indole derivatives	9700000	9390000	11000000	14800000	17500000	19400000	0.0220501	1.07263	1.71818	0.78088	-	C05660	ko00380	3471-31-6
pme1572	Orobol (5,7,3',4'-tetrahydroxyisoflavone)	Isoflavone	201000	221000	203000	48700	113000	131000	0.0402168	1.23891	0.46832	-1.09443	down	C10510	--	480-23-9
pme3210	Genistein 7-O-Glucoside (Genistin)	Isoflavone	1310000	1300000	1360000	650000	601000	686000	4.514e-05	1.27163	0.487909	-1.03532	down	C09126	ko00943	529-59-9
pme3399	Sissotrin	Isoflavone	143000	134000	147000	74600	69100	70600	0.000825659	1.23929	0.505425	-0.984432	-	C05376	ko00943	5928-26-7
pme3261	6-Hydroxydaidzein	Isoflavone	38100	35600	28700	31500	9	27100	0.273523	1.73444	0.572354	-0.805022	-	C14314	ko00943,ko01110	17817-31-1
pme3279	2'-Hydroxygenistein	Isoflavone	1090000	1560000	2090000	951000	942000	966000	0.162057	0.912139	0.603165	-0.729376	-	C12134	ko00943	1156-78-1
pme3208	Glycitin	Isoflavone	56200	64900	44700	51400	49200	27400	0.265663	0.583059	0.772014	-0.3733	-	C16195	ko00943	40246-10-4
pme3451	Rotenone	Isoflavone	1480000	1580000	1450000	1070000	1170000	1530000	0.213999	0.530257	0.83592	-0.258563	-	C07593	ko00943,ko01061,ko01110,ko05012	83-79-4
pme1587	Daidzein 7-O-glucoside (Daidzin)	Isoflavone	38800	62900	63500	9	104000	56300	0.962454	1.55622	0.970393	-0.0433583	-	C10216	ko00943	552-66-9
pme1578	Genistein (4',5,7-Trihydroxyisoflavone)	Isoflavone	138000	138000	125000	128000	145000	154000	0.392275	0.244233	1.06484	0.0906338	-	C06563	ko00943,ko01061,ko01110	446-72-0
pme0355	Daidzein	Isoflavone	29400	24600	26700	31900	25500	29500	0.428473	0.255093	1.07683	0.106788	-	C10208	ko00943,ko01061,ko01110	486-66-8
pme3252	Glycitein	Isoflavone	22800	14600	24300	22300	25000	41300	0.271588	0.67348	1.43598	0.522036	-	C14536	ko00943,ko01110	40957-83-3
pme1496	Formononetin (4'-O-methyldaidzein)	Isoflavone	4990	5770	6350	5600	21500	5750	0.424818	0.667637	1.91993	0.941054	-	C00858	ko00943,ko01061,ko01110	485-72-3
pmb2636	8,15-DiHETE	Lipids_Fatty acids	10100	14500	10500	7450	9280	10700	0.215003	0.583266	0.781481	-0.355716	-	--	--	80234-65-7
pmb1650	Octadeca-11E,13E,15Z-trienoic acid	Lipids_Fatty acids	5610000	5500000	5000000	5090000	5070000	4860000	0.183257	0.322958	0.93234	-0.101072	-	--	--	25575-00-2
pmb0885	4-oxo-9Z,11Z,13E,15E-octadecatetraenoic acid	Lipids_Fatty acids	133000	149000	118000	118000	124000	131000	0.429455	0.247758	0.9325	-0.100824	-	--	--	-
pmb2221	4-Hydroxysphinganine	Lipids_Fatty acids	60400000	58100000	60200000	58700000	54200000	54200000	0.106339	0.340336	0.935087	-0.0968279	-	C12144	ko00600,ko01100	554-62-1
pmb2640	Lauric acid (C12:0)	Lipids_Fatty acids	23200	24200	24900	24100	24600	21100	0.540621	0.167171	0.965422	-0.0507686	-	C02679	ko00061,ko00333,ko01100,ko01130	143-07-7
pme2827	Palmitaldehyde	Lipids_Fatty acids	3050000	3140000	5930000	4110000	4060000	3630000	0.921028	0.0486555	0.973597	-0.0386028	-	C00517	ko00071	629-80-1
pmb0128	delta-Tridecalactone	Lipids_Fatty acids	128000	97700	83800	81000	99400	134000	0.939814	0.0234678	1.01583	0.0226618	-	--	--	7370-92-5
pmb2792	13-HOTrE(r)	Lipids_Fatty acids	230000	225000	227000	255000	304000	213000	0.372087	0.35247	1.13196	0.178829	-	--	--	74784-20-6
pmb1574	Octadecadien-6-ynoic acid	Lipids_Fatty acids	7440000	7570000	7840000	9830000	9810000	9510000	0.000198746	0.73829	1.27571	0.351302	-	--	--	-
pmb2786	9-HOTrE	Lipids_Fatty acids	2780000	2780000	2700000	3670000	3760000	3660000	2.82664e-05	0.815119	1.34262	0.425046	-	--	--	89886-42-0
pmb5304	α-Linolenic acid	Lipids_Fatty acids	8200	8200	8400	12800	11500	11400	0.0135659	0.896639	1.43952	0.525584	-	C06427	ko00592,ko01040,ko01060,ko01070,ko01100,ko01110	463-40-1
pma0461	14,15-Dehydrocrepenynic acid	Lipids_Fatty acids	15500000	14700000	15200000	24900000	22700000	22900000	0.00365194	0.991649	1.55286	0.634931	-	--	--	-
pmb0889	Punicic acid	Lipids_Fatty acids	938000	865000	891000	1400000	1430000	1470000	5.49582e-05	1.02562	1.59614	0.674587	-	C08364	--	544-72-9
pmb2804	13-HPODE	Lipids_Fatty acids	5230000	5350000	5260000	10100000	8810000	9510000	0.00738035	1.14335	1.79419	0.843334	-	C04717	ko00591,ko01100	33964-75-9
pmb2787	9-KODE	Lipids_Fatty acids	110000	100000	101000	205000	209000	154000	0.0365703	1.12682	1.82637	0.868976	-	--	--	54232-59-6
pmb2643	Myristoleic acid (C14:1)	Lipids_Fatty acids	4520	5210	4280	9930	9010	8180	0.0041941	1.20537	1.93576	0.9529	-	C08322	--	544-64-9
pma3606	9-Hydroxy-(10E,12Z,15Z)-octadecatrienoic acid	Lipids_Fatty acids	6370000	6080000	5970000	12200000	12100000	12200000	0.000157133	1.24349	1.98154	0.986623	-	--	--	-
pmb2791	9-HpOTrE	Lipids_Fatty acids	143000	162000	176000	346000	321000	302000	0.000753914	1.24808	2.01455	1.01046	up	--	--	111004-08-1
pmb2789	13-HpOTrE(r)	Lipids_Fatty acids	166000	207000	216000	431000	362000	399000	0.00172649	1.24454	2.02377	1.01704	up	--	--	121107-97-9
pmb2799	12,13-EODE	Lipids_Fatty acids	62100	62300	59600	139000	128000	106000	0.0221734	1.24277	2.02717	1.01947	up	--	--	-
pmb2778	9,10-EODE	Lipids_Fatty acids	15100000	14900000	15500000	33100000	31700000	28500000	0.00650582	1.26814	2.05055	1.03601	up	--	--	-
pmb1626	MGMG (18:2) isomer1	Lipids_Glycerolipids	212000	284000	300000	100000	103000	147000	0.0155075	1.31843	0.439698	-1.18541	down	--	--	-
pmb2383	MGMG (18:2) isomer2	Lipids_Glycerolipids	72400	98800	82400	42400	38300	34000	0.0189426	1.31161	0.452287	-1.14469	down	--	--	-
pmb2363	MAG (18:1) isomer1	Lipids_Glycerolipids	498000	485000	514000	405000	405000	436000	0.00375376	0.629275	0.832331	-0.26477	-	--	--	-
pmb0163	DGMG (18:2) isomer3	Lipids_Glycerolipids	4810000	4670000	4310000	4260000	3570000	4680000	0.322162	0.345273	0.907179	-0.140541	-	--	--	-
pmb0161	DGMG (18:2) isomer1	Lipids_Glycerolipids	5480000	5240000	3600000	4880000	3990000	4380000	0.621973	0.176998	0.925279	-0.112039	-	--	--	-
pmb0160	MAG (18:3) isomer5	Lipids_Glycerolipids	3810000	3930000	3830000	3430000	3270000	4400000	0.701271	0.172171	0.959378	-0.0598292	-	--	--	-
pmb2251	DGMG (18:1)	Lipids_Glycerolipids	7410000	7010000	6420000	6290000	5970000	7920000	0.764762	0.129743	0.96833	-0.0464291	-	--	--	-
pmb0159	DGMG (18:2) isomer2	Lipids_Glycerolipids	697000	602000	632000	600000	592000	765000	0.899433	0.0279885	1.01346	0.0192956	-	--	--	-
pmb0296	MAG (18:1) isomer2	Lipids_Glycerolipids	170000	170000	161000	141000	174000	238000	0.605293	0.202781	1.10379	0.142469	-	--	--	-
pmb2444	MAG (18:3) isomer1	Lipids_Glycerolipids	9130000	8830000	8990000	12200000	11300000	7560000	0.436683	0.321543	1.1525	0.204773	-	--	--	-
pmb1605	MAG (18:3) isomer3	Lipids_Glycerolipids	15200000	14800000	14600000	15700000	16300000	19900000	0.202883	0.481344	1.16368	0.218691	-	--	--	-
pmb0164	MAG (18:2) isomer1	Lipids_Glycerolipids	184000	166000	180000	212000	204000	206000	0.0176115	0.579903	1.17358	0.230922	-	--	--	-
pmb2325	MAG (18:3) isomer2	Lipids_Glycerolipids	3400000	3350000	3250000	3610000	3750000	4380000	0.129585	0.530431	1.174	0.231432	-	--	--	-
pmb0149	MAG (18:4) isomer1	Lipids_Glycerolipids	191000	188000	177000	255000	240000	289000	0.0267107	0.853866	1.41007	0.495769	-	--	--	-
pmb1656	MAG (18:3) isomer4	Lipids_Glycerolipids	416000	433000	433000	645000	627000	622000	3.12858e-05	0.93813	1.47738	0.56304	-	--	--	-
pmb0287	MAG (18:4) isomer2	Lipids_Glycerolipids	331000	308000	307000	603000	608000	539000	0.00328576	1.17264	1.84989	0.887443	-	--	--	-
pmb0890	MAG (18:2)	Lipids_Glycerolipids	7120000	7110000	6980000	13100000	13300000	12900000	6.47803e-05	1.18116	1.8529	0.889785	-	--	--	26545-74-4
pmb1562	MAG (18:4) isomer3	Lipids_Glycerolipids	1260000	1240000	1120000	3010000	2720000	2850000	0.000398367	1.39385	2.37017	1.24499	up	--	--	-
pmb2165	LysoPC 10:0	Lipids_Glycerophospholipids	86700	71600	69000	60600	46400	46300	0.0285341	0.882982	0.674439	-0.56824	-	--	--	-
pmb0880	LysoPE 18:0 (2n isomer)	Lipids_Glycerophospholipids	14100	14200	18700	13800	11100	11300	0.126278	0.657304	0.770213	-0.376671	-	--	--	-
pmb0863	LysoPC 16:2 (2n isomer)	Lipids_Glycerophospholipids	18400000	18200000	17200000	14500000	14100000	15700000	0.00764145	0.640756	0.82342	-0.280299	-	--	--	-
pmb0848	LysoPC 16:1 (2n isomer)	Lipids_Glycerophospholipids	21300000	21100000	20600000	17500000	18200000	18600000	0.00296199	0.569953	0.861905	-0.2144	-	--	--	-
pmb0852	LysoPC 18:2	Lipids_Glycerophospholipids	3980000	4360000	4060000	3720000	4150000	3820000	0.246145	0.275643	0.942742	-0.0850652	-	--	--	-
pmb0874	LysoPE 18:2 (2n isomer)	Lipids_Glycerophospholipids	3150000	3090000	3290000	3180000	3240000	3060000	0.844204	0.0347985	0.994753	-0.00758916	-	--	--	-
pmb0865	LysoPC 18:3 (2n isomer)	Lipids_Glycerophospholipids	2640000	2590000	2640000	2580000	2580000	2740000	0.872036	0.0251031	1.00381	0.00548902	-	--	--	-
pmb0873	LysoPC 18:2 (2n isomer)	Lipids_Glycerophospholipids	1130000	1210000	1110000	1100000	1220000	1240000	0.533726	0.148745	1.03188	0.0452809	-	--	--	-
pmb2260	LysoPC 15:1	Lipids_Glycerophospholipids	340000	338000	331000	336000	343000	371000	0.328712	0.216012	1.04063	0.0574632	-	--	--	-
pmb3116	LysoPE 18:3	Lipids_Glycerophospholipids	2150	2280	1880	1950	2570	2170	0.594553	0.183842	1.06022	0.0843662	-	--	--	-
pmb2228	LysoPC 19:0	Lipids_Glycerophospholipids	124000	119000	110000	128000	119000	148000	0.240931	0.385264	1.11898	0.162184	-	--	--	108273-88-7
pmd0136	LysoPC 18:0	Lipids_Glycerophospholipids	38000000	39500000	43300000	50300000	45400000	43700000	0.0735619	0.502693	1.15397	0.20661	-	--	--	-
pmb0168	PC 16:1/14:1	Lipids_Glycerophospholipids	239000	226000	233000	288000	258000	285000	0.0302043	0.598741	1.19054	0.251621	-	--	--	-
pmb0866	LysoPC 14:0	Lipids_Glycerophospholipids	1980000	2050000	2070000	2500000	2410000	2360000	0.00239638	0.620846	1.1918	0.253146	-	--	--	-
pmd0130	LysoPC 14:0 (2n isomer)	Lipids_Glycerophospholipids	3040000	3350000	3150000	3930000	3810000	3690000	0.0063922	0.620132	1.19811	0.260764	-	--	--	-
pmb0862	LysoPC 12:1	Lipids_Glycerophospholipids	56900	47000	41700	60300	60300	54000	0.14934	0.544367	1.19918	0.262043	-	--	--	-
pmb3121	LysoPE 18:1	Lipids_Glycerophospholipids	1970000	2070000	2390000	2580000	2660000	2630000	0.0587533	0.63549	1.22395	0.291545	-	--	--	89576-29-4
pmb0882	LysoPC 18:1	Lipids_Glycerophospholipids	4770000	4350000	4920000	5980000	5800000	5430000	0.0109494	0.648175	1.22578	0.293704	-	--	--	-
pmb0856	LysoPE 18:1 (2n isomer)	Lipids_Glycerophospholipids	4040000	4120000	4000000	4770000	5660000	4960000	0.0555267	0.693518	1.26562	0.33985	-	--	--	-
pmb0859	LysoPC 18:1 (2n isomer)	Lipids_Glycerophospholipids	28700000	29800000	30100000	36700000	39500000	40600000	0.00836258	0.778735	1.31828	0.398662	-	--	--	-
pmb2319	LysoPC 15:0	Lipids_Glycerophospholipids	3640000	3780000	3830000	5120000	4770000	5010000	0.00166007	0.790543	1.32444	0.405387	-	--	--	-
pmb0854	LysoPC 18:3	Lipids_Glycerophospholipids	39500000	39600000	42200000	57700000	53200000	50700000	0.0120747	0.786799	1.33223	0.413848	-	--	--	-
pmb2388	LysoPC 18:0 (2n isomer)	Lipids_Glycerophospholipids	1080000	1080000	1060000	1420000	1340000	1540000	0.0238529	0.791337	1.3354	0.417276	-	--	--	-
pmc0960	LysoPC 20:4	Lipids_Glycerophospholipids	3390000	3500000	3740000	4900000	4600000	4740000	0.00099955	0.803442	1.3396	0.421808	-	--	--	-
pmd0132	LysoPC 16:0 (2n isomer)	Lipids_Glycerophospholipids	3260000	3360000	3600000	4870000	4550000	4530000	0.00117644	0.827817	1.36497	0.44887	-	--	--	-
pmb0864	LysoPE 14:0	Lipids_Glycerophospholipids	585000	623000	634000	937000	818000	831000	0.0130202	0.856902	1.40391	0.489449	-	--	--	123060-40-2
pmb2406	LysoPC 17:0	Lipids_Glycerophospholipids	11000000	10700000	12400000	19000000	14700000	14400000	0.0748921	0.811124	1.41056	0.496265	-	--	--	50930-23-9
pmd0160	LysoPE 16:0 (2n isomer)	Lipids_Glycerophospholipids	52400000	54000000	61600000	76800000	69300000	92300000	0.0577868	0.825019	1.41905	0.504923	-	--	--	-
pmb0883	LysoPE 18:0	Lipids_Glycerophospholipids	3000000	2790000	3010000	4570000	4380000	3700000	0.0324909	0.871437	1.4375	0.523562	-	--	--	69747-55-3
pmb0855	LysoPC 16:0	Lipids_Glycerophospholipids	3230000	3250000	3380000	5260000	4550000	4830000	0.0129829	0.932265	1.48479	0.570256	-	--	--	17364-16-8
pmd0158	LysoPE 14:0 (2n isomer)	Lipids_Glycerophospholipids	9710	9660	8370	14400	15200	18400	0.0212556	1.083	1.73035	0.791067	-	--	--	-
pmb0876	LysoPE 16:0	Lipids_Glycerophospholipids	5170000	5010000	5150000	9900000	8620000	8600000	0.0109427	1.12635	1.76908	0.822999	-	--	--	53862-35-4
pmb0165	LysoPC 16:1	Lipids_Glycerophospholipids	127000	174000	125000	281000	261000	214000	0.0137763	1.09015	1.77465	0.827533	-	--	--	-
pmd0145	LysoPC 20:1	Lipids_Glycerophospholipids	3010000	3160000	3300000	7500000	8010000	7920000	0.00010911	1.43031	2.47413	1.30692	up	--	--	-
pmd0144	LysoPC 20:1 (2n isomer)	Lipids_Glycerophospholipids	2860000	2920000	3050000	7180000	7490000	7400000	1.37922e-05	1.43929	2.49943	1.3216	up	--	--	-
pmb2369	PC 19:2/16:0	Lipids_Glycerophospholipids	57000	50200	60700	213000	154000	154000	0.0245049	1.5763	3.10304	1.63368	up	--	--	-
pme0490	Nicotinic acid	Nicotinic acid derivatives	7410000	7790000	7600000	7110000	6950000	6360000	0.0548513	0.457765	0.895614	-0.159051	-	C00253	ko00760,ko00960,ko01060,ko01064,ko01100,ko01110,ko01120,ko05133	59-67-6
pma3101	Nicotinate ribonucleoside	Nicotinic acid derivatives	4270000	4300000	4410000	4610000	4640000	4790000	0.00865662	0.40664	1.08166	0.113253	-	C05841	ko00760,ko01100	17720-18-2
pma1751	Nicotinic acid-hexoside	Nicotinic acid derivatives	8210000	6390000	8640000	10100000	11400000	10600000	0.0311142	0.79987	1.38124	0.465963	-	--	--	-
pme0489	N-Methylnicotinamide	Nicotinic acid derivatives	13000	11000	9	12900	18500	15600	0.18927	1.70658	1.9576	0.969085	-	--	--	114-33-0
pme0031	Thymine	Nucleotide and its derivates	352000	360000	360000	114000	104000	115000	1.36399e-06	1.62621	0.310634	-1.68671	down	C00178	ko00240,ko01100	65-71-4
pme2278	Guanosine monophosphate	Nucleotide and its derivates	5660000	6010000	7010000	2790000	3090000	4010000	0.00598519	1.16521	0.529443	-0.917452	-	--	--	-
pmb4344	Guanosine 5'-monophosphate	Nucleotide and its derivates	1940000	1970000	2280000	1030000	1160000	1450000	0.0070592	1.06033	0.588045	-0.766001	-	C00144	ko00230,ko01060,ko01065,ko01100,ko01523,ko04022,ko04740,ko04742,ko04744	85-32-5
pme0163	β-Nicotinamide mononucleotide	Nucleotide and its derivates	6900000	5410000	8460000	4710000	3880000	3650000	0.0700605	1.00755	0.589312	-0.762898	-	C00455	ko00760,ko01100	1094-61-7
pme3188	Uridine 5'-monophosphate	Nucleotide and its derivates	12200000	11700000	13700000	7520000	7690000	8070000	0.0111355	1.02798	0.619149	-0.691642	-	C00105	ko00240,ko01100	58-97-9
pmb0514	Adenosine 3'-monophosphate	Nucleotide and its derivates	27600000	27500000	32400000	20600000	19400000	18800000	0.0192359	0.925056	0.672	-0.573467	-	C01367	ko00230	84-21-9
pme1376	2'-Deoxycytidine-5'-monophosphate	Nucleotide and its derivates	213000	172000	238000	132000	135000	156000	0.059009	0.865645	0.678973	-0.558574	-	C00239	ko00240,ko01100	1032-65-1
pme3174	Cytidine 5'-monophosphate (Cytidylic acid)	Nucleotide and its derivates	1290000	1440000	1730000	1130000	1030000	928000	0.0536736	0.846211	0.692377	-0.530371	-	C00055	ko00240,ko01100	63-37-6
pme3732	Cytidine	Nucleotide and its derivates	13600000	12600000	13700000	10000000	9900000	8590000	0.00333848	0.852958	0.714035	-0.485933	-	C00475	ko00240,ko01100	65-46-3
pme3007	Uridine 5’-diphosphate	Nucleotide and its derivates	244000	219000	244000	160000	164000	185000	0.0044696	0.838991	0.719943	-0.474045	-	C00015	ko00240,ko00908,ko01100,ko04080	27821-45-0
pme0152	5,6-Dihydro-5-methyluracil	Nucleotide and its derivates	836000	1500000	1540000	931000	894000	1050000	0.279405	0.568975	0.741744	-0.431007	-	C00906	--	696-04-8
pmb0981	Adenosine 5'-monophosphate	Nucleotide and its derivates	11600000	12100000	14000000	10200000	8960000	9100000	0.0310134	0.763468	0.749602	-0.415803	-	C00020	ko00230,ko00908,ko01060,ko01065,ko01070,ko01100,ko01110,ko01130,ko01523,ko04022,ko04024,ko04068,ko04150,ko04151,ko04152,ko04211,ko04740,ko04742,ko04923,ko04924,ko04925,ko05012,ko05032	61-19-8
pme2746	Flavin adenine dinucleotide (FAD)	Nucleotide and its derivates	5740000	6440000	7410000	3870000	3740000	7150000	0.28557	0.657327	0.753446	-0.408425	-	C00016	ko00740,ko01100,ko01110,ko04977	146-14-5
pme1115	Inosine	Nucleotide and its derivates	48300	36900	65600	37400	32900	45200	0.29428	0.553465	0.765915	-0.384744	-	C00294	ko00230,ko01100	58-63-9
pme0258	Uracil	Nucleotide and its derivates	3500000	3660000	3740000	2810000	2840000	2820000	0.0068148	0.750435	0.777064	-0.363894	-	C00106	ko00240,ko00410,ko00770,ko01100	66-22-8
pme3184	2'-Deoxyadenosine-5'-monophosphate	Nucleotide and its derivates	3180000	3040000	3020000	2280000	2400000	2540000	0.0029121	0.73395	0.781385	-0.355894	-	C00360	ko00230,ko01100	653-63-4
pme0038	Cytosine	Nucleotide and its derivates	3320000	3240000	3270000	2670000	2620000	2430000	0.00632935	0.730058	0.785351	-0.348591	-	C00380	ko00240,ko01100	71-30-7
pmb0532	Inosine 5'-monophosphate	Nucleotide and its derivates	2880000	3250000	3220000	2710000	2610000	2340000	0.0256884	0.624333	0.819251	-0.287622	-	C00130	ko00230,ko01060,ko01065,ko01070,ko01100,ko01110,ko01130,ko01523,ko04742	131-99-7
pme3882	2'-Deoxyuridine	Nucleotide and its derivates	18300	20700	23400	19000	17100	15800	0.127834	0.543127	0.831731	-0.265811	-	C00526	ko00240	951-78-0
pme3835	Guanosine 3',5'-cyclic monophosphate	Nucleotide and its derivates	14500000	14100000	15500000	12200000	12400000	12400000	0.0270558	0.613202	0.839002	-0.253253	-	C00942	ko00230,ko04022,ko04270,ko04540,ko04611,ko04713,ko04730,ko04740,ko04744,ko04921,ko04923,ko04924,ko04925,ko04970,ko04976	7665-99-8
pme0151	Dihydrouracil	Nucleotide and its derivates	141000	139000	165000	115000	120000	144000	0.147098	0.498872	0.851685	-0.231607	-	C00429	ko00240,ko00410,ko00770,ko01100	504-07-4
pme0130	3-Methylxanthine	Nucleotide and its derivates	25200	27700	20500	22000	20400	21200	0.259118	0.428616	0.866485	-0.206753	-	C16357	ko00232,ko01100,ko01110,ko01120	1076-22-8
pme0230	Adenosine	Nucleotide and its derivates	1810000	1800000	1780000	1510000	1530000	1710000	0.0758692	0.496026	0.881262	-0.182358	-	C00212	ko00230,ko01100,ko04022,ko04024,ko04071,ko04080,ko04270,ko04923,ko04924,ko05012,ko05032,ko05034	58-61-7
pme1109	Guanine	Nucleotide and its derivates	19900000	16900000	18600000	16900000	15800000	16800000	0.139067	0.427837	0.893502	-0.162457	-	C00242	ko00230,ko01100	73-40-5
pme1474	5'-Deoxy-5'-(methylthio)adenosine	Nucleotide and its derivates	8630000	8380000	10100000	8650000	7380000	8210000	0.225171	0.386737	0.894135	-0.161435	-	C00170	ko00270,ko00908,ko01060,ko01100	2457-80-9
pmb2922	Uridine 5'-diphospho-D-glucose	Nucleotide and its derivates	2740000	3660000	3960000	3190000	3270000	2940000	0.478705	0.259827	0.907336	-0.140291	-	C00029	ko00040,ko00052,ko00053,ko00240,ko00500,ko00520,ko00524,ko00561,ko00908,ko01051,ko01060,ko01100,ko01130	133-89-1
pme0264	Thymidine	Nucleotide and its derivates	50400	44800	34500	39700	41500	39400	0.582779	0.188913	0.929838	-0.104949	-	C00214	ko00240,ko01100	50-89-5
pme1175	Guanosine	Nucleotide and its derivates	15200000	15000000	15500000	14000000	13900000	14600000	0.0201915	0.384116	0.929978	-0.104731	-	C00387	ko00230,ko01100	118-00-3
pme0183	2-Hydroxy-6-aminopurine	Nucleotide and its derivates	5860000	5810000	5540000	6420000	5240000	4460000	0.590772	0.241058	0.936665	-0.0943954	-	--	--	3373-53-3
pmc0281	Adenosine O-ribose	Nucleotide and its derivates	1410000	1320000	1500000	1320000	1340000	1310000	0.235065	0.299523	0.938534	-0.0915187	-	--	--	-
pme3970	β-Pseudouridine	Nucleotide and its derivates	1800000	1810000	1970000	1620000	2040000	1850000	0.873001	0.0633317	0.987455	-0.0182128	-	C02067	ko00240	1445-07-4
pme1063	Uridine	Nucleotide and its derivates	17200000	17400000	18200000	15000000	20200000	17200000	0.938265	0.0524243	0.992424	-0.0109711	-	C00299	ko00240,ko01100	58-96-8
pme1097	Adenine	Nucleotide and its derivates	146000	149000	150000	149000	164000	166000	0.163652	0.343563	1.0764	0.10622	-	C00147	ko00230,ko00908,ko01100	73-24-5
pmc0066	2'-Deoxyinosine-5'-monophosphate	Nucleotide and its derivates	1520000	1500000	1650000	2020000	1860000	1260000	0.570571	0.208143	1.10064	0.138346	-	C06196	ko00230	-
pme3349	8-Hydroxy-2-deoxyguanosine	Nucleotide and its derivates	74900	60800	62000	74200	84200	60000	0.462274	0.280833	1.1047	0.14366	-	--	--	-
pme1378	1-Methyladenosine	Nucleotide and its derivates	16700	25000	25400	16600	26800	32100	0.633992	0.213651	1.12519	0.170164	-	C02494	--	15763-06-1
pme3104	1-Methyladenine	Nucleotide and its derivates	977000	1020000	1050000	1100000	1230000	1190000	0.0348186	0.534424	1.15523	0.208186	-	C02216	--	5142-22-3
pme2798	7-Methylxanthine	Nucleotide and its derivates	26400	41200	36000	41200	43800	34900	0.356343	0.41147	1.15734	0.210808	-	C16353	ko00232,ko01100,ko01110,ko01120	552-62-5
pmb2684	Cyclic AMP	Nucleotide and its derivates	15700000	16600000	17300000	18200000	19700000	19700000	0.0175456	0.548796	1.16129	0.215729	-	C00575	ko00230,ko01522,ko02025,ko02026,ko04010,ko04014,ko04015,ko04020,ko04022,ko04024,ko04062,ko04072,ko04111,ko04113,ko04114,ko04211,ko04213,ko04261,ko04270,ko04340,ko04371,ko04540,ko04611,ko04670,ko04710,ko04713,ko04720,ko04723,ko04724,ko04725,ko04726,ko04727,ko04728,ko04740,ko04742,ko04750,ko04910,ko04911,ko04912,ko04913,ko04914,ko04915,ko04916,ko04918,ko04919,ko04921,ko04922,ko04923,ko04924,ko04925…	60-92-4
pme0005	Purine	Nucleotide and its derivates	9340000	8590000	8570000	10200000	9910000	10700000	0.014036	0.555224	1.16264	0.217406	-	C15587	--	120-73-0
pme3968	7-methylguanine	Nucleotide and its derivates	320000	398000	364000	407000	410000	477000	0.0926752	0.54968	1.19593	0.258137	-	C02242	--	578-76-7
pmb0530	Nicotinic acid adenine dinucleotide	Nucleotide and its derivates	2070000	1990000	2570000	2880000	2650000	2510000	0.105351	0.576578	1.21267	0.278187	-	C00003	ko00190,ko00730,ko00760,ko01100,ko04152,ko04211,ko04212,ko04925,ko04977	53-84-9
pme2776	2'-Deoxyinosine	Nucleotide and its derivates	372000	321000	350000	378000	402000	490000	0.143267	0.565182	1.21764	0.284089	-	C05512	ko00230,ko01100	890-38-0
pmb0197	N2-methylguanosine	Nucleotide and its derivates	796000	776000	945000	994000	948000	1130000	0.0725347	0.5936	1.2205	0.287473	-	--	--	-
pme3961	Deoxyadenosine	Nucleotide and its derivates	4370000	4040000	4220000	4890000	5120000	5680000	0.0347341	0.665375	1.24228	0.312991	-	C00559	ko00230,ko01100	958-09-8
pme0108	5-Methylcytosine	Nucleotide and its derivates	65000	83500	82700	124000	109000	70200	0.270245	0.556188	1.31142	0.391128	-	C02376	ko00240	554-01-8
pme1181	Deoxyguanosine	Nucleotide and its derivates	45700	47500	39100	64900	52000	58200	0.040534	0.732584	1.32351	0.404366	-	C00330	ko00230,ko01100	961-07-9
pmc0274	6-Methylmercaptopurine	Nucleotide and its derivates	21200000	20300000	23200000	27600000	29300000	30600000	0.00338615	0.806834	1.3524	0.435517	-	C16614	ko00983	50-66-8
pme1296	Xanthosine	Nucleotide and its derivates	3150000	3120000	4050000	4650000	4640000	5000000	0.0357619	0.814457	1.38469	0.469563	-	C01762	ko00230,ko00232,ko01065,ko01100,ko01110	146-80-5
pme0186	8-Hydroxyguanosine	Nucleotide and its derivates	22000	22800	27600	40600	33200	27200	0.117667	0.75117	1.39503	0.480294	-	--	--	3868-31-3
pme0263	5-Methyluridine	Nucleotide and its derivates	60500	77100	60900	89300	106000	90900	0.0186139	0.861115	1.44181	0.527885	-	--	--	1463-10-1
pme3151	Deoxyribose 5-phosphate	Nucleotide and its derivates	16700	17300	23600	29000	32100	24100	0.0457374	0.85887	1.47917	0.564785	-	--	--	102916-66-5
pme3982	Hypoxanthine-9-β-D-arabinofuranoside	Nucleotide and its derivates	2130000	2150000	2100000	3230000	3330000	3630000	0.00811533	1.02231	1.59718	0.675526	-	--	--	7013-16-3
pme0032	Hypoxanthine	Nucleotide and its derivates	32900	26400	31500	43800	47900	58400	0.0293836	1.0186	1.65308	0.72516	-	C00262	ko00230,ko01100	68-94-0
pme0256	Xanthine	Nucleotide and its derivates	1210000	1220000	1200000	2220000	2540000	2750000	0.0138026	1.27004	2.06887	1.04884	up	C00385	ko00230,ko00232,ko01060,ko01065,ko01100,ko01110,ko01120	69-89-6
pme2765	1,7-Dimethylxanthine	Nucleotide and its derivates	14600	22300	18000	39400	43000	35600	0.00243975	1.28983	2.14936	1.10391	up	C13747	ko00232,ko01060,ko01100,ko01110,ko01120	611-59-6
pme3967	2-(dimethylamino)guanosine	Nucleotide and its derivates	1760000	1770000	1870000	4060000	4060000	4480000	0.00211149	1.3815	2.33333	1.22239	up	--	--	-
pmc0304	Succinyladenosine	Nucleotide and its derivates	11200000	10900000	11300000	34800000	34100000	39400000	0.00424039	1.62787	3.24251	1.69711	up	--	--	-
pme3336	N6-Succinyl Adenosine	Nucleotide and its derivates	1040000	1090000	1050000	3920000	3920000	4260000	0.00122237	1.7379	3.80503	1.92791	up	--	--	4542-23-8
pmb0964	iP7G	Nucleotide and its derivates	299000	323000	334000	1660000	2130000	1780000	0.00803618	1.99064	5.82636	2.54259	up	--	--	-
pme0207	3-Hydroxybutyrate	Organic acids	17200000	17400000	18300000	10700000	12200000	9740000	0.00409884	1.03002	0.617013	-0.696627	-	--	--	300-85-6
pme1851	Creatine	Organic acids	1610000	1740000	1820000	1130000	1290000	1020000	0.00523796	0.933019	0.665377	-0.587756	-	C00300	ko00260,ko00330,ko01100	57-00-1
pme3083	2-(Formylamino)benzoic acid	Organic acids	7550000	8000000	7450000	5250000	5390000	5180000	0.00211192	0.915885	0.687826	-0.539884	-	--	--	3342-77-6
pme0267	2-Methylsuccinic acid	Organic acids	3790000	4050000	4180000	2950000	2970000	2550000	0.00298439	0.869712	0.704659	-0.505003	-	--	--	498-21-5
pme3034	ethylmalonate	Organic acids	702000	795000	750000	564000	564000	473000	0.00627554	0.846011	0.712506	-0.489027	-	--	--	601-75-2
pme2277	3-Aminosalicylic acid	Organic acids	528000	514000	551000	352000	445000	373000	0.0257436	0.80115	0.734463	-0.445238	-	--	--	570-23-0
pme1832	Succinic acid	Organic acids	1560000	1980000	2390000	1190000	1530000	1640000	0.148756	0.687376	0.735245	-0.443704	-	C00042	ko00020,ko00190,ko00250,ko00350,ko00360,ko00361,ko00620,ko00630,ko00640,ko00650,ko00720,ko00760,ko00920,ko01060,ko01061,ko01062,ko01063,ko01064,ko01065,ko01066,ko01070,ko01100,ko01110,ko01120,ko01130,ko01200,ko01220,ko02020,ko04024,ko04727,ko04922,ko05230	110-15-6
pme0275	4-Oxopentanoate	Organic acids	33700	27300	31200	22500	28900	22000	0.0987655	0.621544	0.796095	-0.328987	-	--	--	123-76-2
pme3309	2-Methylglutaric acid	Organic acids	4530000	5200000	4630000	3770000	4130000	3540000	0.0241661	0.672281	0.796657	-0.327969	-	--	--	617-62-9
pme0245	Adipic acid	Organic acids	4900000	5680000	5170000	4290000	4650000	3930000	0.0364364	0.620707	0.817143	-0.29134	-	C06104??	--	124-04-9
pme1683	D-Pantothenic dcid	Organic acids	309000	295000	301000	253000	255000	263000	0.00127684	0.594954	0.851934	-0.231187	-	C12276	--	137-08-6
pmb2657	Argininosuccinate	Organic acids	108000	130000	136000	113000	120000	89700	0.243585	0.433415	0.862834	-0.212845	-	C03406	ko00220,ko00250,ko01100,ko01110,ko01130,ko01230	2387-71-5
pme1711	3-Hydroxy-3-methyl butyric acid	Organic acids	1930000	1990000	1840000	1720000	1750000	1520000	0.049454	0.519708	0.866319	-0.207029	-	--	--	625-08-1
pme2903	4-Hydroxybenzoic acid	Organic acids	1760000	2010000	1720000	1670000	1730000	1590000	0.199709	0.371874	0.908925	-0.137766	-	C00156	ko00130,ko00360,ko00362,ko00363,ko00623,ko00627,ko00790,ko01061,ko01100,ko01110,ko01120,ko01220,ko07110	99-96-7
pme0272	Benzoylformic acid	Organic acids	17300	12700	17200	9600	17200	16400	0.668378	0.251687	0.915254	-0.127756	-	C02137	ko00360,ko00627,ko01120	611-73-4
pme0281	Terephthalic acid	Organic acids	5950000	6790000	5910000	5430000	6160000	5590000	0.252035	0.323248	0.92118	-0.118446	-	C06337	ko00624,ko00627,ko01100,ko01120,ko01220	100-21-0
pme0291	Dl-2-Aminooctanoic acid	Organic acids	5600000	5770000	5850000	5060000	5160000	5800000	0.220741	0.326892	0.930314	-0.104211	-	--	--	644-90-6
pme1218	2-Picolinic acid	Organic acids	3940000	3720000	3790000	3600000	3650000	3450000	0.0478285	0.353836	0.934498	-0.0977368	-	C10164	ko00380,ko01100	98-98-6
pme0282	Phthalic acid	Organic acids	541000	638000	568000	514000	580000	543000	0.357983	0.260032	0.937035	-0.0938253	-	C01606	ko00624,ko01100,ko01120,ko01220,ko02010	88-99-3
pme0237	Ethyl 3,4-Dihydroxybenzoate (Ethyl protocatechuate)	Organic acids	132000	199000	158000	170000	172000	118000	0.732196	0.156576	0.940695	-0.0882006	-	--	--	3943-89-3
pme2050	Citric acid	Organic acids	23600000	28300000	26800000	23400000	26200000	24700000	0.423934	0.225715	0.944091	-0.0830014	-	C00158	ko00020,ko00250,ko00630,ko00720,ko01060,ko01061,ko01062,ko01063,ko01064,ko01065,ko01066,ko01070,ko01100,ko01110,ko01120,ko01130,ko01200,ko01210,ko01230,ko02020,ko04742,ko04922,ko05230	77-92-9
pme2706	2,3-Dihydroxybenzoic acid	Organic acids	444000	501000	484000	487000	483000	405000	0.604495	0.160461	0.962211	-0.0555743	-	C00196	ko00362,ko00627,ko01053,ko01061,ko01110,ko01120,ko01130	303-38-8
pma6281	Methylglutaric acid	Organic acids	297000	272000	306000	255000	334000	259000	0.768961	0.129902	0.969143	-0.0452188	-	--	--	18069-17-5
pmb0829	Phosphoric acid	Organic acids	29900000	30800000	26100000	28700000	28800000	26700000	0.626259	0.125201	0.970046	-0.0438748	-	C00009	ko00190,ko00195,ko01100,ko02010,ko02020,ko02024,ko04111,ko04978,ko05012	7664-38-2
pme3207	trans,trans-Muconic acid	Organic acids	1050000	1030000	1090000	1080000	1120000	914000	0.799165	0.0886972	0.982334	-0.0257139	-	--	--	3588-17-8
pmb3101	2-Isopropylmalate	Organic acids	22100000	25600000	23200000	23500000	24400000	22500000	0.895629	0.0272702	0.992948	-0.0102102	-	C02504	ko00290,ko00620,ko01100,ko01110,ko01210,ko01230	-
pme0238	2–furanoic acid	Organic acids	380000	396000	326000	466000	319000	314000	0.986549	0.0469904	0.997278	-0.00393284	-	--	--	88-14-2
pme2009	L-(+)-Tartaric acid	Organic acids	1200000	1380000	1470000	1280000	1330000	1440000	1	0.00956464	1	0	-	--	--	87-69-4
pma0149	Sinapoyl malate	Organic acids	84500	106000	98100	76300	117000	97500	0.959511	0.0084479	1.00762	0.010956	-	C02887	ko00940	-
pme0295	4-Acetamidobutyric acid	Organic acids	143000	180000	202000	179000	177000	179000	0.864396	0.0962776	1.01905	0.0272215	-	--	--	3025-96-5
pme0486	Methylmalonic acid	Organic acids	5480000	5130000	5150000	4650000	6260000	5300000	0.781969	0.0757192	1.02855	0.0406166	-	C02170	ko00240,ko00280,ko00640	516-05-2
pme3346	5-hydroxyhexanoic acid	Organic acids	1950000	1710000	1950000	1950000	1840000	2120000	0.430531	0.21709	1.05348	0.0751574	-	--	--	185956-02-9
pme2241	Citraconic acid	Organic acids	3100000	3190000	3310000	3120000	3770000	3300000	0.420355	0.236126	1.06146	0.0860477	-	C02226	ko00290,ko00660,ko01100,ko01210	498-23-7
pme2033	L(-)-Malic acid	Organic acids	8710000	8500000	9180000	9030000	10300000	8810000	0.340041	0.26663	1.06631	0.092631	-	C00497	ko00650	636-61-3
pme2598	3,4-Dihydroxybenzeneacetic acid	Organic acids	117000	124000	127000	150000	94500	150000	0.681725	0.12744	1.07201	0.10032	-	--	--	102-32-9
pme3069	Taurocholic acid	Organic acids	5830000	5710000	5950000	6440000	6210000	6250000	0.00905193	0.402121	1.08062	0.111856	-	C05122	ko00120,ko00121,ko00430,ko01100,ko04976	81-24-3
pmb2826	Citramalate	Organic acids	37100000	45600000	36100000	38300000	51100000	39100000	0.565077	0.227237	1.08165	0.113234	-	C00815	--	2306-22-1
pme3096	Aminomalonic acid	Organic acids	3040000	3090000	2940000	3020000	3640000	3240000	0.264011	0.339899	1.09151	0.126326	-	C00872	--	1068-84-4
pme0269	Dodecanedioic aicd	Organic acids	6370	6010	6870	6220	7430	7740	0.266621	0.357883	1.11117	0.152078	-	C02678	--	693-23-2
pme2129	(S)-(-)-2-Hydroxyisocaproic acid	Organic acids	343000	362000	342000	392000	422000	378000	0.0459676	0.502941	1.13849	0.187123	-	--	--	13748-90-8
pme1292	Homogentisic acid	Organic acids	2140000	2060000	2390000	2700000	2670000	2240000	0.140265	0.470745	1.15478	0.207618	-	C00544	ko00130,ko00350,ko00643,ko01100,ko01120	451-13-8
pme3719	D-Xylonic acid	Organic acids	17100000	17800000	17800000	21200000	22100000	19100000	0.0597091	0.57696	1.18406	0.243743	-	--	--	526-91-0
pmb3099	Diethyl phosphate	Organic acids	756000	866000	789000	847000	1060000	991000	0.105207	0.558505	1.20199	0.265426	-	C06608	ko00627	598-02-7
pme2006	Diethylglutarate	Organic acids	32300	26400	30400	35700	34900	37200	0.0549926	0.606618	1.20988	0.27486	-	--	--	818-38-2
pme1934	Creatinine	Organic acids	1080	1030	1350	1350	1230	1610	0.180762	0.528291	1.21098	0.276178	-	C00791	ko00330,ko01100	60-27-5
pme0234	Kynurenic acid	Organic acids	3170000	3180000	3200000	3840000	3830000	3910000	0.000459585	0.659561	1.21257	0.278063	-	C01717	ko00380,ko01100	492-27-3
pme0249	Azelaic acid	Organic acids	723000	580000	556000	775000	661000	820000	0.133996	0.551944	1.21356	0.27924	-	C08261	--	123-99-9
pme0274	6-Aminocaproic acid	Organic acids	725000	737000	844000	959000	923000	944000	0.0365848	0.647564	1.2255	0.293369	-	C02378	ko00930,ko01100,ko01120	60-32-2
pme0397	Shikimic acid	Organic acids	323000	299000	312000	378000	381000	393000	0.00176024	0.679977	1.2334	0.302646	-	C00493	ko00400,ko01060,ko01061,ko01063,ko01070,ko01100,ko01110,ko01130,ko01230	138-59-0
pme1977	Suberic acid	Organic acids	521000	482000	469000	610000	621000	592000	0.0065725	0.680182	1.23845	0.308537	-	C08278	--	505-48-6
pme3093	(S)-2-(4-Aminobutanamido)-3-(1-methyl-1H-imidazol-5-yl)propanoic acid	Organic acids	204000	179000	190000	223000	235000	253000	0.0164053	0.66268	1.24084	0.311314	-	--	--	584-85-0
pmb2867	Kynurenic acid O-hexside	Organic acids	49300	51700	45700	61200	64800	57300	0.0130258	0.677758	1.24949	0.321338	-	--	--	-
pme3005	N,N-Dimethylformamide	Organic acids	2910000	2250000	2610000	3240000	3640000	2870000	0.088921	0.620739	1.25483	0.327488	-	C03134	--	1968/12/2
pme0285	4-Guanidinobutyric acid	Organic acids	3880000	4050000	4170000	5120000	5060000	5190000	0.00188658	0.730268	1.27025	0.34511	-	C01035	ko00330,ko01100	463-00-3
pme2603	3-Hydroxyanthranilic acid	Organic acids	22700	22000	30000	32900	24300	37700	0.234602	0.553461	1.27041	0.3453	-	C00632	ko00380,ko00627,ko01100,ko01120	548-93-6
pme1820	p–Hydroxyphenyl acetic acid	Organic acids	16300	21800	20200	16800	31600	25700	0.34787	0.473864	1.27101	0.345978	-	C00642	ko00350,ko00360,ko01120,ko01220	156-38-7
pme2550	Cis-Aconitic acid	Organic acids	71200	78900	64700	89800	75900	108000	0.15706	0.614425	1.27421	0.349601	-	C00417	ko00020,ko00630,ko00660,ko00720,ko01060,ko01061,ko01062,ko01063,ko01064,ko01065,ko01066,ko01070,ko01100,ko01110,ko01120,ko01130,ko01210	585-84-2
pme3154	(Rs)-Mevalonic acid	Organic acids	7320000	7410000	6450000	6290000	10400000	10500000	0.283462	0.524915	1.28376	0.360374	-	--	--	150-97-0
pme0289	4-Ethylbenzoic acid	Organic acids	150000	140000	147000	176000	199000	188000	0.012863	0.737402	1.28833	0.365502	-	--	--	619-64-7
pma3649	5-Aminolevulinate	Organic acids	961000	1170000	1270000	1490000	1430000	1480000	0.0619601	0.710622	1.29374	0.371545	-	C00430	ko00260,ko00860,ko01060,ko01100,ko01110,ko01120,ko02010	106-60-5
pme2652	(R)-lipoic acid	Organic acids	1650	1700	1740	2390	2000	2230	0.0400142	0.737623	1.30059	0.379166	-	C00725	--	62-46-4
pme0250	Azelaic Acid	Organic acids	6100000	6560000	6270000	8090000	8370000	8230000	0.000750161	0.770171	1.30428	0.383252	-	C08261	--	123-99-9
pme3011	γ-aminobutyric acid	Organic acids	2440000	2400000	2730000	3130000	3420000	3400000	0.00492478	0.764098	1.3144	0.394403	-	C00334	ko00250,ko00330,ko00410,ko00650,ko00760,ko01100,ko01120,ko02024,ko04024,ko04080,ko04721,ko04723,ko04727,ko04742,ko04915,ko05032,ko05033	1956/12/2
pme1730	D-Erythronolactone	Organic acids	90900	75600	94500	105000	137000	107000	0.0859957	0.719408	1.33716	0.419177	-	--	--	15667-21-7
pme2601	3-Hydroxypropanoic acid	Organic acids	116000	122000	87400	132000	188000	117000	0.222741	0.636348	1.34296	0.425419	-	C01013	ko00240,ko00410,ko00640,ko00720,ko01100,ko01120,ko01200	503-66-2
pme0292	(3,4-Dimethoxyphenyl) acetic acid	Organic acids	9660	6180	7880	9520	9930	12500	0.116333	0.699755	1.34696	0.429712	-	--	--	93-40-3
pme2380	A-Ketoglutaric acid	Organic acids	1260000	1170000	1270000	1690000	1930000	1570000	0.0336657	0.840779	1.4027	0.488209	-	--	--	328-50-7
pme0286	2-Hydroxyisocaproic acid	Organic acids	38000	26500	33100	45000	46700	46000	0.0540552	0.830815	1.41086	0.496576	-	--	--	13748-90-8
pme2761	4-Hydroxy-2-oxoglutaric acid	Organic acids	254000	225000	251000	335000	344000	363000	0.00115162	0.884685	1.4274	0.513387	-	C01127	ko00630	1187-99-1
pme0243	Glutaric acid	Organic acids	38900	45800	53600	73900	71100	57200	0.0351038	0.853854	1.46204	0.547982	-	C00489	ko00071,ko00310	110-94-1
pme2589	Oxoadipic acid	Organic acids	300000	274000	281000	357000	465000	441000	0.046833	0.892239	1.47719	0.562858	-	C00322	ko00300,ko00310,ko00380,ko00680,ko01100,ko01120,ko01130,ko01210,ko01230	3184-35-8
pmb2497	4-Hydroxy-3-methoxymandelate	Organic acids	80200	77500	85200	110000	121000	165000	0.0909172	0.973888	1.6303	0.705138	-	C05584	ko00350,ko01100	1955/10/7
pme0265	Sebacate	Organic acids	62500	51300	45600	94200	98700	74400	0.0209619	1.0262	1.67691	0.745808	-	C08277	--	111-20-6
pme0085	Rosmarinic acid	Organic acids	154000	131000	148000	240000	265000	267000	0.00067257	1.13342	1.78291	0.834234	-	C01850	ko00350	537-15-5
pme2709	2-Hydroxy-2-methyl butyric acid	Organic acids	3920	5090	9	8330	5650	6420	0.115922	1.69505	2.26189	1.17753	up	--	--	3739-30-8
pme2884	Guanidinoethyl sulfonate	Organic acids	56100	69100	53900	159000	159000	175000	0.000137449	1.50773	2.75265	1.46082	up	--	--	543-18-0
pme0270	Maleic acid	Organic acids	1520000	1260000	1650000	4980000	5860000	5240000	0.00133725	1.70211	3.6298	1.85989	up	C01384	ko00350,ko00650,ko00760,ko01120	110-16-7
pme0024	2-Aminoethanesulfonic acid	Organic acids	58500	74900	80700	317000	303000	260000	0.00240967	1.78094	4.11023	2.03922	up	C00245	ko00120,ko00430,ko00920,ko01100,ko02010,ko04080	107-35-7
pma6298	3-Hydroxypyridine	Others	201000	201000	209000	115000	85200	101000	0.00388167	1.25352	0.492962	-1.02045	down	--	--	-
pme2831	1,1-Dimethylbiguanide	Others	43600	45600	35000	20600	28100	27000	0.0189401	1.00145	0.609501	-0.7143	-	C07151	ko04152,ko04211,ko04976	657-24-9
pme2651	NADP	Others	170000	182000	273000	122000	129000	174000	0.165918	0.778684	0.68	-0.556393	-	C00006	ko00195,ko00480,ko00760,ko01100,ko04918,ko04925	53-59-8
pme3081	4-(Aminomethyl)-5-(hydroxymethyl)-2-methylpyridin-3-ol	Others	473000	551000	668000	381000	385000	430000	0.0908856	0.804502	0.706856	-0.500512	-	C00534	ko00750,ko01100,ko01120,ko04977	85-87-0
pmb0764	4-Methyl-5-thiazoleethanol	Others	187000	188000	180000	114000	157000	153000	0.0815599	0.712231	0.763964	-0.388424	-	C04294	ko00730,ko01100	137-00-8
pmb1912	10-Formyl-THF	Others	10100000	9870000	10800000	7620000	7660000	8560000	0.00524167	0.737833	0.774781	-0.36814	-	C00234	ko00670,ko00720,ko00970,ko01100,ko01120,ko01200,ko01523	2800-34-2
pmb0292	Cholesterol	Others	3810000	1380000	2910000	2820000	1430000	2450000	0.607364	0.254189	0.82716	-0.273761	-	C00187	ko00100,ko00120,ko00140,ko00981,ko00984,ko01066,ko01100,ko01120,ko04913,ko04925,ko04975,ko04976,ko04977,ko05200,ko05217	57-88-5
pmb0374	Aminopurine	Others	6190000	6050000	5820000	5190000	5100000	5370000	0.00514571	0.553503	0.86711	-0.205714	-	--	--	-
pme1640	sesamolin	Others	5970000	5340000	4980000	5490000	5090000	5030000	0.534743	0.172415	0.958257	-0.0615161	-	--	--	526-07-8
pmb1452	N-Lauryldiethanolamine	Others	639000	649000	680000	588000	600000	700000	0.538931	0.188709	0.95935	-0.0598715	-	--	--	1541-67-9
pme2830	O-Phosphorylethanolamine	Others	220000	209000	240000	200000	221000	231000	0.682592	0.112354	0.974589	-0.0371342	-	--	--	1071-23-4
pma2987	Histidinol	Others	12600000	13200000	13800000	12800000	13100000	12800000	0.481945	0.138223	0.977273	-0.0331669	-	C00860	ko00340,ko01100,ko01110,ko01230	4836-52-6
pma6625	E-3,4,5'-Trihydroxy-3'-glucopyranosylstilbene	Others	50000	46200	47200	42300	37700	60400	0.899201	0.115614	0.979079	-0.0305021	-	--	--	-
pmb0064	DIMBOA glucoside	Others	24800000	23900000	25500000	23800000	24800000	24400000	0.512053	0.111275	0.983827	-0.0235227	-	C04831	ko00402	18607-79-9
pmb1652	Phthalic anhydride	Others	14100000	12100000	12600000	13000000	12700000	12600000	0.809467	0.0538652	0.987113	-0.0187123	-	--	--	85-44-9
pmb0766	Azoxystrobin acid	Others	3040000	3640000	3160000	3060000	3010000	3660000	0.901492	0.0448975	0.988821	-0.0162185	-	--	--	-
pmb0767	D-erythro-Dihydrosphingosine	Others	2490000	2290000	2560000	2730000	2680000	2370000	0.355365	0.244037	1.05995	0.0839901	-	--	--	3102-56-5
pmb2556	Syringaldehyde O-glucoside	Others	144000	162000	158000	157000	165000	172000	0.228074	0.288071	1.06466	0.0903862	-	--	--	-
pme1166	lactucopicrin	Others	81200	79300	66900	93300	84000	66500	0.586052	0.193847	1.07212	0.100466	-	--	--	65725-11-3
pme2433	Diethanolamine	Others	367000	340000	538000	509000	428000	399000	0.694401	0.225363	1.07309	0.101774	-	C06772	ko00564	111-42-2
pma0948	Hydroxyphenethylamine	Others	29500000	30600000	37600000	34700000	34800000	36400000	0.394569	0.308509	1.08393	0.116272	-	--	--	-
pme2367	Quinone	Others	1380000	757000	1250000	1420000	1100000	1420000	0.456597	0.397601	1.16327	0.218188	-	C00472	ko00627,ko01120	106-51-4
pmb0069	Benzamide	Others	624000	610000	652000	690000	737000	831000	0.0855538	0.580011	1.19724	0.259716	-	C09815	ko00627,ko01120	55-21-0
pme2828	4-Nitrophenol	Others	2070000	1650000	1490000	2270000	1720000	2370000	0.224592	0.511375	1.22073	0.287743	-	C00870	ko00627,ko01120	100-02-7
pme2108	L-Carnitine	Others	299000	359000	530000	431000	534000	491000	0.329082	0.527289	1.22559	0.293476	-	C00318	ko04976	541-15-1
pme3511	Orotidine	Others	62200	47200	47500	71800	65400	56600	0.13801	0.577238	1.23518	0.304723	-	--	--	314-50-1
pme2366	Phenethylamine	Others	2890000	2730000	3340000	3410000	3730000	3970000	0.0433649	0.635926	1.23996	0.310288	-	C05332	ko00360	64-04-0
pme3148	L-Palmitoylcarnitine	Others	88000	79700	94100	103000	109000	126000	0.0449666	0.701329	1.29106	0.368558	-	C02990	ko00071,ko01212	2364-67-2
pme2232	Lactucin	Others	26000	15800	7280	23200	23000	19800	0.407433	0.683184	1.34474	0.427331	-	C09489	--	1891-29-8
pme0516	Inositol	Others	3850000	4010000	3980000	5280000	6130000	5750000	0.0157463	0.901453	1.44932	0.53538	-	C00137	ko00052,ko00053,ko00521,ko00562,ko01100,ko01120,ko01130,ko02010,ko04070	87-89-8
pmb2211	Cocamidopropyl betaine	Others	7860000	8020000	8060000	12300000	13300000	14700000	0.0153346	1.07236	1.68338	0.751357	-	--	--	86438-79-1
pme3221	Isoeugenol	Others	284000	276000	245000	485000	464000	466000	0.000500749	1.12393	1.75776	0.813741	-	C10469	ko00940	97-54-1
pme1635	Arctiin	Others	28200	39200	48700	80200	64100	74500	0.0119137	1.14467	1.88458	0.914245	-	C16915	--	20362-31-6
pmb1240	Phellodensin F	Others	41700	43000	35800	92200	68400	76800	0.0222448	1.20701	1.97012	0.978287	-	--	--	-
pma0584	N-Caffeoylspermidine	Phenolamides	32100	9	22400	9	9	20400	0.391105	1.47636	0.37458	-1.41665	down	--	--	-
pmb0496	N-Feruloyl agmatine	Phenolamides	76200	82800	52300	101000	9	80600	0.783594	1.62487	0.859484	-0.218457	-	C18325	ko00330	-
pmb0502	N-p-Coumaroyl spermidine	Phenolamides	144000	245000	153000	145000	126000	214000	0.67455	0.234864	0.894834	-0.160308	-	--	--	-
pme1841	1,5-Diaminopentane	Phenolamides	39900	40200	22200	45000	22800	25800	0.767565	0.195198	0.914956	-0.128226	-	C01672	ko00310,ko00480,ko00960,ko01060,ko01064,ko01100,ko01110,ko04974	462-94-2
pme2693	N-Acetylputrescine	Phenolamides	2740000	2610000	2960000	2630000	2910000	2870000	0.816681	0.0593839	1.01203	0.0172573	-	C02714	ko00330,ko01100	18233-70-0
pmd0017	Spermine	Phenolamides	15500000	14800000	15100000	15900000	15400000	16500000	0.113435	0.290997	1.05286	0.0743183	-	C00750	ko00330,ko00410,ko00480,ko01100,ko04976	71-44-3
pmb0501	Agmatine	Phenolamides	3360000	3160000	3680000	3380000	3780000	3610000	0.379041	0.237386	1.05588	0.0784491	-	C00179	ko00330,ko01100	306-60-5
pmb0130	N-Acetyl tryptamine	Phenolamides	32900	37900	42200	40300	45700	36300	0.463265	0.261159	1.0823	0.114102	-	--	--	-
pmb0325	N-Feruloyl spermidine	Phenolamides	12200000	12400000	11400000	14400000	15700000	12900000	0.0877783	0.568336	1.19444	0.25634	-	--	--	-
pmb2893	N-p-Coumaroyl hydroxyagmatine	Phenolamides	13400	12600	17200	18300	14000	28900	0.306905	0.62737	1.41667	0.5025	-	--	--	-
pmb1114	Hordatine B	Phenolamides	24900	25600	27500	42800	46700	44300	0.000360482	1.09985	1.71538	0.778532	-	C08308	--	10502-21-3
pmb0492	N',N",N"'-p-coumaroyl-cinnamoyl-caffeoyl spermidine	Phenolamides	5180000	5660000	5570000	8950000	9750000	10300000	0.00406769	1.12612	1.76722	0.821478	-	--	--	-
pmb0505	N'-p-Coumaroyl putrescine	Phenolamides	2550000	2650000	2800000	5060000	5520000	5780000	0.00269617	1.26633	2.045	1.0321	up	--	--	-
pme2292	Putrescine	Phenolamides	999000	1190000	1360000	2850000	2880000	2560000	0.00041309	1.37384	2.33587	1.22396	up	C00134	ko00330,ko00480,ko00960,ko01060,ko01064,ko01100,ko01110,ko01130,ko02010,ko04974	110-60-1
pma0170	N', N''-Diferuloylspermidine	Phenolamides	28800	19200	12400	9	71400	88700	0.344992	0.956835	2.65081	1.40643	-	--	--	-
pmb0490	N-p-Coumaroyl putrescine	Phenolamides	1870000	2040000	2250000	5270000	5380000	6160000	0.00249624	1.50003	2.7289	1.44832	up	C18326	ko00330	34136-53-3
pma0692	N', N''-di-p-coumaroylspermidine	Phenolamides	54100	46500	62000	162000	198000	203000	0.00490039	1.66523	3.46248	1.79181	up	--	--	-
pmb0489	N-hexosyl-p-coumaroyl putrescine	Phenolamides	105000	103000	100000	389000	382000	429000	0.00222359	1.75237	3.8961	1.96203	up	--	--	-
pmb0907	N-Feruloyl putrescine	Phenolamides	3580000	3370000	3480000	26700000	28100000	30000000	0.0014296	2.17682	8.13039	3.02333	up	C10497	ko00330	501-13-3
pmb0896	N'-Feruloyl putrescine	Phenolamides	2110000	2100000	2130000	17400000	17700000	18200000	0.000217973	2.19512	8.40694	3.07158	up	--	--	-
pmb0771	N-Feruloyl tyramine	Phenolamides	82700	73500	69600	719000	778000	778000	0.000551681	2.28626	10.0753	3.33275	up	C02717	--	66648-43-9
pmb0323	N-Caffeoyl putrescine	Phenolamides	9	9	9	238000	244000	218000	0.00113285	4.79601	25925.9	14.6621	up	C03002	--	29554-26-5
pme1738	3-Carbamyl-1-methylpyridinium (1-Methylnicotinamide)	Pyridine derivatives	36300	38700	9	29000	9	21600	0.62509	0.147775	0.674706	-0.56767	-	C02918	ko00760,ko01100,ko04976	1005-24-9
pme3333	1,4-dihydro-1-Methyl-4-oxo-3-pyridinecarboxamide	Pyridine derivatives	4950000	4960000	4800000	4560000	3810000	4280000	0.0811666	0.533816	0.859959	-0.21766	-	--	--	-
pme2594	4-Pyridoxic acid	Pyridine derivatives	1690000	1670000	1740000	1750000	1730000	1680000	0.534186	0.0922661	1.01176	0.0168738	-	C00847	ko00750,ko01100,ko01120	82-82-6
pmb0750	Neochlorogenic acid (5-O-Caffeoylquinic acid)	Quinate and its derivatives	28200	28800	23100	9	9	39300	0.408543	2.83056	0.490861	-1.02661	down	C17147	--	906-33-2
pme2036	Quinic acid	Quinate and its derivatives	16400000	17400000	17000000	13200000	15000000	14400000	0.0187033	0.602504	0.838583	-0.253975	-	C00296	ko00400	77-95-2
pmb3055	p-Coumaroyl quinic acid O-glucuronic acid	Quinate and its derivatives	7910	6220	4830	6470	5570	5890	0.742347	0.103588	0.945675	-0.0805835	-	--	--	-
pmb0751	5-O-p-Coumaroyl shikimic acid	Quinate and its derivatives	405000	440000	448000	367000	376000	480000	0.595414	0.213344	0.945862	-0.0802979	-	--	--	-
pmb0752	3-O-Feruloyl quinic acid	Quinate and its derivatives	76400	59300	68300	73600	70900	52800	0.799472	0.114451	0.967157	-0.0481782	-	C02572	--	-
pma3724	1-O-Feruloyl quinic acid	Quinate and its derivatives	393000	318000	375000	411000	424000	407000	0.142156	0.476351	1.14365	0.193641	-	--	--	-
pme1806	Chlorogenic acid methyl ester	Quinate and its derivatives	14000	19500	20200	17400	24800	23000	0.267103	0.482747	1.21415	0.27995	-	--	--	29708-87-0
pma6460	5-O-p-Coumaroylquinic acid	Quinate and its derivatives	16700	13500	14500	16800	17600	20900	0.0928267	0.603516	1.23714	0.307005	-	--	--	-
pmb3074	3-O-p-Coumaroyl quinic acid	Quinate and its derivatives	1830000	1800000	1910000	2300000	2410000	2590000	0.0115563	0.774002	1.31769	0.39801	-	--	--	-
pmb3075	3-O-p-Coumaroyl shikimic acid	Quinate and its derivatives	90200	96700	92100	121000	120000	131000	0.00396458	0.795089	1.33333	0.415037	-	--	--	-
pmb3066	5-O-p-coumaroyl shikimic acid O-hexoside	Quinate and its derivatives	70900	69900	62200	91400	98600	91500	0.00213503	0.843858	1.3867	0.471655	-	--	--	-
pmb2938	4-O-Caffeoyl quinic acid (criptochlorogenic acid)	Quinate and its derivatives	32000	42500	36800	50400	55800	58800	0.0112126	0.903617	1.48248	0.568012	-	--	--	-
pmb3072	3-O-p-coumaroyl shikimic acid O-hexoside	Quinate and its derivatives	639000	628000	665000	1050000	1120000	1100000	0.000300859	1.08878	1.69255	0.759196	-	--	--	-
pmb3061	5-O-p-coumaroyl quinic acid O-hexoside	Quinate and its derivatives	4360	4980	3460	9290	7040	9670	0.0171151	1.21923	2.03125	1.02237	up	--	--	-
pme0398	Chlorogenic acid (3-O-Caffeoylquinic acid)	Quinate and its derivatives	159000	87400	135000	206000	237000	456000	0.152208	1.22609	2.35711	1.23702	up	C00852	ko00940,ko00941,ko00945,ko01110	327-97-9
pmb1530	Phytocassane D	Terpenoids	203000	207000	184000	126000	124000	141000	0.00212595	0.957544	0.658249	-0.603294	-	--	--	166547-24-6
pme0063	Cucurbitacin D	Terpenoids	905000	946000	1180000	594000	698000	801000	0.0463877	0.840256	0.690531	-0.534222	-	C08796	--	3877-86-9
pmb2222	Phytocassane C	Terpenoids	6670000	6940000	7080000	6920000	6530000	6380000	0.232262	0.237313	0.958434	-0.061249	-	--	--	166547-23-5
pme2184	Nomilin	Terpenoids	35500	34900	37100	36600	38800	32200	0.988246	0.00751117	1.00093	0.00134142	-	C08773	--	1063-77-0
pme0058	Cucurbitacin E	Terpenoids	18700	27400	22800	29000	23300	24200	0.460954	0.317684	1.1103	0.150956	-	C08797	ko01062	18444-66-1
pme0065	Cucurbitacin I	Terpenoids	195000	203000	203000	420000	340000	367000	0.0165016	1.17751	1.87521	0.907051	-	C08800	--	2222/7/3
pme2810	6-Hydroxymelatonin	Tryptamine derivatives	104000	93800	108000	70000	71800	95500	0.0902748	0.67654	0.775997	-0.365876	-	C05643	ko00380	2208-41-5
pme1417	L-Tryptamine	Tryptamine derivatives	59900	58100	64100	54100	55300	56000	0.0774713	0.426181	0.908292	-0.138772	-	C00398	ko00380,ko00901,ko01060,ko01063,ko01100,ko01110,ko04080	61-54-1
pmb0769	N-hexosyl-p-coumaroyl serotonin	Tryptamine derivatives	677000	756000	629000	626000	708000	700000	0.8479	0.050552	0.986421	-0.0197247	-	--	--	-
pme2786	N-Acetyl-5-hydroxytryptamine	Tryptamine derivatives	1080000	1160000	1150000	1260000	1210000	1300000	0.0249837	0.45662	1.11209	0.153279	-	C00978	ko00380,ko01100	1210-83-9
pme1453	Melatonin	Tryptamine derivatives	55200	42600	25900	44600	60100	60800	0.248753	0.643684	1.33791	0.419986	-	C01598	ko00380,ko01100,ko04080,ko04713	73-31-4
pmb0426	5-Methoxy-N,N-dimethyltryptamine	Tryptamine derivatives	33100	25500	27300	106000	117000	95900	0.00262005	1.71577	3.71246	1.89237	up	C08309	--	1019-45-0
pmb0800	Niacinamide	Vitamins	5310000	5100000	4960000	3120000	3140000	3430000	0.000187021	1.01627	0.630449	-0.665549	-	C00153	ko00760,ko01100,ko04212,ko04977	98-92-0
pmb0789	Pyridoxine O-glucoside	Vitamins	980000	816000	793000	660000	567000	560000	0.0266513	0.871475	0.690228	-0.534855	-	--	--	-
pme1306	Pyridoxine 5'-phosphate	Vitamins	196000	213000	283000	169000	162000	158000	0.124157	0.792807	0.706647	-0.500938	-	C00627	ko00750,ko01100	447-05-2
pme2165	Orotic acid	Vitamins	261000	359000	328000	301000	182000	207000	0.140647	0.716403	0.727848	-0.458291	-	C00295	ko00240,ko01100	65-86-1
pme3478	Pantetheine	Vitamins	607000	603000	613000	533000	534000	574000	0.0408976	0.465486	0.900165	-0.151739	-	C00831	ko00332,ko00770,ko01130	496-65-1
pme2263	Biotin	Vitamins	30600	31900	35100	30600	32500	33500	0.845413	0.0448996	0.989754	-0.014858	-	C00120	ko00780,ko01100,ko02010,ko04977	58-85-5
pme1383	Pyridoxine	Vitamins	11300000	11600000	11500000	11300000	11500000	11500000	0.779107	0.0309341	0.997093	-0.00419999	-	C00314	ko00750,ko01100,ko01120	65-23-6
pmb0802	D-Pantothenic acid	Vitamins	3960000	3750000	3740000	3640000	3760000	4170000	0.83572	0.0453233	1.01048	0.0150413	-	C00864	ko00410,ko00770,ko01100,ko01110,ko04977	79-83-4
pme2111	L-ascorbate	Vitamins	556000	653000	645000	561000	718000	604000	0.873014	0.0456012	1.01564	0.0223918	-	C00072	ko00053,ko00480,ko01100,ko01110,ko01120,ko02060,ko04066,ko04977	50-81-7
pme2661	Vitamin D3	Vitamins	39000	37600	26600	37200	35200	33200	0.860511	0.107635	1.02326	0.0331669	-	C05443	ko00100,ko01100,ko04977,ko05323	67-97-0
pmb0952	Thiamine	Vitamins	1500000	1450000	1070000	1170000	1170000	1780000	0.899055	0.0386364	1.02488	0.0354488	-	C00378	ko00730,ko01100,ko02010,ko04122,ko04977	1967/3/8
pme2289	Vitamin A	Vitamins	10800	12700	11000	12100	15000	11400	0.36411	0.336421	1.11594	0.158262	-	C00473	ko00830,ko01100,ko04977	68-26-8
pme1014	Menaquinone (K2)	Vitamins	986000	887000	1050000	1040000	1380000	1210000	0.122918	0.598195	1.24187	0.31252	-	C00828	ko00130,ko01100,ko01110,ko02020,ko04977	11032-49-8
pmb0801	4-Pyridoxic acid O-hexoside	Vitamins	3750000	3600000	3670000	4760000	4450000	5080000	0.0218557	0.747568	1.29673	0.374882	-	--	--	-
pme1709	Nicotinic Acid Methyl Ester (Methyl Nicotinate)	Vitamins	1650000	1900000	1800000	2690000	3100000	2990000	0.00299316	1.04437	1.64112	0.714682	-	--	--	93-60-7
pme1949	Riboflavin	Vitamins	194000	177000	199000	330000	328000	396000	0.0129677	1.16151	1.84912	0.886841	-	C00255	ko00740,ko01100,ko01110,ko04977	83-88-5

## Sheet: S2
Supplemental Data 2 Differential metabolites in petunia corollas of PaACLB1-B2 silencing and control
Index	Compounds	Class	CK1	CK2	CK3	PhACL1	PhACL2	PhACL3	VIP	Fold_Change	LogFC	type
pme3369	Rhamnetin (7-O-methxyl quercetin)	Flavonol	13100	15400	23900	9	2820	2950	2.40138	0.110286	-3.18068	down
pme0196	Kaempferol	Flavonol	53500	54900	78900	6910	8730	8280	2.14176	0.12771	-2.96906	down
pme0199	Quercetin	Flavonol	777000	833000	982000	120000	127000	146000	2.06084	0.15162	-2.72146	down
pme3514	Morin	Flavonol	738000	805000	909000	115000	138000	148000	2.01981	0.16354	-2.61228	down
pme2979	Pinocembrin (Dihydrochrysin)	Flavanone	20200	20600	21100	9	7230	7660	2.08219	0.240695	-2.05472	down
pma6687	Tricin 4'-O-(syringyl glyceryl)ether	Flavonolignan	137000	306000	293000	63100	9	119000	2.24131	0.247431	-2.0149	down
pme3461	Homoeriodictyol	Flavanone	30700	28900	38000	9390	10300	5980	1.71937	0.263012	-1.9268	down
pme2914	3-Hydroxy-3-methylpentane-1,5-dioic acid	Amino acid derivatives	7140000	7580000	7730000	1810000	2310000	1860000	1.72756	0.26637	-1.9085	down
pme0031	Thymine	Nucleotide and its derivates	352000	360000	360000	114000	104000	115000	1.62621	0.310634	-1.68671	down
pma0584	N-Caffeoylspermidine	Phenolamides	32100	9	22400	9	9	20400	1.47636	0.37458	-1.41665	down
pme3392	Pelargonidin 3-O-beta-D-glucoside（Callistephin chloride)	Anthocyanins	347000	338000	397000	135000	134000	144000	1.47026	0.381701	-1.38949	down
pmb3012	Chrysoeriol 7-O-hexoside	Flavone	1350000	1150000	1440000	431000	522000	615000	1.42468	0.39797	-1.32927	down
pma0825	Chrysin O-malonylhexoside	Flavone	90400	113000	99600	35700	42300	45200	1.41205	0.406601	-1.29832	down
pme1777	Cyanidin 3,5-O-diglucoside (Cyanin)	Anthocyanins	3190000	3780000	3950000	858000	1790000	1870000	1.36012	0.413736	-1.27322	down
pme0137	Nα-Acetyl-L-glutamine	Amino acid derivatives	906000	1010000	821000	412000	379000	374000	1.37982	0.425649	-1.23227	down
pmb0602	Syringetin 7-O-hexoside	Flavone	3780000	3710000	4010000	1480000	1590000	1870000	1.37645	0.429565	-1.21905	down
pmb0569	Syringetin 5-O-hexoside	Flavone	3910000	4310000	4440000	1740000	1780000	1930000	1.37608	0.43049	-1.21595	down
pmb1626	MGMG (18:2) isomer1	Lipids_Glycerolipids	212000	284000	300000	100000	103000	147000	1.31843	0.439698	-1.18541	down
pmb2383	MGMG (18:2) isomer2	Lipids_Glycerolipids	72400	98800	82400	42400	38300	34000	1.31161	0.452287	-1.14469	down
pmb0576	Apigenin O-malonylhexoside	Flavone	73600	77000	85300	43600	33800	30400	1.31273	0.456973	-1.12982	down
pme2527	L(+)-Ornithine	Amino acids	4020000	4170000	5100000	2040000	2140000	2030000	1.29486	0.467269	-1.09768	down
pme1572	Orobol (5,7,3',4'-tetrahydroxyisoflavone)	Isoflavone	201000	221000	203000	48700	113000	131000	1.23891	0.46832	-1.09443	down
pmb2933	Caftaric acid	Hydroxycinnamoyl derivatives	104000	109000	118000	53600	50900	53500	1.28902	0.477341	-1.06691	down
pmb0620	Chrysoeriol 6-C-hexoside 8-C-hexoside-O-hexoside	Flavone C-glycosides	2720000	3190000	2630000	1410000	1370000	1300000	1.28073	0.477752	-1.06567	down
pme0426	4-Methylcatechol	Catechin derivatives	14800	9190	8480	8050	7570	9	1.68331	0.481337	-1.05488	down
pme3210	Genistein 7-O-Glucoside (Genistin)	Isoflavone	1310000	1300000	1360000	650000	601000	686000	1.27163	0.487909	-1.03532	down
pmb0750	Neochlorogenic acid (5-O-Caffeoylquinic acid)	Quinate and its derivatives	28200	28800	23100	9	9	39300	2.83056	0.490861	-1.02661	down
pma6298	3-Hydroxypyridine	Others	201000	201000	209000	115000	85200	101000	1.25352	0.492962	-1.02045	down
pme2973	Icariin (kaempferol 3,7-O-diglucoside 8-prenyl derivative)	Flavonol	105000	119000	108000	54900	53100	55700	1.25988	0.493072	-1.02013	down
pme0324	Chrysin	Flavone	8920	14100	6260	4730	4240	5570	1.08245	0.496585	-1.00989	down
pmb2791	9-HpOTrE	Lipids_Fatty acids	143000	162000	176000	346000	321000	302000	1.24808	2.01455	1.01046	up
pmb2789	13-HpOTrE(r)	Lipids_Fatty acids	166000	207000	216000	431000	362000	399000	1.24454	2.02377	1.01704	up
pmb2799	12,13-EODE	Lipids_Fatty acids	62100	62300	59600	139000	128000	106000	1.24277	2.02717	1.01947	up
pmb3061	5-O-p-coumaroyl quinic acid O-hexoside	Quinate and its derivatives	4360	4980	3460	9290	7040	9670	1.21923	2.03125	1.02237	up
pmb2507	2-Deoxyribose 1-phosphate	Carbohydrates	174000	177000	135000	419000	347000	224000	1.15457	2.03704	1.02647	up
pmb0505	N'-p-Coumaroyl putrescine	Phenolamides	2550000	2650000	2800000	5060000	5520000	5780000	1.26633	2.045	1.0321	up
pmb2778	9,10-EODE	Lipids_Fatty acids	15100000	14900000	15500000	33100000	31700000	28500000	1.26814	2.05055	1.03601	up
pme0256	Xanthine	Nucleotide and its derivates	1210000	1220000	1200000	2220000	2540000	2750000	1.27004	2.06887	1.04884	up
pma2405	Feruloylcholine	Cholines	210000	213000	195000	413000	439000	439000	1.28891	2.089	1.06281	up
pmb1178	O-Feruloyl 2-hydroxylcoumarin	Coumarins	11800000	9680000	10400000	22200000	23600000	21000000	1.28558	2.09536	1.0672	up
pme3401	Syringetin	Flavonol	75200	83600	82000	166000	170000	174000	1.30127	2.11794	1.08266	up
pme2765	1,7-Dimethylxanthine	Nucleotide and its derivates	14600	22300	18000	39400	43000	35600	1.28983	2.14936	1.10391	up
pmb2723	4-hydroxycoumarin di-glucoside	Coumarins	42200	34600	48600	82800	86800	105000	1.30507	2.18979	1.13079	up
pme1872	L-Proline	Amino acids	3070000	2960000	3610000	6920000	7430000	6870000	1.33	2.20124	1.13832	up
pme1550	Tangeretin	Flavone	3860000	3740000	3700000	8190000	8310000	8670000	1.34533	2.22743	1.15538	up
pme2709	2-Hydroxy-2-methyl butyric acid	Organic acids	3920	5090	9	8330	5650	6420	1.69505	2.26189	1.17753	up
pmb2601	7-hydroxycoumarin-beta-rhamnoside	Coumarins	39000	33900	40100	88700	88200	80700	1.35993	2.27965	1.18881	up
pme3439	Butein	Flavanone	17000	16200	16300	37800	39200	38200	1.38219	2.32727	1.21864	up
pme0089	Luteolin	Flavone	9	468000	9	314000	380000	398000	3.31361	2.33324	1.22234	up
pme3967	2-(dimethylamino)guanosine	Nucleotide and its derivates	1760000	1770000	1870000	4060000	4060000	4480000	1.3815	2.33333	1.22239	up
pme2292	Putrescine	Phenolamides	999000	1190000	1360000	2850000	2880000	2560000	1.37384	2.33587	1.22396	up
pme0398	Chlorogenic acid (3-O-Caffeoylquinic acid)	Quinate and its derivatives	159000	87400	135000	206000	237000	456000	1.22609	2.35711	1.23702	up
pmb1562	MAG (18:4) isomer3	Lipids_Glycerolipids	1260000	1240000	1120000	3010000	2720000	2850000	1.39385	2.37017	1.24499	up
pmb2961	Peonidin O-malonylhexoside	Anthocyanins	66700	62300	50200	157000	161000	109000	1.35488	2.38281	1.25267	up
pmd0145	LysoPC 20:1	Lipids_Glycerophospholipids	3010000	3160000	3300000	7500000	8010000	7920000	1.43031	2.47413	1.30692	up
pmd0144	LysoPC 20:1 (2n isomer)	Lipids_Glycerophospholipids	2860000	2920000	3050000	7180000	7490000	7400000	1.43929	2.49943	1.3216	up
pme2993	Scopoletin (7-Hydroxy-5-methoxycoumarin)	Coumarins	2720000	2570000	2700000	6640000	6860000	6760000	1.45076	2.53567	1.34237	up
pmb1207	O-Feruloyl 3-hydroxylcoumarin	Coumarins	22900	13000	7700	40600	40300	31700	1.41252	2.58257	1.36881	up
pmb0490	N-p-Coumaroyl putrescine	Phenolamides	1870000	2040000	2250000	5270000	5380000	6160000	1.50003	2.7289	1.44832	up
pmb3041	Tricin O-saccharic acid	Flavone	720000	759000	782000	2090000	2160000	1930000	1.50579	2.7333	1.45065	up
pme2884	Guanidinoethyl sulfonate	Organic acids	56100	69100	53900	159000	159000	175000	1.50773	2.75265	1.46082	up
pme1518	Nobiletin	Flavone	2840000	2700000	2810000	7490000	7770000	7900000	1.51889	2.77365	1.47179	up
pme3131	6,7-Dimethoxy-4-methylcoumarin	Coumarins	9	10900	12200	24400	25700	18400	1.93298	2.96421	1.56765	up
pmb2369	PC 19:2/16:0	Lipids_Glycerophospholipids	57000	50200	60700	213000	154000	154000	1.5763	3.10304	1.63368	up
pme2984	Isosakuranetin-7-neohesperidoside (Poncirin)	Flavanone	46700	51900	128000	229000	244000	257000	1.60769	3.22154	1.68775	up
pmc0304	Succinyladenosine	Nucleotide and its derivates	11200000	10900000	11300000	34800000	34100000	39400000	1.62787	3.24251	1.69711	up
pme3464	Isosakuranetin (4'-Methylnaringenin)	Flavanone	508	662	516	1360	2890	1340	1.52679	3.31554	1.72924	up
pme3442	Quercetin 7-O-β-D-Glucuronide	Flavonol	23700	22000	24700	74400	87700	75000	1.65226	3.3679	1.75185	up
pma0692	N', N''-di-p-coumaroylspermidine	Phenolamides	54100	46500	62000	162000	198000	203000	1.66523	3.46248	1.79181	up
pme0270	Maleic acid	Organic acids	1520000	1260000	1650000	4980000	5860000	5240000	1.70211	3.6298	1.85989	up
pmb0426	5-Methoxy-N,N-dimethyltryptamine	Tryptamine derivatives	33100	25500	27300	106000	117000	95900	1.71577	3.71246	1.89237	up
pme1524	Dihydroquercetin (Taxifolin)	Flavonol	244000	189000	242000	922000	835000	795000	1.72954	3.78074	1.91867	up
pme3336	N6-Succinyl Adenosine	Nucleotide and its derivates	1040000	1090000	1050000	3920000	3920000	4260000	1.7379	3.80503	1.92791	up
pme3431	Esculin (6,7-Dihydroxycoumarin-6-glucoside)	Coumarins	358000	324000	445000	1380000	1490000	1520000	1.75063	3.8953	1.96173	up
pmb0489	N-hexosyl-p-coumaroyl putrescine	Phenolamides	105000	103000	100000	389000	382000	429000	1.75237	3.8961	1.96203	up
pmb2591	Acetyl tryptophan	Amino acid derivatives	252000	220000	179000	901000	753000	889000	1.74808	3.9063	1.9658	up
pme0024	2-Aminoethanesulfonic acid	Organic acids	58500	74900	80700	317000	303000	260000	1.78094	4.11023	2.03922	up
pme1793	Pelargonin	Anthocyanins	39900	27700	36500	175000	154000	122000	1.80294	4.33237	2.11516	up
pmb2654	Anthranilate O-hexosyl-O-hexoside	Benzoic acid derivatives	58200	67900	69400	323000	364000	348000	1.94044	5.29412	2.40439	up
pma6373	3',4',5'-Dihydrotricetin O-hexosyl-O-hexoside	Flavone	195000	128000	176000	811000	893000	1070000	1.96072	5.55912	2.47486	up
pmb0964	iP7G	Nucleotide and its derivates	299000	323000	334000	1660000	2130000	1780000	1.99064	5.82636	2.54259	up
pme0519	D-(+)-Sucrose	Carbohydrates	890000	1080000	885000	6770000	7930000	7860000	2.16066	7.90193	2.9822	up
pmb0907	N-Feruloyl putrescine	Phenolamides	3580000	3370000	3480000	26700000	28100000	30000000	2.17682	8.13039	3.02333	up
pmb0896	N'-Feruloyl putrescine	Phenolamides	2110000	2100000	2130000	17400000	17700000	18200000	2.19512	8.40694	3.07158	up
pmb2928	Gallic acid O-Hexoside	Benzoic acid derivatives	5800	5400	7540	59300	57800	65400	2.26926	9.73853	3.2837	up
pmb0771	N-Feruloyl tyramine	Phenolamides	82700	73500	69600	719000	778000	778000	2.28626	10.0753	3.33275	up
pme0330	Naringenin 7-O-neohesperidoside (Naringin)	Flavanone	7570	5520	8020	73900	79400	94000	2.35668	11.7148	3.55026	up
pme3245	Medicarpin	Hydroxycinnamoyl derivatives	10500	9	9	14900	124000	9	1.73602	13.2068	3.72321	up
pmb0464	Aspartic acid di-O-glucoside	Amino acid derivatives	563000	693000	699000	16500000	11000000	14300000	2.62365	21.3811	4.41826	up
pme2949	Hesperetin 7-rutinoside (Hesperidin)	Flavanone	85500	59600	70500	2120000	2140000	2530000	2.7941	31.4935	4.97698	up
pmb2858	Maltotetraose	Carbohydrates	13800	9	9	160000	173000	133000	3.70585	33.7241	5.07571	up
pme0247	trans-4-Hydroxy-L-proline	Amino acid derivatives	9	9	9	11900	13700	11200	4.04068	1362.96	10.4125	up
pme3288	3,7-Di-O-methylquercetin	Flavonol	9	9	9	37800	31400	33200	4.31798	3792.59	11.889	up
pmb0323	N-Caffeoyl putrescine	Phenolamides	9	9	9	238000	244000	218000	4.79601	25925.9	14.6621	up
pmb2831	Protocatechuic acid O-glucoside	Catechin derivatives	9	9	9	628000	856000	591000	5.04272	76851.9	16.2298	up
pme0001	Hesperetin 7-O-neohesperidoside (Neohesperidin)	Flavanone	9	9	9	1930000	2090000	2350000	5.29101	235926	17.848	up

## Sheet: S3
Supplemental Data 3 KEGG pathway analysis of differential metabolites in petunia corollas of PaACLB1-B2-silenced plants and control
#Kegg_pathway	ko_id	Cluter_frequency	Genome_frequency	P-value	Corrected_P-value	Unique compound	compound	Uni_all	compound_all	Maiwei-ID
Flavonoid biosynthesis	ko00941	11 out of 48 22.9166666666667%	32 out of 380 8.42105263157895%	0.000718569	0.0301799	11	32	48	380	pme0199;pme0001;pme1524;pme0196;pme2979;pme3439;pme0324;pme3461;pme0398;pme0089;pme0330	C00389+C09806+C01617+C05903+C09827+C08578+C10028+C09756+C00852+C01514+C09789
Flavone and flavonol biosynthesis	ko00944	5 out of 48 10.4166666666667%	17 out of 380 4.47368421052632%	0.02328	1	5	17	48	380	pme0196;pme0199;pme3401;pme3288;pme0089	C05903+C00389+C11620+C01265+C01514
Arginine and proline metabolism	ko00330	5 out of 48 10.4166666666667%	19 out of 380 5%	0.0374142	1	5	19	48	380	pme2527;pme2292;pme0247;pmb0490;pmb0907	C00077+C00134+C01157+C18326+C10497
Stilbenoid, diarylheptanoid and gingerol biosynthesis	ko00945	1 out of 48 2.08333333333333%	1 out of 380 0.263157894736842%	0.126316	1	1	1	48	380	pme0398	C00852
Xylene degradation	ko00622	1 out of 48 2.08333333333333%	1 out of 380 0.263157894736842%	0.126316	1	1	1	48	380	pme0426	C06730
Caffeine metabolism	ko00232	2 out of 48 4.16666666666667%	6 out of 380 1.57894736842105%	0.168332	1	2	6	48	380	pme2765;pme0256	C13747+C00385
D-Arginine and D-ornithine metabolism	ko00472	1 out of 48 2.08333333333333%	2 out of 380 0.526315789473684%	0.236967	1	1	2	48	380	pme2527	C00077
Naphthalene degradation	ko00626	1 out of 48 2.08333333333333%	2 out of 380 0.526315789473684%	0.236967	1	1	2	48	380	pme0426	C06730
Penicillin and cephalosporin biosynthesis	ko00311	1 out of 48 2.08333333333333%	3 out of 380 0.789473684210526%	0.33386	1	1	3	48	380	pmb0449	C00956
Primary bile acid biosynthesis	ko00120	1 out of 48 2.08333333333333%	3 out of 380 0.789473684210526%	0.33386	1	1	3	48	380	pme0024	C00245
Anthocyanin biosynthesis	ko00942	2 out of 48 4.16666666666667%	11 out of 380 2.89473684210526%	0.414953	1	2	11	48	380	pme1777;pme1793	C08639+C08725
Butanoate metabolism	ko00650	1 out of 48 2.08333333333333%	5 out of 380 1.31578947368421%	0.492886	1	1	5	48	380	pme0270	C01384
Pentose phosphate pathway	ko00030	1 out of 48 2.08333333333333%	5 out of 380 1.31578947368421%	0.492886	1	1	5	48	380	pmb2507	C00672
Taurine and hypotaurine metabolism	ko00430	1 out of 48 2.08333333333333%	5 out of 380 1.31578947368421%	0.492886	1	1	5	48	380	pme0024	C00245
Toluene degradation	ko00623	1 out of 48 2.08333333333333%	5 out of 380 1.31578947368421%	0.492886	1	1	5	48	380	pme0426	C06730
Glutathione metabolism	ko00480	2 out of 48 4.16666666666667%	14 out of 380 3.68421052631579%	0.547294	1	2	14	48	380	pme2527;pme2292	C00077+C00134
AMPK signaling pathway	ko04152	1 out of 48 2.08333333333333%	6 out of 380 1.57894736842105%	0.557796	1	1	6	48	380	pme0199	C00389
Sulfur metabolism	ko00920	1 out of 48 2.08333333333333%	6 out of 380 1.57894736842105%	0.557796	1	1	6	48	380	pme0024	C00245
Biosynthesis of alkaloids derived from ornithine, lysine and nicotinic acid	ko01064	2 out of 48 4.16666666666667%	15 out of 380 3.94736842105263%	0.586715	1	2	15	48	380	pme2292;pme2527	C00134+C00077
Isoflavonoid biosynthesis	ko00943	2 out of 48 4.16666666666667%	15 out of 380 3.94736842105263%	0.586715	1	2	15	48	380	pme3245;pme3210	C10503+C09126
Biosynthesis of phenylpropanoids	ko01061	4 out of 48 8.33333333333333%	34 out of 380 8.94736842105263%	0.648254	1	4	34	48	380	pme2993;pme1524;pme3245;pme0196	C01752+C01617+C10503+C05903
Arginine biosynthesis	ko00220	1 out of 48 2.08333333333333%	8 out of 380 2.10526315789474%	0.664152	1	1	8	48	380	pme2527	C00077
Lysine biosynthesis	ko00300	1 out of 48 2.08333333333333%	8 out of 380 2.10526315789474%	0.664152	1	1	8	48	380	pmb0449	C00956
2-Oxocarboxylic acid metabolism	ko01210	2 out of 48 4.16666666666667%	18 out of 380 4.73684210526316%	0.689945	1	2	18	48	380	pme2527;pmb0449	C00077+C00956
Phenylpropanoid biosynthesis	ko00940	2 out of 48 4.16666666666667%	18 out of 380 4.73684210526316%	0.689945	1	2	18	48	380	pme2993;pme0398	C01752+C00852
Tropane, piperidine and pyridine alkaloid biosynthesis	ko00960	1 out of 48 2.08333333333333%	9 out of 380 2.36842105263158%	0.707487	1	1	9	48	380	pme2292	C00134
Biosynthesis of secondary metabolites	ko01110	12 out of 48 25%	106 out of 380 27.8947368421053%	0.738504	1	12	106	48	380	pme0089;pme2993;pme0398;pme2765;pme0256;pmb0449;pme3245;pme2527;pme2292;pme0199;pme1524;pme0196	C01514+C01752+C00852+C13747+C00385+C00956+C10503+C00077+C00134+C00389+C01617+C05903
Lysine degradation	ko00310	1 out of 48 2.08333333333333%	10 out of 380 2.63157894736842%	0.745332	1	1	10	48	380	pmb0449	C00956
Neuroactive ligand-receptor interaction	ko04080	1 out of 48 2.08333333333333%	10 out of 380 2.63157894736842%	0.745332	1	1	10	48	380	pme0024	C00245
Pyrimidine metabolism	ko00240	2 out of 48 4.16666666666667%	20 out of 380 5.26315789473684%	0.746617	1	2	20	48	380	pmb2507;pme0031	C00672+C00178
ABC transporters	ko02010	3 out of 48 6.25%	31 out of 380 8.1578947368421%	0.780834	1	3	31	48	380	pme0024;pme2527;pme2292	C00245+C00077+C00134
Biosynthesis of alkaloids derived from histidine and purine	ko01065	1 out of 48 2.08333333333333%	12 out of 380 3.15789473684211%	0.8072	1	1	12	48	380	pme0256	C00385
Degradation of aromatic compounds	ko01220	1 out of 48 2.08333333333333%	12 out of 380 3.15789473684211%	0.8072	1	1	12	48	380	pme0426	C06730
Nicotinate and nicotinamide metabolism	ko00760	1 out of 48 2.08333333333333%	12 out of 380 3.15789473684211%	0.8072	1	1	12	48	380	pme0270	C01384
Tyrosine metabolism	ko00350	1 out of 48 2.08333333333333%	13 out of 380 3.42105263157895%	0.832348	1	1	13	48	380	pme0270	C01384
Biosynthesis of plant secondary metabolites	ko01060	4 out of 48 8.33333333333333%	45 out of 380 11.8421052631579%	0.853427	1	4	45	48	380	pme2527;pme2765;pme2292;pme0256	C00077+C13747+C00134+C00385
Biosynthesis of antibiotics	ko01130	3 out of 48 6.25%	43 out of 380 11.3157894736842%	0.933236	1	3	43	48	380	pme2527;pme2292;pmb0449	C00077+C00134+C00956
Purine metabolism	ko00230	1 out of 48 2.08333333333333%	21 out of 380 5.52631578947368%	0.946006	1	1	21	48	380	pme0256	C00385
Microbial metabolism in diverse environments	ko01120	4 out of 48 8.33333333333333%	60 out of 380 15.7894736842105%	0.966343	1	4	60	48	380	pme0426;pme0256;pme2765;pme0270	C06730+C00385+C13747+C01384
Biosynthesis of amino acids	ko01230	2 out of 48 4.16666666666667%	38 out of 380 10%	0.968179	1	2	38	48	380	pme2527;pmb0449	C00077+C00956
Protein digestion and absorption	ko04974	1 out of 48 2.08333333333333%	26 out of 380 6.84210526315789%	0.97377	1	1	26	48	380	pme2292	C00134
Metabolic pathways	ko01100	13 out of 48 27.0833333333333%	187 out of 380 49.2105263157895%	0.999764	1	13	187	48	380	pme0196;pme1524;pme0024;pme0199;pme2292;pme2527;pme0426;pme0089;pme0031;pme0247;pmb0449;pme0256;pme2765	C05903+C01617+C00245+C00389+C00134+C00077+C06730+C01514+C00178+C01157+C00956+C00385+C13747
#Kegg_pathway	ko_id	Cluter_frequency	Genome_frequency	P-value	Corrected_P-value

## Sheet: S4
Supplemental Data 4 Transcriptome analysis of corollas from the PaACLB1-B2-silenced plants and control
ID	CK1	CK2	CK3	ACL-s1	ACL-s2	ACL-s3	log2FoldChange	pvalue	FDR	regulated	Name	Chrom	Start	End	Strand	Length	Type	GO	KEGG	KOG	NR	SwissProt	TrEMBL	gene description
Peaxi162Scf00000g00013	187	140	177	176	186	205	-0.056	0.794033	0.928299	--	Peaxi162Scf00000g00013	Peaxi162Scf00000	127648	129894	-	2247	protein_coding	--	--	At1g63205	ref|XP_015068007.1|	Y1277_ARATH,RecName: Full=UPF0725 protein At1g02770;	K4BJC5_SOLLC,SubName: Full=Uncharacterized protein {ECO:0000313|EnsemblPlants:Solyc03g097080.2.1};	--
Peaxi162Scf00000g01005	7	11	9	10	25	21	0.814	0.234463	0.572918	--	Peaxi162Scf00000g01005	Peaxi162Scf00000	135977	137407	-	1431	protein_coding	GO:0005829,cytosol; GO:0005634,nucleus; GO:0051513,regulation of monopolar cell growth	--	At1g74160	ref|XP_009769509.1|	LNG1_ARATH,RecName: Full=Protein LONGIFOLIA 1; AltName: Full=Protein TON1 RECRUITING MOTIF 2;	A0A1U7W4F5_NICSY,SubName: Full=protein LONGIFOLIA 2-like {ECO:0000313|RefSeq:XP_009769509.1};	conserved hypothetical protein
Peaxi162Scf00000g00022	2081	1975	1944	2032	2011	2005	-0.212	0.0650871	0.309668	--	Peaxi162Scf00000g00022	Peaxi162Scf00000	186434	191458	+	5025	protein_coding	GO:0005634,nucleus; GO:0046872,metal ion binding; GO:0035064,methylated histone binding; GO:0016569,covalent chromatin modification; GO:0006355,regulation of transcription, DNA-templated; GO:0006351,transcription, DNA-templated	--	At1g14510	ref|XP_019255464.1|	ALFL7_ARATH,RecName: Full=PHD finger protein ALFIN-LIKE 7; Short=Protein AL7;	A0A1J6INC1_NICAT,SubName: Full=Phd finger protein alfin-like 7 {ECO:0000313|EMBL:OIS96640.1};	PHD finger protein ALFIN-LIKE 7
Peaxi162Scf00000g00029	65	41	41	138	61	56	0.602	0.206664	0.542837	--	Peaxi162Scf00000g00029	Peaxi162Scf00000	192216	196484	-	4269	protein_coding	--	--	--	ref|XP_016438086.1|	--	A0A1S3XDQ8_TOBAC,SubName: Full=TMV resistance protein N-like {ECO:0000313|RefSeq:XP_016438086.1};	leucine-rich repeat-containing protein, putative
Peaxi162Scf00000g04005	0	0	0	2	0	0	1.677	0.677651	NA	--	Peaxi162Scf00000g04005	Peaxi162Scf00000	441521	442286	-	766	protein_coding	--	--	At5g36930	ref|XP_009776630.1|	--	A0A0V0ILQ0_SOLCH,SubName: Full=Putative ovule protein {ECO:0000313|EMBL:JAP33255.1};	Unknown protein
Peaxi162Scf00000g00052	125	99	96	130	110	135	0.011	0.963029	0.987663	--	Peaxi162Scf00000g00052	Peaxi162Scf00000	532339	535455	-	3117	protein_coding	--	--	--	ref|XP_006363106.1|	--	K4B5K9_SOLLC,SubName: Full=Uncharacterized protein {ECO:0000313|EnsemblPlants:Solyc02g032650.2.1};	Disease resistance protein (TIR-NBS-LRR class) family
Peaxi162Scf00000g00062	0	4	4	2	0	14	0.672	0.719434	0.89514	--	Peaxi162Scf00000g00062	Peaxi162Scf00000	651984	652568	+	585	protein_coding	GO:0005788,endoplasmic reticulum lumen	K13993: HSP20; HSP20 family protein	At4g10250	ref|XP_016467014.1|	HSP41_SOYBN,RecName: Full=22.0 kDa class IV heat shock protein; Flags: Precursor;	A0A1S3ZRR0_TOBAC,SubName: Full=22.0 kDa class IV heat shock protein-like {ECO:0000313|RefSeq:XP_016467014.1};	22.0 kDa class IV heat shock protein
Peaxi162Scf00000g00067	398	629	476	470	497	598	-0.18	0.452983	0.752191	--	Peaxi162Scf00000g00067	Peaxi162Scf00000	673165	680236	-	7072	protein_coding	--	--	At5g49820	ref|XP_009618721.1|	RUS6_ARATH,RecName: Full=Protein root UVB sensitive 6 {ECO:0000303|PubMed:19515790};	A0A1S4A6Y7_TOBAC,SubName: Full=protein root UVB sensitive 6-like {ECO:0000313|RefSeq:XP_016472385.1};	Protein of unknown function, DUF647
Peaxi162Scf00000g00071	46	41	37	411	103	129	2.177	7.22192e-05	0.0028009	up	Peaxi162Scf00000g00071	Peaxi162Scf00000	751907	755532	-	3626	protein_coding	GO:0016021,integral component of membrane; GO:0005886,plasma membrane; GO:0022857,transmembrane transporter activity; GO:0006857,oligopeptide transport; GO:0009624,response to nematode	K14638: SLC15A3_4, PHT; solute carrier family 15 (peptide/histidine transporter), member 3/4	At1g59740	ref|XP_009776306.1|	PTR16_ARATH,RecName: Full=Protein NRT1/ PTR FAMILY 4.3; Short=AtNPF4.3; AltName: Full=Nitrate transporter 1.14;	A0A1U7WGB6_NICSY,SubName: Full=protein NRT1/ PTR FAMILY 4.3-like {ECO:0000313|RefSeq:XP_009776306.1};	Protein NRT1/ PTR FAMILY 4.3
Peaxi162Scf00000g00134	0	4	1	4	0	3	0.238	0.907335	NA	--	Peaxi162Scf00000g00134	Peaxi162Scf00000	1289446	1290174	+	729	protein_coding	--	--	--	gb|AGJ98235.1|	--	M9WR26_PETHY,SubName: Full=PIB81 RNA recognition motif containing protein {ECO:0000313|EMBL:AGJ98235.1}; Flags: Fragment;	Unknown protein
Peaxi162Scf00000g01410	8	1	8	5	5	5	-0.405	0.705404	0.890018	--	Peaxi162Scf00000g01410	Peaxi162Scf00000	1447624	1448493	+	870	protein_coding	--	--	--	--	--	--	--
Peaxi162Scf00000g01611	2015	2126	1594	2289	2302	2695	0.124	0.366633	0.693227	--	Peaxi162Scf00000g01611	Peaxi162Scf00000	1648790	1654347	-	5558	protein_coding	GO:0034707,chloride channel complex; GO:0009705,plant-type vacuole membrane; GO:0005774,vacuolar membrane; GO:0005247,voltage-gated chloride channel activity; GO:1902476,chloride transmembrane transport; GO:0034765,regulation of ion transmembrane transport	K05016: CLCN7; chloride channel 7	At5g49890	ref|XP_009599120.1|	CLCC_ARATH,RecName: Full=Chloride channel protein CLC-c; Short=AtCLC-c; AltName: Full=CBS domain-containing protein CBSCLC4;	A0A1U7VKK4_NICSY,SubName: Full=chloride channel protein CLC-c-like {ECO:0000313|RefSeq:XP_009768532.1};	chloride channel C
Peaxi162Scf00000g00214	187	175	132	282	582	289	1.013	0.00274618	0.0429131	up	Peaxi162Scf00000g00214	Peaxi162Scf00000	2091581	2095883	-	4303	protein_coding	--	--	--	--	--	--	--
Peaxi162Scf00000g00221	241	189	207	292	220	251	0.042	0.843985	0.948771	--	Peaxi162Scf00000g00221	Peaxi162Scf00000	2269636	2279364	-	9729	protein_coding	GO:0009507,chloroplast; GO:0005524,ATP binding; GO:0003676,nucleic acid binding	--	At1g73170	ref|XP_019229042.1|	YCF45_PORPU,RecName: Full=Uncharacterized protein ycf45; AltName: Full=ORF565;	A0A1U7VZ37_NICSY,SubName: Full=uncharacterized protein ycf45 {ECO:0000313|RefSeq:XP_009770231.1};	P-loop containing nucleoside triphosphate hydrolases superfamily protein
Peaxi162Scf00000g00252	100	459	375	200	169	417	-0.531	0.336248	0.66969	--	Peaxi162Scf00000g00252	Peaxi162Scf00000	2512603	2513853	+	1251	protein_coding	GO:0005634,nucleus; GO:0003677,DNA binding; GO:0003700,DNA binding transcription factor activity; GO:0030154,cell differentiation; GO:0048826,cotyledon morphogenesis; GO:0009793,embryo development ending in seed dormancy; GO:0048366,leaf development; GO:0009965,leaf morphogenesis; GO:0045962,positive regulation of development, heterochronic; GO:0006355,regulation of transcription, DNA-templated; …	--	At3g15030	ref|XP_009785152.1|	TCP4_ARATH,RecName: Full=Transcription factor TCP4; AltName: Full=Protein MATERNAL EFFECT EMBRYO ARREST 35;	A0A1U7WZ07_NICSY,SubName: Full=transcription factor TCP4 {ECO:0000313|RefSeq:XP_009785152.1};	TCP family transcription factor 4
Peaxi162Scf00000g02513	19	6	3	10	9	6	-0.321	0.725568	0.898327	--	Peaxi162Scf00000g02513	Peaxi162Scf00000	2516260	2525514	-	9255	protein_coding	GO:0005737,cytoplasm; GO:0005874,microtubule; GO:0005634,nucleus; GO:0005516,calmodulin binding; GO:0008017,microtubule binding	--	At3g15050	ref|XP_019247028.1|	IQD1_ARATH,RecName: Full=Protein IQ-DOMAIN 1 {ECO:0000303|PubMed:15960618};	A0A1J6IVP8_NICAT,SubName: Full=Protein iq-domain 1 {ECO:0000313|EMBL:OIT01791.1};	IQ-domain 10
Peaxi162Scf00000g02515	336	135	230	127	181	174	-0.753	0.0279455	0.193752	--	Peaxi162Scf00000g02515	Peaxi162Scf00000	2533060	2534833	+	1774	protein_coding	--	K19475: WIPF; WAS/WASL-interacting protein	--	ref|XP_009593455.1|	--	A0A1U7VQW8_NICSY,SubName: Full=uncharacterized protein LOC104218516 {ECO:0000313|RefSeq:XP_009767336.1};	Actin cyt pan1, putative isoform 1 [Theobroma cacao]
Peaxi162Scf00000g02517	476	538	482	531	491	587	-0.124	0.447502	0.749059	--	Peaxi162Scf00000g02517	Peaxi162Scf00000	2536513	2542496	-	5984	protein_coding	GO:0016021,integral component of membrane; GO:0016020,membrane; GO:0000325,plant-type vacuole; GO:0005886,plasma membrane; GO:0009506,plasmodesma; GO:0005774,vacuolar membrane; GO:0005773,vacuole; GO:0005509,calcium ion binding; GO:0005432,calcium:sodium antiporter activity; GO:0055074,calcium ion homeostasis; GO:0071472,cellular response to salt stress	--	At1g53210	ref|XP_009767335.1|	NCL_ARATH,RecName: Full=Sodium/calcium exchanger NCL {ECO:0000305}; AltName: Full=Na(+)/Ca(2+)-exchange protein NCL {ECO:0000305}; AltName: Full=Protein NCX-like {ECO:0000303|PubMed:23148213}; Short=AtNCL {ECO:0000303|PubMed:23148213};	A0A1U7VZA2_NICSY,SubName: Full=uncharacterized protein LOC104218515 {ECO:0000313|RefSeq:XP_009767335.1};	sodium/calcium exchanger family protein / calcium-binding EF hand family protein
Peaxi162Scf00000g00262	1965	1610	1405	1821	1925	1881	-0.037	0.765548	0.914689	--	Peaxi162Scf00000g00262	Peaxi162Scf00000	2642590	2645974	-	3385	protein_coding	GO:0005829,cytosol; GO:0004411,homogentisate 1,2-dioxygenase activity; GO:0046872,metal ion binding; GO:1902000,homogentisate catabolic process; GO:0006559,L-phenylalanine catabolic process; GO:0006572,tyrosine catabolic process	K00451: HGD, hmgA; homogentisate 1,2-dioxygenase [EC:1.13.11.5]	At5g54080	ref|XP_006358956.1|	HGD_ARATH,RecName: Full=Homogentisate 1,2-dioxygenase; EC=1.13.11.5; AltName: Full=Homogentisate oxygenase; AltName: Full=Homogentisic acid oxidase; AltName: Full=Homogentisicase;	M1B8K1_SOLTU,SubName: Full=Uncharacterized protein {ECO:0000313|EnsemblPlants:PGSC0003DMT400039641};	homogentisate 1,2-dioxygenase
Peaxi162Scf00000g02614	184	312	208	255	300	295	0.039	0.885238	0.962825	--	Peaxi162Scf00000g02614	Peaxi162Scf00000	2666449	2675633	+	9185	protein_coding	--	--	At1g53200	ref|XP_019261868.1|	--	A0A1S3Y0D5_TOBAC,SubName: Full=uncharacterized protein LOC107770721 {ECO:0000313|RefSeq:XP_016445535.1};	Unknown protein
Peaxi162Scf00000g00271	375	560	517	782	476	760	0.235	0.411037	0.724419	--	Peaxi162Scf00000g00271	Peaxi162Scf00000	2689431	2692290	+	2860	protein_coding	GO:0005886,plasma membrane; GO:0005525,GTP binding; GO:0003924,GTPase activity	--	At5g60860	ref|XP_009615958.1|	RB11B_TOBAC,RecName: Full=Ras-related protein Rab11B;	A0A1U7V4U4_NICSY,SubName: Full=ras-related protein Rab11B {ECO:0000313|RefSeq:XP_009761408.1};	Ras-related protein Rab-11A
Peaxi162Scf00000g02711	1651	1740	1463	1673	1814	2207	0.003	0.98485	0.995694	--	Peaxi162Scf00000g02711	Peaxi162Scf00000	2694191	2701605	-	7415	protein_coding	GO:0046872,metal ion binding; GO:0016740,transferase activity; GO:0016567,protein ubiquitination	K19041: RNF38_44; E3 ubiquitin-protein ligase RNF38/44 [EC:2.3.2.27]	At1g53190	ref|XP_006358959.1|	ZFP1_ORYSJ,RecName: Full=Probable E3 ubiquitin-protein ligase ZFP1 {ECO:0000305}; Short=OsZFP1 {ECO:0000303|PubMed:28220688}; EC=2.3.2.27 {ECO:0000305};	M1B8J6_SOLTU,SubName: Full=Uncharacterized protein {ECO:0000313|EnsemblPlants:PGSC0003DMT400039631};	RING/U-box superfamily protein
Peaxi162Scf00000g02710	10	11	9	9	8	7	-0.541	0.446496	0.748724	--	Peaxi162Scf00000g02710	Peaxi162Scf00000	2739303	2776633	+	37331	protein_coding	--	--	--	--	--	--	--
Peaxi162Scf00000g02817	68	177	150	230	168	175	0.29	0.483068	0.771974	--	Peaxi162Scf00000g02817	Peaxi162Scf00000	2820556	2824970	+	4415	protein_coding	GO:0005634,nucleus; GO:0004527,exonuclease activity; GO:0003676,nucleic acid binding	K18327: REXO4, REX4; RNA exonuclease 4 [EC:3.1.-.-]	At3g15080	ref|XP_009595827.1|	SDN2_ARATH,RecName: Full=Small RNA degrading nuclease 2; EC=3.1.-.-;	A0A1S4AP05_TOBAC,SubName: Full=RNA exonuclease 4-like isoform X2 {ECO:0000313|RefSeq:XP_016478421.1};	RNA exonuclease 4
Peaxi162Scf00000g00284	692	398	404	636	641	557	0.095	0.678717	0.8781	--	Peaxi162Scf00000g00284	Peaxi162Scf00000	2832733	2844423	+	11691	protein_coding	--	--	At3g15090	ref|XP_016555225.1|	--	A0A1U8FHI5_CAPAN,SubName: Full=Uncharacterized protein {ECO:0000313|EMBL:PHT72913.1};	Oxidoreductase, zinc-binding dehydrogenase family protein
Peaxi162Scf00000g00285	9	17	19	10	5	17	-0.754	0.315503	0.651406	--	Peaxi162Scf00000g00285	Peaxi162Scf00000	2861959	2863917	+	1959	protein_coding	--	--	At3g15095	ref|XP_019247020.1|	--	A0A1J6J3A0_NICAT,SubName: Full=Uncharacterized protein {ECO:0000313|EMBL:OIT01785.1};	Unknown protein
Peaxi162Scf00000g00292	1	9	6	7	4	3	-0.439	0.702128	0.888359	--	Peaxi162Scf00000g00292	Peaxi162Scf00000	2967492	2969072	-	1581	protein_coding	GO:0022626,cytosolic ribosome; GO:0043231,intracellular membrane-bounded organelle; GO:0004519,endonuclease activity; GO:0003723,RNA binding; GO:0009451,RNA modification	--	At3g15200	ref|XP_019256933.1|	PP233_ARATH,RecName: Full=Putative pentatricopeptide repeat-containing protein At3g15200;	A0A1J6IL53_NICAT,SubName: Full=Putative pentatricopeptide repeat-containing protein {ECO:0000313|EMBL:OIS95888.1};	Pentatricopeptide repeat-containing protein
Peaxi162Scf00000g00303	153	212	182	297	238	231	0.257	0.319653	0.655653	--	Peaxi162Scf00000g00303	Peaxi162Scf00000	3024731	3027663	+	2933	protein_coding	GO:0046872,metal ion binding	--	At5g53940	ref|XP_009586618.1|	YIPL7_ARATH,RecName: Full=Protein yippee-like At5g53940;	A0A1S4D944_TOBAC,RecName: Full=Protein yippee-like {ECO:0000256|RuleBase:RU110713};	Unknown protein
Peaxi162Scf00000g00314	384	365	351	393	387	455	-0.059	0.693012	0.883923	--	Peaxi162Scf00000g00314	Peaxi162Scf00000	3157278	3161405	+	4128	protein_coding	GO:0005783,endoplasmic reticulum; GO:0005789,endoplasmic reticulum membrane; GO:0016021,integral component of membrane; GO:0016192,vesicle-mediated transport	--	At4g27540	ref|XP_016467600.1|	PRA1H_ARATH,RecName: Full=PRA1 family protein H; Short=AtPRA1.H;	A0A1S3ZT61_TOBAC,RecName: Full=PRA1 family protein {ECO:0000256|RuleBase:RU363107};	prenylated RAB acceptor 1.H
Peaxi162Scf00000g00335	2190	2774	2677	3788	3055	4687	0.353	0.101978	0.390223	--	Peaxi162Scf00000g00335	Peaxi162Scf00000	3314776	3316592	+	1817	protein_coding	GO:0031225,anchored component of membrane; GO:0046658,anchored component of plasma membrane; GO:0048046,apoplast; GO:0009507,chloroplast; GO:0005886,plasma membrane; GO:0005773,vacuole; GO:0009055,electron transfer activity	--	At4g27520	ref|XP_016449436.1|	ENL2_ARATH,RecName: Full=Early nodulin-like protein 2; AltName: Full=Phytocyanin-like protein; Flags: Precursor;	A0A0V0ICY7_SOLCH,SubName: Full=Putative early nodulin-like protein 2-like {ECO:0000313|EMBL:JAP30355.1};	early nodulin-like protein 2
Peaxi162Scf00000g00345	120	175	167	300	206	244	0.464	0.112567	0.409416	--	Peaxi162Scf00000g00345	Peaxi162Scf00000	3429982	3450320	-	20339	protein_coding	--	--	At5g53860	ref|XP_019226561.1|	--	A0A1U7XS72_NICSY,SubName: Full=uncharacterized protein LOC104241650 {ECO:0000313|RefSeq:XP_009794897.1};	embryo defective 2737
Peaxi162Scf00000g03511	249	195	160	276	222	236	0.073	0.737004	0.902957	--	Peaxi162Scf00000g03511	Peaxi162Scf00000	3551791	3555555	-	3765	protein_coding	--	--	At1g53120	ref|XP_019226562.1|	--	A0A1S4BMF1_TOBAC,SubName: Full=putative RNA-binding protein YlmH isoform X2 {ECO:0000313|RefSeq:XP_016490068.1};	RNA-binding S4 domain-containing protein
Peaxi162Scf00000g03512	3	1	7	2	7	3	-0.133	0.915967	0.97274	--	Peaxi162Scf00000g03512	Peaxi162Scf00000	3557715	3561758	-	4044	protein_coding	GO:0005783,endoplasmic reticulum; GO:0005789,endoplasmic reticulum membrane; GO:0016021,integral component of membrane; GO:0005886,plasma membrane; GO:0009506,plasmodesma; GO:0003729,mRNA binding; GO:0010155,regulation of proton transport	--	At4g27500	ref|XP_009624854.1|	PPI1_ARATH,RecName: Full=Proton pump-interactor 1;	A0A1J6IVN2_NICAT,SubName: Full=Proton pump-interactor 1 {ECO:0000313|EMBL:OIT01775.1};	proton pump interactor 1
Peaxi162Scf00000g03513	0	2	6	0	0	0	-4.171	0.170796	NA	--	Peaxi162Scf00000g03513	Peaxi162Scf00000	3580375	3581806	-	1432	protein_coding	GO:0031225,anchored component of membrane; GO:0005886,plasma membrane; GO:0090406,pollen tube	--	At4g28280	ref|XP_016436745.1|	LLG3_ARATH,RecName: Full=GPI-anchored protein LLG2 {ECO:0000305}; AltName: Full=LORELEI-like-GPI-anchored protein 2 {ECO:0000303|PubMed:20163554}; Flags: Precursor;	A0A1S3X9Y3_TOBAC,SubName: Full=GPI-anchored protein LORELEI-like {ECO:0000313|RefSeq:XP_016436745.1};	LORELEI-LIKE-GPI ANCHORED PROTEIN 3
Peaxi162Scf00000g00372	2	0	0	3	1	3	1.658	0.440342	NA	--	Peaxi162Scf00000g00372	Peaxi162Scf00000	3721132	3721437	+	306	protein_coding	--	--	--	--	--	--	Unknown protein
Peaxi162Scf00000g00381	5	4	2	6	2	4	-0.071	0.949575	0.983825	--	Peaxi162Scf00000g00381	Peaxi162Scf00000	3841152	3841457	+	306	protein_coding	--	--	--	--	--	--	Unknown protein
Peaxi162Scf00000g00397	167	34	56	56	39	77	-0.761	0.187526	0.520393	--	Peaxi162Scf00000g00397	Peaxi162Scf00000	3924753	3925896	+	1144	protein_coding	--	--	--	--	--	--	Unknown protein
Peaxi162Scf00000g03914	4	1	2	7	9	0	1.022	0.50394	0.78637	--	Peaxi162Scf00000g03914	Peaxi162Scf00000	3927763	3930172	+	2410	protein_coding	GO:0000139,Golgi membrane; GO:0016021,integral component of membrane; GO:0008375,acetylglucosaminyltransferase activity; GO:0015020,glucuronosyltransferase activity	K20891: GLCAT14; beta-glucuronosyltransferase [EC:2.4.1.-]	At4g27480	ref|XP_009625380.1|	GT14B_ARATH,RecName: Full=Beta-glucuronosyltransferase GlcAT14B {ECO:0000305}; EC=2.4.1.- {ECO:0000305}; AltName: Full=GT14 family glucuronic acid transferase 2 {ECO:0000305}; Short=AtGlcAT14B {ECO:0000303|PubMed:24739253};	K4DCS0_SOLLC,SubName: Full=Uncharacterized protein {ECO:0000313|EnsemblPlants:Solyc12g013850.1.1};	Core-2/I-branching beta-1,6-N-acetylglucosaminyltransferase family protein
Peaxi162Scf00000g00394	423	293	275	279	291	389	-0.263	0.216133	0.554421	--	Peaxi162Scf00000g00394	Peaxi162Scf00000	3931276	3942170	-	10895	protein_coding	GO:0005634,nucleus; GO:0005524,ATP binding; GO:0042802,identical protein binding; GO:0004672,protein kinase activity; GO:0009585,red, far-red light phototransduction	--	At1g53090_2	ref|XP_009789494.1|	SPA3_ARATH,RecName: Full=Protein SPA1-RELATED 3;	A0A1U7XRH1_NICSY,SubName: Full=protein SPA1-RELATED 4-like isoform X1 {ECO:0000313|RefSeq:XP_009789494.1};	SPA1-related 4
Peaxi162Scf00000g04013	121	135	115	229	203	240	0.632	0.00235409	0.0382601	--	Peaxi162Scf00000g04013	Peaxi162Scf00000	4065566	4070814	+	5249	protein_coding	--	--	--	ref|XP_016503972.1|	--	A0A1S4CRT2_TOBAC,SubName: Full=uncharacterized protein LOC107821991 isoform X1 {ECO:0000313|RefSeq:XP_016503972.1};	ubiquitin-conjugating enzyme 25
Peaxi162Scf00000g04014	2888	2205	2026	3245	2997	3091	0.18	0.194579	0.52842	--	Peaxi162Scf00000g04014	Peaxi162Scf00000	4071790	4073189	+	1400	protein_coding	GO:0009507,chloroplast; GO:0015035,protein disulfide oxidoreductase activity; GO:0045454,cell redox homeostasis; GO:0006662,glycerol ether metabolic process	K03671: trxA; thioredoxin 1	At3g15360	ref|XP_009625390.1|	TRXM_BRANA,RecName: Full=Thioredoxin M-type, chloroplastic; Short=Trx-M; Flags: Precursor;	A0A1S4D459_TOBAC,SubName: Full=thioredoxin-1-like {ECO:0000313|RefSeq:XP_016508197.1};	Thioredoxin superfamily protein
Peaxi162Scf00000g04012	388	364	289	405	379	358	-0.08	0.640333	0.858814	--	Peaxi162Scf00000g04012	Peaxi162Scf00000	4077199	4079569	+	2371	protein_coding	GO:0036513,Derlin-1 retrotranslocation complex; GO:0005783,endoplasmic reticulum; GO:0016021,integral component of membrane; GO:0046872,metal ion binding; GO:1904264,NA; GO:0044390,ubiquitin-like protein conjugating enzyme binding; GO:0004842,ubiquitin-protein transferase activity; GO:0071712,ER-associated misfolded protein catabolic process; GO:0042787,NA	--	At4g27470	ref|XP_009631168.1|	RMA3_ARATH,RecName: Full=E3 ubiquitin-protein ligase RMA3; EC=2.3.2.27; AltName: Full=Protein RING membrane-anchor 3; AltName: Full=RING-type E3 ubiquitin transferase RMA3 {ECO:0000305};	A0A1S4CP23_TOBAC,SubName: Full=E3 ubiquitin-protein ligase RMA1H1-like {ECO:0000313|RefSeq:XP_016502983.1};	RING/U-box superfamily protein
Peaxi162Scf00000g00412	1263	1037	1013	1257	1365	1364	0.048	0.681948	0.879642	--	Peaxi162Scf00000g00412	Peaxi162Scf00000	4166496	4171381	+	4886	protein_coding	--	--	At5g53800	ref|XP_019251772.1|	--	A0A1U7X5M4_NICSY,SubName: Full=RNA-binding protein 25 {ECO:0000313|RefSeq:XP_009782184.1};	nucleic acid binding protein, putative
Peaxi162Scf00000g00426	1	0	0	0	0	0	-1.186	0.771357	NA	--	Peaxi162Scf00000g00426	Peaxi162Scf00000	4261459	4264814	+	3356	protein_coding	GO:0046872,metal ion binding; GO:0016491,oxidoreductase activity	--	At5g07200	ref|XP_009623451.1|	GAO1A_WHEAT,RecName: Full=Gibberellin 20 oxidase 1-A; EC=1.14.11.-; AltName: Full=GA 20-oxidase 1-A; AltName: Full=Gibberellin C-20 oxidase 1-B; AltName: Full=TaGA20ox1-A; Short=Ta20ox1A;	A0A1S4CSB8_TOBAC,SubName: Full=gibberellin 20 oxidase 3-like {ECO:0000313|RefSeq:XP_016503971.1};	gibberellin 20-oxidase 3
Peaxi162Scf00000g43013	43	233	231	186	82	356	0.007	0.991656	0.997932	--	Peaxi162Scf00000g43013	Peaxi162Scf00000	4295040	4296816	+	1777	protein_coding	--	--	At4g27450	ref|XP_019223949.1|	TSJT1_TOBAC,RecName: Full=Stem-specific protein TSJT1;	A0A1S4B6M5_TOBAC,SubName: Full=stem-specific protein TSJT1-like {ECO:0000313|RefSeq:XP_016484497.1};	Aluminium induced protein with YGL and LRDR motifs
Peaxi162Scf00000g43015	6	0	8	15	10	17	1.343	0.201956	0.537698	--	Peaxi162Scf00000g43015	Peaxi162Scf00000	4299358	4301881	-	2524	protein_coding	GO:0009507,chloroplast; GO:0016630,protochlorophyllide reductase activity; GO:0015995,chlorophyll biosynthetic process; GO:0015979,photosynthesis	K00218: por; protochlorophyllide reductase [EC:1.3.1.33]	At5g54190	ref|XP_019223948.1|	POR_DAUCA,RecName: Full=Protochlorophyllide reductase, chloroplastic; Short=PCR; EC=1.3.1.33; AltName: Full=NADPH-protochlorophyllide oxidoreductase; Short=POR; Flags: Precursor;	A0A1U7XVF8_NICSY,RecName: Full=NADPH-protochlorophyllide oxidoreductase {ECO:0000256|RuleBase:RU365001}; EC=1.3.1.33 {ECO:0000256|RuleBase:RU365001};	Protochlorophyllide reductase, chloroplastic
Peaxi162Scf00000g00441	0	0	0	1	0	0	0.738	0.856521	NA	--	Peaxi162Scf00000g00441	Peaxi162Scf00000	4462105	4463127	-	1023	protein_coding	--	--	--	ref|XP_018624032.1|	--	M1B8H7_SOLTU,SubName: Full=Uncharacterized protein {ECO:0000313|EnsemblPlants:PGSC0003DMT400039576};	Ethylene-responsive transcription factor RAP2-4
Peaxi162Scf00000g00467	0	0	0	4	0	4	3.627	0.255448	NA	--	Peaxi162Scf00000g00467	Peaxi162Scf00000	4684799	4688609	+	3811	protein_coding	GO:0016021,integral component of membrane; GO:0005886,plasma membrane; GO:0005524,ATP binding; GO:0042626,ATPase activity, coupled to transmembrane movement of substances; GO:0042803,protein homodimerization activity; GO:0010588,cotyledon vascular tissue pattern formation; GO:0010222,stem vascular tissue pattern formation	K05681: ABCG2, CD338; ATP-binding cassette, subfamily G (WHITE), member 2	At4g27420	ref|XP_019248904.1|	AB9G_ARATH,RecName: Full=ABC transporter G family member 9; Short=ABC transporter ABCG.9; Short=AtABCG9; AltName: Full=Probable white-brown complex homolog protein 9; Short=AtWBC9;	A0A1J6IMI9_NICAT,SubName: Full=Abc transporter g family member 9 {ECO:0000313|EMBL:OIT01776.1};	ABC-2 type transporter family protein
Peaxi162Scf00000g00481	351	1130	842	2330	2218	2506	1.347	0.000522695	0.0128939	up	Peaxi162Scf00000g00481	Peaxi162Scf00000	4861131	4863062	+	1932	protein_coding	GO:0005634,nucleus; GO:0003677,DNA binding; GO:0006355,regulation of transcription, DNA-templated; GO:0006351,transcription, DNA-templated	--	At4g27410	ref|XP_009618124.1|	NAC72_ARATH,RecName: Full=NAC domain-containing protein 72; Short=ANAC072; AltName: Full=Protein RESPONSIVE TO DESICCATION 26;	A0A1S3XJF8_TOBAC,SubName: Full=NAC domain-containing protein 72-like {ECO:0000313|RefSeq:XP_016440048.1};	NAC domain containing protein 3
Peaxi162Scf00000g00497	105	92	82	146	93	136	0.209	0.456872	0.755092	--	Peaxi162Scf00000g00497	Peaxi162Scf00000	4919751	4929357	-	9607	protein_coding	GO:0009507,chloroplast; GO:0009534,chloroplast thylakoid; GO:0009543,chloroplast thylakoid lumen; GO:0009535,chloroplast thylakoid membrane; GO:0009579,thylakoid; GO:0031977,thylakoid lumen; GO:0003755,peptidyl-prolyl cis-trans isomerase activity	--	At3g15520	ref|XP_019257075.1|	CYP37_ARATH,RecName: Full=Peptidyl-prolyl cis-trans isomerase CYP37, chloroplastic; Short=PPIase CYP37; EC=5.2.1.8; AltName: Full=Rotamase CYP37; AltName: Full=Thylakoid lumen PPIase of 38 kDa; Short=TLP38; Short=p38; Flags: Precursor;	A0A1J6HUC0_NICAT,SubName: Full=Peptidyl-prolyl cis-trans isomerase cyp37, chloroplastic {ECO:0000313|EMBL:OIS96025.1};	Cyclophilin-like peptidyl-prolyl cis-trans isomerase family protein
Peaxi162Scf00000g00498	620	652	540	521	534	763	-0.225	0.23317	0.571824	--	Peaxi162Scf00000g00498	Peaxi162Scf00000	4930531	4937126	-	6596	protein_coding	GO:0008441,3'(2'),5'-bisphosphate nucleotidase activity; GO:0046872,metal ion binding; GO:0046854,phosphatidylinositol phosphorylation; GO:0006790,sulfur compound metabolic process	K01082: cysQ, MET22, BPNT1; 3'(2'), 5'-bisphosphate nucleotidase [EC:3.1.3.7]	At5g54390	gb|PHT86661.1|	DPNPH_ARATH,RecName: Full=PAP-specific phosphatase HAL2-like; AltName: Full=3'(2'),5'-bisphosphate nucleotidase; EC=3.1.3.7; AltName: Full=3'(2'),5-bisphosphonucleoside 3'(2')-phosphohydrolase; AltName: Full=DPNPase; AltName: Full=Halotolerance protein;	A0A2G2ZXI6_CAPAN,SubName: Full=PAP-specific phosphatase HAL2-like {ECO:0000313|EMBL:PHT86661.1};	3'(2'),5'-bisphosphate nucleotidase
Peaxi162Scf00000g00507	772	1038	985	1905	1206	1591	0.516	0.0388753	0.232796	--	Peaxi162Scf00000g00507	Peaxi162Scf00000	5029460	5036129	-	6670	protein_coding	--	--	At2g20820	ref|XP_019235202.1|	--	A0A1U7V762_NICSY,SubName: Full=uncharacterized protein LOC104210809 isoform X1 {ECO:0000313|RefSeq:XP_009758079.1};	Unknown protein
Peaxi162Scf00000g00508	449	502	513	769	545	644	0.19	0.380663	0.702967	--	Peaxi162Scf00000g00508	Peaxi162Scf00000	5038083	5041652	-	3570	protein_coding	--	--	--	ref|XP_016440043.1|	--	A0A1S3XJF3_TOBAC,SubName: Full=uncharacterized protein LOC107765857 {ECO:0000313|RefSeq:XP_016440043.1};	Unknown protein
Peaxi162Scf00000g00503	8	14	9	28	12	27	0.881	0.180409	0.509299	--	Peaxi162Scf00000g00503	Peaxi162Scf00000	5061041	5062532	-	1492	protein_coding	--	--	--	ref|XP_016440400.1|	--	A0A1S3XK93_TOBAC,SubName: Full=uncharacterized protein LOC107766169 {ECO:0000313|RefSeq:XP_016440400.1};	Unknown protein
Peaxi162Scf00000g00504	133	204	218	322	230	293	0.363	0.235601	0.574423	--	Peaxi162Scf00000g00504	Peaxi162Scf00000	5064533	5070258	-	5726	protein_coding	--	--	--	gb|PHT29855.1|	--	A0A2G2VA30_CAPBA,SubName: Full=Uncharacterized protein {ECO:0000313|EMBL:PHT29855.1};	Unknown protein
Peaxi162Scf00000g51016	6262	3908	3242	4943	4962	4469	-0.096	0.655636	0.866831	--	Peaxi162Scf00000g51016	Peaxi162Scf00000	5113119	5115263	-	2145	protein_coding	GO:0009941,chloroplast envelope; GO:0009535,chloroplast thylakoid membrane; GO:0016021,integral component of membrane; GO:0009522,photosystem I; GO:0009523,photosystem II; GO:0010287,plastoglobule; GO:0016168,chlorophyll binding; GO:0046872,metal ion binding; GO:0031409,pigment binding; GO:0009768,photosynthesis, light harvesting in photosystem I; GO:0018298,protein-chromophore linkage; GO:000941…	K08914: LHCB3; light-harvesting complex II chlorophyll a/b binding protein 3	At5g54270	ref|NP_001312416.1|	CB23_SOLLC,RecName: Full=Chlorophyll a-b binding protein 13, chloroplastic; AltName: Full=LHCII type III CAB-13; Flags: Precursor;	A0A1U7XZL5_NICSY,RecName: Full=Chlorophyll a-b binding protein, chloroplastic {ECO:0000256|RuleBase:RU363080};	Chlorophyll a-b binding protein 13, chloroplastic
Peaxi162Scf00000g05114	294	691	748	983	625	927	0.289	0.457941	0.755941	--	Peaxi162Scf00000g05114	Peaxi162Scf00000	5116179	5119333	-	3155	protein_coding	--	--	--	ref|XP_006349990.1|	--	M1AG45_SOLTU,SubName: Full=Uncharacterized protein {ECO:0000313|EnsemblPlants:PGSC0003DMT400022071};	Unknown protein
Peaxi162Scf00000g05119	123	393	371	204	197	388	-0.445	0.350269	0.681135	--	Peaxi162Scf00000g05119	Peaxi162Scf00000	5128537	5132517	-	3981	protein_coding	GO:0005739,mitochondrion; GO:0016788,hydrolase activity, acting on ester bonds; GO:0046872,metal ion binding; GO:0050313,sulfur dioxygenase activity; GO:0009793,embryo development ending in seed dormancy; GO:0009960,endosperm development; GO:0009651,response to salt stress; GO:0048316,seed development	K17725: ETHE1; sulfur dioxygenase [EC:1.13.11.18]	At1g53580	ref|XP_009786993.1|	ETHE1_ARATH,RecName: Full=Persulfide dioxygenase ETHE1 homolog, mitochondrial; EC=1.13.11.18 {ECO:0000269|PubMed:22786886}; AltName: Full=Glyoxalase II; Short=Glx II; AltName: Full=Sulfur dioxygenase ETHE1; Flags: Precursor;	A0A1U7X833_NICSY,SubName: Full=persulfide dioxygenase ETHE1 homolog, mitochondrial-like {ECO:0000313|RefSeq:XP_009786993.1};	Persulfide dioxygenase ETHE1 homolog, mitochondrial
Peaxi162Scf00000g00522	1505	2046	1864	1711	1825	2158	-0.167	0.39977	0.717197	--	Peaxi162Scf00000g00522	Peaxi162Scf00000	5200429	5205469	+	5041	protein_coding	GO:0005783,endoplasmic reticulum; GO:0016021,integral component of membrane; GO:0005886,plasma membrane; GO:0005773,vacuole; GO:0008289,lipid binding; GO:0006869,lipid transport	K01652: E2.2.1.6L, ilvB, ilvG, ilvI; acetolactate synthase I/II/III large subunit [EC:2.2.1.6]	At1g53590	ref|XP_009796202.1|	C2D61_ARATH,RecName: Full=C2 domain-containing protein At1g53590; AltName: Full=N-terminal-TM-C2 domain type 6 protein 1; Short=NTMC2TYPE6.1;	A0A1U7XW11_NICSY,SubName: Full=C2 domain-containing protein At1g53590-like {ECO:0000313|RefSeq:XP_009796202.1};	Calcium-dependent lipid-binding (CaLB domain) family protein
Peaxi162Scf00000g00523	314	182	171	260	330	411	0.376	0.165706	0.488512	--	Peaxi162Scf00000g00523	Peaxi162Scf00000	5205857	5206384	-	528	protein_coding	--	--	--	gb|OIT27472.1|	--	A0A1J6KRL7_NICAT,SubName: Full=Uncharacterized protein {ECO:0000313|EMBL:OIT27472.1};	Unknown protein
Peaxi162Scf00000g00541	15	27	9	10	14	15	-0.607	0.360043	0.688429	--	Peaxi162Scf00000g00541	Peaxi162Scf00000	5449082	5451007	+	1926	protein_coding	GO:0043231,intracellular membrane-bounded organelle; GO:0005739,mitochondrion; GO:0004519,endonuclease activity; GO:0003723,RNA binding; GO:1900864,mitochondrial RNA modification	K15271: HFM1, MER3; ATP-dependent DNA helicase HFM1/MER3 [EC:3.6.4.12]	At1g53600	ref|XP_009800652.1|	PPR80_ARATH,RecName: Full=Pentatricopeptide repeat-containing protein At1g53600, mitochondrial; Flags: Precursor;	A0A1U7Y958_NICSY,SubName: Full=pentatricopeptide repeat-containing protein At1g53600, mitochondrial {ECO:0000313|RefSeq:XP_009800652.1};	Pentatricopeptide repeat-containing protein
Peaxi162Scf00000g00562	8	0	0	8	2	2	0.494	0.795115	NA	--	Peaxi162Scf00000g00562	Peaxi162Scf00000	5634107	5634508	-	402	protein_coding	--	--	--	ref|XP_009589519.1|	--	P93380_TOBAC,SubName: Full=Nicotiana tabacum ORF {ECO:0000313|EMBL:AAC49971.1}; SubName: Full=keratin-associated protein 5-4-like {ECO:0000313|RefSeq:XP_016454750.1};	Unknown protein
Peaxi162Scf00000g56011	0	0	0	2	3	0	2.983	0.416883	NA	--	Peaxi162Scf00000g56011	Peaxi162Scf00000	5661289	5662107	-	819	protein_coding	--	--	--	ref|XP_009787740.1|	--	M1B3L5_SOLTU,SubName: Full=Uncharacterized protein {ECO:0000313|EnsemblPlants:PGSC0003DMT400036404};	Unknown protein
Peaxi162Scf00000g00571	113	90	80	64	88	79	-0.509	0.0629656	0.304565	--	Peaxi162Scf00000g00571	Peaxi162Scf00000	5697864	5699678	+	1815	protein_coding	GO:0016021,integral component of membrane; GO:0043231,intracellular membrane-bounded organelle; GO:0005886,plasma membrane; GO:0005774,vacuolar membrane; GO:0015171,amino acid transmembrane transporter activity	K03294: TC.APA; basic amino acid/polyamine antiporter, APA family	At1g17120	ref|XP_009604320.1|	CAAT8_ARATH,RecName: Full=Cationic amino acid transporter 8, vacuolar;	A0A1U7X189_NICSY,SubName: Full=cationic amino acid transporter 8, vacuolar {ECO:0000313|RefSeq:XP_009783431.1};	cationic amino acid transporter 8
Peaxi162Scf00000g00572	2	0	0	0	0	0	-1.97	0.626552	NA	--	Peaxi162Scf00000g00572	Peaxi162Scf00000	5701736	5702881	-	1146	protein_coding	--	--	At1g78430	ref|XP_009791668.1|	ICR4_ARATH,RecName: Full=Interactor of constitutive active ROPs 4; AltName: Full=ROP-interactive partner 4;	A0A1S3XVY3_TOBAC,SubName: Full=interactor of constitutive active ROPs 4-like {ECO:0000313|RefSeq:XP_016444029.1};	interactor of constitutive active rops 1
Peaxi162Scf00000g00573	12	0	0	0	0	0	-4.541	0.226445	NA	--	Peaxi162Scf00000g00573	Peaxi162Scf00000	5751597	5751908	-	312	protein_coding	GO:0005634,nucleus; GO:0006979,response to oxidative stress	--	At1g78410	ref|XP_009615218.1|	VQ10_ARATH,RecName: Full=VQ motif-containing protein 10 {ECO:0000303|PubMed:22535423}; Short=AtVQ10 {ECO:0000303|PubMed:22535423}; AltName: Full=Tobacco rattle virus-induced protein variant 1 {ECO:0000312|EMBL:AAV69753.1};	A0A1J6K6I8_NICAT,SubName: Full=Uncharacterized protein {ECO:0000313|EMBL:OIT20640.1};	Unknown protein
Peaxi162Scf00000g05836	981	898	706	947	978	1041	-0.018	0.894316	0.965415	--	Peaxi162Scf00000g05836	Peaxi162Scf00000	5787276	5795148	-	7873	protein_coding	GO:0005634,nucleus; GO:0003723,RNA binding	--	At3g14450	ref|XP_019239921.1|	CID9_ARATH,RecName: Full=Polyadenylate-binding protein-interacting protein 9; Short=PABP-interacting protein 9; Short=Poly(A)-binding protein-interacting protein 9; AltName: Full=PAM2-containing protein CID9; AltName: Full=Protein CTC-INTERACTING DOMAIN 9;	A0A1J6KN64_NICAT,SubName: Full=Polyadenylate-binding protein-interacting protein 9 {ECO:0000313|EMBL:OIT20641.1};	CTC-interacting domain 9
Peaxi162Scf00000g58015	6	0	0	0	1	3	-0.732	0.78257	NA	--	Peaxi162Scf00000g58015	Peaxi162Scf00000	5800744	5801341	+	598	protein_coding	--	--	--	ref|XP_019251549.1|	--	K4D964_SOLLC,SubName: Full=Uncharacterized protein {ECO:0000313|EnsemblPlants:Solyc11g063520.1.1};	Unknown protein
Peaxi162Scf00000g05813	0	0	0	1	0	0	0.738	0.856521	NA	--	Peaxi162Scf00000g05813	Peaxi162Scf00000	5800845	5809953	-	9109	protein_coding	--	--	--	gb|OIT19514.1|	--	A0A1J6JNZ1_NICAT,SubName: Full=Uncharacterized protein {ECO:0000313|EMBL:OIT19514.1};	Unknown protein
Peaxi162Scf00000g00584	928	1054	724	775	930	1095	-0.175	0.352809	0.682984	--	Peaxi162Scf00000g00584	Peaxi162Scf00000	5810613	5818336	-	7724	protein_coding	GO:0005789,endoplasmic reticulum membrane; GO:0016021,integral component of membrane; GO:0005524,ATP binding; GO:0051740,ethylene binding; GO:0038199,ethylene receptor activity; GO:0046872,metal ion binding; GO:0000155,phosphorelay sensor kinase activity; GO:0010105,negative regulation of ethylene-activated signaling pathway	K14509: ETR, ERS; ethylene receptor [EC:2.7.13.-]	At1g66340	gb|AAL40903.1|	ETR1_SOLLC,RecName: Full=Ethylene receptor 1; Short=LeETR1; EC=2.7.13.3;	Q8W2M7_PETHY,RecName: Full=Ethylene receptor {ECO:0000256|PIRNR:PIRNR026389};	Ethylene receptor 1
Peaxi162Scf00000g00582	633	653	679	2469	1050	1180	1.041	0.00250284	0.0401913	up	Peaxi162Scf00000g00582	Peaxi162Scf00000	5851056	5852334	+	1279	protein_coding	GO:0009507,chloroplast; GO:0009570,chloroplast stroma; GO:0005737,cytoplasm; GO:0005829,cytosol; GO:0005886,plasma membrane; GO:0005774,vacuolar membrane; GO:0043295,glutathione binding; GO:0004364,glutathione transferase activity; GO:0004601,peroxidase activity; GO:0042631,cellular response to water deprivation; GO:0006749,glutathione metabolic process; GO:0046686,response to cadmium ion; GO:000…	K00799: GST, gst; glutathione S-transferase [EC:2.5.1.18]	At1g17180	ref|XP_009615213.1|	GSTUJ_ARATH,RecName: Full=Glutathione S-transferase U19; Short=AtGSTU19; EC=2.5.1.18; AltName: Full=GST class-tau member 19; AltName: Full=Glutathione S-transferase 8;	A0A1S4CZQ6_TOBAC,SubName: Full=glutathione S-transferase U25-like {ECO:0000313|RefSeq:XP_016506633.1};	glutathione S-transferase TAU 19
Peaxi162Scf00000g05835	23	92	53	228	149	93	1.252	0.0262394	0.187101	--	Peaxi162Scf00000g05835	Peaxi162Scf00000	5853314	5855506	+	2193	protein_coding	GO:0004364,glutathione transferase activity; GO:0009734,auxin-activated signaling pathway	--	At1g78380	gb|KJB82121.1|	GSTX4_TOBAC,RecName: Full=Probable glutathione S-transferase; EC=2.5.1.18; AltName: Full=Auxin-induced protein PCNT107;	A0A1J6IGD0_NICAT,SubName: Full=Putative glutathione s-transferase {ECO:0000313|EMBL:OIT03444.1};	glutathione S-transferase TAU 19
Peaxi162Scf00000g05840	85	473	429	782	345	671	0.595	0.297141	0.633893	--	Peaxi162Scf00000g05840	Peaxi162Scf00000	5855978	5857233	-	1256	protein_coding	GO:0004364,glutathione transferase activity; GO:0009734,auxin-activated signaling pathway	K00799: GST, gst; glutathione S-transferase [EC:2.5.1.18]	At1g17180	ref|NP_001312277.1|	GSTX4_TOBAC,RecName: Full=Probable glutathione S-transferase; EC=2.5.1.18; AltName: Full=Auxin-induced protein PCNT107;	A0A1S3Z4S2_TOBAC,SubName: Full=probable glutathione S-transferase {ECO:0000313|RefSeq:XP_016459398.1};	glutathione S-transferase TAU 21
Peaxi162Scf00000g00586	0	434	504	347	120	326	-0.539	0.782435	0.923044	--	Peaxi162Scf00000g00586	Peaxi162Scf00000	5867497	5868514	-	1018	protein_coding	GO:0004364,glutathione transferase activity; GO:0009734,auxin-activated signaling pathway	K00799: GST, gst; glutathione S-transferase [EC:2.5.1.18]	At1g78340	ref|XP_016581044.1|	GSTX4_TOBAC,RecName: Full=Probable glutathione S-transferase; EC=2.5.1.18; AltName: Full=Auxin-induced protein PCNT107;	A0A1U8HKJ3_CAPAN,SubName: Full=Putative glutathione S-transferase {ECO:0000313|EMBL:PHT76948.1};	glutathione S-transferase TAU 19
Peaxi162Scf00000g00587	165	77	72	44	66	69	-1.009	0.0106409	0.107541	--	Peaxi162Scf00000g00587	Peaxi162Scf00000	5869734	5875257	-	5524	protein_coding	GO:0005871,kinesin complex; GO:0005874,microtubule; GO:0005524,ATP binding; GO:0016887,ATPase activity; GO:0008017,microtubule binding; GO:0003777,microtubule motor activity; GO:0007018,microtubule-based movement	K10406: KIFC2_3; kinesin family member C2/C3	At1g72250	ref|XP_006350126.2|	KN14Q_ARATH,RecName: Full=Kinesin-like protein KIN-14Q {ECO:0000305};	K4DCL5_SOLLC,SubName: Full=Uncharacterized protein {ECO:0000313|EnsemblPlants:Solyc12g011290.1.1};	kinesin 4
Peaxi162Scf00000g00601	261	170	139	265	168	177	-0.097	0.752562	0.909033	--	Peaxi162Scf00000g00601	Peaxi162Scf00000	5988710	5989701	+	992	protein_coding	GO:0009941,chloroplast envelope; GO:0009535,chloroplast thylakoid membrane; GO:0016021,integral component of membrane; GO:0009522,photosystem I; GO:0009523,photosystem II; GO:0010287,plastoglobule; GO:0016168,chlorophyll binding; GO:0046872,metal ion binding; GO:0031409,pigment binding; GO:0009768,photosynthesis, light harvesting in photosystem I; GO:0018298,protein-chromophore linkage; GO:000941…	K08909: LHCA3; light-harvesting complex I chlorophyll a/b binding protein 3	At1g61520	ref|XP_009631536.1|	CB13_SOLLC,RecName: Full=Chlorophyll a-b binding protein 8, chloroplastic; AltName: Full=LHCI type III CAB-8; Flags: Precursor;	A0A1S4CBW5_TOBAC,RecName: Full=Chlorophyll a-b binding protein, chloroplastic {ECO:0000256|RuleBase:RU363080};	photosystem I light harvesting complex gene 3
Peaxi162Scf00000g06018	387	357	288	479	425	428	0.154	0.357949	0.68681	--	Peaxi162Scf00000g06018	Peaxi162Scf00000	5989735	6003576	-	13842	protein_coding	GO:0005759,mitochondrial matrix; GO:0005739,mitochondrion; GO:0003746,translation elongation factor activity; GO:0070125,mitochondrial translational elongation	--	At4g11120	ref|XP_019233452.1|	EFTS_ARATH,RecName: Full=Elongation factor Ts, mitochondrial {ECO:0000255|HAMAP-Rule:MF_03135}; Short=EF-Ts {ECO:0000255|HAMAP-Rule:MF_03135}; Short=EF-TsMt {ECO:0000255|HAMAP-Rule:MF_03135}; Flags: Precursor;	A0A1J6L0L0_NICAT,RecName: Full=Elongation factor Ts, mitochondrial {ECO:0000256|HAMAP-Rule:MF_03135}; Short=EF-Ts {ECO:0000256|HAMAP-Rule:MF_03135}; Short=EF-TsMt {ECO:0000256|HAMAP-Rule:MF_03135};	Elongation factor Ts
Peaxi162Scf00000g60665	0	0	0	4	2	0	3.255	0.349011	NA	--	Peaxi162Scf00000g60665	Peaxi162Scf00000	6006650	6010078	-	3429	protein_coding	GO:0005634,nucleus; GO:0003677,DNA binding; GO:0003700,DNA binding transcription factor activity; GO:0006355,regulation of transcription, DNA-templated; GO:0006351,transcription, DNA-templated	--	At5g06800	ref|XP_009786306.1|	PHL5_ARATH,RecName: Full=Myb family transcription factor PHL5 {ECO:0000305}; AltName: Full=Protein PHR1-LIKE 5 {ECO:0000305};	A0A1U7X9G8_NICSY,SubName: Full=uncharacterized protein LOC104234442 isoform X1 {ECO:0000313|RefSeq:XP_009786306.1};	--
Peaxi162Scf00000g00612	50	54	64	53	40	62	-0.355	0.325058	0.659784	--	Peaxi162Scf00000g00612	Peaxi162Scf00000	6065555	6068706	+	3152	protein_coding	GO:0000785,chromatin; GO:0005634,nucleus; GO:0003676,nucleic acid binding; GO:0003723,RNA binding; GO:0030154,cell differentiation; GO:0031048,chromatin silencing by small RNA; GO:0009553,embryo sac development; GO:0009908,flower development; GO:0006378,mRNA polyadenylation; GO:0000398,mRNA splicing, via spliceosome; GO:0009911,positive regulation of flower development; GO:0006351,transcription, …	--	At4g12630	gb|OIT22518.1|	FPA_ARATH,RecName: Full=Flowering time control protein FPA;	A0A1J6JZJ9_NICAT,SubName: Full=Uncharacterized protein {ECO:0000313|EMBL:OIT22518.1};	--
Peaxi162Scf00000g06117	418	389	443	488	553	584	0.147	0.38517	0.706365	--	Peaxi162Scf00000g06117	Peaxi162Scf00000	6078700	6082039	+	3340	protein_coding	--	--	At4g12640	ref|XP_009775910.1|	--	A0A1U7WNT6_NICSY,SubName: Full=flowering time control protein FPA {ECO:0000313|RefSeq:XP_009775910.1};	RNA binding
Peaxi162Scf00000g61002	0	0	0	0	0	2	1.577	0.69653	NA	--	Peaxi162Scf00000g61002	Peaxi162Scf00000	6084761	6088825	+	4065	protein_coding	GO:0048046,apoplast; GO:0005618,cell wall; GO:0005773,vacuole; GO:0004565,beta-galactosidase activity; GO:0030246,carbohydrate binding; GO:0005975,carbohydrate metabolic process	K12309: GLB1, ELNR1; beta-galactosidase [EC:3.2.1.23]	At5g20710	ref|XP_009775909.1|	BGAL7_ARATH,RecName: Full=Beta-galactosidase 7; Short=Lactase 7; EC=3.2.1.23; Flags: Precursor;	A0A1U7WML9_NICSY,RecName: Full=Beta-galactosidase {ECO:0000256|RuleBase:RU000675}; EC=3.2.1.23 {ECO:0000256|RuleBase:RU000675};	beta-galactosidase 7
Peaxi162Scf00000g06125	4	17	10	9	3	9	-0.813	0.378798	0.701565	--	Peaxi162Scf00000g06125	Peaxi162Scf00000	6089154	6104201	-	15048	protein_coding	GO:0016021,integral component of membrane; GO:0009705,plant-type vacuole membrane; GO:0015369,calcium:proton antiporter activity	K07300: chaA, CAX; Ca2+:H+ antiporter	At1g55730	gb|OIT01843.1|	CAX5_ARATH,RecName: Full=Vacuolar cation/proton exchanger 5; AltName: Full=Ca(2+)/H(+) antiporter CAX5; AltName: Full=Ca(2+)/H(+) exchanger 5; AltName: Full=Protein CATION EXCHANGER 5;	A0A1J6ISP8_NICAT,SubName: Full=Vacuolar cationproton exchanger 5 {ECO:0000313|EMBL:OIT01843.1};	Vacuolar cation/proton exchanger 5
Peaxi162Scf00000g61010	2624	2346	2378	2708	2984	2949	0.01	0.927493	0.975846	--	Peaxi162Scf00000g61010	Peaxi162Scf00000	6106020	6110539	-	4520	protein_coding	--	--	--	ref|XP_009607117.1|	--	A0A1U7YDU7_NICSY,SubName: Full=selenoprotein K {ECO:0000313|RefSeq:XP_009796975.1};	Unknown protein
Peaxi162Scf00000g00678	3112	2066	2089	1767	3043	2032	-0.296	0.231355	0.570253	--	Peaxi162Scf00000g00678	Peaxi162Scf00000	6754544	6755786	+	1243	protein_coding	GO:0006952,defense response; GO:0009607,response to biotic stimulus	--	At1g78780	ref|NP_001312159.1|	PRPX_HORVU,RecName: Full=Pathogen-related protein;	U3PVV5_TOBAC,SubName: Full=EF1 protein {ECO:0000313|EMBL:AGW81768.1}; SubName: Full=pathogen-related protein-like {ECO:0000313|RefSeq:XP_016452461.1};	pathogenesis-related protein
Peaxi162Scf00000g00682	1178	896	809	783	1236	1103	-0.1	0.628416	0.852599	--	Peaxi162Scf00000g00682	Peaxi162Scf00000	6861667	6864743	+	3077	protein_coding	GO:0006952,defense response; GO:0009607,response to biotic stimulus	--	At1g78780	ref|NP_001312159.1|	PRPX_HORVU,RecName: Full=Pathogen-related protein;	U3PVV5_TOBAC,SubName: Full=EF1 protein {ECO:0000313|EMBL:AGW81768.1}; SubName: Full=pathogen-related protein-like {ECO:0000313|RefSeq:XP_016452461.1};	EF1 protein [Nicotiana tabacum]
Peaxi162Scf00000g06812	579	459	335	490	541	426	-0.117	0.590961	0.833548	--	Peaxi162Scf00000g06812	Peaxi162Scf00000	6865106	6880768	-	15663	protein_coding	GO:0005634,nucleus; GO:0007049,cell cycle; GO:0051301,cell division; GO:0010087,phloem or xylem histogenesis; GO:0016567,protein ubiquitination; GO:0032875,regulation of DNA endoreduplication	K03353: APC6, CDC16; anaphase-promoting complex subunit 6	At1g78770	ref|XP_010313919.1|	CDC16_ARATH,RecName: Full=Anaphase-promoting complex subunit 6; AltName: Full=Cell division cycle protein 16 homolog; Short=CDC16 homolog; AltName: Full=Cyclosome subunit 6; AltName: Full=Protein NOMEGA;	K4DCW7_SOLLC,SubName: Full=Uncharacterized protein {ECO:0000313|EnsemblPlants:Solyc12g014320.1.1};	Anaphase-promoting complex subunit 6
Peaxi162Scf00000g00692	16	32	19	15	21	17	-0.57	0.308686	0.645491	--	Peaxi162Scf00000g00692	Peaxi162Scf00000	6947939	6949324	+	1386	protein_coding	GO:0043231,intracellular membrane-bounded organelle; GO:0004519,endonuclease activity; GO:0003723,RNA binding; GO:0009793,embryo development ending in seed dormancy; GO:0010154,fruit development; GO:0009451,RNA modification; GO:0048364,root development; GO:0048367,shoot system development	--	At1g53330	ref|XP_009587120.1|	PPR79_ARATH,RecName: Full=Putative pentatricopeptide repeat-containing protein At1g53330;	A0A1U7W1F3_NICSY,SubName: Full=putative pentatricopeptide repeat-containing protein At1g53330 {ECO:0000313|RefSeq:XP_009773867.1};	Pentatricopeptide repeat (PPR) superfamily protein
Peaxi162Scf00000g00708	1737	1217	1241	1141	1567	1295	-0.28	0.132442	0.4403	--	Peaxi162Scf00000g00708	Peaxi162Scf00000	7008834	7018075	-	9242	protein_coding	GO:0016021,integral component of membrane; GO:0005886,plasma membrane; GO:0005524,ATP binding; GO:0004674,protein serine/threonine kinase activity	--	At1g53430	ref|XP_009619428.1|	Y5343_ARATH,RecName: Full=Probable LRR receptor-like serine/threonine-protein kinase At1g53430; EC=2.7.11.1; Flags: Precursor;	A0A1S4A767_TOBAC,SubName: Full=probable LRR receptor-like serine/threonine-protein kinase At1g53430 {ECO:0000313|RefSeq:XP_016472465.1};	Leucine-rich repeat transmembrane protein kinase
Peaxi162Scf00000g07210	1	0	0	0	0	0	-1.186	0.771357	NA	--	Peaxi162Scf00000g07210	Peaxi162Scf00000	7209384	7223800	+	14417	protein_coding	GO:0009570,chloroplast stroma; GO:0005524,ATP binding	--	AtCh085	ref|YP_006503834.1|	YCF2B_ATRBE,RecName: Full=Protein Ycf2 B;	A0A0D3DGS0_BRAOL,SubName: Full=Uncharacterized protein {ECO:0000313|EnsemblPlants:Bo7g113680.1};	Protein Ycf2 A
Peaxi162Scf00000g00728	8	10	2	10	8	10	0.287	0.740096	0.903609	--	Peaxi162Scf00000g00728	Peaxi162Scf00000	7259852	7269313	+	9462	protein_coding	GO:0005794,Golgi apparatus; GO:0016021,integral component of membrane; GO:0016413,O-acetyltransferase activity; GO:0071554,cell wall organization or biogenesis	--	At3g14850	ref|XP_019226590.1|	TBL41_ARATH,RecName: Full=Protein trichome birefringence-like 41;	A0A1S3XN75_TOBAC,SubName: Full=protein trichome birefringence-like 41 {ECO:0000313|RefSeq:XP_016441112.1};	TRICHOME BIREFRINGENCE-LIKE 41
Peaxi162Scf00000g07410	53	100	65	183	117	142	0.791	0.0308368	0.20519	--	Peaxi162Scf00000g07410	Peaxi162Scf00000	7410244	7414767	-	4524	protein_coding	GO:0009507,chloroplast; GO:0009941,chloroplast envelope; GO:0009570,chloroplast stroma; GO:0005840,ribosome; GO:0009579,thylakoid; GO:0003729,mRNA binding; GO:0003735,structural constituent of ribosome; GO:0009735,response to cytokinin; GO:0006412,translation	--	At1g78630	ref|XP_009786256.1|	RK13_ARATH,RecName: Full=50S ribosomal protein L13, chloroplastic; AltName: Full=CL13; AltName: Full=Protein EMBRYO DEFECTIVE 1473; Flags: Precursor;	A0A1U7X9B9_NICSY,SubName: Full=50S ribosomal protein L13, chloroplastic {ECO:0000313|RefSeq:XP_009786256.1};	50S ribosomal protein L13
Peaxi162Scf00000g00741	1	0	0	0	0	0	-1.186	0.771357	NA	--	Peaxi162Scf00000g00741	Peaxi162Scf00000	7457723	7459253	+	1531	protein_coding	GO:0005524,ATP binding; GO:0004674,protein serine/threonine kinase activity	--	At1g33260	ref|XP_019232820.1|	Y1332_ARATH,RecName: Full=Probable receptor-like protein kinase At1g33260 {ECO:0000305}; EC=2.7.11.1 {ECO:0000305};	A0A1J6K2X5_NICAT,SubName: Full=Putative receptor-like protein kinase {ECO:0000313|EMBL:OIT24405.1};	Protein kinase superfamily protein
Peaxi162Scf00000g00744	3	0	0	0	1	0	-1.588	0.691564	NA	--	Peaxi162Scf00000g00744	Peaxi162Scf00000	7483616	7487931	-	4316	protein_coding	GO:0005634,nucleus; GO:0000989,transcription factor activity, transcription factor binding; GO:0008270,zinc ion binding; GO:0006355,regulation of transcription, DNA-templated; GO:0006351,transcription, DNA-templated	--	At1g78600	ref|XP_016478580.1|	BBX22_ARATH,RecName: Full=B-box zinc finger protein 22 {ECO:0000303|PubMed:19920209}; AltName: Full=Protein DOUBLE B-BOX 3 {ECO:0000303|PubMed:18540109}; AltName: Full=Protein LIGHT-REGULATED ZINC FINGER PROTEIN 1 {ECO:0000303|PubMed:18796637}; AltName: Full=Protein SALT TOLERANCE HOMOLOG 3;	A0A1S4APU2_TOBAC,SubName: Full=B-box zinc finger protein 22-like {ECO:0000313|RefSeq:XP_016478580.1};	B-box zinc finger family protein
Peaxi162Scf00000g00758	39	9	10	15	22	14	-0.353	0.630657	0.853616	--	Peaxi162Scf00000g00758	Peaxi162Scf00000	7509717	7510398	+	682	protein_coding	GO:0005712,chiasma; GO:0005694,chromosome; GO:0046872,metal ion binding; GO:0016740,transferase activity; GO:0051026,chiasma assembly; GO:0035825,homologous recombination; GO:0051321,meiotic cell cycle; GO:0016567,protein ubiquitination; GO:0007131,reciprocal meiotic recombination	--	--	gb|KDO41163.1|	HEI10_ARATH,RecName: Full=E3 ubiquitin-protein ligase CCNB1IP1 homolog; EC=2.3.2.27; AltName: Full=RING finger-containing protein HEI10; AltName: Full=RING-type E3 ubiquitin transferase HEI10 {ECO:0000305};	A0A0B2NQG5_GLYSO,SubName: Full=E3 ubiquitin-protein ligase CCNB1IP1 {ECO:0000313|EMBL:KHM99274.1};	E3 ubiquitin-protein ligase CCNB1IP1 homolog
Peaxi162Scf00000g00759	81	59	53	50	69	42	-0.468	0.190942	0.523755	--	Peaxi162Scf00000g00759	Peaxi162Scf00000	7510545	7511648	+	1104	protein_coding	GO:0005712,chiasma; GO:0005694,chromosome; GO:0046872,metal ion binding; GO:0016740,transferase activity; GO:0051026,chiasma assembly; GO:0035825,homologous recombination; GO:0051321,meiotic cell cycle; GO:0016567,protein ubiquitination; GO:0007131,reciprocal meiotic recombination	K10639: CCNB1IP1, HEI10; E3 ubiquitin-protein ligase CCNP1IP1 [EC:2.3.2.27]	At1g53490	ref|XP_019070589.1|	HEI10_ARATH,RecName: Full=E3 ubiquitin-protein ligase CCNB1IP1 homolog; EC=2.3.2.27; AltName: Full=RING finger-containing protein HEI10; AltName: Full=RING-type E3 ubiquitin transferase HEI10 {ECO:0000305};	M1B2M8_SOLTU,SubName: Full=Uncharacterized protein {ECO:0000313|EnsemblPlants:PGSC0003DMT400035664};	E3 ubiquitin-protein ligase CCNB1IP1 homolog
Peaxi162Scf00000g00752	14	10	7	5	6	13	-0.588	0.451938	0.751457	--	Peaxi162Scf00000g00752	Peaxi162Scf00000	7523664	7524782	+	1119	protein_coding	--	K13100: CWC22; pre-mRNA-splicing factor CWC22	At1g80930	ref|XP_021719609.1|	--	A0A0K9QQ01_SPIOL,SubName: Full=Uncharacterized protein {ECO:0000313|EMBL:KNA08773.1};	Pre-mRNA-splicing factor cwc22
Peaxi162Scf00000g76016	99	103	63	154	124	181	0.576	0.0407216	0.239105	--	Peaxi162Scf00000g76016	Peaxi162Scf00000	7618900	7624193	+	5294	protein_coding	GO:0009507,chloroplast; GO:0009941,chloroplast envelope; GO:0016021,integral component of membrane	K03453: TC.BASS; bile acid:Na+ symporter, BASS family	At1g78560	ref|XP_009602137.1|	BASS1_ARATH,RecName: Full=Probable sodium/metabolite cotransporter BASS1, chloroplastic; AltName: Full=Bile acid transporter 2; AltName: Full=Bile acid-sodium symporter family protein 1; Flags: Precursor;	A0A1S4D9P3_TOBAC,SubName: Full=probable sodium/metabolite cotransporter BASS1, chloroplastic {ECO:0000313|RefSeq:XP_016510165.1};	Sodium Bile acid symporter family
Peaxi162Scf00000g76017	175	57	117	241	246	482	1.251	0.00326537	0.0485198	up	Peaxi162Scf00000g76017	Peaxi162Scf00000	7637300	7644832	+	7533	protein_coding	GO:0005887,integral component of plasma membrane; GO:0016020,membrane; GO:0005516,calmodulin binding; GO:0030552,cAMP binding; GO:0008324,cation transmembrane transporter activity; GO:0030553,cGMP binding; GO:0005249,voltage-gated potassium channel activity; GO:0009626,plant-type hypersensitive response; GO:0042391,regulation of membrane potential	K05391: CNGC; cyclic nucleotide gated channel, plant	At5g54250	ref|XP_009765747.1|	CNGC4_ARATH,RecName: Full=Cyclic nucleotide-gated ion channel 4; Short=AtCNGC4; AltName: Full=Cyclic nucleotide- and calmodulin-regulated ion channel 4; Short=AtHLM1;	A0A1U7VCH5_NICSY,SubName: Full=cyclic nucleotide-gated ion channel 4-like isoform X1 {ECO:0000313|RefSeq:XP_009765747.1};	cyclic nucleotide-gated channel 15
Peaxi162Scf00000g07614	912	667	714	804	834	772	-0.143	0.355579	0.685037	--	Peaxi162Scf00000g07614	Peaxi162Scf00000	7645204	7649755	-	4552	protein_coding	GO:0005789,endoplasmic reticulum membrane	--	At5g54110	ref|XP_006367651.1|	VAP42_ARATH,RecName: Full=Vesicle-associated protein 4-2; AltName: Full=Plant VAP homolog 4-2; Short=AtPVA42; AltName: Full=VAMP-associated protein 4-2;	M1BN31_SOLTU,SubName: Full=Uncharacterized protein {ECO:0000313|EnsemblPlants:PGSC0003DMT400048960};	structural molecule, putative
Peaxi162Scf00000g00766	19	2	3	2	0	1	-3.142	0.0443797	0.251528	--	Peaxi162Scf00000g00766	Peaxi162Scf00000	7660592	7660861	-	270	protein_coding	--	--	At4g10270	ref|XP_016465669.1|	--	A0A1S3ZMZ5_TOBAC,SubName: Full=uncharacterized protein LOC107788508 {ECO:0000313|RefSeq:XP_016465669.1};	Unknown protein
Peaxi162Scf00000g00776	15	3	6	31	22	20	1.421	0.051487	0.271759	--	Peaxi162Scf00000g00776	Peaxi162Scf00000	7711183	7716605	-	5423	protein_coding	GO:0005524,ATP binding; GO:0004143,diacylglycerol kinase activity; GO:0003951,NAD+ kinase activity; GO:0006952,defense response; GO:0007205,protein kinase C-activating G-protein coupled receptor signaling pathway	K00901: dgkA, DGK; diacylglycerol kinase (ATP) [EC:2.7.1.107]	At2g20900	gb|PHT54805.1|	DGK5_ARATH,RecName: Full=Diacylglycerol kinase 5; Short=AtDGK5; Short=DAG kinase 5; EC=2.7.1.107; AltName: Full=Diglyceride kinase 5; Short=DGK 5;	A0A2G2XBF0_CAPBA,RecName: Full=Diacylglycerol kinase {ECO:0000256|RuleBase:RU361128}; Short=DAG kinase {ECO:0000256|RuleBase:RU361128}; EC=2.7.1.107 {ECO:0000256|RuleBase:RU361128};	diacylglycerol kinase 5
Peaxi162Scf00000g00783	31	71	52	115	50	116	0.622	0.205323	0.541296	--	Peaxi162Scf00000g00783	Peaxi162Scf00000	7817802	7823097	+	5296	protein_coding	GO:0005759,mitochondrial matrix; GO:0005634,nucleus; GO:0052906,tRNA (guanine(37)-N(1))-methyltransferase activity	K15429: TRM5, TRMT5; tRNA (guanine37-N1)-methyltransferase [EC:2.1.1.228]	At4g27340	ref|XP_009774047.1|	TRM51_VITVI,RecName: Full=tRNA (guanine(37)-N1)-methyltransferase 1 {ECO:0000255|HAMAP-Rule:MF_03152}; EC=2.1.1.228 {ECO:0000255|HAMAP-Rule:MF_03152}; AltName: Full=M1G-methyltransferase 1 {ECO:0000255|HAMAP-Rule:MF_03152}; AltName: Full=tRNA [GM37] methyltransferase 1 {ECO:0000255|HAMAP-Rule:MF_03152}; AltName: Full=tRNA methyltransferase 5 homolog 1 {ECO:0000255|HAMAP-Rule:MF_03152};	A0A1U7W1X5_NICSY,RecName: Full=tRNA (guanine(37)-N1)-methyltransferase {ECO:0000256|HAMAP-Rule:MF_03152}; EC=2.1.1.228 {ECO:0000256|HAMAP-Rule:MF_03152}; AltName: Full=M1G-methyltransferase {ECO:0000256|HAMAP-Rule:MF_03152}; AltName: Full=tRNA [GM37] methyltransferase {ECO:0000256|HAMAP-Rule:MF_03152}; AltName: Full=tRNA methyltransferase 5 homolog {ECO:0000256|HAMAP-Rule:MF_03152};	tRNA (guanine(37)-N1)-methyltransferase 1
Peaxi162Scf00000g00791	19	136	102	222	39	94	0.215	0.779557	0.921264	--	Peaxi162Scf00000g00791	Peaxi162Scf00000	7918732	7922785	-	4054	protein_coding	GO:0005886,plasma membrane; GO:0005524,ATP binding; GO:0005516,calmodulin binding; GO:0030246,carbohydrate binding; GO:0004674,protein serine/threonine kinase activity; GO:0006468,protein phosphorylation; GO:0048544,recognition of pollen	--	At4g27290	ref|XP_009775183.1|	Y4729_ARATH,RecName: Full=G-type lectin S-receptor-like serine/threonine-protein kinase At4g27290; EC=2.7.11.1; Flags: Precursor;	A0A1U7W973_NICSY,SubName: Full=G-type lectin S-receptor-like serine/threonine-protein kinase At4g27290 {ECO:0000313|RefSeq:XP_009775183.1};	G-type lectin S-receptor-like serine/threonine-protein kinase
Peaxi162Scf00000g00801	1241	756	890	461	334	1530	-0.555	0.2467	0.585312	--	Peaxi162Scf00000g00801	Peaxi162Scf00000	8012800	8013054	+	255	protein_coding	GO:0005509,calcium ion binding; GO:0009733,response to auxin	K10840: CETN2; centrin-2	At4g27280	ref|XP_015158723.1|	PBP1_ARATH,RecName: Full=Calcium-binding protein PBP1; AltName: Full=KIC-related protein 2; AltName: Full=PINOID-binding protein 1;	M1CCB2_SOLTU,SubName: Full=Uncharacterized protein {ECO:0000313|EnsemblPlants:PGSC0003DMT400064404};	Calcium-binding EF-hand family protein
Peaxi162Scf00000g00812	3295	3915	3280	4474	4249	4136	0.068	0.655711	0.866831	--	Peaxi162Scf00000g00812	Peaxi162Scf00000	8119487	8121194	+	1708	protein_coding	GO:0022625,cytosolic large ribosomal subunit; GO:0003723,RNA binding; GO:0003735,structural constituent of ribosome; GO:0002181,cytoplasmic translation	K02938: RP-L8e, RPL8; large subunit ribosomal protein L8e	At4g36130	ref|XP_009602138.1|	RL8_SOLLC,RecName: Full=60S ribosomal protein L8; AltName: Full=L2; AltName: Full=Ribosomal protein TL2;	A0A1U7XAY0_NICSY,SubName: Full=60S ribosomal protein L8-like {ECO:0000313|RefSeq:XP_009789257.1};	60S ribosomal protein L8
Peaxi162Scf00000g08112	329	436	380	587	449	497	0.191	0.395201	0.713674	--	Peaxi162Scf00000g08112	Peaxi162Scf00000	8143997	8150298	+	6302	protein_coding	GO:0005739,mitochondrion; GO:0003723,RNA binding; GO:0080156,mitochondrial mRNA modification; GO:0006397,mRNA processing	--	At5g54580	ref|XP_009764151.1|	ORRM2_ARATH,RecName: Full=Organelle RRM domain-containing protein 2, mitochondrial {ECO:0000303|PubMed:25800738}; Flags: Precursor;	A0A1U7VGX4_NICSY,SubName: Full=glycine-rich RNA-binding protein 3, mitochondrial {ECO:0000313|RefSeq:XP_009764151.1};	RNA-binding (RRM/RBD/RNP motifs) family protein
Peaxi162Scf00000g00814	9	1	6	0	13	8	0.174	0.902236	0.967546	--	Peaxi162Scf00000g00814	Peaxi162Scf00000	8151859	8155715	-	3857	protein_coding	GO:0009535,chloroplast thylakoid membrane; GO:0016021,integral component of membrane; GO:0009705,plant-type vacuole membrane; GO:0005524,ATP binding; GO:0008514,organic anion transmembrane transporter activity; GO:0042631,cellular response to water deprivation	K08202: SLC22A4_5, OCTN; MFS transporter, OCT family, solute carrier family 22 (organic cation transporter), member 4/5	At3g20660	ref|XP_016497653.1|	OCT4_ARATH,RecName: Full=Organic cation/carnitine transporter 4; Short=AtOCT4;	A0A1S4C942_TOBAC,SubName: Full=organic cation/carnitine transporter 4-like isoform X1 {ECO:0000313|RefSeq:XP_016497653.1}; SubName: Full=organic cation/carnitine transporter 4-like isoform X2 {ECO:0000313|RefSeq:XP_016497656.1};	Organic cation/carnitine transporter 4
Peaxi162Scf00000g00839	0	0	2	0	0	8	1.611	0.624859	NA	--	Peaxi162Scf00000g00839	Peaxi162Scf00000	8346643	8351171	+	4529	protein_coding	GO:0050662,coenzyme binding; GO:0016491,oxidoreductase activity; GO:0009813,flavonoid biosynthetic process	--	At4g27250	ref|XP_009769934.1|	ANR_GINBI,RecName: Full=Putative anthocyanidin reductase {ECO:0000303|PubMed:16399014}; Short=GbANR {ECO:0000303|PubMed:16399014}; EC=1.3.1.- {ECO:0000250|UniProtKB:Q5FB34};	A0A1U7W5N3_NICSY,SubName: Full=dihydroflavonol-4-reductase {ECO:0000313|RefSeq:XP_009769934.1};	NAD(P)-binding Rossmann-fold superfamily protein
Peaxi162Scf00000g00832	575	488	454	410	628	486	-0.211	0.301856	0.638594	--	Peaxi162Scf00000g00832	Peaxi162Scf00000	8376254	8377176	+	923	protein_coding	GO:0005618,cell wall; GO:0000790,nuclear chromatin; GO:0005730,nucleolus; GO:0000786,nucleosome; GO:0003677,DNA binding; GO:0046982,protein heterodimerization activity; GO:0006342,chromatin silencing	K11251: H2A; histone H2A	At1g51060	ref|XP_004248368.1|	H2A1_ARATH,RecName: Full=Probable histone H2A.1; AltName: Full=HTA10;	M1CC94_SOLTU,RecName: Full=Histone H2A {ECO:0000256|RuleBase:RU003767};	histone H2A 10
Peaxi162Scf00000g00841	35	20	25	37	47	41	0.43	0.300691	0.637145	--	Peaxi162Scf00000g00841	Peaxi162Scf00000	8391566	8396252	+	4687	protein_coding	GO:0000777,condensed chromosome kinetochore; GO:0005737,cytoplasm; GO:0005874,microtubule; GO:0005872,minus-end kinesin complex; GO:0005634,nucleus; GO:0009524,phragmoplast; GO:0005819,spindle; GO:0005524,ATP binding; GO:0008569,ATP-dependent microtubule motor activity, minus-end-directed; GO:0008017,microtubule binding; GO:0009971,anastral spindle assembly involved in male meiosis; GO:0051301,ce…	K10405: KIFC1; kinesin family member C1	At4g21270	ref|XP_009624731.1|	KN14C_ARATH,RecName: Full=Kinesin-like protein KIN-14C {ECO:0000305}; AltName: Full=AtKIN14a {ECO:0000303|PubMed:18088313}; AltName: Full=Kinesin-like protein KatA {ECO:0000303|PubMed:8492804, ECO:0000303|PubMed:8597656};	A0A1S3Z989_TOBAC,RecName: Full=Kinesin-like protein {ECO:0000256|RuleBase:RU000394};	kinesin 1
Peaxi162Scf00000g08422	0	0	1	0	2	3	1.965	0.490721	NA	--	Peaxi162Scf00000g08422	Peaxi162Scf00000	8412645	8413597	+	953	protein_coding	--	--	--	ref|XP_016486897.1|	--	A0A1S4BDG1_TOBAC,SubName: Full=serine/threonine-protein phosphatase 7 long form homolog {ECO:0000313|RefSeq:XP_016486897.1};	Unknown protein
Peaxi162Scf00000g00849	5	4	5	11	5	9	0.613	0.486578	0.774375	--	Peaxi162Scf00000g00849	Peaxi162Scf00000	8413607	8414741	+	1135	protein_coding	--	--	--	ref|XP_009595305.1|	--	A0A1S4BDG1_TOBAC,SubName: Full=serine/threonine-protein phosphatase 7 long form homolog {ECO:0000313|RefSeq:XP_016486897.1};	Unknown protein
Peaxi162Scf00000g08425	1	0	0	2	0	0	0.715	0.85931	NA	--	Peaxi162Scf00000g08425	Peaxi162Scf00000	8423015	8426076	-	3062	protein_coding	--	--	--	--	--	--	Unknown protein
Peaxi162Scf00000g08412	0	9	26	68	27	28	1.52	0.161876	0.483119	--	Peaxi162Scf00000g08412	Peaxi162Scf00000	8461134	8462214	-	1081	protein_coding	GO:0031225,anchored component of membrane; GO:0046658,anchored component of plasma membrane; GO:0005886,plasma membrane; GO:0009506,plasmodesma; GO:0009055,electron transfer activity	--	At3g20570	ref|XP_019246708.1|	ENL1_ARATH,RecName: Full=Early nodulin-like protein 1; AltName: Full=Phytocyanin-like protein; Flags: Precursor;	A0A1J6IGH5_NICAT,SubName: Full=Early nodulin-like protein 1 {ECO:0000313|EMBL:OIT03746.1};	early nodulin-like protein 9
Peaxi162Scf00000g00843	872	895	767	750	963	966	-0.145	0.342687	0.675749	--	Peaxi162Scf00000g00843	Peaxi162Scf00000	8469047	8482123	+	13077	protein_coding	--	--	--	ref|XP_015064970.1|	--	M1BGV0_SOLTU,SubName: Full=Uncharacterized protein {ECO:0000313|EnsemblPlants:PGSC0003DMT400044895};	Ypt/Rab-GAP domain of gyp1p superfamily protein
Peaxi162Scf00000g08420	6234	5443	5368	7566	8066	8037	0.252	0.00915329	0.0977959	--	Peaxi162Scf00000g08420	Peaxi162Scf00000	8483646	8485993	-	2348	protein_coding	GO:0003743,translation initiation factor activity; GO:0006417,regulation of translation	K03113: EIF1, SUI1; translation initiation factor 1	At1g54290	ref|XP_006363526.1|	SUI1_ORYSJ,RecName: Full=Protein translation factor SUI1 homolog; AltName: Full=Protein GOS2; AltName: Full=Protein eIF1; AltName: Full=Translation initiation factor 1;	M1CEL8_SOLTU,SubName: Full=Uncharacterized protein {ECO:0000313|EnsemblPlants:PGSC0003DMT400065815};	Translation initiation factor SUI1 family protein
Peaxi162Scf00001g00002	450	573	437	482	487	654	-0.079	0.696683	0.885429	--	Peaxi162Scf00001g00002	Peaxi162Scf00001	12161	19317	+	7157	protein_coding	--	--	--	ref|XP_019260270.1|	--	A0A1S4AFQ1_TOBAC,SubName: Full=uncharacterized protein LOC107797146 isoform X1 {ECO:0000313|RefSeq:XP_016475497.1};	methyl-CPG-binding domain 8
Peaxi162Scf00001g00028	1981	1578	1812	4544	3020	3441	0.816	9.59132e-05	0.00355922	--	Peaxi162Scf00001g00028	Peaxi162Scf00001	20650	31205	+	10556	protein_coding	GO:0004197,cysteine-type endopeptidase activity; GO:0006952,defense response; GO:0043068,positive regulation of programmed cell death	--	At1g02170	gb|PHT64144.1|	MCA1_ARATH,RecName: Full=Metacaspase-1; Short=AtMC1; EC=3.4.22.-; AltName: Full=Metacaspase 1b; Short=AtMCP1b; AltName: Full=Protein LSD ONE LIKE 3;	A0A2G2Y337_CAPAN,SubName: Full=Uncharacterized protein {ECO:0000313|EMBL:PHT64144.1};	Bifunctional inhibitor/lipid-transfer protein/seed storage 2S albumin superfamily protein
Peaxi162Scf00001g00006	126	205	195	146	127	131	-0.621	0.0425007	0.24574	--	Peaxi162Scf00001g00006	Peaxi162Scf00001	33502	35546	-	2045	protein_coding	--	--	At5g64230	ref|XP_006351772.2|	--	M1AXZ8_SOLTU,SubName: Full=Uncharacterized protein {ECO:0000313|EnsemblPlants:PGSC0003DMT400032762};	Unknown protein
Peaxi162Scf00001g00036	1813	1549	1415	1823	1759	1816	-0.04	0.716119	0.89431	--	Peaxi162Scf00001g00036	Peaxi162Scf00001	43889	49687	-	5799	protein_coding	GO:0005886,plasma membrane; GO:0046872,metal ion binding; GO:0004722,protein serine/threonine phosphatase activity	K17506: PPM1L, PP2CE; protein phosphatase 1L [EC:3.1.3.16]	At1g34750	ref|XP_009790036.1|	P2C10_ARATH,RecName: Full=Probable protein phosphatase 2C 10; Short=AtPP2C10; EC=3.1.3.16;	A0A1U7XKA2_NICSY,SubName: Full=probable protein phosphatase 2C 10 {ECO:0000313|RefSeq:XP_009790036.1};	Protein phosphatase 2C family protein
Peaxi162Scf00001g00030	17	22	20	66	51	46	1.243	0.00385404	0.0545507	--	Peaxi162Scf00001g00030	Peaxi162Scf00001	73266	78099	+	4834	protein_coding	GO:0016021,integral component of membrane; GO:0009705,plant-type vacuole membrane; GO:0005774,vacuolar membrane; GO:0046786,viral replication complex formation and maintenance	--	At1g14530	ref|XP_009600614.1|	TOM1_ARATH,RecName: Full=Tobamovirus multiplication protein 1; Short=AtTOM1;	A0A1S4BAM4_TOBAC,SubName: Full=tobamovirus multiplication protein 1-like {ECO:0000313|RefSeq:XP_016485868.1};	tobamovirus multiplication 1
Peaxi162Scf00001g00029	0	0	0	1	1	0	1.662	0.680363	NA	--	Peaxi162Scf00001g00029	Peaxi162Scf00001	78233	79062	+	830	protein_coding	--	--	--	ref|XP_016485863.1|	--	A0A1S4BAM0_TOBAC,SubName: Full=leucine-rich repeat extensin-like protein 3 {ECO:0000313|RefSeq:XP_016485863.1};	Cytoplasmic tRNA 2-thiolation protein 1
Peaxi162Scf00001g00110	843	796	736	1391	1129	1291	0.462	0.00160277	0.0292406	--	Peaxi162Scf00001g00110	Peaxi162Scf00001	85134	89797	+	4664	protein_coding	GO:0005634,nucleus; GO:0036459,thiol-dependent ubiquitinyl hydrolase activity; GO:0016579,protein deubiquitination; GO:0006511,ubiquitin-dependent protein catabolic process	K11842: USP12_46; ubiquitin carboxyl-terminal hydrolase 12/46 [EC:3.4.19.12]	At2g22310	ref|XP_009798946.1|	UBP4_ARATH,RecName: Full=Ubiquitin carboxyl-terminal hydrolase 4; EC=3.4.19.12; AltName: Full=Deubiquitinating enzyme 4; Short=AtUBP4; AltName: Full=Ubiquitin thioesterase 4; AltName: Full=Ubiquitin-specific-processing protease 4;	A0A1U7YAH4_NICSY,SubName: Full=ubiquitin carboxyl-terminal hydrolase 3-like {ECO:0000313|RefSeq:XP_009798946.1};	Ubiquitin carboxyl-terminal hydrolase 4
Peaxi162Scf00001g00012	1509	1446	1157	1278	1484	1597	-0.136	0.309398	0.645819	--	Peaxi162Scf00001g00012	Peaxi162Scf00001	90568	100561	-	9994	protein_coding	GO:0005634,nucleus; GO:0005516,calmodulin binding; GO:0003700,DNA binding transcription factor activity; GO:0043565,sequence-specific DNA binding; GO:0001077,transcriptional activator activity, RNA polymerase II proximal promoter sequence-specific DNA binding; GO:0071275,cellular response to aluminum ion; GO:0045944,positive regulation of transcription by RNA polymerase II; GO:0045893,positive re…	K21596: CAMTA; calmodulin-binding transcription activator	At5g09410	ref|XP_009600617.1|	CMTA2_ARATH,RecName: Full=Calmodulin-binding transcription activator 2 {ECO:0000303|PubMed:11925432}; Short=AtCAMTA2 {ECO:0000303|PubMed:11925432}; AltName: Full=AtER66 {ECO:0000303|PubMed:11162426}; AltName: Full=Ethylene-induced calmodulin-binding protein c {ECO:0000303|PubMed:11782485}; Short=EICBP.c {ECO:0000303|PubMed:11782485}; AltName: Full=Signal-responsive protein 4 {ECO:0000303|PubMed:1…	A0A1S4BAF3_TOBAC,SubName: Full=calmodulin-binding transcription activator 2-like isoform X1 {ECO:0000313|RefSeq:XP_016485864.1};	Calmodulin-binding transcription activator 2
Peaxi162Scf00001g00123	7	3	5	3	10	27	1.17	0.246887	0.585384	--	Peaxi162Scf00001g00123	Peaxi162Scf00001	114740	117285	+	2546	protein_coding	GO:0016021,integral component of membrane; GO:0005743,mitochondrial inner membrane; GO:0070469,respiratory chain; GO:0009916,alternative oxidase activity; GO:0046872,metal ion binding; GO:0102721,ubiquinol:oxygen oxidoreductase activity	K17893: AOX1, AOX2; ubiquinol oxidase [EC:1.10.3.11]	At5g64210	ref|XP_019245932.1|	AOX2_SOYBN,RecName: Full=Ubiquinol oxidase 2, mitochondrial; EC=1.10.3.11; AltName: Full=Alternative oxidase 2; Flags: Precursor;	A0A1J6ISQ7_NICAT,RecName: Full=Ubiquinol oxidase {ECO:0000256|RuleBase:RU003779}; EC=1.10.3.11 {ECO:0000256|RuleBase:RU003779};	Dolichyl-diphosphooligosaccharide--protein glycosyltransferase subunit STT3A
Peaxi162Scf00001g00142	21	6	12	7	8	6	-1.092	0.163337	0.485875	--	Peaxi162Scf00001g00142	Peaxi162Scf00001	117155	128732	-	11578	protein_coding	GO:0046872,metal ion binding; GO:0008233,peptidase activity; GO:0043130,ubiquitin binding; GO:0008285,negative regulation of cell proliferation; GO:0046621,negative regulation of organ growth; GO:0048482,plant ovule morphogenesis; GO:1900057,positive regulation of leaf senescence; GO:0048317,seed morphogenesis	--	At1g19270	ref|XP_016437246.1|	DA1_ARATH,RecName: Full=Protein DA1; AltName: Full=Protein SUPPRESSOR OF LARGE SEED AND ORGAN PHENOTYPES OF DA1-1 1;	A0A1S3XBF7_TOBAC,SubName: Full=protein DA1-like isoform X1 {ECO:0000313|RefSeq:XP_016437246.1};	DA1
Peaxi162Scf00001g00140	0	2	1	2	1	3	0.737	0.690859	NA	--	Peaxi162Scf00001g00140	Peaxi162Scf00001	128734	131750	-	3017	protein_coding	GO:0046872,metal ion binding; GO:0043130,ubiquitin binding	--	At5g66620	ref|XP_016438351.1|	DAR6_ARATH,RecName: Full=Protein DA1-related 6;	A0A1S3XEC9_TOBAC,SubName: Full=protein DA1-related 1-like {ECO:0000313|RefSeq:XP_016438351.1, ECO:0000313|RefSeq:XP_016438352.1, ECO:0000313|RefSeq:XP_016438353.1};	DA1
Peaxi162Scf00001g00141	1	3	1	0	0	0	-3.407	0.226327	NA	--	Peaxi162Scf00001g00141	Peaxi162Scf00001	134101	139851	-	5751	protein_coding	GO:0046872,metal ion binding; GO:0008233,peptidase activity; GO:0043130,ubiquitin binding; GO:0008285,negative regulation of cell proliferation; GO:0046621,negative regulation of organ growth; GO:0048482,plant ovule morphogenesis; GO:1900057,positive regulation of leaf senescence; GO:0048317,seed morphogenesis	--	At1g19270	ref|XP_009627776.1|	DA1_ARATH,RecName: Full=Protein DA1; AltName: Full=Protein SUPPRESSOR OF LARGE SEED AND ORGAN PHENOTYPES OF DA1-1 1;	A0A1S3XBF7_TOBAC,SubName: Full=protein DA1-like isoform X1 {ECO:0000313|RefSeq:XP_016437246.1};	DA1
Peaxi162Scf00001g00124	22	22	18	12	27	29	-0.096	0.859451	0.954126	--	Peaxi162Scf00001g00124	Peaxi162Scf00001	146013	148931	+	2919	protein_coding	--	K01533: copB; Cu2+-exporting ATPase [EC:3.6.3.4]	--	gb|OIT03595.1|	--	A0A1J6IXU4_NICAT,SubName: Full=Copper-transporting atpase paa1, chloroplastic {ECO:0000313|EMBL:OIT03595.1};	Unknown protein
Peaxi162Scf00001g01039	79	50	60	42	74	102	-0.023	0.95496	0.985645	--	Peaxi162Scf00001g01039	Peaxi162Scf00001	150490	159322	+	8833	protein_coding	GO:0009507,chloroplast; GO:0009941,chloroplast envelope; GO:0031969,chloroplast membrane; GO:0009570,chloroplast stroma; GO:0016021,integral component of membrane; GO:0009536,plastid; GO:0005524,ATP binding; GO:0019829,cation-transporting ATPase activity; GO:0016531,copper chaperone activity; GO:0005375,copper ion transmembrane transporter activity; GO:0055070,copper ion homeostasis; GO:0035434,c…	K01533: copB; Cu2+-exporting ATPase [EC:3.6.3.4]	At4g33520	ref|XP_016437598.1|	HMA6_ARATH,RecName: Full=Copper-transporting ATPase PAA1, chloroplastic; EC=3.6.3.54; AltName: Full=Protein HEAVY METAL ATPASE 6; AltName: Full=Protein glucose insensitive root 1; Flags: Precursor;	A0A1U7XM96_NICSY,SubName: Full=copper-transporting ATPase PAA1, chloroplastic isoform X1 {ECO:0000313|RefSeq:XP_009792008.1};	Potassium transporter family protein
Peaxi162Scf00001g00018	923	971	646	858	859	1078	-0.08	0.654566	0.866544	--	Peaxi162Scf00001g00018	Peaxi162Scf00001	159879	167475	-	7597	protein_coding	GO:0016021,integral component of membrane; GO:0000325,plant-type vacuole; GO:0005886,plasma membrane; GO:0005774,vacuolar membrane; GO:0005773,vacuole; GO:0004016,adenylate cyclase activity; GO:0015079,potassium ion transmembrane transporter activity; GO:0006813,potassium ion transport	--	At5g09400	ref|XP_019259010.1|	POT7_ARATH,RecName: Full=Potassium transporter 7; Short=AtHAK7; Short=AtPOT7;	A0A1S4C4G6_TOBAC,RecName: Full=Potassium transporter {ECO:0000256|RuleBase:RU321113};	Potassium transporter family protein
Peaxi162Scf00001g00126	626	638	587	392	500	725	-0.431	0.0627563	0.303985	--	Peaxi162Scf00001g00126	Peaxi162Scf00001	171709	173849	+	2141	protein_coding	--	--	--	ref|XP_019260553.1|	--	A0A0M8KTC6_NICAT,SubName: Full=Zeatin Serine/arginine-rich-splicing factor SC35 {ECO:0000313|EMBL:JAI68030.1};	Unknown protein
Peaxi162Scf00001g00019	157	115	104	139	294	173	0.479	0.159877	0.479805	--	Peaxi162Scf00001g00019	Peaxi162Scf00001	174945	178727	-	3783	protein_coding	--	--	At5g64180	ref|XP_009779573.1|	--	A0A1U7WLX7_NICSY,SubName: Full=uncharacterized protein LOC104228746 {ECO:0000313|RefSeq:XP_009779573.1};	Dbj:BAA96220.1
Peaxi162Scf00001g00213	0	0	1	0	0	0	-1.186	0.771357	NA	--	Peaxi162Scf00001g00213	Peaxi162Scf00001	187007	187609	+	603	protein_coding	GO:0009734,auxin-activated signaling pathway; GO:0040008,regulation of growth	--	At2g37030	gb|OIT39107.1|	SAU50_HELAN,RecName: Full=Auxin-responsive protein SAUR50 {ECO:0000305}; AltName: Full=Protein SMALL AUXIN UP RNA 50 {ECO:0000305};	A0A1U7X5X5_NICSY,SubName: Full=auxin-induced protein 15A-like {ECO:0000313|RefSeq:XP_009782289.1};	BRCT domain-containing protein
Peaxi162Scf00001g00023	15295	12382	12076	12745	13366	12951	-0.242	0.025507	0.183975	--	Peaxi162Scf00001g00023	Peaxi162Scf00001	196205	200557	+	4353	protein_coding	--	--	--	ref|XP_006351791.1|	--	M1AXV8_SOLTU,SubName: Full=Uncharacterized protein {ECO:0000313|EnsemblPlants:PGSC0003DMT400032714};	Dentin sialoph -related, putative isoform 3 [Theobroma cacao]
Peaxi162Scf00001g10029	0	0	1	1	0	0	-0.224	0.956219	NA	--	Peaxi162Scf00001g10029	Peaxi162Scf00001	201020	201271	-	252	protein_coding	--	--	At3g55570	gb|OIT39109.1|	--	A0A2G2X256_CAPBA,SubName: Full=Uncharacterized protein {ECO:0000313|EMBL:PHT51509.1};	Cytoplasmic tRNA 2-thiolation protein 1
Peaxi162Scf00001g00225	1158	1192	971	1208	1282	1487	0.036	0.784483	0.924254	--	Peaxi162Scf00001g00225	Peaxi162Scf00001	205857	214255	+	8399	protein_coding	GO:0005623,cell; GO:0016021,integral component of membrane; GO:0045454,cell redox homeostasis	K20367: ERGIC3, ERV46; endoplasmic reticulum-Golgi intermediate compartment protein 3	At1g36050	ref|XP_019260562.1|	PDI54_ARATH,RecName: Full=Protein disulfide-isomerase 5-4; Short=AtPDIL5-4; AltName: Full=Protein disulfide-isomerase 7; Short=PDI7; AltName: Full=Protein disulfide-isomerase 8-2; Short=AtPDIL8-2; Flags: Precursor;	A0A1S4B2P1_TOBAC,SubName: Full=endoplasmic reticulum-Golgi intermediate compartment protein 3-like {ECO:0000313|RefSeq:XP_016483114.1};	Endoplasmic reticulum-Golgi intermediate compartment protein 3
Peaxi162Scf00001g00221	22	32	27	24	36	52	0.223	0.6407	0.859038	--	Peaxi162Scf00001g00221	Peaxi162Scf00001	216131	218069	-	1939	protein_coding	GO:0009507,chloroplast; GO:0003723,RNA binding	--	At4g13070	ref|XP_016483115.1|	Y3544_ARATH,RecName: Full=Uncharacterized CRM domain-containing protein At3g25440, chloroplastic; Flags: Precursor;	A0A1S4B2E7_TOBAC,SubName: Full=uncharacterized CRM domain-containing protein At3g25440, chloroplastic-like isoform X1 {ECO:0000313|RefSeq:XP_016483115.1, ECO:0000313|RefSeq:XP_016483116.1};	Late embryogenesis abundant protein (LEA) family protein
Peaxi162Scf00001g00211	25	2	5	32	68	120	2.6	0.00175425	0.0310988	up	Peaxi162Scf00001g00211	Peaxi162Scf00001	223849	225093	-	1245	protein_coding	GO:0005576,extracellular region; GO:0020037,heme binding; GO:0046872,metal ion binding; GO:0004601,peroxidase activity; GO:0042744,hydrogen peroxide catabolic process; GO:0006979,response to oxidative stress	K00430: E1.11.1.7; peroxidase [EC:1.11.1.7]	At5g39580	gb|PHT64170.1|	PERN1_TOBAC,RecName: Full=Peroxidase N1; EC=1.11.1.7; AltName: Full=Peroxidase B2; AltName: Full=Peroxidase B3; Flags: Precursor;	A0A0V0HR49_SOLCH,RecName: Full=Peroxidase {ECO:0000256|RuleBase:RU362060, ECO:0000256|SAAS:SAAS00709852}; EC=1.11.1.7 {ECO:0000256|RuleBase:RU362060, ECO:0000256|SAAS:SAAS00709852};	Peroxidase superfamily protein
Peaxi162Scf00001g00217	0	0	3	0	0	1	-1.818	0.642635	NA	--	Peaxi162Scf00001g00217	Peaxi162Scf00001	246633	248463	+	1831	protein_coding	GO:0005576,extracellular region; GO:0020037,heme binding; GO:0046872,metal ion binding; GO:0004601,peroxidase activity; GO:0042744,hydrogen peroxide catabolic process; GO:0006979,response to oxidative stress	K00430: E1.11.1.7; peroxidase [EC:1.11.1.7]	At5g64120	ref|XP_016436247.1|	PERN1_TOBAC,RecName: Full=Peroxidase N1; EC=1.11.1.7; AltName: Full=Peroxidase B2; AltName: Full=Peroxidase B3; Flags: Precursor;	A0A1S3X8M7_TOBAC,RecName: Full=Peroxidase {ECO:0000256|RuleBase:RU362060, ECO:0000256|SAAS:SAAS00709852}; EC=1.11.1.7 {ECO:0000256|RuleBase:RU362060, ECO:0000256|SAAS:SAAS00709852};	Heat shock protein DnaJ with tetratricopeptide repeat
Peaxi162Scf00001g00026	36	15	20	37	54	36	0.638	0.193382	0.526973	--	Peaxi162Scf00001g00026	Peaxi162Scf00001	251620	254698	+	3079	protein_coding	--	K02372: fabZ; 3-hydroxyacyl-[acyl-carrier-protein] dehydratase [EC:4.2.1.59]	At5g10160	ref|XP_019232617.1|	--	A0A1J6KEU8_NICAT,SubName: Full=Uncharacterized protein {ECO:0000313|EMBL:OIT27934.1};	3-hydroxyacyl-[acyl-carrier-protein] dehydratase FabZ
Peaxi162Scf00001g00212	829	625	512	691	573	654	-0.243	0.190773	0.523621	--	Peaxi162Scf00001g00212	Peaxi162Scf00001	255286	256356	-	1071	protein_coding	GO:0009941,chloroplast envelope; GO:0009535,chloroplast thylakoid membrane; GO:0016021,integral component of membrane; GO:0009523,photosystem II; GO:0010287,plastoglobule; GO:0016168,chlorophyll binding; GO:0031409,pigment binding; GO:0009768,photosynthesis, light harvesting in photosystem I; GO:0018298,protein-chromophore linkage; GO:0009416,response to light stimulus	K08917: LHCB6; light-harvesting complex II chlorophyll a/b binding protein 6	At1g15820_2	ref|XP_016513581.1|	CB4A_SOLLC,RecName: Full=Chlorophyll a-b binding protein CP24 10A, chloroplastic; Short=CAB-10A; Short=LHCP; Flags: Precursor;	A0A1S4DJK1_TOBAC,RecName: Full=Chlorophyll a-b binding protein, chloroplastic {ECO:0000256|RuleBase:RU363080};	Chlorophyll a-b binding protein, chloroplastic
Peaxi162Scf00001g00027	196	110	99	96	81	89	-0.805	0.00961296	0.101297	--	Peaxi162Scf00001g00027	Peaxi162Scf00001	257333	262914	+	5582	protein_coding	GO:0046872,metal ion binding; GO:0004721,phosphoprotein phosphatase activity	K17508: PTC7, PPTC7; protein phosphatase PTC7 [EC:3.1.3.16]	--	ref|XP_009613267.1|	P2C71_ORYSJ,RecName: Full=Probable protein phosphatase 2C 71; Short=OsPP2C71; EC=3.1.3.16;	A0A1S4DJX6_TOBAC,SubName: Full=probable protein phosphatase 2C 62 {ECO:0000313|RefSeq:XP_016513584.1};	Protein phosphatase 2C family protein
Peaxi162Scf00001g10028	4	3	0	3	4	9	0.999	0.460654	0.757277	--	Peaxi162Scf00001g10028	Peaxi162Scf00001	279201	281082	+	1882	protein_coding	GO:0031225,anchored component of membrane; GO:0046658,anchored component of plasma membrane; GO:0008289,lipid binding; GO:0006869,lipid transport	--	At5g64080	ref|XP_009612024.1|	NLTL5_ARATH,RecName: Full=Non-specific lipid-transfer protein-like protein At5g64080; Flags: Precursor;	A0A1S4DJK5_TOBAC,SubName: Full=non-specific lipid-transfer protein-like protein At5g64080 {ECO:0000313|RefSeq:XP_016513585.1};	Bifunctional inhibitor/lipid-transfer protein/seed storage 2S albumin superfamily protein
Peaxi162Scf00001g00031	2	3	0	0	1	1	-1.523	0.508847	NA	--	Peaxi162Scf00001g00031	Peaxi162Scf00001	282691	283976	-	1286	protein_coding	GO:0005737,cytoplasm; GO:0005783,endoplasmic reticulum; GO:0005634,nucleus; GO:0046872,metal ion binding; GO:0046914,transition metal ion binding; GO:0046916,cellular transition metal ion homeostasis; GO:0009908,flower development; GO:0030001,metal ion transport; GO:0010233,phloem transport; GO:0010015,root morphogenesis; GO:0055078,sodium ion homeostasis	K14292: TGS1; trimethylguanosine synthase [EC:2.1.1.-]	At5g02600	ref|XP_009775803.1|	NAKR1_ARATH,RecName: Full=Protein SODIUM POTASSIUM ROOT DEFECTIVE 1 {ECO:0000303|PubMed:21193571}; Short=NaKR1 {ECO:0000303|PubMed:21193571}; AltName: Full=Heavy metal-associated plant protein 2 {ECO:0000303|PubMed:23368984}; Short=AtHPP02 {ECO:0000303|PubMed:23368984}; AltName: Full=Nuclear-enriched phloem companion cell gene 6 {ECO:0000303|PubMed:18354040}; Short=NPCC6 {ECO:0000303|PubMed:18354…	A0A1U7WAY5_NICSY,SubName: Full=uncharacterized protein LOC104225657 {ECO:0000313|RefSeq:XP_009775803.1};	Chloroplast-targeted copper chaperone protein
Peaxi162Scf00001g00315	150	132	108	132	145	166	-0.035	0.871947	0.957944	--	Peaxi162Scf00001g00315	Peaxi162Scf00001	287249	291341	-	4093	protein_coding	--	K14292: TGS1; trimethylguanosine synthase [EC:2.1.1.-]	At1g30550	ref|XP_016513586.1|	--	A0A1S4DJK6_TOBAC,SubName: Full=trimethylguanosine synthase-like {ECO:0000313|RefSeq:XP_016513586.1, ECO:0000313|RefSeq:XP_016513587.1, ECO:0000313|RefSeq:XP_016513588.1};	S-adenosyl-L-methionine-dependent methyltransferases superfamily protein
Peaxi162Scf00001g00033	2471	2948	2175	2572	2749	3242	-0.054	0.738038	0.903166	--	Peaxi162Scf00001g00033	Peaxi162Scf00001	314737	316161	+	1425	protein_coding	--	--	At1g22040	ref|XP_004230575.1|	FBK8_ARATH,RecName: Full=F-box/kelch-repeat protein At1g22040;	K4B270_SOLLC,SubName: Full=Uncharacterized protein {ECO:0000313|EnsemblPlants:Solyc01g104980.2.1};	F-box/kelch-repeat protein
Peaxi162Scf00001g00322	1492	1460	1287	1243	1427	1635	-0.204	0.126657	0.43107	--	Peaxi162Scf00001g00322	Peaxi162Scf00001	317554	325962	-	8409	protein_coding	GO:0010008,endosome membrane; GO:0016021,integral component of membrane; GO:0005886,plasma membrane; GO:0005524,ATP binding; GO:0033612,receptor serine/threonine kinase binding; GO:0004675,transmembrane receptor protein serine/threonine kinase activity; GO:0004714,transmembrane receptor protein tyrosine kinase activity; GO:0007166,cell surface receptor signaling pathway	K13416: BAK1; brassinosteroid insensitive 1-associated receptor kinase 1 [EC:2.7.10.1 2.7.11.1]	At1g34210	ref|XP_016513594.1|	BAK1_ARATH,RecName: Full=BRASSINOSTEROID INSENSITIVE 1-associated receptor kinase 1 {ECO:0000303|PubMed:12150929}; Short=AtBAK1 {ECO:0000303|PubMed:12150929}; Short=BRI1-associated receptor kinase 1 {ECO:0000303|PubMed:12150929}; EC=2.7.10.1 {ECO:0000305}; EC=2.7.11.1 {ECO:0000305}; AltName: Full=Protein ELONGATED; AltName: Full=Somatic embryogenesis receptor kinase 3 {ECO:0000303|PubMed:11706164…	A0A1S4DJY6_TOBAC,SubName: Full=BRASSINOSTEROID INSENSITIVE 1-associated receptor kinase 1-like isoform X2 {ECO:0000313|RefSeq:XP_016513594.1};	somatic embryogenesis receptor-like kinase 2
Peaxi162Scf00001g00323	212	1242	1059	2835	2548	2716	1.42	0.05221	0.27394	--	Peaxi162Scf00001g00323	Peaxi162Scf00001	336162	339752	-	3591	protein_coding	--	K07466: RFA1, RPA1, rpa; replication factor A1	--	ref|XP_016485940.1|	--	A0A1S4BAI4_TOBAC,SubName: Full=replication protein A 70 kDa DNA-binding subunit B-like {ECO:0000313|RefSeq:XP_016485940.1};	Replication protein A 70 kDa DNA-binding subunit B
Peaxi162Scf00001g00311	6452	9750	8244	6692	11168	9309	-0.088	0.732142	0.901599	--	Peaxi162Scf00001g00311	Peaxi162Scf00001	373673	377851	+	4179	protein_coding	GO:0005578,proteinaceous extracellular matrix; GO:0046556,alpha-L-arabinofuranosidase activity; GO:0009044,xylan 1,4-beta-xylosidase activity; GO:0045493,xylan catabolic process	K15920: XYL4; xylan 1,4-beta-xylosidase [EC:3.2.1.37]	At5g64570	ref|XP_009762535.1|	XYL2_MEDSV,RecName: Full=Beta-xylosidase/alpha-L-arabinofuranosidase 2 {ECO:0000303|PubMed:17615411, ECO:0000312|EMBL:ABQ45228.1}; AltName: Full=Xylan 1,4-beta-xylosidase/Alpha-L-arabinofuranosidase 2; Short=MsXyl2 {ECO:0000303|PubMed:17615411}; Includes: RecName: Full=Beta-xylosidase; EC=3.2.1.37; AltName: Full=1,4-beta-D-xylan xylohydrolase {ECO:0000250|UniProtKB:P48792}; AltName: Full=Xylan 1,…	A0A1U7VL11_NICSY,SubName: Full=beta-xylosidase/alpha-L-arabinofuranosidase 2-like {ECO:0000313|RefSeq:XP_009762535.1};	beta-D-xylosidase 4
Peaxi162Scf00001g00041	0	0	0	0	0	1	0.738	0.856521	NA	--	Peaxi162Scf00001g00041	Peaxi162Scf00001	415638	417560	+	1923	protein_coding	GO:0009941,chloroplast envelope; GO:0005634,nucleus; GO:0043531,ADP binding; GO:0005524,ATP binding; GO:0003700,DNA binding transcription factor activity; GO:0004674,protein serine/threonine kinase activity; GO:0043565,sequence-specific DNA binding; GO:0006952,defense response; GO:0006351,transcription, DNA-templated	--	At5g64550	ref|XP_019265993.1|	WRK19_ARATH,RecName: Full=Probable WRKY transcription factor 19; AltName: Full=WRKY DNA-binding protein 19;	A0A0V0ISB2_SOLCH,SubName: Full=Putative hornerin-like {ECO:0000313|EMBL:JAP35258.1}; SubName: Full=Putative ovule protein {ECO:0000313|EMBL:JAP35242.1};	loricrin-related
Peaxi162Scf00001g00043	55	41	64	115	72	62	0.416	0.309467	0.645868	--	Peaxi162Scf00001g00043	Peaxi162Scf00001	432045	433967	+	1923	protein_coding	GO:0009941,chloroplast envelope; GO:0005634,nucleus; GO:0043531,ADP binding; GO:0005524,ATP binding; GO:0003700,DNA binding transcription factor activity; GO:0004674,protein serine/threonine kinase activity; GO:0043565,sequence-specific DNA binding; GO:0006952,defense response; GO:0006351,transcription, DNA-templated	--	At5g64550	ref|XP_019265993.1|	WRK19_ARATH,RecName: Full=Probable WRKY transcription factor 19; AltName: Full=WRKY DNA-binding protein 19;	A0A0V0ISB2_SOLCH,SubName: Full=Putative hornerin-like {ECO:0000313|EMBL:JAP35258.1}; SubName: Full=Putative ovule protein {ECO:0000313|EMBL:JAP35242.1};	loricrin-related
Peaxi162Scf00001g00044	0	0	0	2	1	1	2.645	0.397407	NA	--	Peaxi162Scf00001g00044	Peaxi162Scf00001	440014	440925	+	912	protein_coding	GO:0005634,nucleus; GO:0003677,DNA binding; GO:0003700,DNA binding transcription factor activity; GO:0043067,regulation of programmed cell death; GO:0048367,shoot system development; GO:0006351,transcription, DNA-templated; GO:0010089,xylem development	--	At5g64530	ref|XP_009622295.1|	NC104_ARATH,RecName: Full=NAC domain-containing protein 104 {ECO:0000305}; Short=ANAC104 {ECO:0000303|PubMed:15029955}; AltName: Full=Protein XYLEM NAC DOMAIN 1 {ECO:0000312|EMBL:AED97913.1};	A0A1S3X589_TOBAC,SubName: Full=NAC domain-containing protein 104-like isoform X1 {ECO:0000313|RefSeq:XP_016435084.1};	NAC domain protein,
Peaxi162Scf00001g00045	2	4	1	1	5	2	-0.021	0.988428	NA	--	Peaxi162Scf00001g00045	Peaxi162Scf00001	455771	456970	-	1200	protein_coding	GO:0016607,nuclear speck; GO:0005634,nucleus; GO:0003690,double-stranded DNA binding; GO:0046872,metal ion binding; GO:0035874,cellular response to copper ion starvation; GO:0006974,cellular response to DNA damage stimulus; GO:0006260,DNA replication; GO:0048638,regulation of developmental growth	K13102: KIN; DNA/RNA-binding protein KIN17	At1g55460	ref|XP_016462569.1|	KIN17_ARATH,RecName: Full=KIN17-like protein {ECO:0000305};	A0A1S3ZDY8_TOBAC,SubName: Full=DNA/RNA-binding protein KIN17-like {ECO:0000313|RefSeq:XP_016462569.1};	DNA/RNA-binding protein KIN17
Peaxi162Scf00001g00523	277	228	207	120	260	316	-0.262	0.442477	0.74612	--	Peaxi162Scf00001g00523	Peaxi162Scf00001	476998	491745	+	14748	protein_coding	GO:0005783,endoplasmic reticulum; GO:0005789,endoplasmic reticulum membrane; GO:0005509,calcium ion binding; GO:0004609,phosphatidylserine decarboxylase activity; GO:0006646,phosphatidylethanolamine biosynthetic process	K01613: psd, PISD; phosphatidylserine decarboxylase [EC:4.1.1.65]	At5g57190	ref|XP_006351812.2|	PSD3_ARATH,RecName: Full=Phosphatidylserine decarboxylase proenzyme 3; EC=4.1.1.65 {ECO:0000255|HAMAP-Rule:MF_03209}; Contains: RecName: Full=Phosphatidylserine decarboxylase 3 beta chain; Contains: RecName: Full=Phosphatidylserine decarboxylase 3 alpha chain;	K4B260_SOLLC,RecName: Full=Phosphatidylserine decarboxylase proenzyme 2 {ECO:0000256|HAMAP-Rule:MF_03209}; EC=4.1.1.65 {ECO:0000256|HAMAP-Rule:MF_03209}; Contains: RecName: Full=Phosphatidylserine decarboxylase 2 alpha chain {ECO:0000256|HAMAP-Rule:MF_03209}; Contains: RecName: Full=Phosphatidylserine decarboxylase 2 beta chain {ECO:0000256|HAMAP-Rule:MF_03209};	Phosphatidylserine decarboxylase proenzyme 3
Peaxi162Scf00001g00054	2	0	6	0	1	2	-1.722	0.408897	NA	--	Peaxi162Scf00001g00054	Peaxi162Scf00001	492074	494000	-	1927	protein_coding	GO:0005905,clathrin-coated pit; GO:0030136,clathrin-coated vesicle; GO:0005794,Golgi apparatus; GO:0005545,1-phosphatidylinositol binding; GO:0030276,clathrin binding; GO:0048268,clathrin coat assembly; GO:0006897,endocytosis	K20043: SNAP91, AP180, CALM; clathrin coat assembly protein AP180	At1g03050	ref|XP_019232963.1|	CAP4_ARATH,RecName: Full=Putative clathrin assembly protein At1g03050;	A0A1J6INI1_NICAT,SubName: Full=Putative clathrin assembly protein {ECO:0000313|EMBL:OIT06733.1};	ENTH/ANTH/VHS superfamily protein
Peaxi162Scf00001g00057	1615	1710	1688	1326	1641	1729	-0.327	0.0379155	0.22935	--	Peaxi162Scf00001g00057	Peaxi162Scf00001	518954	520270	+	1317	protein_coding	GO:0005737,cytoplasm; GO:0005829,cytosol; GO:0005634,nucleus; GO:0003677,DNA binding; GO:0003729,mRNA binding; GO:0000166,nucleotide binding; GO:0008270,zinc ion binding; GO:0009409,response to cold	--	At3g26420	ref|XP_004230614.1|	RZ1A_ARATH,RecName: Full=Glycine-rich RNA-binding protein RZ1A {ECO:0000305}; Short=AtRZ-1a {ECO:0000303|PubMed:15941401};	K4B256_SOLLC,SubName: Full=Uncharacterized protein {ECO:0000313|EnsemblPlants:Solyc01g104840.2.1};	Glycine-rich RNA-binding protein 7
Peaxi162Scf00001g00525	845	874	890	991	1028	962	-0.035	0.815295	0.937713	--	Peaxi162Scf00001g00525	Peaxi162Scf00001	520412	521623	+	1212	protein_coding	--	--	--	--	--	--	Interstitial collagenase
Peaxi162Scf00001g00530	3	0	0	7	10	2	2.534	0.138207	0.448634	--	Peaxi162Scf00001g00530	Peaxi162Scf00001	529183	533080	-	3898	protein_coding	GO:0016021,integral component of membrane; GO:0016020,membrane; GO:0005774,vacuolar membrane; GO:0005381,iron ion transmembrane transporter activity; GO:0005384,manganese ion transmembrane transporter activity; GO:0030026,cellular manganese ion homeostasis; GO:0071281,cellular response to iron ion; GO:0006880,intracellular sequestering of iron ion; GO:0071421,manganese ion transmembrane transport	--	At3g43660	ref|XP_009587130.1|	VITH4_ARATH,RecName: Full=Vacuolar iron transporter homolog 4; AltName: Full=Protein NODULIN-LIKE 4;	A0A1S4A354_TOBAC,SubName: Full=vacuolar iron transporter homolog 4-like {ECO:0000313|RefSeq:XP_016471112.1};	Vacuolar iron transporter homolog 4
Peaxi162Scf00001g00912	1302	1086	996	851	1036	1239	-0.337	0.0378652	0.22924	--	Peaxi162Scf00001g00912	Peaxi162Scf00001	878087	884049	+	5963	protein_coding	--	--	At2g44970	ref|XP_009782792.1|	--	A0A1S4A183_TOBAC,SubName: Full=uncharacterized protein LOC107792604 {ECO:0000313|RefSeq:XP_016470324.1, ECO:0000313|RefSeq:XP_016470326.1, ECO:0000313|RefSeq:XP_016470327.1};	alpha/beta-Hydrolases superfamily protein
Peaxi162Scf00001g00104	16	12	12	7	1	8	-1.544	0.0746639	0.332769	--	Peaxi162Scf00001g00104	Peaxi162Scf00001	997876	998749	+	874	protein_coding	GO:0005634,nucleus; GO:0003700,DNA binding transcription factor activity; GO:0043565,sequence-specific DNA binding; GO:0009873,ethylene-activated signaling pathway; GO:0045893,positive regulation of transcription, DNA-templated; GO:0006351,transcription, DNA-templated	K09286: EREBP; EREBP-like factor	At5g11590	ref|XP_009620060.1|	DREB3_ARATH,RecName: Full=Dehydration-responsive element-binding protein 3; AltName: Full=Protein TINY 2;	A0A1S3XM48_TOBAC,SubName: Full=ethylene-responsive transcription factor TINY-like {ECO:0000313|RefSeq:XP_016440909.1};	Integrase-type DNA-binding superfamily protein
Peaxi162Scf00001g00116	0	0	0	0	1	0	0.738	0.856521	NA	--	Peaxi162Scf00001g00116	Peaxi162Scf00001	1180852	1181977	+	1126	protein_coding	GO:0009055,electron transfer activity; GO:0046872,metal ion binding	--	At5g26330	ref|XP_019262566.1|	MAVI_CUCPE,RecName: Full=Mavicyanin;	A0A1U7WZE5_NICSY,SubName: Full=mavicyanin-like {ECO:0000313|RefSeq:XP_009782791.1};	copper binding protein 7 [Gossypium hirsutum]
Peaxi162Scf00001g00129	1515	1031	931	889	896	1253	-0.408	0.044638	0.252526	--	Peaxi162Scf00001g00129	Peaxi162Scf00001	1208505	1213982	+	5478	protein_coding	--	--	At2g25800	ref|XP_016439289.1|	--	A0A1S3XHG8_TOBAC,SubName: Full=uncharacterized protein LOC107765185 isoform X1 {ECO:0000313|RefSeq:XP_016439289.1};	Protein of unknown function (DUF810)
Peaxi162Scf00001g10123	0	0	0	8	4	0	4.255	0.135994	NA	--	Peaxi162Scf00001g10123	Peaxi162Scf00001	1214833	1241828	-	26996	protein_coding	GO:0005783,endoplasmic reticulum; GO:0016021,integral component of membrane; GO:0016020,membrane; GO:0008250,oligosaccharyltransferase complex; GO:0005886,plasma membrane; GO:0004579,dolichyl-diphosphooligosaccharide-protein glycotransferase activity; GO:0043687,post-translational protein modification; GO:0018279,protein N-linked glycosylation via asparagine; GO:0047484,regulation of response to …	K07151: STT3; dolichyl-diphosphooligosaccharide---protein glycosyltransferase [EC:2.4.99.18]	At5g19690	ref|XP_002280521.1|	STT3A_ARATH,RecName: Full=Dolichyl-diphosphooligosaccharide--protein glycosyltransferase subunit STT3A; Short=Oligosaccharyl transferase subunit STT3A; Short=STT3-A; EC=2.4.99.18; AltName: Full=Integral membrane protein 1; AltName: Full=Protein STAUROSPORIN AND TEMPERATURE SENSITIVE 3-LIKE A;	D7TBI1_VITVI,SubName: Full=Uncharacterized protein {ECO:0000313|EMBL:CBI28016.3};	Dolichyl-diphosphooligosaccharide--protein glycosyltransferase subunit STT3A
Peaxi162Scf00001g00131	342	303	212	395	373	357	0.185	0.354723	0.684794	--	Peaxi162Scf00001g00131	Peaxi162Scf00001	1308558	1316313	+	7756	protein_coding	GO:0004864,protein phosphatase inhibitor activity	K17550: PPP1R7, SDS22; protein phosphatase 1 regulatory subunit 7	At5g19680	ref|XP_015074707.1|	PP1R7_ARATH,RecName: Full=Protein phosphatase 1 regulatory inhibitor subunit PPP1R7 homolog {ECO:0000305};	A0A1U7V4P4_NICSY,SubName: Full=protein phosphatase 1 regulatory subunit pprA {ECO:0000313|RefSeq:XP_009763167.1};	Protein phosphatase 1 regulatory subunit 7
Peaxi162Scf00001g01310	14	9	10	18	12	15	0.235	0.705408	0.890018	--	Peaxi162Scf00001g01310	Peaxi162Scf00001	1359027	1362146	+	3120	protein_coding	--	--	At1g35190	ref|XP_019069658.1|	--	K4BZ68_SOLLC,SubName: Full=Uncharacterized protein {ECO:0000313|EnsemblPlants:Solyc05g018130.2.1};	2-oxoglutarate (2OG) and Fe(II)-dependent oxygenase superfamily protein
Peaxi162Scf00001g00185	2	0	2	2	2	6	1.077	0.502209	NA	--	Peaxi162Scf00001g00185	Peaxi162Scf00001	1830709	1831127	+	419	protein_coding	GO:0016021,integral component of membrane; GO:0046872,metal ion binding; GO:0061630,ubiquitin protein ligase activity; GO:0009793,embryo development ending in seed dormancy; GO:0043161,proteasome-mediated ubiquitin-dependent protein catabolic process	--	At1g55530	ref|XP_011650093.1|	RIE1_ARATH,RecName: Full=E3 ubiquitin protein ligase RIE1; EC=2.3.2.27; AltName: Full=Protein RING-FINGER FOR EMBRYOGENESIS 1; AltName: Full=RING-type E3 ubiquitin transferase RIE1 {ECO:0000305};	M1BYW3_SOLTU,SubName: Full=Uncharacterized protein {ECO:0000313|EnsemblPlants:PGSC0003DMT400056052};	Unknown protein
Peaxi162Scf00001g00201	4	0	1	6	2	2	0.847	0.604561	NA	--	Peaxi162Scf00001g00201	Peaxi162Scf00001	2004408	2011624	+	7217	protein_coding	GO:0009505,plant-type cell wall; GO:0005578,proteinaceous extracellular matrix; GO:0004553,hydrolase activity, hydrolyzing O-glycosyl compounds; GO:0005975,carbohydrate metabolic process	K15920: XYL4; xylan 1,4-beta-xylosidase [EC:3.2.1.37]	At1g02640	ref|XP_016458273.1|	BXL2_ARATH,RecName: Full=Probable beta-D-xylosidase 2; Short=AtBXL2; EC=3.2.1.-; Flags: Precursor;	A0A1S3Z1K5_TOBAC,SubName: Full=probable beta-D-xylosidase 2 {ECO:0000313|RefSeq:XP_016458273.1};	beta-xylosidase 2
Peaxi162Scf00001g10217	212	154	191	97	104	260	-0.517	0.194957	0.529029	--	Peaxi162Scf00001g10217	Peaxi162Scf00001	2106540	2108626	+	2087	protein_coding	--	--	At2g47440	ref|XP_009616156.1|	--	A0A1S3XM20_TOBAC,SubName: Full=uncharacterized protein LOC107766697 {ECO:0000313|RefSeq:XP_016441020.1};	Heat shock protein DnaJ with tetratricopeptide repeat
Peaxi162Scf00001g10213	17	20	20	24	23	21	0.027	0.956665	0.986081	--	Peaxi162Scf00001g10213	Peaxi162Scf00001	2177101	2183339	-	6239	protein_coding	--	K10728: TOPBP1; topoisomerase (DNA) II binding protein 1	--	ref|XP_009616157.1|	--	A0A1S3XM57_TOBAC,SubName: Full=BRCT domain-containing protein At4g02110-like isoform X1 {ECO:0000313|RefSeq:XP_016441021.1};	BRCT domain-containing protein
Peaxi162Scf00001g10221	2693	2147	1876	2047	2495	3009	-0.05	0.767669	0.91573	--	Peaxi162Scf00001g10221	Peaxi162Scf00001	2254812	2260774	+	5963	protein_coding	--	--	At3g62580	ref|XP_015062597.1|	--	K4AXK4_SOLLC,SubName: Full=Uncharacterized protein {ECO:0000313|EnsemblPlants:Solyc01g079590.2.1};	Late embryogenesis abundant protein (LEA) family protein
Peaxi162Scf00001g00222	1688	2004	1563	1829	1143	1801	-0.365	0.106321	0.399232	--	Peaxi162Scf00001g00222	Peaxi162Scf00001	2266025	2269298	-	3274	protein_coding	--	--	At1g02660	ref|XP_016441025.1|	--	A0A1S3XM25_TOBAC,SubName: Full=uncharacterized protein LOC107766701 {ECO:0000313|RefSeq:XP_016441025.1};	alpha/beta-Hydrolases superfamily protein
Peaxi162Scf00001g00231	17	4	8	10	10	2	-0.571	0.558422	0.816976	--	Peaxi162Scf00001g00231	Peaxi162Scf00001	2384540	2387224	+	2685	protein_coding	GO:0005634,nucleus; GO:0003700,DNA binding transcription factor activity; GO:0000981,RNA polymerase II transcription factor activity, sequence-specific DNA binding; GO:0043565,sequence-specific DNA binding; GO:0001135,transcription factor activity, RNA polymerase II transcription factor recruiting; GO:0044212,transcription regulatory region DNA binding; GO:0030154,cell differentiation; GO:0051555…	K09422: MYBP; transcription factor MYB, plant	At5g49330	ref|XP_019246268.1|	MY111_ARATH,RecName: Full=Transcription factor MYB111 {ECO:0000303|PubMed:11597504}; AltName: Full=Myb-related protein 111 {ECO:0000303|PubMed:11597504}; Short=AtMYB111 {ECO:0000303|PubMed:11597504}; AltName: Full=Protein PRODUCTION OF FLAVONOL GLYCOSIDES 3 {ECO:0000303|PubMed:17419845};	A0A1J6JAW1_NICAT,SubName: Full=Transcription factor myb12 {ECO:0000313|EMBL:OIT07971.1};	myb domain protein 111
Peaxi162Scf00001g00251	751	527	556	755	657	656	-0.038	0.82954	0.943576	--	Peaxi162Scf00001g00251	Peaxi162Scf00001	2493191	2496260	+	3070	protein_coding	--	--	--	ref|XP_019246248.1|	--	A0A1J6J5M4_NICAT,SubName: Full=Uncharacterized protein {ECO:0000313|EMBL:OIT07968.1};	sucr [Populus trichocarpa]
Peaxi162Scf00001g00252	117	97	116	105	90	91	-0.43	0.0969033	0.380912	--	Peaxi162Scf00001g00252	Peaxi162Scf00001	2497822	2503647	-	5826	protein_coding	--	--	At2g25920	ref|XP_015065195.1|	--	M1AI10_SOLTU,SubName: Full=Uncharacterized protein {ECO:0000313|EnsemblPlants:PGSC0003DMT400023247};	BEST Arabidopsis thaliana protein match is: 3'-5' exonuclease domain-containing protein / K homology domain-containing protein / KH domain-containing protein
Peaxi162Scf00001g02516	723	552	544	787	713	738	0.085	0.5748	0.824837	--	Peaxi162Scf00001g02516	Peaxi162Scf00001	2543963	2551243	+	7281	protein_coding	--	K01937: pyrG, CTPS; CTP synthase [EC:6.3.4.2]	At4g02120	ref|XP_019246216.1|	--	A0A1J6ISZ2_NICAT,RecName: Full=CTP synthase {ECO:0000256|RuleBase:RU810713}; EC=6.3.4.2 {ECO:0000256|RuleBase:RU810713}; AltName: Full=UTP--ammonia ligase {ECO:0000256|RuleBase:RU810713};	CTP synthase family protein
Peaxi162Scf00001g00254	0	0	0	2	0	0	1.677	0.677651	NA	--	Peaxi162Scf00001g00254	Peaxi162Scf00001	2551922	2552494	-	573	protein_coding	--	--	At5g38700	ref|XP_019246226.1|	--	A0A1J6IRZ7_NICAT,SubName: Full=Uncharacterized protein {ECO:0000313|EMBL:OIT07965.1};	conserved hypothetical protein
Peaxi162Scf00001g00262	0	14	4	0	2	31	0.562	0.760977	0.912632	--	Peaxi162Scf00001g00262	Peaxi162Scf00001	2656130	2656738	-	609	protein_coding	--	--	At5g38700	ref|XP_019246226.1|	--	A0A1J6IRZ7_NICAT,SubName: Full=Uncharacterized protein {ECO:0000313|EMBL:OIT07965.1};	Unknown protein
Peaxi162Scf00001g00263	6	10	4	3	3	29	0.547	0.625909	0.851555	--	Peaxi162Scf00001g00263	Peaxi162Scf00001	2686851	2687450	-	600	protein_coding	--	--	At5g38700	ref|XP_009604500.1|	--	A0A1S3XMX9_TOBAC,SubName: Full=uncharacterized protein LOC107766824 {ECO:0000313|RefSeq:XP_016441184.1};	conserved hypothetical protein
Peaxi162Scf00001g00282	0	13	17	9	6	0	-1.262	0.440331	0.744865	--	Peaxi162Scf00001g00282	Peaxi162Scf00001	2827955	2829396	+	1442	protein_coding	--	--	--	ref|XP_009604501.1|	--	A0A1S3XMN4_TOBAC,SubName: Full=uncharacterized protein LOC107766823 {ECO:0000313|RefSeq:XP_016441183.1};	Unknown protein
Peaxi162Scf00001g00286	88	53	90	220	165	152	0.997	0.00272359	0.0427771	--	Peaxi162Scf00001g00286	Peaxi162Scf00001	2830556	2831508	-	953	protein_coding	--	--	At2g47480	ref|XP_009604505.1|	--	A0A1S3XNE5_TOBAC,SubName: Full=uncharacterized protein LOC107766822 isoform X2 {ECO:0000313|RefSeq:XP_016441181.1, ECO:0000313|RefSeq:XP_016441182.1};	Unknown protein
Peaxi162Scf00001g00283	601	583	503	607	577	658	-0.095	0.469387	0.763514	--	Peaxi162Scf00001g00283	Peaxi162Scf00001	2854739	2857708	+	2970	protein_coding	GO:0005634,nucleus; GO:0008270,zinc ion binding; GO:0006355,regulation of transcription, DNA-templated	--	At1g10240	gb|PHU21892.1|	FRS11_ARATH,RecName: Full=Protein FAR1-RELATED SEQUENCE 11;	A0A2G3CT43_CAPCH,SubName: Full=Protein FAR1-RELATED SEQUENCE 11 {ECO:0000313|EMBL:PHU21892.1};	FAR1-related sequence 11
Peaxi162Scf00001g00287	0	0	2	4	4	0	1.717	0.496195	NA	--	Peaxi162Scf00001g00287	Peaxi162Scf00001	2858288	2858566	-	279	protein_coding	--	--	--	gb|OIT36794.1|	--	K4CVE0_SOLLC,SubName: Full=Uncharacterized protein {ECO:0000313|EnsemblPlants:Solyc09g075630.1.1};	Unknown protein
Peaxi162Scf00001g00284	8	6	0	4	0	4	-0.975	0.574513	0.824747	--	Peaxi162Scf00001g00284	Peaxi162Scf00001	2860715	2863133	+	2419	protein_coding	--	--	At4g13030	ref|XP_019245773.1|	--	A0A1J6JE21_NICAT,SubName: Full=Uncharacterized protein {ECO:0000313|EMBL:OIT07927.1};	P-loop containing nucleoside triphosphate hydrolases superfamily protein
Peaxi162Scf00001g00285	4	3	4	3	5	4	-0.101	0.924109	0.974809	--	Peaxi162Scf00001g00285	Peaxi162Scf00001	2880598	2881276	+	679	protein_coding	GO:0005634,nucleus; GO:0005667,transcription factor complex; GO:0003682,chromatin binding; GO:0003700,DNA binding transcription factor activity; GO:0000977,RNA polymerase II regulatory region sequence-specific DNA binding; GO:0001085,RNA polymerase II transcription factor binding; GO:0001228,transcriptional activator activity, RNA polymerase II transcription regulatory region sequence-specific DN…	--	At3g06740	ref|XP_009758127.1|	GAT15_ARATH,RecName: Full=GATA transcription factor 15;	A0A1U7UPT2_NICSY,SubName: Full=GATA transcription factor 16-like {ECO:0000313|RefSeq:XP_009758127.1};	Unknown protein
Peaxi162Scf00001g00295	0	0	0	5	2	1	3.658	0.151509	NA	--	Peaxi162Scf00001g00295	Peaxi162Scf00001	2887719	2894387	+	6669	protein_coding	--	--	--	--	--	--	Unknown protein
Peaxi162Scf00001g00292	4	0	0	2	0	6	0.851	0.733271	NA	--	Peaxi162Scf00001g00292	Peaxi162Scf00001	2897389	2898679	+	1291	protein_coding	--	--	At1g02700	ref|XP_019245791.1|	--	A0A1J6JM02_NICAT,SubName: Full=Uncharacterized protein {ECO:0000313|EMBL:OIT07929.1};	conserved hypothetical protein
Peaxi162Scf00001g00294	445	426	395	418	373	525	-0.171	0.325878	0.660197	--	Peaxi162Scf00001g00294	Peaxi162Scf00001	2957511	2957951	+	441	protein_coding	--	--	At2g47490_1	ref|XP_015086577.1|	--	K4CVD4_SOLLC,SubName: Full=Uncharacterized protein {ECO:0000313|EnsemblPlants:Solyc09g075570.1.1};	conserved hypothetical protein
Peaxi162Scf00001g00306	215	284	227	278	252	368	0.072	0.760365	0.912438	--	Peaxi162Scf00001g00306	Peaxi162Scf00001	3044241	3046559	+	2319	protein_coding	GO:0005794,Golgi apparatus; GO:0000139,Golgi membrane; GO:0016021,integral component of membrane; GO:0047262,polygalacturonate 4-alpha-galacturonosyltransferase activity; GO:0016757,transferase activity, transferring glycosyl groups; GO:0071555,cell wall organization; GO:0045489,pectin biosynthetic process; GO:0000271,polysaccharide biosynthetic process	--	At3g62660	ref|XP_019247033.1|	GATL7_ARATH,RecName: Full=Probable galacturonosyltransferase-like 7; EC=2.4.1.-;	A0A1J6JEG7_NICAT,RecName: Full=Hexosyltransferase {ECO:0000256|RuleBase:RU362027}; EC=2.4.1.- {ECO:0000256|RuleBase:RU362027};	galacturonosyltransferase-like 7
Peaxi162Scf00001g00303	8	2	0	16	16	7	1.827	0.115537	0.414015	--	Peaxi162Scf00001g00303	Peaxi162Scf00001	3048892	3052977	-	4086	protein_coding	GO:0005794,Golgi apparatus; GO:0000139,Golgi membrane; GO:0016021,integral component of membrane; GO:0016760,cellulose synthase (UDP-forming) activity; GO:0046527,glucosyltransferase activity; GO:0051753,mannan synthase activity; GO:0000919,cell plate assembly; GO:0042546,cell wall biogenesis; GO:0071555,cell wall organization; GO:0030244,cellulose biosynthetic process; GO:0071669,plant-type cell…	K00770: E2.4.2.24; 1,4-beta-D-xylan synthase [EC:2.4.2.24]	At1g02730	ref|XP_015088439.1|	CSLD5_ARATH,RecName: Full=Cellulose synthase-like protein D5; Short=AtCslD5; EC=2.4.1.-;	K4CVD2_SOLLC,SubName: Full=Uncharacterized protein {ECO:0000313|EnsemblPlants:Solyc09g075550.2.1};	cellulose synthase-like D5
Peaxi162Scf00001g03114	36	17	44	57	38	28	0.119	0.827846	0.943137	--	Peaxi162Scf00001g03114	Peaxi162Scf00001	3095661	3098295	+	2635	protein_coding	GO:0031225,anchored component of membrane; GO:0046658,anchored component of plasma membrane; GO:0005768,endosome; GO:0005794,Golgi apparatus; GO:0009506,plasmodesma; GO:0005802,trans-Golgi network; GO:0016049,cell growth; GO:0010215,cellulose microfibril organization	--	At4g16120	ref|XP_006359882.2|	COBL7_ARATH,RecName: Full=COBRA-like protein 7; Flags: Precursor;	A0A1J6J5X9_NICAT,SubName: Full=Cobra-like protein 7 {ECO:0000313|EMBL:OIT08072.1};	COBRA-like protein 7
Peaxi162Scf00001g00312	118	94	65	154	119	89	0.19	0.577089	0.825742	--	Peaxi162Scf00001g00312	Peaxi162Scf00001	3098647	3102924	-	4278	protein_coding	GO:0005768,endosome; GO:0005794,Golgi apparatus; GO:0016021,integral component of membrane; GO:0031201,SNARE complex; GO:0005802,trans-Golgi network; GO:0005484,SNAP receptor activity; GO:0000149,SNARE binding; GO:0007030,Golgi organization; GO:0006886,intracellular protein transport; GO:0009306,protein secretion; GO:0007034,vacuolar transport; GO:0048278,vesicle docking; GO:0006906,vesicle fusion	K08489: STX16; syntaxin 16	At3g05710	gb|PHT38756.1|	SYP43_ARATH,RecName: Full=Syntaxin-43; Short=AtSYP43;	A0A0V0HRI9_SOLCH,SubName: Full=Putative syntaxin-41-like {ECO:0000313|EMBL:JAP22787.1};	syntaxin of plants 43
Peaxi162Scf00001g03115	155	101	122	250	207	166	0.512	0.0695854	0.321551	--	Peaxi162Scf00001g03115	Peaxi162Scf00001	3170889	3171631	+	743	protein_coding	--	--	--	--	--	--	--
Peaxi162Scf00001g31020	1257	1056	1088	1221	1134	1237	-0.142	0.247521	0.586185	--	Peaxi162Scf00001g31020	Peaxi162Scf00001	3178428	3184704	+	6277	protein_coding	GO:0048471,perinuclear region of cytoplasm	--	At5g26990	ref|XP_009619153.1|	DI194_ARATH,RecName: Full=Protein DEHYDRATION-INDUCED 19 homolog 4; Short=AtDi19-4;	M1D4Q7_SOLTU,SubName: Full=Uncharacterized protein {ECO:0000313|EnsemblPlants:PGSC0003DMT400081414};	Unknown protein
Peaxi162Scf00001g03224	133	150	90	133	163	120	-0.054	0.849764	0.950917	--	Peaxi162Scf00001g03224	Peaxi162Scf00001	3186807	3197050	-	10244	protein_coding	--	--	At1g15030	ref|XP_009799289.1|	--	A0A1U7YJ64_NICSY,SubName: Full=myb-like protein P {ECO:0000313|RefSeq:XP_009799289.1};	Protein of unknown function (DUF789)
Peaxi162Scf00001g03323	1293	1108	912	1331	1187	1338	0.005	0.96878	0.989863	--	Peaxi162Scf00001g03323	Peaxi162Scf00001	3294584	3301632	+	7049	protein_coding	GO:0031969,chloroplast membrane; GO:0016021,integral component of membrane; GO:0005743,mitochondrial inner membrane; GO:0005739,mitochondrion; GO:0015297,antiporter activity; GO:0051724,NAD transmembrane transporter activity; GO:0022857,transmembrane transporter activity; GO:0006839,mitochondrial transport; GO:0035352,NAD transmembrane transport; GO:0043132,NAD transport	K15115: SLC25A32, MFT; solute carrier family 25 (mitochondrial folate transporter), member 32	At2g47490_2	ref|XP_009594055.1|	NDT1_ARATH,RecName: Full=Nicotinamide adenine dinucleotide transporter 1, chloroplastic; Short=AtNDT1; AltName: Full=NAD(+) transporter 1;	A0A1S4B960_TOBAC,SubName: Full=nicotinamide adenine dinucleotide transporter 1, chloroplastic-like {ECO:0000313|RefSeq:XP_016485450.1};	Mitochondrial substrate carrier family protein
Peaxi162Scf00001g03324	166	82	105	146	162	97	0	0.999785	0.999953	--	Peaxi162Scf00001g03324	Peaxi162Scf00001	3327387	3334097	+	6711	protein_coding	GO:0005871,kinesin complex; GO:0005874,microtubule; GO:0005524,ATP binding; GO:0016887,ATPase activity; GO:0008017,microtubule binding; GO:0003777,microtubule motor activity; GO:0007018,microtubule-based movement	K10406: KIFC2_3; kinesin family member C2/C3	At5g27000	ref|XP_019247350.1|	KN14I_ARATH,RecName: Full=Kinesin-like protein KIN-14I {ECO:0000305};	A0A1U7WWP9_NICSY,SubName: Full=kinesin-4 isoform X1 {ECO:0000313|RefSeq:XP_009784347.1};	kinesin 4
Peaxi162Scf00001g00333	557	1159	880	617	863	1209	-0.205	0.546702	0.809482	--	Peaxi162Scf00001g00333	Peaxi162Scf00001	3338467	3341123	-	2657	protein_coding	GO:0016021,integral component of membrane; GO:0004650,polygalacturonase activity; GO:0005975,carbohydrate metabolic process	--	At3g16850	ref|XP_016451650.1|	PGLR_VITVI,RecName: Full=Probable polygalacturonase; Short=PG {ECO:0000250|UniProtKB:Q7M1E7}; EC=3.2.1.15; AltName: Full=Pectinase {ECO:0000250|UniProtKB:Q7M1E7};	A0A1S3YHQ6_TOBAC,SubName: Full=probable polygalacturonase {ECO:0000313|RefSeq:XP_016451650.1};	Pectin lyase-like superfamily protein
Peaxi162Scf00001g00347	283	300	241	162	315	338	-0.247	0.39935	0.716768	--	Peaxi162Scf00001g00347	Peaxi162Scf00001	3422562	3425707	+	3146	protein_coding	--	--	--	ref|XP_006359928.1|	--	M1D4P6_SOLTU,SubName: Full=Uncharacterized protein {ECO:0000313|EnsemblPlants:PGSC0003DMT400081395};	Unknown protein
Peaxi162Scf00001g03430	0	1	0	2	0	0	0.715	0.85931	NA	--	Peaxi162Scf00001g03430	Peaxi162Scf00001	3425751	3426106	-	356	protein_coding	--	--	--	ref|XP_016459720.1|	--	A0A1S3Z5G8_TOBAC,SubName: Full=glutamic acid-rich protein-like {ECO:0000313|RefSeq:XP_016459720.1};	Unknown protein
Peaxi162Scf00001g00341	2382	2015	2033	2491	2899	2864	0.138	0.239456	0.57868	--	Peaxi162Scf00001g00341	Peaxi162Scf00001	3427134	3433347	+	6214	protein_coding	GO:0009507,chloroplast; GO:0005829,cytosol; GO:0005739,mitochondrion; GO:0045239,tricarboxylic acid cycle enzyme complex; GO:0004333,fumarate hydratase activity; GO:0009631,cold acclimation; GO:0006106,fumarate metabolic process; GO:0006108,malate metabolic process; GO:0042128,nitrate assimilation; GO:0010109,regulation of photosynthesis; GO:0009651,response to salt stress; GO:0006099,tricarboxyl…	K01679: E4.2.1.2B, fumC; fumarate hydratase, class II [EC:4.2.1.2]	At5g50950	ref|XP_009622151.1|	FUM2_ARATH,RecName: Full=Fumarate hydratase 2, chloroplastic; Short=Fumarase 2; EC=4.2.1.2; Flags: Precursor;	A0A1U7WUB3_NICSY,SubName: Full=fumarate hydratase 1, mitochondrial-like {ECO:0000313|RefSeq:XP_009778286.1, ECO:0000313|RefSeq:XP_009778287.1, ECO:0000313|RefSeq:XP_009778288.1};	Fumarate hydratase 1, mitochondrial
Peaxi162Scf00001g34002	1013	901	718	984	1040	1119	0.04	0.762911	0.913442	--	Peaxi162Scf00001g34002	Peaxi162Scf00001	3439293	3446847	+	7555	protein_coding	GO:0005789,endoplasmic reticulum membrane; GO:0016021,integral component of membrane; GO:0005524,ATP binding; GO:0051740,ethylene binding; GO:0038199,ethylene receptor activity; GO:0046872,metal ion binding; GO:0000155,phosphorelay sensor kinase activity; GO:0010105,negative regulation of ethylene-activated signaling pathway	K14509: ETR, ERS; ethylene receptor [EC:2.7.13.-]	At1g66340	gb|AAZ81984.1|	ETR2_PELHO,RecName: Full=Ethylene receptor 2; EC=2.7.13.3; AltName: Full=PhETR2;	Q3Y685_PETHY,SubName: Full=Ethylene receptor {ECO:0000313|EMBL:AAZ81984.1};	Ethylene receptor 2
Peaxi162Scf00001g03425	6135	6113	5592	7076	6835	6680	-0.015	0.89557	0.965733	--	Peaxi162Scf00001g03425	Peaxi162Scf00001	3447634	3449928	-	2295	protein_coding	GO:0022625,cytosolic large ribosomal subunit; GO:0005886,plasma membrane; GO:0003729,mRNA binding; GO:0003735,structural constituent of ribosome; GO:0006412,translation	K02885: RP-L19e, RPL19; large subunit ribosomal protein L19e	At3g16780	ref|XP_009592545.1|	RL192_ARATH,RecName: Full=60S ribosomal protein L19-2;	A0A1S4AC06_TOBAC,RecName: Full=Ribosomal protein L19 {ECO:0000256|RuleBase:RU000574};	60S ribosomal protein L19-2
Peaxi162Scf00001g00352	3	0	0	180	31	18	6.12	3.05846e-06	0.000193277	up	Peaxi162Scf00001g00352	Peaxi162Scf00001	3502588	3503618	-	1031	protein_coding	GO:0005634,nucleus; GO:0003677,DNA binding; GO:0003700,DNA binding transcription factor activity; GO:0009873,ethylene-activated signaling pathway; GO:2000280,regulation of root development; GO:0034059,response to anoxia; GO:0006351,transcription, DNA-templated	K09286: EREBP; EREBP-like factor	At2g47520	gb|ADP37419.1|	ERF71_ARATH,RecName: Full=Ethylene-responsive transcription factor ERF071;	E3VVR3_PETHY,SubName: Full=Ethylene-responsive-element-binding factor 4 {ECO:0000313|EMBL:ADP37419.1};	Ethylene-responsive transcription factor 1
Peaxi162Scf00001g00351	560	527	487	663	562	471	-0.107	0.591315	0.83377	--	Peaxi162Scf00001g00351	Peaxi162Scf00001	3537188	3540956	+	3769	protein_coding	--	--	--	ref|XP_016505795.1|	--	A0A1S4CXB5_TOBAC,SubName: Full=uncharacterized protein LOC107823619 {ECO:0000313|RefSeq:XP_016505795.1};	Unknown protein
Peaxi162Scf00001g03514	2556	2335	2020	2325	2448	2284	-0.187	0.104582	0.395816	--	Peaxi162Scf00001g03514	Peaxi162Scf00001	3541941	3553860	-	11920	protein_coding	GO:0009507,chloroplast; GO:0005524,ATP binding; GO:0005525,GTP binding; GO:0008728,GTP diphosphokinase activity; GO:0016301,kinase activity; GO:0015969,guanosine tetraphosphate metabolic process	K00951: relA; GTP pyrophosphokinase [EC:2.7.6.5]	At4g02260	ref|XP_016480974.1|	RSH1L_ARATH,RecName: Full=Putative GTP diphosphokinase RSH1, chloroplastic; EC=2.7.6.5; AltName: Full=RelA/SpoT homolog 1; Short=AtRSH1; AltName: Full=ppGpp synthetase RSH1; Flags: Precursor;	A0A1S4AWA6_TOBAC,SubName: Full=putative GTP diphosphokinase RSH1, chloroplastic {ECO:0000313|RefSeq:XP_016480974.1};	RELA/SPOT homolog 1
Peaxi162Scf00001g00369	16139	19642	15130	12800	17625	21622	-0.202	0.333716	0.66706	--	Peaxi162Scf00001g00369	Peaxi162Scf00001	3601747	3612443	+	10697	protein_coding	GO:0016157,sucrose synthase activity; GO:0005985,sucrose metabolic process	K00695: E2.4.1.13; sucrose synthase [EC:2.4.1.13]	At4g02280	ref|XP_016450822.1|	SUS2_PEA,RecName: Full=Sucrose synthase 2; EC=2.4.1.13; AltName: Full=Sucrose-UDP glucosyltransferase 2;	A0A1S3YFW3_TOBAC,RecName: Full=Sucrose synthase {ECO:0000256|RuleBase:RU280817}; EC=2.4.1.13 {ECO:0000256|RuleBase:RU280817};	sucrose synthase 3
Peaxi162Scf00001g00371	2	0	0	0	2	9	2.278	0.358047	NA	--	Peaxi162Scf00001g00371	Peaxi162Scf00001	3702607	3705756	-	3150	protein_coding	GO:0005576,extracellular region; GO:0008810,cellulase activity; GO:0071555,cell wall organization; GO:0030245,cellulose catabolic process	--	At4g02290	ref|XP_016565793.1|	GUN17_ARATH,RecName: Full=Endoglucanase 17; EC=3.2.1.4; AltName: Full=Endo-1,4-beta glucanase 17; Flags: Precursor;	A0A1U8GAQ4_CAPAN,RecName: Full=Endoglucanase {ECO:0000256|RuleBase:RU361166}; EC=3.2.1.4 {ECO:0000256|RuleBase:RU361166};	Endoglucanase 17
Peaxi162Scf00001g00373	0	2	0	4	2	8	2.563	0.165736	NA	--	Peaxi162Scf00001g00373	Peaxi162Scf00001	3773160	3781176	-	8017	protein_coding	GO:0071944,cell periphery; GO:0005618,cell wall; GO:0005576,extracellular region; GO:0045330,aspartyl esterase activity; GO:0030599,pectinesterase activity; GO:0046910,pectinesterase inhibitor activity; GO:0042545,cell wall modification; GO:0045490,pectin catabolic process	K01051: E3.1.1.11; pectinesterase [EC:3.1.1.11]	At4g02320	ref|XP_019247485.1|	PME40_ARATH,RecName: Full=Probable pectinesterase/pectinesterase inhibitor 40; Includes: RecName: Full=Pectinesterase inhibitor 40; AltName: Full=Pectin methylesterase inhibitor 40; Includes: RecName: Full=Pectinesterase 40; Short=PE 40; EC=3.1.1.11; AltName: Full=Pectin methylesterase 40; Short=AtPME40; Flags: Precursor;	A0A1J6ITR6_NICAT,RecName: Full=Pectinesterase {ECO:0000256|RuleBase:RU000589}; EC=3.1.1.11 {ECO:0000256|RuleBase:RU000589};	Plant invertase/pectin methylesterase inhibitor superfamily
Peaxi162Scf00001g03910	6	0	0	27	14	32	3.451	0.00362933	0.0522277	--	Peaxi162Scf00001g03910	Peaxi162Scf00001	3926539	3928659	+	2121	protein_coding	GO:0071944,cell periphery; GO:0005618,cell wall; GO:0005576,extracellular region; GO:0045330,aspartyl esterase activity; GO:0030599,pectinesterase activity; GO:0046910,pectinesterase inhibitor activity; GO:0042545,cell wall modification; GO:0045490,pectin catabolic process	K01051: E3.1.1.11; pectinesterase [EC:3.1.1.11]	At4g02330	ref|XP_009591719.1|	PME7_ARATH,RecName: Full=Probable pectinesterase/pectinesterase inhibitor 7; Includes: RecName: Full=Pectinesterase inhibitor 7; AltName: Full=Pectin methylesterase inhibitor 7; Includes: RecName: Full=Pectinesterase 7; Short=PE 7; EC=3.1.1.11; AltName: Full=Pectin methylesterase 1; Short=AtPME1; AltName: Full=Pectin methylesterase 7; Flags: Precursor;	A0A1S3X426_TOBAC,RecName: Full=Pectinesterase {ECO:0000256|RuleBase:RU000589}; EC=3.1.1.11 {ECO:0000256|RuleBase:RU000589};	Plant invertase/pectin methylesterase inhibitor superfamily
Peaxi162Scf00001g00392	665	544	523	407	512	517	-0.491	0.0017573	0.0311078	--	Peaxi162Scf00001g00392	Peaxi162Scf00001	3983632	3986490	-	2859	protein_coding	--	--	At4g02340	ref|XP_016454690.1|	--	A0A1S3YRX0_TOBAC,SubName: Full=bifunctional epoxide hydrolase 2-like {ECO:0000313|RefSeq:XP_016454690.1};	alpha/beta-Hydrolases superfamily protein
Peaxi162Scf00001g40023	522	472	473	544	485	517	-0.146	0.319452	0.655439	--	Peaxi162Scf00001g40023	Peaxi162Scf00001	3991996	3994167	-	2172	protein_coding	GO:0009507,chloroplast; GO:0022625,cytosolic large ribosomal subunit; GO:0015934,large ribosomal subunit; GO:0005886,plasma membrane; GO:0005774,vacuolar membrane; GO:0005773,vacuole; GO:0003723,RNA binding; GO:0003735,structural constituent of ribosome; GO:0006412,translation	--	At3g05590	ref|XP_023537655.1|	RL182_ARATH,RecName: Full=60S ribosomal protein L18-2;	M1D4J7_SOLTU,SubName: Full=Uncharacterized protein {ECO:0000313|EnsemblPlants:PGSC0003DMT400081310};	60S ribosomal protein L18-2
Peaxi162Scf00001g00402	1093	1047	815	698	791	969	-0.487	0.00261737	0.0415032	--	Peaxi162Scf00001g00402	Peaxi162Scf00001	4003674	4006073	+	2400	protein_coding	GO:0005618,cell wall; GO:0005856,cytoskeleton; GO:0005829,cytosol; GO:0000145,exocyst; GO:0070062,extracellular exosome; GO:0016020,membrane; GO:0009524,phragmoplast; GO:0005886,plasma membrane; GO:0009506,plasmodesma; GO:0060321,acceptance of pollen; GO:0009846,pollen germination; GO:0009860,pollen tube growth; GO:0006904,vesicle docking involved in exocytosis	K19985: EXOC6, SEC15; exocyst complex component 6	At4g02350	ref|XP_009631924.1|	SC15B_ARATH,RecName: Full=Exocyst complex component SEC15B {ECO:0000303|PubMed:19895414}; Short=AtSec15b {ECO:0000303|PubMed:19895414};	A0A1U7WVY9_NICSY,RecName: Full=Exocyst complex component {ECO:0000256|PIRNR:PIRNR025007};	Exocyst complex component 6B
Peaxi162Scf00001g00403	296	231	282	218	243	362	-0.21	0.394489	0.713348	--	Peaxi162Scf00001g00403	Peaxi162Scf00001	4007456	4007944	+	489	protein_coding	--	--	At1g02810_2	ref|XP_009784183.1|	--	A0A1U7X015_NICSY,SubName: Full=uncharacterized protein LOC104232600 {ECO:0000313|RefSeq:XP_009784183.1};	Protein of unknown function, DUF538
Peaxi162Scf00001g04024	0	0	2	1	1	0	-0.298	0.925605	NA	--	Peaxi162Scf00001g04024	Peaxi162Scf00001	4071581	4072013	-	433	protein_coding	GO:0009507,chloroplast; GO:0005840,ribosome; GO:0015935,small ribosomal subunit; GO:0019843,rRNA binding; GO:0003735,structural constituent of ribosome; GO:0006412,translation	K02950: RP-S12, MRPS12, rpsL; small subunit ribosomal protein S12	AtCh002	gb|KCW72264.1|	RR12B_POPTR,RecName: Full=30S ribosomal protein S12-B, chloroplastic;	A0A059C1Y4_EUCGR,SubName: Full=Uncharacterized protein {ECO:0000313|EMBL:KCW72264.1};	30S ribosomal protein S12-B, chloroplastic
Peaxi162Scf00001g04022	246	268	284	339	280	347	0.043	0.836428	0.946038	--	Peaxi162Scf00001g04022	Peaxi162Scf00001	4077710	4078379	+	670	protein_coding	--	--	At1g02810_2	ref|XP_009609144.1|	--	A0A1S4AJI3_TOBAC,SubName: Full=uncharacterized protein At5g01610-like {ECO:0000313|RefSeq:XP_016476857.1};	Protein of unknown function, DUF538
Peaxi162Scf00001g00412	9172	4254	4149	7559	4233	4244	-0.312	0.361351	0.689131	--	Peaxi162Scf00001g00412	Peaxi162Scf00001	4091182	4092296	-	1115	protein_coding	GO:0006950,response to stress	--	At1g02820	ref|XP_009594113.1|	LEA5_CITSI,RecName: Full=Late embryogenesis abundant protein Lea5;	A0A1S4ABA1_TOBAC,SubName: Full=protein SENESCENCE-ASSOCIATED GENE 21, mitochondrial-like {ECO:0000313|RefSeq:XP_016473881.1};	late embryogenesis abundant protein Lea5 [Solanum nigrum]
Peaxi162Scf00001g00418	124	108	112	209	212	169	0.56	0.0161759	0.139301	--	Peaxi162Scf00001g00418	Peaxi162Scf00001	4098749	4100774	-	2026	protein_coding	--	--	--	gb|PHU20132.1|	--	A0A2G3CN24_CAPCH,SubName: Full=Uncharacterized protein {ECO:0000313|EMBL:PHU20132.1};	F-box protein FB1 [Malus domestica]
Peaxi162Scf00001g04121	0	0	0	2	0	2	2.627	0.508476	NA	--	Peaxi162Scf00001g04121	Peaxi162Scf00001	4142970	4150439	-	7470	protein_coding	--	--	--	gb|PHU20132.1|	--	A0A2G3CN24_CAPCH,SubName: Full=Uncharacterized protein {ECO:0000313|EMBL:PHU20132.1};	Unknown protein
Peaxi162Scf00001g04112	49	40	50	47	31	51	-0.337	0.377294	0.700458	--	Peaxi162Scf00001g04112	Peaxi162Scf00001	4166307	4167567	-	1261	protein_coding	--	--	--	gb|PHU20132.1|	--	A0A2G3CN24_CAPCH,SubName: Full=Uncharacterized protein {ECO:0000313|EMBL:PHU20132.1};	F-box and associated interaction domains-containing protein isoform 1
Peaxi162Scf00001g00429	666	518	441	640	582	567	-0.07	0.687503	0.881892	--	Peaxi162Scf00001g00429	Peaxi162Scf00001	4211903	4215758	+	3856	protein_coding	GO:0015030,Cajal body; GO:0005737,cytoplasm; GO:0005654,nucleoplasm; GO:0005681,spliceosomal complex; GO:0005686,U2 snRNP; GO:0035614,snRNA stem-loop binding; GO:0000398,mRNA splicing, via spliceosome	--	At2g30260	ref|XP_009770643.1|	RU2B_ORYSJ,RecName: Full=U2 small nuclear ribonucleoprotein B''; Short=U2 snRNP B'';	A0A1U7VW84_NICSY,SubName: Full=U1 small nuclear ribonucleoprotein A {ECO:0000313|RefSeq:XP_009770643.1};	U2 small nuclear ribonucleoprotein B
Peaxi162Scf00001g42030	682	650	625	668	644	680	-0.198	0.121434	0.423129	--	Peaxi162Scf00001g42030	Peaxi162Scf00001	4216577	4226655	+	10079	protein_coding	GO:0005737,cytoplasm; GO:0005874,microtubule; GO:0005815,microtubule organizing center; GO:0009506,plasmodesma; GO:0000922,spindle pole; GO:0043015,gamma-tubulin binding; GO:0043622,cortical microtubule organization; GO:0040007,growth; GO:0007020,microtubule nucleation; GO:0009624,response to nematode	K16571: TUBGCP4, GCP4; gamma-tubulin complex component 4	At3g53760	ref|XP_009610858.1|	GCP4_MEDTR,RecName: Full=Gamma-tubulin complex component 4 homolog;	A0A1S3XVK2_TOBAC,RecName: Full=Gamma-tubulin complex component {ECO:0000256|RuleBase:RU363050};	Gamma-tubulin complex component 4 homolog
Peaxi162Scf00001g04232	3301	2699	2432	2026	2850	3056	-0.309	0.0797769	0.343891	--	Peaxi162Scf00001g04232	Peaxi162Scf00001	4232907	4236074	+	3168	protein_coding	GO:0009881,photoreceptor activity; GO:0018298,protein-chromophore linkage	--	At2g47590	ref|XP_019247277.1|	PHR2_ARATH,RecName: Full=Blue-light photoreceptor PHR2;	A0A1J6J431_NICAT,SubName: Full=Blue-light photoreceptor phr2 {ECO:0000313|EMBL:OIT02041.1};	Cryptochrome DASH
Peaxi162Scf00001g04234	5	2	0	3	2	2	-0.15	0.924691	NA	--	Peaxi162Scf00001g04234	Peaxi162Scf00001	4245624	4256094	-	10471	protein_coding	GO:0016021,integral component of membrane; GO:0005774,vacuolar membrane; GO:0006811,ion transport; GO:0055085,transmembrane transport	K03452: MHX; magnesium/proton exchanger	At2g47600	ref|XP_018629049.1|	MHX_ARAHH,RecName: Full=Magnesium/proton exchanger; AltName: Full=Mg(2+)/H(+) exchanger; Short=AhMHX; AltName: Full=Zinc/proton exchanger; AltName: Full=Zn(2+)/H(+) exchanger;	A0A1S4DDN0_TOBAC,SubName: Full=magnesium/proton exchanger isoform X2 {ECO:0000313|RefSeq:XP_016511516.1};	magnesium/proton exchanger
Peaxi162Scf00001g00427	13	31	18	15	21	24	-0.288	0.621731	0.849253	--	Peaxi162Scf00001g00427	Peaxi162Scf00001	4259144	4260463	-	1320	protein_coding	GO:0043231,intracellular membrane-bounded organelle; GO:0004519,endonuclease activity; GO:0003723,RNA binding; GO:0008270,zinc ion binding; GO:0009451,RNA modification	K03452: MHX; magnesium/proton exchanger	At3g62890	ref|XP_018629050.1|	PP295_ARATH,RecName: Full=Pentatricopeptide repeat-containing protein At3g62890;	A0A1S4C4Q8_TOBAC,SubName: Full=pentatricopeptide repeat-containing protein At3g62890 {ECO:0000313|RefSeq:XP_016496120.1};	Pentatricopeptide repeat-containing protein
Peaxi162Scf00001g00433	2750	3868	3306	4824	4267	4220	0.192	0.346521	0.677706	--	Peaxi162Scf00001g00433	Peaxi162Scf00001	4288378	4292284	+	3907	protein_coding	GO:0005783,endoplasmic reticulum; GO:0005794,Golgi apparatus; GO:0005886,plasma membrane; GO:0009506,plasmodesma; GO:0003846,2-acylglycerol O-acyltransferase activity; GO:0090430,caffeoyl-CoA: alcohol caffeoyl transferase activity; GO:0016787,hydrolase activity; GO:0004622,lysophospholipase activity; GO:0009809,lignin biosynthetic process; GO:0006629,lipid metabolic process; GO:0046686,response t…	K01054: MGLL; acylglycerol lipase [EC:3.1.1.23]	At2g47630	ref|XP_009613832.1|	CSE_ARATH,RecName: Full=Caffeoylshikimate esterase; EC=3.1.1.-; AltName: Full=Lysophospholipase 2; Short=LysoPL2;	A0A1S4C4Y1_TOBAC,SubName: Full=caffeoylshikimate esterase-like isoform X2 {ECO:0000313|RefSeq:XP_016496123.1};	alpha/beta-Hydrolases superfamily protein
Peaxi162Scf00001g00434	846	755	831	1179	1252	1063	0.299	0.0641396	0.307101	--	Peaxi162Scf00001g00434	Peaxi162Scf00001	4353991	4356876	+	2886	protein_coding	GO:0071013,catalytic step 2 spliceosome; GO:1990726,Lsm1-7-Pat1 complex; GO:0000932,P-body; GO:0071011,precatalytic spliceosome; GO:0046540,U4/U6 x U5 tri-snRNP complex; GO:0005688,U6 snRNP; GO:0003723,RNA binding; GO:0033962,cytoplasmic mRNA processing body assembly; GO:0000398,mRNA splicing, via spliceosome; GO:0000956,nuclear-transcribed mRNA catabolic process	K11096: SNRPD2, SMD2; small nuclear ribonucleoprotein D2	At3g62840	ref|XP_009611302.1|	LSM3B_ARATH,RecName: Full=Sm-like protein LSM3B {ECO:0000305}; Short=AtLSM3B {ECO:0000303|PubMed:23620288}; AltName: Full=U6 snRNA-associated Sm-like protein LSM3B {ECO:0000305};	A0A1S4C4P7_TOBAC,SubName: Full=small nuclear ribonucleoprotein Sm D2-like {ECO:0000313|RefSeq:XP_016496127.1};	Small nuclear ribonucleoprotein family protein
Peaxi162Scf00001g04320	1787	960	1025	1081	909	1313	-0.398	0.101704	0.390145	--	Peaxi162Scf00001g04320	Peaxi162Scf00001	4358188	4361906	-	3719	protein_coding	GO:0005768,endosome; GO:0005794,Golgi apparatus; GO:0032580,Golgi cisterna membrane; GO:0000139,Golgi membrane; GO:0016021,integral component of membrane; GO:0016020,membrane; GO:0005886,plasma membrane; GO:0005802,trans-Golgi network; GO:0008460,dTDP-glucose 4,6-dehydratase activity; GO:0070403,NAD+ binding; GO:0048040,UDP-glucuronate decarboxylase activity; GO:0042732,D-xylose metabolic process…	K08678: UXS1, uxs; UDP-glucuronate decarboxylase [EC:4.1.1.35]	At3g62830	gb|OIT29665.1|	UXS2_ARATH,RecName: Full=UDP-glucuronic acid decarboxylase 2; EC=4.1.1.35; AltName: Full=UDP-XYL synthase 2; AltName: Full=UDP-glucuronate decarboxylase 2; Short=UGD; Short=UXS-2; AltName: Full=dTDP-glucose 4-6-dehydratase homolog D18;	A0A1U7Y5K9_NICSY,SubName: Full=UDP-glucuronic acid decarboxylase 2-like {ECO:0000313|RefSeq:XP_009794075.1};	UDP-glucuronic acid decarboxylase 1
Peaxi162Scf00001g00445	330	337	278	397	321	360	-0.029	0.870644	0.957694	--	Peaxi162Scf00001g00445	Peaxi162Scf00001	4478360	4480161	-	1802	protein_coding	--	K18170: LYRM7, MZM1; complex III assembly factor LYRM7	At3g62810	ref|XP_009591649.1|	--	A0A1U7WY93_NICSY,SubName: Full=mitochondrial zinc maintenance protein 1, mitochondrial {ECO:0000313|RefSeq:XP_009779639.1};	complex 1 family protein / LVR family protein
Peaxi162Scf00001g00451	1251	1059	987	1231	1284	1306	-0.005	0.961876	0.98754	--	Peaxi162Scf00001g00451	Peaxi162Scf00001	4524720	4527622	+	2903	protein_coding	GO:0035061,interchromatin granule; GO:0016607,nuclear speck; GO:0005634,nucleus; GO:0005681,spliceosomal complex; GO:0003729,mRNA binding; GO:0006397,mRNA processing; GO:0008380,RNA splicing	K12890: SFRS1, ASF, SF2; splicing factor, arginine/serine-rich 1	At1g02840	ref|XP_009599351.1|	SR34_ARATH,RecName: Full=Serine/arginine-rich-splicing factor SR34; Short=At-SR34; Short=At-SRp34; Short=AtSR34; AltName: Full=Pre-mRNA-splicing factor SF2; AltName: Full=SR1 protein;	A0A1S4DDL7_TOBAC,SubName: Full=serine/arginine-rich-splicing factor SR34 isoform X2 {ECO:0000313|RefSeq:XP_016511522.1};	Serine/arginine-rich splicing factor 1
Peaxi162Scf00001g00452	599	854	735	719	1036	1148	0.166	0.498478	0.782513	--	Peaxi162Scf00001g00452	Peaxi162Scf00001	4532928	4534351	+	1424	protein_coding	GO:0005634,nucleus; GO:0004842,ubiquitin-protein transferase activity; GO:0048366,leaf development; GO:0048573,photoperiodism, flowering; GO:0009585,red, far-red light phototransduction; GO:0010099,regulation of photomorphogenesis	--	At4g02440	ref|XP_019247236.1|	EID1_ARATH,RecName: Full=Phytochrome A-associated F-box protein; AltName: Full=Empfindlicher im dunkelroten Licht protein 1;	A0A1J6ITC0_NICAT,SubName: Full=Phytochrome a-associated f-box protein {ECO:0000313|EMBL:OIT08094.1};	Phytochrome A-associated F-box protein
Peaxi162Scf00001g04517	1739	1564	1429	1632	1882	2005	0	0.997971	0.999131	--	Peaxi162Scf00001g04517	Peaxi162Scf00001	4545327	4551665	+	6339	protein_coding	GO:0008422,beta-glucosidase activity; GO:0102483,scopolin beta-glucosidase activity; GO:0005975,carbohydrate metabolic process; GO:1901657,glycosyl compound metabolic process	K01188: E3.2.1.21; beta-glucosidase [EC:3.2.1.21]	At1g02850	gb|PHU21978.1|	BGL11_ARATH,RecName: Full=Beta-glucosidase 11; Short=AtBGLU11; EC=3.2.1.21; Flags: Precursor;	A0A2G3CTC9_CAPCH,SubName: Full=Beta-glucosidase 11 {ECO:0000313|EMBL:PHU21978.1};	beta glucosidase 11
Peaxi162Scf00001g04617	17	18	16	24	13	7	-0.42	0.532904	0.802325	--	Peaxi162Scf00001g04617	Peaxi162Scf00001	4638572	4651214	+	12643	protein_coding	GO:0008422,beta-glucosidase activity; GO:0102483,scopolin beta-glucosidase activity; GO:0005975,carbohydrate metabolic process; GO:1901657,glycosyl compound metabolic process	K01188: E3.2.1.21; beta-glucosidase [EC:3.2.1.21]	At1g02850	ref|XP_015086512.1|	BGL11_ARATH,RecName: Full=Beta-glucosidase 11; Short=AtBGLU11; EC=3.2.1.21; Flags: Precursor;	K4CV84_SOLLC,SubName: Full=Uncharacterized protein {ECO:0000313|EnsemblPlants:Solyc09g075070.2.1};	beta glucosidase 11
Peaxi162Scf00001g04618	0	0	0	5	1	0	3.26	0.358586	NA	--	Peaxi162Scf00001g04618	Peaxi162Scf00001	4677994	4679214	+	1221	protein_coding	GO:0008422,beta-glucosidase activity; GO:0102483,scopolin beta-glucosidase activity; GO:0005975,carbohydrate metabolic process; GO:1901657,glycosyl compound metabolic process	K01188: E3.2.1.21; beta-glucosidase [EC:3.2.1.21]	At1g02850	ref|XP_019071353.1|	BGL22_ORYSJ,RecName: Full=Beta-glucosidase 22; Short=Os5bglu22; EC=3.2.1.21; Flags: Precursor;	K4CV84_SOLLC,SubName: Full=Uncharacterized protein {ECO:0000313|EnsemblPlants:Solyc09g075070.2.1};	beta glucosidase 11
Peaxi162Scf00001g00471	70	47	48	579	118	117	2.12	0.000659689	0.0152817	up	Peaxi162Scf00001g00471	Peaxi162Scf00001	4698271	4702296	+	4026	protein_coding	GO:0008422,beta-glucosidase activity; GO:0102483,scopolin beta-glucosidase activity; GO:0005975,carbohydrate metabolic process; GO:1901657,glycosyl compound metabolic process	K01188: E3.2.1.21; beta-glucosidase [EC:3.2.1.21]	At1g02850	ref|XP_009594034.1|	BGL11_ARATH,RecName: Full=Beta-glucosidase 11; Short=AtBGLU11; EC=3.2.1.21; Flags: Precursor;	A0A1S3YRE1_TOBAC,SubName: Full=beta-glucosidase 11-like {ECO:0000313|RefSeq:XP_016454698.1};	beta glucosidase 11
Peaxi162Scf00001g00481	23	12	24	234	60	81	2.46	6.67348e-05	0.00261233	up	Peaxi162Scf00001g00481	Peaxi162Scf00001	4786345	4791649	+	5305	protein_coding	GO:0046872,metal ion binding; GO:0016740,transferase activity; GO:0016567,protein ubiquitination	K16275: BAH, NLA; E3 ubiquitin-protein ligase BAH [EC:2.3.2.27]	At1g02860	ref|XP_019262956.1|	BAHL2_ORYSI,RecName: Full=Probable E3 ubiquitin-protein ligase BAH1-like 1; EC=2.3.2.27 {ECO:0000305}; AltName: Full=RING-type E3 ubiquitin transferase BAH1-like 1 {ECO:0000305};	A0A1U7YII0_NICSY,SubName: Full=probable E3 ubiquitin-protein ligase BAH1-like 1 {ECO:0000313|RefSeq:XP_009799059.1};	SPX (SYG1/Pho81/XPR1) domain-containing protein
Peaxi162Scf00001g00482	543	568	474	686	671	634	0.109	0.466286	0.761933	--	Peaxi162Scf00001g00482	Peaxi162Scf00001	4793039	4795484	-	2446	protein_coding	--	K14839: NOP16; nucleolar protein 16	At1g02870	ref|XP_006359382.1|	--	M1AT20_SOLTU,SubName: Full=Uncharacterized protein {ECO:0000313|EnsemblPlants:PGSC0003DMT400029584};	conserved hypothetical protein
Peaxi162Scf00001g04810	1833	1893	1119	2020	1243	1994	-0.093	0.716071	0.89431	--	Peaxi162Scf00001g04810	Peaxi162Scf00001	4796576	4804627	-	8052	protein_coding	GO:0005794,Golgi apparatus; GO:0016021,integral component of membrane; GO:0000325,plant-type vacuole; GO:0005774,vacuolar membrane; GO:0005773,vacuole; GO:0005524,ATP binding; GO:0042626,ATPase activity, coupled to transmembrane movement of substances; GO:0008559,xenobiotic transmembrane transporting ATPase activity; GO:0055085,transmembrane transport	K05666: ABCC2; ATP-binding cassette, subfamily C (CFTR/MRP), member 2	At3g62700	ref|XP_009757900.1|	AB14C_ARATH,RecName: Full=ABC transporter C family member 14; Short=ABC transporter ABCC.14; Short=AtABCC14; EC=3.6.3.44; AltName: Full=ATP-energized glutathione S-conjugate pump 10; AltName: Full=Glutathione S-conjugate-transporting ATPase 10; AltName: Full=Multidrug resistance-associated protein 10;	A0A1U7V817_NICSY,SubName: Full=ABC transporter C family member 14-like {ECO:0000313|RefSeq:XP_009757900.1};	multidrug resistance-associated protein 10
Peaxi162Scf00001g00492	3641	3240	2968	3887	3786	3885	0.012	0.900423	0.967546	--	Peaxi162Scf00001g00492	Peaxi162Scf00001	4915488	4923605	+	8118	protein_coding	GO:0040008,regulation of growth; GO:0010029,regulation of seed germination	--	At2g47790	ref|XP_016556197.1|	GTS1_ARATH,RecName: Full=WD repeat-containing protein GTS1 {ECO:0000305}; AltName: Full=Protein GIGANTUS 1 {ECO:0000303|PubMed:24467952};	A0A1U8FA46_CAPAN,SubName: Full=WD repeat-containing protein 89 homolog {ECO:0000313|RefSeq:XP_016556197.1};	HSP20-like chaperones superfamily protein isoform 1
Peaxi162Scf00001ggene001	60	92	76	66	69	82	-0.309	0.340876	0.673901	--	Peaxi162Scf00001ggene001	Peaxi162Scf00001	4924076	4933731	-	9656	protein_coding	GO:0032389,MutLalpha complex; GO:0005634,nucleus; GO:0005524,ATP binding; GO:0016887,ATPase activity; GO:0030983,mismatched DNA binding; GO:0003697,single-stranded DNA binding; GO:0006310,DNA recombination; GO:0010154,fruit development; GO:0006298,mismatch repair; GO:0009555,pollen development; GO:0048316,seed development	K10858: PMS2; DNA mismatch repair protein PMS2	At4g02460	ref|XP_016464724.1|	PMS1_ARATH,RecName: Full=DNA mismatch repair protein PMS1; AltName: Full=Postmeiotic segregation protein 1; AltName: Full=Protein POSTMEIOTIC SEGREGATION 1;	A0A1S3ZK90_TOBAC,SubName: Full=DNA mismatch repair protein PMS1-like isoform X2 {ECO:0000313|RefSeq:XP_016464724.1};	--
Peaxi162Scf00001g04911	703	944	712	534	669	842	-0.442	0.0488467	0.264321	--	Peaxi162Scf00001g04911	Peaxi162Scf00001	4934292	4938299	-	4008	protein_coding	GO:0005829,cytosol; GO:0005524,ATP binding; GO:0016301,kinase activity; GO:0030975,thiamine binding; GO:0004788,thiamine diphosphokinase activity; GO:0009229,thiamine diphosphate biosynthetic process; GO:0006772,thiamine metabolic process	K00949: thiN, TPK1, THI80; thiamine pyrophosphokinase [EC:2.7.6.2]	At2g44750	ref|XP_018625527.1|	TPK1_ARATH,RecName: Full=Thiamine pyrophosphokinase 1; Short=AtTPK1; EC=2.7.6.2; AltName: Full=Thiamine kinase 1;	A0A1S3ZK40_TOBAC,RecName: Full=Thiamine pyrophosphokinase {ECO:0000256|PIRNR:PIRNR031057}; EC=2.7.6.2 {ECO:0000256|PIRNR:PIRNR031057};	Thiamine pyrophosphokinase 1
Peaxi162Scf00001g04919	4612	4883	3900	3983	4490	5020	-0.214	0.103461	0.393938	--	Peaxi162Scf00001g04919	Peaxi162Scf00001	4954582	4971238	-	16657	protein_coding	--	--	At1g02890_2	ref|XP_019247146.1|	--	A0A1J6IUY0_NICAT,SubName: Full=Katanin p60 atpase-containing subunit a1 {ECO:0000313|EMBL:OIT08084.1};	P-loop containing nucleoside triphosphate hydrolases superfamily protein
Peaxi162Scf00001g00511	1504	1801	1325	1453	1506	1898	-0.159	0.355021	0.684794	--	Peaxi162Scf00001g00511	Peaxi162Scf00001	5120587	5124870	+	4284	protein_coding	GO:0009507,chloroplast; GO:0009941,chloroplast envelope; GO:0009707,chloroplast outer membrane; GO:0005829,cytosol; GO:0016021,integral component of membrane; GO:0016020,membrane; GO:0009536,plastid; GO:0061927,TOC-TIC supercomplex I; GO:0051087,chaperone binding; GO:0004930,G-protein coupled receptor activity; GO:0005525,GTP binding; GO:0003924,GTPase activity; GO:0046872,metal ion binding; GO:0…	--	At4g02510	ref|XP_018626736.1|	TC159_ARATH,RecName: Full=Translocase of chloroplast 159, chloroplastic; Short=AtToc159; EC=3.6.5.-; AltName: Full=159 kDa chloroplast outer envelope protein; AltName: Full=Plastid protein import 2; AltName: Full=Translocase of chloroplast 160, chloroplastic; Short=AtToc160; AltName: Full=Translocase of chloroplast 86, chloroplastic; Short=AtToc86;	A0A1U7X4U6_NICSY,SubName: Full=translocase of chloroplast 159, chloroplastic isoform X2 {ECO:0000313|RefSeq:XP_009781899.1};	Translocase of chloroplast 159, chloroplastic
Peaxi162Scf00001g10525	86	23	24	20	20	30	-1.105	0.0722529	0.326966	--	Peaxi162Scf00001g10525	Peaxi162Scf00001	5281755	5283297	-	1543	protein_coding	GO:0031225,anchored component of membrane; GO:0031012,extracellular matrix; GO:0005886,plasma membrane; GO:0004222,metalloendopeptidase activity; GO:0008270,zinc ion binding	K07999: MMP20; matrix metalloproteinase-20 (enamelysin) [EC:3.4.24.-]	At4g16640	ref|XP_019231022.1|	1MMP_ARATH,RecName: Full=Metalloendoproteinase 1-MMP {ECO:0000303|PubMed:10574937}; Short=At1-MMP {ECO:0000303|PubMed:10574937}; EC=3.4.24.- {ECO:0000305}; Flags: Precursor;	A0A1S3XY75_TOBAC,SubName: Full=metalloendoproteinase 1-MMP-like {ECO:0000313|RefSeq:XP_016444667.1};	Interstitial collagenase
Peaxi162Scf00001g00542	0	0	0	0	2	0	1.648	0.683098	NA	--	Peaxi162Scf00001g00542	Peaxi162Scf00001	5440797	5442712	-	1916	protein_coding	GO:0005737,cytoplasm; GO:0005634,nucleus; GO:0003677,DNA binding; GO:0046872,metal ion binding; GO:0048653,anther development; GO:0030154,cell differentiation; GO:0009554,megasporogenesis; GO:0009556,microsporogenesis; GO:0006355,regulation of transcription, DNA-templated; GO:0006351,transcription, DNA-templated	--	At1g20980	ref|XP_019265078.1|	SPL8_ARATH,RecName: Full=Squamosa promoter-binding-like protein 8;	A0A2G2YL66_CAPAN,SubName: Full=squamosa promoter-binding-like protein 8 {ECO:0000313|RefSeq:XP_016545867.1};	squamosa promoter binding protein-like 8
Peaxi162Scf00001g05617	684	504	615	938	834	729	0.255	0.202249	0.537948	--	Peaxi162Scf00001g05617	Peaxi162Scf00001	5607958	5612689	+	4732	protein_coding	GO:0005739,mitochondrion; GO:0003860,3-hydroxyisobutyryl-CoA hydrolase activity	--	At3g60510	gb|OIT00607.1|	HIBC4_ARATH,RecName: Full=3-hydroxyisobutyryl-CoA hydrolase-like protein 1, mitochondrial; EC=3.1.2.-; Flags: Precursor;	A0A1J6ISB6_NICAT,SubName: Full=3-hydroxyisobutyryl-coa hydrolase-like protein 1, mitochondrial {ECO:0000313|EMBL:OIT00607.1};	3-hydroxyisobutyryl-CoA hydrolase-like protein 1, mitochondrial
Peaxi162Scf00001g00565	876	802	773	1212	1044	798	0.103	0.626085	0.851555	--	Peaxi162Scf00001g00565	Peaxi162Scf00001	5617080	5626079	+	9000	protein_coding	GO:0005739,mitochondrion; GO:0003860,3-hydroxyisobutyryl-CoA hydrolase activity	K05605: HIBCH; 3-hydroxyisobutyryl-CoA hydrolase [EC:3.1.2.4]	At4g31810	gb|OMP00688.1|	HIBC5_ARATH,RecName: Full=3-hydroxyisobutyryl-CoA hydrolase-like protein 2, mitochondrial; EC=3.1.2.-; Flags: Precursor;	A0A1R3K137_9ROSI,SubName: Full=Crotonase superfamily {ECO:0000313|EMBL:OMP00688.1};	Melanoma-associated antigen G1, putative
Peaxi162Scf00001g05620	77	45	59	76	61	46	-0.191	0.614043	0.846214	--	Peaxi162Scf00001g05620	Peaxi162Scf00001	5626042	5627366	-	1325	protein_coding	--	--	At1g34770	ref|XP_009587858.1|	--	A0A1S3ZHZ5_TOBAC,SubName: Full=non-structural maintenance of chromosomes element 3 homolog {ECO:0000313|RefSeq:XP_016463989.1};	Melanoma-associated antigen G1, putative
Peaxi162Scf00001g00569	0	0	4	0	0	0	-3.198	0.420272	NA	--	Peaxi162Scf00001g00569	Peaxi162Scf00001	5630904	5634010	-	3107	protein_coding	GO:0016021,integral component of membrane	--	At2g45010	ref|XP_019231924.1|	CNR6_MAIZE,RecName: Full=Cell number regulator 6; AltName: Full=ZmCNR06;	A0A1J6KE83_NICAT,SubName: Full=Cell number regulator 6 {ECO:0000313|EMBL:OIT28389.1};	Cell number regulator 6
Peaxi162Scf00001g00571	0	4	8	0	2	0	-2.877	0.212407	NA	--	Peaxi162Scf00001g00571	Peaxi162Scf00001	5712543	5717577	+	5035	protein_coding	GO:0005783,endoplasmic reticulum; GO:0005886,plasma membrane; GO:0004252,serine-type endopeptidase activity; GO:0010074,maintenance of meristem identity; GO:0040008,regulation of growth	K15333: TRM3, TARBP1; tRNA guanosine-2'-O-methyltransferase [EC:2.1.1.34]	At5g59810	ref|XP_009759335.1|	SBT54_ARATH,RecName: Full=Subtilisin-like protease SBT5.4 {ECO:0000303|PubMed:16193095}; EC=3.4.21.- {ECO:0000305}; AltName: Full=Subtilase subfamily 5 member 4 {ECO:0000303|PubMed:16193095}; Short=AtSBT5.4 {ECO:0000303|PubMed:16193095}; Flags: Precursor;	A0A1U7VBY3_NICSY,SubName: Full=subtilisin-like protease SBT5.4 {ECO:0000313|RefSeq:XP_009759335.1};	subtilisin-like serine protease 2
Peaxi162Scf00001g00572	2422	2123	1997	2626	2427	2648	0.016	0.881154	0.960747	--	Peaxi162Scf00001g00572	Peaxi162Scf00001	5718096	5721952	-	3857	protein_coding	GO:0005736,DNA-directed RNA polymerase I complex; GO:0005665,DNA-directed RNA polymerase II, core complex; GO:0005666,DNA-directed RNA polymerase III complex; GO:0000419,DNA-directed RNA polymerase V complex; GO:0006360,transcription by RNA polymerase I; GO:0006366,transcription by RNA polymerase II; GO:0006383,transcription by RNA polymerase III	K03016: RPB8, POLR2H; DNA-directed RNA polymerases I, II, and III subunit RPABC3	At1g54250	ref|XP_004234478.1|	RPB8A_ARATH,RecName: Full=DNA-directed RNA polymerases II and V subunit 8A; AltName: Full=RNA polymerase I, II and III 16.5 kDa subunit; Short=AtRPABC16.5;	M1A270_SOLTU,SubName: Full=Uncharacterized protein {ECO:0000313|EnsemblPlants:PGSC0003DMT400013034};	DNA-directed RNA polymerases I, II, and III subunit RPABC3
Peaxi162Scf00001g05810	243	238	201	234	229	239	-0.178	0.295076	0.632017	--	Peaxi162Scf00001g05810	Peaxi162Scf00001	5839095	5851275	+	12181	protein_coding	--	--	At2g44970	ref|XP_009785375.1|	--	A0A1U7XFZ2_NICSY,SubName: Full=uncharacterized protein LOC104233647 isoform X1 {ECO:0000313|RefSeq:XP_009785375.1, ECO:0000313|RefSeq:XP_009785376.1};	alpha/beta-Hydrolases superfamily protein
Peaxi162Scf00001g00582	14	2	4	4	2	0	-1.879	0.189387	0.52239	--	Peaxi162Scf00001g00582	Peaxi162Scf00001	5866958	5867776	-	819	protein_coding	GO:0005634,nucleus; GO:0003700,DNA binding transcription factor activity; GO:0044212,transcription regulatory region DNA binding; GO:0009873,ethylene-activated signaling pathway; GO:0006351,transcription, DNA-templated	--	At2g44940	ref|XP_019261765.1|	ERF34_ARATH,RecName: Full=Ethylene-responsive transcription factor ERF034;	A0A1S4BN00_TOBAC,SubName: Full=ethylene-responsive transcription factor ERF038-like {ECO:0000313|RefSeq:XP_016490268.1};	Integrase-type DNA-binding superfamily protein
Peaxi162Scf00001g00608	1191	1113	1012	940	1014	1236	-0.281	0.0379074	0.22935	--	Peaxi162Scf00001g00608	Peaxi162Scf00001	5994234	5997836	-	3603	protein_coding	--	--	--	ref|XP_006345268.1|	--	A0A0V0IND8_SOLCH,SubName: Full=Putative microtubule-associated protein futsch-like {ECO:0000313|EMBL:JAP33866.1};	Unknown protein
Peaxi162Scf00001g00603	1282	1233	1115	908	1216	1430	-0.26	0.147622	0.463383	--	Peaxi162Scf00001g00603	Peaxi162Scf00001	6055753	6059840	+	4088	protein_coding	GO:0004439,phosphatidylinositol-4,5-bisphosphate 5-phosphatase activity; GO:0004725,protein tyrosine phosphatase activity; GO:0008138,protein tyrosine/serine/threonine phosphatase activity	K14165: K14165; atypical dual specificity phosphatase [EC:3.1.3.16 3.1.3.48]	At2g35680	ref|XP_009591075.1|	DSP8_ARATH,RecName: Full=Putative dual specificity protein phosphatase DSP8; EC=3.1.3.16; EC=3.1.3.48;	A0A1S4CJA6_TOBAC,SubName: Full=putative dual specificity protein phosphatase DSP8 {ECO:0000313|RefSeq:XP_016501086.1, ECO:0000313|RefSeq:XP_016501087.1};	Phosphatidylglycerophosphatase and protein-tyrosine phosphatase 1
Peaxi162Scf00001g00604	28	29	36	123	94	78	1.44	0.000151079	0.00496343	up	Peaxi162Scf00001g00604	Peaxi162Scf00001	6075341	6078662	+	3322	protein_coding	GO:0009507,chloroplast; GO:0009543,chloroplast thylakoid lumen; GO:0005737,cytoplasm; GO:0009579,thylakoid; GO:0031977,thylakoid lumen; GO:0005528,FK506 binding; GO:0016491,oxidoreductase activity; GO:0003755,peptidyl-prolyl cis-trans isomerase activity; GO:0061077,chaperone-mediated protein folding; GO:0010207,photosystem II assembly	--	At3g60370	ref|XP_009801173.1|	FK202_ARATH,RecName: Full=Peptidyl-prolyl cis-trans isomerase FKBP20-2, chloroplastic {ECO:0000303|PubMed:15047905}; Short=PPIase FKBP20-2 {ECO:0000303|PubMed:15047905}; EC=5.2.1.8 {ECO:0000305}; AltName: Full=FK506-binding protein 20-2 {ECO:0000303|PubMed:15047905}; Short=AtFKBP20-2 {ECO:0000303|PubMed:15047905}; AltName: Full=Immunophilin FKBP20-2 {ECO:0000303|PubMed:15047905}; AltName: Full=Ro…	A0A1U7YDH0_NICSY,RecName: Full=Peptidylprolyl isomerase {ECO:0000256|PROSITE-ProRule:PRU00277}; EC=5.2.1.8 {ECO:0000256|PROSITE-ProRule:PRU00277};	FKBP-like peptidyl-prolyl cis-trans isomerase family protein
Peaxi162Scf00001g00606	1540	1650	1173	1438	1504	1732	-0.121	0.426153	0.735743	--	Peaxi162Scf00001g00606	Peaxi162Scf00001	6078901	6087626	-	8726	protein_coding	GO:0031969,chloroplast membrane; GO:0016021,integral component of membrane; GO:0005774,vacuolar membrane; GO:0015171,amino acid transmembrane transporter activity	K03294: TC.APA; basic amino acid/polyamine antiporter, APA family	At1g05940	ref|XP_006359586.1|	CAAT9_ARATH,RecName: Full=Cationic amino acid transporter 9, chloroplastic; Flags: Precursor;	A0A2G2YKK6_CAPAN,SubName: Full=Cationic amino acid transporter 9, chloroplastic {ECO:0000313|EMBL:PHT70225.1};	cationic amino acid transporter 9
Peaxi162Scf00002g00001	1	0	0	2	1	0	1.29	0.688452	NA	--	Peaxi162Scf00002g00001	Peaxi162Scf00002	8133	11206	+	3074	protein_coding	GO:0052595,aliphatic-amine oxidase activity; GO:0052594,aminoacetone:oxygen oxidoreductase(deaminating) activity; GO:0005507,copper ion binding; GO:0052596,phenethylamine:oxygen oxidoreductase (deaminating) activity; GO:0008131,primary amine oxidase activity; GO:0048038,quinone binding; GO:0052593,tryptamine:oxygen oxidoreductase (deaminating) activity; GO:0009738,abscisic acid-activated signalin…	K00276: AOC3, AOC2, tynA; primary-amine oxidase [EC:1.4.3.21]	At1g62810	ref|XP_019234887.1|	AMO_ARATH,RecName: Full=Primary amine oxidase; EC=1.4.3.21 {ECO:0000250|UniProtKB:P46883}; AltName: Full=Amine oxidase [copper-containing]; Flags: Precursor;	A0A1U7WLX9_NICSY,RecName: Full=Amine oxidase {ECO:0000256|RuleBase:RU000672}; EC=1.4.3.- {ECO:0000256|RuleBase:RU000672};	Copper amine oxidase family protein
Peaxi162Scf00002g00017	4021	4301	3018	2746	3694	2994	-0.482	0.0081562	0.090899	--	Peaxi162Scf00002g00017	Peaxi162Scf00002	30190	37865	+	7676	protein_coding	GO:0052595,aliphatic-amine oxidase activity; GO:0052594,aminoacetone:oxygen oxidoreductase(deaminating) activity; GO:0005507,copper ion binding; GO:0052596,phenethylamine:oxygen oxidoreductase (deaminating) activity; GO:0008131,primary amine oxidase activity; GO:0048038,quinone binding; GO:0052593,tryptamine:oxygen oxidoreductase (deaminating) activity; GO:0009738,abscisic acid-activated signalin…	--	At4g12290	ref|XP_009595837.1|	AMO_ARATH,RecName: Full=Primary amine oxidase; EC=1.4.3.21 {ECO:0000250|UniProtKB:P46883}; AltName: Full=Amine oxidase [copper-containing]; Flags: Precursor;	A0A1U7UU19_NICSY,RecName: Full=Amine oxidase {ECO:0000256|RuleBase:RU000672}; EC=1.4.3.- {ECO:0000256|RuleBase:RU000672};	Copper amine oxidase family protein
Peaxi162Scf00002g00019	49	44	33	81	30	23	-0.103	0.857949	0.953801	--	Peaxi162Scf00002g00019	Peaxi162Scf00002	39521	44752	-	5232	protein_coding	GO:0005789,endoplasmic reticulum membrane; GO:0016021,integral component of membrane; GO:0020037,heme binding; GO:0005506,iron ion binding; GO:0004497,monooxygenase activity; GO:0016705,oxidoreductase activity, acting on paired donors, with incorporation or reduction of molecular oxygen	--	At4g12300	ref|XP_016507824.1|	CYPH1_SALMI,RecName: Full=Ferruginol synthase {ECO:0000303|PubMed:23812755}; EC=1.14.13.190 {ECO:0000269|PubMed:23812755}; AltName: Full=Cytochrome P450 76AH1 {ECO:0000303|PubMed:23812755};	A0A1S4D3H2_TOBAC,SubName: Full=ferruginol synthase-like {ECO:0000313|RefSeq:XP_016507824.1};	cytochrome P450, family 706, subfamily A, polypeptide 6
Peaxi162Scf00002g00114	42	27	30	1534	160	453	4.25	2.3765e-06	0.000158576	up	Peaxi162Scf00002g00114	Peaxi162Scf00002	77675	94869	-	17195	protein_coding	GO:0016020,membrane; GO:0047082,3,9-dihydroxypterocarpan 6a-monooxygenase activity; GO:0020037,heme binding; GO:0005506,iron ion binding; GO:0016709,oxidoreductase activity, acting on paired donors, with incorporation or reduction of molecular oxygen, NAD(P)H as one donor, and incorporation of one atom of oxygen; GO:0006952,defense response; GO:0044550,secondary metabolite biosynthetic process	--	At4g12300	ref|XP_009757704.1|	C93A1_SOYBN,RecName: Full=3,9-dihydroxypterocarpan 6A-monooxygenase; EC=1.14.13.28; AltName: Full=Cytochrome P450 93A1; AltName: Full=Dihydroxypterocarpan 6a-hydroxylase; Short=D6aH;	A0A1U7V638_NICSY,SubName: Full=geraniol 8-hydroxylase-like {ECO:0000313|RefSeq:XP_009757704.1};	cytochrome P450, family 706, subfamily A, polypeptide 6
Peaxi162Scf00002g00013	23	16	12	51	35	20	0.866	0.131544	0.438892	--	Peaxi162Scf00002g00013	Peaxi162Scf00002	108249	109223	-	975	protein_coding	GO:0005789,endoplasmic reticulum membrane; GO:0016021,integral component of membrane; GO:0020037,heme binding; GO:0005506,iron ion binding; GO:0004497,monooxygenase activity; GO:0016705,oxidoreductase activity, acting on paired donors, with incorporation or reduction of molecular oxygen	--	At4g12300	ref|XP_009757704.1|	CYPH1_SALMI,RecName: Full=Ferruginol synthase {ECO:0000303|PubMed:23812755}; EC=1.14.13.190 {ECO:0000269|PubMed:23812755}; AltName: Full=Cytochrome P450 76AH1 {ECO:0000303|PubMed:23812755};	A0A1U7V638_NICSY,SubName: Full=geraniol 8-hydroxylase-like {ECO:0000313|RefSeq:XP_009757704.1};	cytochrome P450, family 706, subfamily A, polypeptide 6
Peaxi162Scf00002g10014	248	225	103	581	145	334	0.693	0.160809	0.481485	--	Peaxi162Scf00002g10014	Peaxi162Scf00002	145190	146164	-	975	protein_coding	--	--	At4g12300	ref|XP_016507824.1|	--	A0A1S4D3H2_TOBAC,SubName: Full=ferruginol synthase-like {ECO:0000313|RefSeq:XP_016507824.1};	cytochrome P450, family 706, subfamily A, polypeptide 6
Peaxi162Scf00002g00015	201	227	101	195	92	150	-0.477	0.220641	0.559572	--	Peaxi162Scf00002g00015	Peaxi162Scf00002	150079	152684	-	2606	protein_coding	--	--	At4g12300	gb|OIT35533.1|	--	A0A1S3WXV1_TOBAC,SubName: Full=cytochrome P450 93A3-like {ECO:0000313|RefSeq:XP_016432439.1};	cytochrome P450, family 706, subfamily A, polypeptide 6
Peaxi162Scf00002g00116	73	58	55	69	60	60	-0.191	0.52096	0.796336	--	Peaxi162Scf00002g00116	Peaxi162Scf00002	152704	158763	-	6060	protein_coding	GO:0016021,integral component of membrane; GO:0020037,heme binding; GO:0005506,iron ion binding; GO:0004497,monooxygenase activity; GO:0016705,oxidoreductase activity, acting on paired donors, with incorporation or reduction of molecular oxygen	--	At4g12300	gb|OIT35533.1|	C75A1_PINTA,RecName: Full=Cytochrome P450 750A1; EC=1.14.-.-; AltName: Full=Cytochrome P450 CYPC;	A0A1S3WXM2_TOBAC,SubName: Full=ferruginol synthase-like {ECO:0000313|RefSeq:XP_016432435.1};	cytochrome P450, family 706, subfamily A, polypeptide 6
Peaxi162Scf00002g00215	368	388	219	466	220	265	-0.235	0.501919	0.785056	--	Peaxi162Scf00002g00215	Peaxi162Scf00002	207910	214251	-	6342	protein_coding	--	--	At4g12300	gb|OIT35533.1|	--	A0A1S3WXV1_TOBAC,SubName: Full=cytochrome P450 93A3-like {ECO:0000313|RefSeq:XP_016432439.1};	cytochrome P450, family 706, subfamily A, polypeptide 6
Peaxi162Scf00002g00218	61	51	46	44	45	46	-0.444	0.164654	0.487772	--	Peaxi162Scf00002g00218	Peaxi162Scf00002	218852	219623	-	772	protein_coding	GO:0009507,chloroplast; GO:0015935,small ribosomal subunit; GO:0019843,rRNA binding; GO:0003735,structural constituent of ribosome; GO:0006412,translation	--	AtCh002	gb|AHZ57973.1|	RR12_ILLOL,RecName: Full=30S ribosomal protein S12, chloroplastic;	A0A059U3Y3_9MONI,SubName: Full=Ribosomal protein S12 {ECO:0000313|EMBL:AHZ57973.1};	Unknown protein
Peaxi162Scf00002g00024	38	28	10	60	21	23	0.283	0.674337	0.876151	--	Peaxi162Scf00002g00024	Peaxi162Scf00002	246250	246966	-	717	protein_coding	GO:0016020,membrane; GO:0020037,heme binding; GO:0005506,iron ion binding; GO:0016709,oxidoreductase activity, acting on paired donors, with incorporation or reduction of molecular oxygen, NAD(P)H as one donor, and incorporation of one atom of oxygen; GO:0044550,secondary metabolite biosynthetic process	--	At4g12300	ref|XP_016432439.1|	C71D8_SOYBN,RecName: Full=Cytochrome P450 71D8; EC=1.14.-.-; AltName: Full=Cytochrome P450 CP7;	A0A1S3WXV1_TOBAC,SubName: Full=cytochrome P450 93A3-like {ECO:0000313|RefSeq:XP_016432439.1};	cytochrome P450, family 706, subfamily A, polypeptide 4
Peaxi162Scf00002g00216	1853	2414	1697	1797	1348	2121	-0.409	0.0635005	0.305896	--	Peaxi162Scf00002g00216	Peaxi162Scf00002	261676	271338	-	9663	protein_coding	GO:0005789,endoplasmic reticulum membrane; GO:0016021,integral component of membrane; GO:0016711,flavonoid 3'-monooxygenase activity; GO:0020037,heme binding; GO:0005506,iron ion binding; GO:0009813,flavonoid biosynthetic process	--	At5g44620	gb|OMO98045.1|	F3PH_PETHY,RecName: Full=Flavonoid 3'-monooxygenase; EC=1.14.13.21; AltName: Full=Cytochrome P450 75B2; AltName: Full=Flavonoid 3'-hydroxylase;	A0A1R3JT65_9ROSI,SubName: Full=Cytochrome P450 {ECO:0000313|EMBL:OMO98045.1};	cytochrome P450, family 706, subfamily A, polypeptide 6
Peaxi162Scf00002g00221	0	1	0	0	0	0	-1.186	0.771357	NA	--	Peaxi162Scf00002g00221	Peaxi162Scf00002	272562	272781	-	220	protein_coding	--	--	--	--	--	--	Unknown protein
Peaxi162Scf00002g00037	3580	5476	4880	4115	6155	4594	-0.146	0.566775	0.8211	--	Peaxi162Scf00002g00037	Peaxi162Scf00002	317997	320199	-	2203	protein_coding	GO:0005634,nucleus; GO:0003677,DNA binding; GO:0006355,regulation of transcription, DNA-templated; GO:0006351,transcription, DNA-templated	--	At1g66230	gb|AEC11888.1|	ODO1_PETHY,RecName: Full=Protein ODORANT1; AltName: Full=MYB-like protein ODO1;	F5CSR7_9SOLA,SubName: Full=MYB transcription factor ODO1 {ECO:0000313|EMBL:AEC11888.1};	myb domain protein 42
Peaxi162Scf00002g00313	1614	1319	1272	1523	1912	1981	0.144	0.310597	0.646843	--	Peaxi162Scf00002g00313	Peaxi162Scf00002	347079	352641	-	5563	protein_coding	GO:0005829,cytosol; GO:0046983,protein dimerization activity; GO:0046686,response to cadmium ion	--	At4g22670_2	ref|XP_019229676.1|	F10AL_ARATH,RecName: Full=FAM10 family protein At4g22670;	A0A1S4CYK3_TOBAC,SubName: Full=FAM10 family protein At4g22670-like {ECO:0000313|RefSeq:XP_016506206.1};	Hsc70-interacting protein
Peaxi162Scf00002g00311	1691	1607	1627	1309	1792	1837	-0.227	0.173079	0.498916	--	Peaxi162Scf00002g00311	Peaxi162Scf00002	353598	357027	-	3430	protein_coding	GO:0031225,anchored component of membrane; GO:0008289,lipid binding	--	At1g70240	ref|XP_016506205.1|	VAS_ARATH,RecName: Full=Lipid transfer-like protein VAS; Flags: Precursor;	A0A1S4CYG2_TOBAC,SubName: Full=lipid transfer-like protein VAS {ECO:0000313|RefSeq:XP_016506205.1};	Unknown protein
Peaxi162Scf00002g00416	404	238	172	336	272	253	-0.106	0.728535	0.899746	--	Peaxi162Scf00002g00416	Peaxi162Scf00002	424020	427557	+	3538	protein_coding	--	--	At1g62780	ref|XP_009767668.1|	--	A0A1U7VMS2_NICSY,SubName: Full=uncharacterized protein LOC104218783 {ECO:0000313|RefSeq:XP_009767668.1};	embryo sac development arrest 14
Peaxi162Scf00002g00042	8	82	56	33	13	37	-1.088	0.178341	0.506454	--	Peaxi162Scf00002g00042	Peaxi162Scf00002	429703	430335	+	633	protein_coding	GO:0048046,apoplast; GO:0004857,enzyme inhibitor activity; GO:0046910,pectinesterase inhibitor activity	--	At5g62350	ref|XP_009767669.1|	PMEI9_ARATH,RecName: Full=Pectinesterase inhibitor 9 {ECO:0000305}; AltName: Full=Pectin methylesterase inhibitor 9 {ECO:0000303|PubMed:28034952}; Short=AtPMEI9 {ECO:0000303|PubMed:28034952}; Flags: Precursor;	A0A1U7VZ56_NICSY,SubName: Full=21 kDa protein {ECO:0000313|RefSeq:XP_009767669.1};	Plant invertase/pectin methylesterase inhibitor superfamily protein
Peaxi162Scf00002g00510	1079	699	552	879	763	707	-0.183	0.439824	0.744647	--	Peaxi162Scf00002g00510	Peaxi162Scf00002	496939	502674	+	5736	protein_coding	GO:0009507,chloroplast; GO:0005525,GTP binding; GO:0003924,GTPase activity; GO:0003746,translation elongation factor activity	K02355: fusA, GFM, EFG; elongation factor G	At1g62750	ref|XP_004245732.1|	EFGC2_SOYBN,RecName: Full=Elongation factor G-2, chloroplastic; Short=cEF-G 2 {ECO:0000255|HAMAP-Rule:MF_03063}; Flags: Precursor;	K4CNS6_SOLLC,RecName: Full=Elongation factor G, chloroplastic {ECO:0000256|HAMAP-Rule:MF_03063}; Short=cEF-G {ECO:0000256|HAMAP-Rule:MF_03063};	Elongation factor G
Peaxi162Scf00002g00511	5082	4621	4228	3577	4786	6012	-0.184	0.324645	0.659605	--	Peaxi162Scf00002g00511	Peaxi162Scf00002	512565	517145	+	4581	protein_coding	GO:0005737,cytoplasm; GO:0005634,nucleus; GO:0051879,Hsp90 protein binding; GO:0070678,preprotein binding; GO:0051131,chaperone-mediated protein complex assembly	K09553: STIP1; stress-induced-phosphoprotein 1	At4g12400	ref|XP_004245731.1|	HSOP_WHEAT,RecName: Full=Hsp70-Hsp90 organizing protein; Short=TaHop;	A0A0V0IMX5_SOLCH,SubName: Full=Putative heat shock protein STI-like {ECO:0000313|EMBL:JAP33286.1};	Stress-induced-phosphoprotein 1
Peaxi162Scf00002g00516	2	2	0	2	2	2	0.402	0.81443	NA	--	Peaxi162Scf00002g00516	Peaxi162Scf00002	518242	529656	+	11415	protein_coding	GO:0005773,vacuole; GO:0004197,cysteine-type endopeptidase activity; GO:0051603,proteolysis involved in cellular protein catabolic process; GO:0006624,vacuolar protein processing	K01369: LGMN; legumain [EC:3.4.22.34]	At1g62710	ref|XP_009771365.1|	VPE_SOYBN,RecName: Full=Vacuolar-processing enzyme; Short=VPE; EC=3.4.22.-; Flags: Precursor;	A0A1U7WAW1_NICSY,SubName: Full=vacuolar-processing enzyme beta-isozyme {ECO:0000313|RefSeq:XP_009771365.1};	Vacuolar-processing enzyme
Peaxi162Scf00002g00720	6	1	4	4	9	3	0.34	0.768546	0.916257	--	Peaxi162Scf00002g00720	Peaxi162Scf00002	719739	721708	+	1970	protein_coding	GO:0005634,nucleus; GO:0003700,DNA binding transcription factor activity; GO:0043565,sequence-specific DNA binding; GO:0071555,cell wall organization; GO:0007275,multicellular organism development; GO:1901348,positive regulation of secondary cell wall biogenesis; GO:0006355,regulation of transcription, DNA-templated; GO:0006351,transcription, DNA-templated; GO:0048759,xylem vessel member cell dif…	--	At1g12260	ref|XP_009804643.1|	NAC7_ARATH,RecName: Full=NAC domain-containing protein 7 {ECO:0000303|PubMed:15029955}; Short=ANAC007 {ECO:0000303|PubMed:15029955}; AltName: Full=Protein EMBRYO DEFECTIVE 2749 {ECO:0000303|Ref.7}; AltName: Full=Protein VASCULAR RELATED NAC-DOMAIN 4 {ECO:0000303|PubMed:16103214};	A0A1U7Z160_NICSY,SubName: Full=NAC domain-containing protein 7 isoform X2 {ECO:0000313|RefSeq:XP_009804643.1, ECO:0000313|RefSeq:XP_009804644.1, ECO:0000313|RefSeq:XP_009804645.1};	NAC domain protein,
Peaxi162Scf00002g00075	164	66	62	191	146	127	0.49	0.230663	0.569467	--	Peaxi162Scf00002g00075	Peaxi162Scf00002	734301	740608	-	6308	protein_coding	GO:0009507,chloroplast; GO:0009534,chloroplast thylakoid; GO:0009543,chloroplast thylakoid lumen; GO:0009535,chloroplast thylakoid membrane; GO:0009579,thylakoid	--	At1g12250	ref|XP_009631953.1|	TL203_ARATH,RecName: Full=Thylakoid lumenal protein TL20.3, chloroplastic {ECO:0000303|PubMed:20049866}; Flags: Precursor;	A0A1S4BU42_TOBAC,SubName: Full=thylakoid lumenal protein TL20.3, chloroplastic-like {ECO:0000313|RefSeq:XP_016492406.1};	Pentapeptide repeat-containing protein
Peaxi162Scf00002g00717	735	437	413	637	762	815	0.276	0.21319	0.551259	--	Peaxi162Scf00002g00717	Peaxi162Scf00002	772352	775217	+	2866	protein_coding	GO:0005634,nucleus; GO:0003677,DNA binding; GO:0003700,DNA binding transcription factor activity; GO:0046872,metal ion binding; GO:0010158,abaxial cell fate specification; GO:0045165,cell fate commitment; GO:0010154,fruit development; GO:0010450,inflorescence meristem growth; GO:0009933,meristem structural organization; GO:0009944,polarity specification of adaxial/abaxial axis; GO:0009909,regulat…	--	At2g45190	ref|XP_009781194.1|	YAB1_ARATH,RecName: Full=Axial regulator YABBY 1; AltName: Full=Fl-54; AltName: Full=Protein ABNORMAL FLORAL ORGANS; AltName: Full=Protein FILAMENTOUS FLOWER; AltName: Full=Protein antherless;	A0A1U7X2T9_NICSY,SubName: Full=protein YABBY 4-like {ECO:0000313|RefSeq:XP_009781194.1};	Protein YABBY 4
Peaxi162Scf00002g00813	6	11	9	22	7	25	0.811	0.287697	0.624706	--	Peaxi162Scf00002g00813	Peaxi162Scf00002	799677	803657	-	3981	protein_coding	GO:0031225,anchored component of membrane; GO:0046658,anchored component of plasma membrane; GO:0048046,apoplast; GO:0005618,cell wall; GO:0016020,membrane; GO:0009505,plant-type cell wall; GO:0005886,plasma membrane; GO:0009506,plasmodesma; GO:0005774,vacuolar membrane; GO:0005507,copper ion binding; GO:0016722,oxidoreductase activity, oxidizing metal ions; GO:0009932,cell tip growth	--	At4g12420	ref|XP_019243701.1|	SKU5_ARATH,RecName: Full=Monocopper oxidase-like protein SKU5; AltName: Full=Skewed roots; Flags: Precursor;	A0A1J6IJ65_NICAT,SubName: Full=Monocopper oxidase-like protein sku5 {ECO:0000313|EMBL:OIT04926.1};	SKU5 similar 2
Peaxi162Scf00002g00818	2	0	2	2	6	0	0.797	0.695215	NA	--	Peaxi162Scf00002g00818	Peaxi162Scf00002	824517	828330	-	3814	protein_coding	GO:0016021,integral component of membrane; GO:0005774,vacuolar membrane; GO:0004575,sucrose alpha-glucosidase activity; GO:0005975,carbohydrate metabolic process	K01193: INV, sacA; beta-fructofuranosidase [EC:3.2.1.26]	At1g12240	ref|XP_009630517.1|	RHVI2_ROSHC,RecName: Full=Acid beta-fructofuranosidase 2, vacuolar {ECO:0000305}; EC=3.2.1.26 {ECO:0000269|PubMed:22505690}; AltName: Full=Vacuolar invertase 2 {ECO:0000303|PubMed:22505690}; Short=RvVI2 {ECO:0000303|PubMed:22505690}; Flags: Precursor;	A0A1S4BGG2_TOBAC,SubName: Full=acid beta-fructofuranosidase-like {ECO:0000313|RefSeq:XP_016487958.1};	Acid beta-fructofuranosidase
Peaxi162Scf00002g00082	2	0	0	6	0	6	2.441	0.300072	NA	--	Peaxi162Scf00002g00082	Peaxi162Scf00002	849247	849594	+	348	protein_coding	GO:0022625,cytosolic large ribosomal subunit; GO:0032403,NA; GO:0003735,structural constituent of ribosome; GO:0006414,translational elongation	K02942: RP-LP1, RPLP1; large subunit ribosomal protein LP1	At5g24510	ref|XP_019070346.1|	RLA1_MAIZE,RecName: Full=60S acidic ribosomal protein P1; AltName: Full=L12;	K4CF45_SOLLC,SubName: Full=Uncharacterized protein {ECO:0000313|EnsemblPlants:Solyc07g049420.1.1};	60S acidic ribosomal protein family
Peaxi162Scf00002g00815	803	609	542	1297	1150	1172	0.68	2.84607e-05	0.00128738	--	Peaxi162Scf00002g00815	Peaxi162Scf00002	850184	856749	-	6566	protein_coding	--	K00616: E2.2.1.2, talA, talB; transaldolase [EC:2.2.1.2]	At1g12230	ref|XP_019252341.1|	--	A0A1J6I3G7_NICAT,SubName: Full=Uncharacterized protein {ECO:0000313|EMBL:OIS99605.1};	Transaldolase
Peaxi162Scf00002g00816	516	137	173	1059	1134	454	1.521	0.00213749	0.0356847	up	Peaxi162Scf00002g00816	Peaxi162Scf00002	860185	862872	-	2688	protein_coding	GO:0004805,trehalose-phosphatase activity; GO:0005992,trehalose biosynthetic process	K01087: otsB; trehalose 6-phosphate phosphatase [EC:3.1.3.12]	At4g22590	ref|XP_009788659.1|	TPPG_ARATH,RecName: Full=Probable trehalose-phosphate phosphatase G; Short=AtTPPG; EC=3.1.3.12; AltName: Full=Trehalose 6-phosphate phosphatase; AltName: Full=Trehalose-phosphate phosphatase 6;	A0A1U7XCR6_NICSY,RecName: Full=Trehalose 6-phosphate phosphatase {ECO:0000256|RuleBase:RU361117}; EC=3.1.3.12 {ECO:0000256|RuleBase:RU361117};	Haloacid dehalogenase-like hydrolase (HAD) superfamily protein
Peaxi162Scf00002g00092	461	286	309	349	374	375	-0.154	0.445506	0.747824	--	Peaxi162Scf00002g00092	Peaxi162Scf00002	895561	896592	+	1032	protein_coding	GO:0000139,Golgi membrane; GO:0016021,integral component of membrane; GO:0016757,transferase activity, transferring glycosyl groups; GO:0006486,protein glycosylation	K20888: MUR3; xyloglucan galactosyltransferase MUR3 [EC:2.4.1.-]	At4g22580	ref|XP_009596821.1|	GT19_ARATH,RecName: Full=Probable xyloglucan galactosyltransferase GT19 {ECO:0000305}; EC=2.4.1.- {ECO:0000305}; AltName: Full=Glycosyltransferase 19 {ECO:0000303|PubMed:15020758}; Short=AtGT19 {ECO:0000303|PubMed:15020758};	A0A1S4BIT0_TOBAC,SubName: Full=probable xyloglucan galactosyltransferase GT19 {ECO:0000313|RefSeq:XP_016488790.1};	Exostosin family protein
Peaxi162Scf00002g00920	16	16	32	23	17	13	-0.515	0.405007	0.720303	--	Peaxi162Scf00002g00920	Peaxi162Scf00002	904078	907069	+	2992	protein_coding	--	--	--	ref|XP_009596830.1|	--	A0A1S4BIX6_TOBAC,SubName: Full=uncharacterized protein LOC107808736 {ECO:0000313|RefSeq:XP_016488786.1, ECO:0000313|RefSeq:XP_016488788.1, ECO:0000313|RefSeq:XP_016488789.1};	Unknown protein
Peaxi162Scf00002g00912	7966	3952	5390	5294	6230	3995	-0.359	0.190526	0.523617	--	Peaxi162Scf00002g00912	Peaxi162Scf00002	930953	937414	+	6462	protein_coding	GO:0005829,cytosol; GO:0003999,adenine phosphoribosyltransferase activity; GO:0006168,adenine salvage; GO:0044209,AMP salvage; GO:0006166,purine ribonucleoside salvage	K00759: APRT, apt; adenine phosphoribosyltransferase [EC:2.4.2.7]	At4g22570	ref|XP_009802437.1|	APT3_ARATH,RecName: Full=Adenine phosphoribosyltransferase 3; EC=2.4.2.7;	A0A1U7YE88_NICSY,SubName: Full=adenine phosphoribosyltransferase 3-like {ECO:0000313|RefSeq:XP_009802437.1};	adenine phosphoribosyltransferase 5
Peaxi162Scf00002g00097	59	59	68	161	138	179	1.13	2.1661e-05	0.00102288	up	Peaxi162Scf00002g00097	Peaxi162Scf00002	941954	947045	-	5092	protein_coding	--	--	At1g62520	ref|XP_019259712.1|	--	A0A1S3XTY4_TOBAC,SubName: Full=uncharacterized protein LOC107768700 {ECO:0000313|RefSeq:XP_016443330.1};	conserved hypothetical protein
Peaxi162Scf00002g00107	154	81	66	112	98	79	-0.245	0.505601	0.787332	--	Peaxi162Scf00002g00107	Peaxi162Scf00002	997143	1007854	+	10712	protein_coding	GO:0008289,lipid binding; GO:0006869,lipid transport	K20456: OSBP; oxysterol-binding protein 1	At4g12460	ref|XP_009611020.1|	ORP2A_ARATH,RecName: Full=Oxysterol-binding protein-related protein 2A; AltName: Full=OSBP-related protein 2A;	A0A1U7W088_NICSY,SubName: Full=oxysterol-binding protein-related protein 2A isoform X1 {ECO:0000313|RefSeq:XP_009768054.1};	Oxysterol-binding protein-related protein 2A
Peaxi162Scf00002g00108	1519	2076	1522	3264	2254	1674	0.276	0.345306	0.677047	--	Peaxi162Scf00002g00108	Peaxi162Scf00002	1035788	1039988	-	4201	protein_coding	GO:0016021,integral component of membrane; GO:0005886,plasma membrane; GO:0015112,nitrate transmembrane transporter activity; GO:0015293,symporter activity; GO:0009734,auxin-activated signaling pathway; GO:0042128,nitrate assimilation; GO:0015706,nitrate transport; GO:0006857,oligopeptide transport; GO:0009635,response to herbicide; GO:0010167,response to nitrate; GO:0009414,response to water dep…	K14638: SLC15A3_4, PHT; solute carrier family 15 (peptide/histidine transporter), member 3/4	At1g12110	ref|NP_001312467.1|	PTR7_ARATH,RecName: Full=Protein NRT1/ PTR FAMILY 6.3; Short=AtNPF6.3; AltName: Full=Nitrate transporter 1.1; Short=AtNRT1; AltName: Full=Nitrate/chlorate transporter; AltName: Full=Protein CHLORINA 1;	Q852P7_TOBAC,SubName: Full=Nitrate transporter {ECO:0000313|EMBL:BAC56914.1}; SubName: Full=protein NRT1/ PTR FAMILY 6.3-like {ECO:0000313|RefSeq:XP_016469895.1};	Protein NRT1/ PTR FAMILY 6.3
Peaxi162Scf00002g00121	128	164	161	1369	311	890	2.274	1.07736e-06	8.20149e-05	up	Peaxi162Scf00002g00121	Peaxi162Scf00002	1189319	1189723	+	405	protein_coding	GO:0009707,chloroplast outer membrane; GO:0005783,endoplasmic reticulum; GO:0005576,extracellular region; GO:0009505,plant-type cell wall; GO:0009506,plasmodesma; GO:0050832,defense response to fungus; GO:0009682,induced systemic resistance; GO:0009737,response to abscisic acid; GO:0009409,response to cold; GO:0009651,response to salt stress	--	At2g45180	ref|XP_009589966.1|	ERLI1_ARATH,RecName: Full=Lipid transfer protein EARLI 1; AltName: Full=Protein EARLY ARABIDOPSIS ALUMINUM INDUCED 1; Short=pEARLI1; Flags: Precursor;	Q9FXS2_TOBAC,SubName: Full=14 kDa proline-rich protein DC2.15-like {ECO:0000313|RefSeq:XP_016483179.1}; SubName: Full=p-rich protein NtEIG-C29 {ECO:0000313|EMBL:BAB16431.1};	Unknown protein
Peaxi162Scf00002g00123	6	11	5	8	3	7	-0.512	0.571556	0.82299	--	Peaxi162Scf00002g00123	Peaxi162Scf00002	1192013	1192957	-	945	protein_coding	--	--	--	--	--	--	Bifunctional inhibitor/lipid-transfer protein/seed storage 2S albumin superfamily protein
Peaxi162Scf00002g00122	6	1	5	2	4	6	-0.231	0.845491	0.949273	--	Peaxi162Scf00002g00122	Peaxi162Scf00002	1195522	1198759	+	3238	protein_coding	GO:0012505,endomembrane system; GO:0016021,integral component of membrane; GO:0015299,solute:proton antiporter activity; GO:0015672,monovalent inorganic cation transport; GO:0006813,potassium ion transport; GO:0006885,regulation of pH	--	At2g13620	ref|XP_009595814.1|	CHX15_ARATH,RecName: Full=Cation/H(+) antiporter 15; AltName: Full=Protein CATION/H+ EXCHANGER 15; Short=AtCHX15;	A0A1S4B311_TOBAC,SubName: Full=cation/H(+) antiporter 15-like {ECO:0000313|RefSeq:XP_016483178.1};	Cation/H(+) antiporter 15
Peaxi162Scf00002g00126	282	158	183	1438	468	548	1.788	5.15195e-05	0.00213285	up	Peaxi162Scf00002g00126	Peaxi162Scf00002	1208972	1214602	-	5631	protein_coding	GO:0016021,integral component of membrane	--	At2g45180	ref|XP_019240617.1|	14KD_DAUCA,RecName: Full=14 kDa proline-rich protein DC2.15; Flags: Precursor;	A0A1J6KB97_NICAT,SubName: Full=14 kDa proline-rich protein dc2.15 {ECO:0000313|EMBL:OIT20107.1};	Unknown protein
Peaxi162Scf00002g01216	3204	2445	2609	4332	3791	3855	0.321	0.0283913	0.195643	--	Peaxi162Scf00002g01216	Peaxi162Scf00002	1228420	1232876	-	4457	protein_coding	GO:0016021,integral component of membrane; GO:0005747,mitochondrial respiratory chain complex I; GO:0055114,oxidation-reduction process	--	At5g47570	ref|XP_016569220.1|	NDUB8_ARATH,RecName: Full=NADH dehydrogenase [ubiquinone] 1 beta subcomplex subunit 8, mitochondrial; Flags: Precursor;	A0A2G2XKU6_CAPBA,SubName: Full=NADH dehydrogenase [ubiquinone] 1 beta subcomplex subunit 8, mitochondrial {ECO:0000313|EMBL:PHT58112.1};	Unknown protein
Peaxi162Scf00002g01415	4	0	2	2	5	17	1.771	0.214091	0.552533	--	Peaxi162Scf00002g01415	Peaxi162Scf00002	1424098	1424346	-	249	protein_coding	--	--	--	ref|XP_009804731.1|	--	A0A1U7YS04_NICSY,SubName: Full=uncharacterized protein LOC104249905 {ECO:0000313|RefSeq:XP_009804731.1};	Unknown protein
Peaxi162Scf00002g01416	11	6	7	5	2	13	-0.494	0.605858	0.842123	--	Peaxi162Scf00002g01416	Peaxi162Scf00002	1424964	1425269	-	306	protein_coding	--	--	--	ref|XP_016506930.1|	--	A0A1S4D0G5_TOBAC,SubName: Full=uncharacterized protein LOC107824645 {ECO:0000313|RefSeq:XP_016506930.1};	Unknown protein
Peaxi162Scf00002g01511	48	16	2	19	43	55	0.667	0.453409	0.752244	--	Peaxi162Scf00002g01511	Peaxi162Scf00002	1548297	1550191	-	1895	protein_coding	GO:0005737,cytoplasm; GO:0004459,L-lactate dehydrogenase activity; GO:0005975,carbohydrate metabolic process; GO:0019752,carboxylic acid metabolic process	K00016: LDH, ldh; L-lactate dehydrogenase [EC:1.1.1.27]	At4g17260	ref|XP_019236694.1|	LDHB_HORVU,RecName: Full=L-lactate dehydrogenase B; Short=LDH-B; EC=1.1.1.27; Flags: Fragment;	A0A1J6K2T7_NICAT,RecName: Full=L-lactate dehydrogenase {ECO:0000256|RuleBase:RU000496}; EC=1.1.1.27 {ECO:0000256|RuleBase:RU000496};	L-lactate dehydrogenase A chain
Peaxi162Scf00002g00156	17	54	43	55	62	85	0.566	0.270583	0.608547	--	Peaxi162Scf00002g00156	Peaxi162Scf00002	1556430	1560211	+	3782	protein_coding	--	--	--	ref|XP_019239116.1|	--	A0A1J6KEM2_NICAT,SubName: Full=Uncharacterized protein {ECO:0000313|EMBL:OIT21267.1};	--
Peaxi162Scf00002g01616	4174	4255	4160	5313	4985	5220	0.075	0.5478	0.810105	--	Peaxi162Scf00002g01616	Peaxi162Scf00002	1592106	1595964	-	3859	protein_coding	GO:0000421,autophagosome membrane; GO:0031410,cytoplasmic vesicle; GO:0005874,microtubule; GO:0006914,autophagy; GO:0006995,cellular response to nitrogen starvation; GO:0015031,protein transport	K08341: GABARAP, ATG8, LC3; GABA(A) receptor-associated protein	At3g60640	ref|XP_009623340.1|	ATG8F_ARATH,RecName: Full=Autophagy-related protein 8f; AltName: Full=Autophagy-related ubiquitin-like modifier ATG8f; Short=AtAPG8f; Short=Protein autophagy 8f; Flags: Precursor;	A0A0K0XR64_TOBAC,RecName: Full=Autophagy-related protein {ECO:0000256|RuleBase:RU004384};	AUTOPHAGY 8E
Peaxi162Scf00002g00162	117	191	141	209	150	191	0.06	0.839312	0.947431	--	Peaxi162Scf00002g00162	Peaxi162Scf00002	1614772	1616934	+	2163	protein_coding	GO:0005634,nucleus; GO:0003700,DNA binding transcription factor activity; GO:0043565,sequence-specific DNA binding; GO:0030154,cell differentiation; GO:0051301,cell division; GO:0007623,circadian rhythm; GO:0006355,regulation of transcription, DNA-templated; GO:0048768,root hair cell tip growth; GO:0006351,transcription, DNA-templated	--	At4g00150	gb|AAM90848.1|	SCL6_ARATH,RecName: Full=Scarecrow-like protein 6; Short=AtSCL6; AltName: Full=GRAS family protein 22; Short=AtGRAS-22; AltName: Full=SCL6-IV;	Q8LL10_PETHY,SubName: Full=Hairy meristem {ECO:0000313|EMBL:AAM90848.1};	GRAS family transcription factor
Peaxi162Scf00002g01611	91	89	98	113	119	121	0.116	0.633996	0.856086	--	Peaxi162Scf00002g01611	Peaxi162Scf00002	1624557	1630984	+	6428	protein_coding	--	--	--	--	--	--	conserved hypothetical protein
Peaxi162Scf00002g01619	175	252	183	143	132	179	-0.659	0.0112075	0.110714	--	Peaxi162Scf00002g01619	Peaxi162Scf00002	1628341	1637679	-	9339	protein_coding	--	--	At5g47580	ref|XP_018634165.1|	--	A0A1S4BEN2_TOBAC,SubName: Full=uncharacterized protein LOC107807447 {ECO:0000313|RefSeq:XP_016487312.1};	conserved hypothetical protein
Peaxi162Scf00002g01617	35	8	18	32	19	8	-0.222	0.774849	0.919039	--	Peaxi162Scf00002g01617	Peaxi162Scf00002	1643563	1645707	-	2145	protein_coding	--	K02183: CALM; calmodulin	At5g65400	ref|XP_009791392.1|	--	A0A1U7XH55_NICSY,SubName: Full=UPF0483 protein CG5412-like {ECO:0000313|RefSeq:XP_009791392.1};	INVOLVED IN: 10-formyltetrahydrofolate biosynthetic process, folic acid and derivative biosynthetic process
Peaxi162Scf00002g01621	622	147	224	206	194	271	-0.748	0.0999102	0.387067	--	Peaxi162Scf00002g01621	Peaxi162Scf00002	1671162	1677240	-	6079	protein_coding	--	--	At5g47580	gb|PHT92697.1|	--	A0A2G3AEM9_CAPAN,SubName: Full=Uncharacterized protein {ECO:0000313|EMBL:PHT92697.1};	conserved hypothetical protein
Peaxi162Scf00002g00171	1606	1442	1375	1542	1597	1622	-0.115	0.2636	0.601179	--	Peaxi162Scf00002g00171	Peaxi162Scf00002	1682436	1697246	+	14811	protein_coding	--	--	--	ref|XP_009607586.1|	--	A0A1S4BGQ9_TOBAC,SubName: Full=uncharacterized protein LOC107808086 isoform X1 {ECO:0000313|RefSeq:XP_016488054.1};	DEAD-box ATP-dependent RNA helicase
Peaxi162Scf00002g00172	232	197	175	167	231	259	-0.101	0.649322	0.864341	--	Peaxi162Scf00002g00172	Peaxi162Scf00002	1705048	1705800	+	753	protein_coding	--	--	--	ref|XP_016488058.1|	--	A0A1S4BGQ4_TOBAC,SubName: Full=calponin homology domain-containing protein DDB_G0272472-like {ECO:0000313|RefSeq:XP_016488058.1};	Family of unknown function (DUF577)
Peaxi162Scf00002g01718	2	3	2	1	8	8	1.038	0.407513	0.722368	--	Peaxi162Scf00002g01718	Peaxi162Scf00002	1709952	1710708	+	757	protein_coding	--	--	--	ref|XP_009607584.1|	--	K4CNN2_SOLLC,SubName: Full=Uncharacterized protein {ECO:0000313|EnsemblPlants:Solyc08g078730.2.1};	Unknown protein
Peaxi162Scf00002g01721	6	10	2	25	6	8	0.929	0.344366	0.676763	--	Peaxi162Scf00002g01721	Peaxi162Scf00002	1751457	1753346	-	1890	protein_coding	GO:0005737,cytoplasm	--	At5g47590	ref|XP_015084400.1|	HS147_ARATH,RecName: Full=14.7 kDa heat shock protein; Short=AtHsp14.7;	M1A0Z5_SOLTU,SubName: Full=Uncharacterized protein {ECO:0000313|EnsemblPlants:PGSC0003DMT400012246};	Unknown protein
Peaxi162Scf00002g00191	59	53	47	134	138	216	1.39	2.58513e-06	0.000170818	up	Peaxi162Scf00002g00191	Peaxi162Scf00002	1877897	1887885	-	9989	protein_coding	GO:0009570,chloroplast stroma	--	At4g25200	ref|XP_016503526.1|	HS23C_OXYRB,RecName: Full=Small heat shock protein, chloroplastic; Flags: Precursor;	A0A1S4CR30_TOBAC,SubName: Full=small heat shock protein, chloroplastic-like {ECO:0000313|RefSeq:XP_016503526.1};	heat shock protein 21
Peaxi162Scf00002g01917	1	0	2	2	0	1	-0.248	0.917642	NA	--	Peaxi162Scf00002g01917	Peaxi162Scf00002	1897596	1898464	-	869	protein_coding	GO:0016021,integral component of membrane; GO:0102291,11alpha-hydroxy-beta-amyrin dehydrogenase activity; GO:0102289,beta-amyrin 11-oxidase activity; GO:0102290,beta-amyrin monooxygenase activity; GO:0020037,heme binding; GO:0005506,iron ion binding	--	At2g32440	gb|PHU28691.1|	BAMO_GLYUR,RecName: Full=Beta-amyrin 11-oxidase; EC=1.14.13.134; AltName: Full=Cytochrome P450 88D6;	A0A2G3DCL0_CAPCH,SubName: Full=Uncharacterized protein {ECO:0000313|EMBL:PHU28691.1};	--
Peaxi162Scf00002g01923	27	48	33	4	31	23	-1.142	0.110302	0.40609	--	Peaxi162Scf00002g01923	Peaxi162Scf00002	1932924	1934659	-	1736	protein_coding	GO:0016021,integral component of membrane; GO:0102291,11alpha-hydroxy-beta-amyrin dehydrogenase activity; GO:0102289,beta-amyrin 11-oxidase activity; GO:0102290,beta-amyrin monooxygenase activity; GO:0020037,heme binding; GO:0005506,iron ion binding	K04123: KAO; ent-kaurenoic acid hydroxylase [EC:1.14.13.79]	At2g32440	ref|XP_016553800.1|	BAMO_GLYUR,RecName: Full=Beta-amyrin 11-oxidase; EC=1.14.13.134; AltName: Full=Cytochrome P450 88D6;	A0A2G3AFB7_CAPAN,SubName: Full=beta-amyrin 11-oxidase-like {ECO:0000313|RefSeq:XP_016553800.1};	Ent-kaurenoic acid oxidase 2
Peaxi162Scf00002g01919	18	64	66	44	35	59	-0.372	0.522145	0.796904	--	Peaxi162Scf00002g01919	Peaxi162Scf00002	1986372	1987574	-	1203	protein_coding	GO:0016021,integral component of membrane; GO:0102291,11alpha-hydroxy-beta-amyrin dehydrogenase activity; GO:0102289,beta-amyrin 11-oxidase activity; GO:0102290,beta-amyrin monooxygenase activity; GO:0020037,heme binding; GO:0005506,iron ion binding	K04123: KAO; ent-kaurenoic acid hydroxylase [EC:1.14.13.79]	At1g05160	gb|PHU28691.1|	BAMO_GLYUR,RecName: Full=Beta-amyrin 11-oxidase; EC=1.14.13.134; AltName: Full=Cytochrome P450 88D6;	A0A2G3DCL0_CAPCH,SubName: Full=Uncharacterized protein {ECO:0000313|EMBL:PHU28691.1};	Ent-kaurenoic acid oxidase 1
Peaxi162Scf00002g00205	0	2	2	0	0	0	-3.143	0.398546	NA	--	Peaxi162Scf00002g00205	Peaxi162Scf00002	1992107	1992921	+	815	protein_coding	GO:0031225,anchored component of membrane; GO:0046658,anchored component of plasma membrane; GO:0005886,plasma membrane; GO:0042973,glucan endo-1,3-beta-D-glucosidase activity; GO:0004553,hydrolase activity, hydrolyzing O-glycosyl compounds; GO:0030247,polysaccharide binding; GO:0005975,carbohydrate metabolic process; GO:0006952,defense response	--	At5g35740	ref|XP_016488052.1|	E134_ARATH,RecName: Full=Glucan endo-1,3-beta-glucosidase 4; EC=3.2.1.39; AltName: Full=(1->3)-beta-glucan endohydrolase 4; Short=(1->3)-beta-glucanase 4; AltName: Full=Beta-1,3-endoglucanase 4; Short=Beta-1,3-glucanase 4; Flags: Precursor;	A0A1S4BGS4_TOBAC,SubName: Full=glucan endo-1,3-beta-glucosidase 12-like {ECO:0000313|RefSeq:XP_016488052.1};	Unknown protein
Peaxi162Scf00002g02012	2	1	2	6	1	0	0.296	0.869755	NA	--	Peaxi162Scf00002g02012	Peaxi162Scf00002	2016238	2017332	-	1095	protein_coding	GO:0016021,integral component of membrane; GO:0102291,11alpha-hydroxy-beta-amyrin dehydrogenase activity; GO:0102289,beta-amyrin 11-oxidase activity; GO:0102290,beta-amyrin monooxygenase activity; GO:0020037,heme binding; GO:0005506,iron ion binding	K04123: KAO; ent-kaurenoic acid hydroxylase [EC:1.14.13.79]	At1g05160	gb|PHT50964.1|	BAMO_GLYUR,RecName: Full=Beta-amyrin 11-oxidase; EC=1.14.13.134; AltName: Full=Cytochrome P450 88D6;	A0A2G2X0E4_CAPBA,SubName: Full=Uncharacterized protein {ECO:0000313|EMBL:PHT50964.1};	--
Peaxi162Scf00002g02011	0	1	3	0	0	1	-2.203	0.454772	NA	--	Peaxi162Scf00002g02011	Peaxi162Scf00002	2048650	2049473	-	824	protein_coding	GO:0016021,integral component of membrane; GO:0102291,11alpha-hydroxy-beta-amyrin dehydrogenase activity; GO:0102289,beta-amyrin 11-oxidase activity; GO:0102290,beta-amyrin monooxygenase activity; GO:0020037,heme binding; GO:0005506,iron ion binding	K04123: KAO; ent-kaurenoic acid hydroxylase [EC:1.14.13.79]	At2g32440	gb|PHT50964.1|	BAMO_GLYUR,RecName: Full=Beta-amyrin 11-oxidase; EC=1.14.13.134; AltName: Full=Cytochrome P450 88D6;	A0A0V0GSZ7_SOLCH,SubName: Full=Putative beta-amyrin 11-oxidase-like {ECO:0000313|EMBL:JAP11364.1};	--
Peaxi162Scf00002g02215	0	0	0	0	1	0	0.738	0.856521	NA	--	Peaxi162Scf00002g02215	Peaxi162Scf00002	2210442	2210968	-	527	protein_coding	GO:0000139,Golgi membrane; GO:0005886,plasma membrane; GO:0015031,protein transport	K02433: gatA, QRSL1; aspartyl-tRNA(Asn)/glutamyl-tRNA(Gln) amidotransferase subunit A [EC:6.3.5.6 6.3.5.7]	At5g47510	ref|XP_009763043.1|	SFH11_ARATH,RecName: Full=Phosphatidylinositol/phosphatidylcholine transfer protein SFH11; AltName: Full=Protein SEC FOURTEEN HOMOLOGS 11; Short=AtSFH11;	A0A1U7V9J8_NICSY,SubName: Full=phosphatidylinositol/phosphatidylcholine transfer protein SFH11 isoform X1 {ECO:0000313|RefSeq:XP_009763043.1, ECO:0000313|RefSeq:XP_009763044.1, ECO:0000313|RefSeq:XP_009763045.1};	Sec14p-like phosphatidylinositol transfer family protein
Peaxi162Scf00002g00222	43	12	14	19	20	17	-0.479	0.456992	0.755092	--	Peaxi162Scf00002g00222	Peaxi162Scf00002	2230486	2234344	-	3859	protein_coding	GO:0000139,Golgi membrane; GO:0005886,plasma membrane; GO:0015031,protein transport	--	At5g47510	ref|XP_009619529.1|	SFH11_ARATH,RecName: Full=Phosphatidylinositol/phosphatidylcholine transfer protein SFH11; AltName: Full=Protein SEC FOURTEEN HOMOLOGS 11; Short=AtSFH11;	A0A1S3YQ12_TOBAC,SubName: Full=phosphatidylinositol/phosphatidylcholine transfer protein SFH11-like isoform X1 {ECO:0000313|RefSeq:XP_016454299.1};	Sec14p-like phosphatidylinositol transfer family protein
Peaxi162Scf00002g02218	13808	11129	11831	10371	10114	14210	-0.311	0.0516956	0.272172	--	Peaxi162Scf00002g02218	Peaxi162Scf00002	2253293	2254759	-	1467	protein_coding	GO:0009505,plant-type cell wall; GO:0004190,aspartic-type endopeptidase activity; GO:0030163,protein catabolic process; GO:0006508,proteolysis	--	At4g16560_1	ref|XP_009763048.1|	ASP63_ARATH,RecName: Full=Probable aspartyl protease At4g16563 {ECO:0000305}; EC=3.4.23.- {ECO:0000305}; Flags: Precursor;	A0A1U7V9K2_NICSY,SubName: Full=aspartic proteinase nepenthesin-1 {ECO:0000313|RefSeq:XP_009763048.1};	Eukaryotic aspartyl protease family protein
Peaxi162Scf00002g02318	352	449	255	217	337	425	-0.336	0.258798	0.595601	--	Peaxi162Scf00002g02318	Peaxi162Scf00002	2269692	2277128	+	7437	protein_coding	GO:0016021,integral component of membrane; GO:0031965,nuclear membrane; GO:0006811,ion transport	K21866: POLLUX, DMI1, CASTOR; ion channel POLLUX/CASTOR	At5g49960	ref|XP_018621881.1|	DMI1_MEDTR,RecName: Full=Ion channel DMI1 {ECO:0000303|PubMed:14963334}; AltName: Full=Does not make infections protein 1 {ECO:0000303|PubMed:14963334};	A0A1J6I6M6_NICAT,SubName: Full=Ion channel dmi1 {ECO:0000313|EMBL:OIT00662.1};	Ion channel DMI1
Peaxi162Scf00002g02319	365	332	317	433	481	410	0.165	0.311335	0.647627	--	Peaxi162Scf00002g02319	Peaxi162Scf00002	2292818	2294909	+	2092	protein_coding	GO:0016021,integral component of membrane; GO:0031965,nuclear membrane; GO:0042802,identical protein binding; GO:0051819,induction by symbiont of nodulation, tumor or growth in host; GO:0034220,ion transmembrane transport	K21866: POLLUX, DMI1, CASTOR; ion channel POLLUX/CASTOR	At5g49960	gb|PHU04711.1|	SYM8_PEA,RecName: Full=Probable ion channel SYM8; AltName: Full=DMI1 protein homolog;	M1BB23_SOLTU,SubName: Full=Uncharacterized protein {ECO:0000313|EnsemblPlants:PGSC0003DMT400041201};	SYM8 [Pisum sativum]
Peaxi162Scf00002g02412	4	0	0	9	2	1	1.489	0.455439	NA	--	Peaxi162Scf00002g02412	Peaxi162Scf00002	2405374	2406860	-	1487	protein_coding	--	--	At1g80160	ref|XP_009785992.1|	--	A0A1U7X1H5_NICSY,SubName: Full=uncharacterized protein LOC104234167 {ECO:0000313|RefSeq:XP_009785992.1};	Lactoylglutathione lyase / glyoxalase I family protein
Peaxi162Scf00002g02411	1476	984	994	1154	1082	1112	-0.254	0.135583	0.445228	--	Peaxi162Scf00002g02411	Peaxi162Scf00002	2476195	2479994	+	3800	protein_coding	GO:0009507,chloroplast; GO:0009570,chloroplast stroma; GO:0051537,2 iron, 2 sulfur cluster binding; GO:0005506,iron ion binding; GO:0005198,structural molecule activity; GO:0009658,chloroplast organization; GO:0016226,iron-sulfur cluster assembly	--	At5g49940_1	ref|XP_016475744.1|	NIFU2_ARATH,RecName: Full=NifU-like protein 2, chloroplastic; Short=AtCNfu2; Short=AtCnfU-V; Flags: Precursor;	A0A1S4AGJ6_TOBAC,SubName: Full=nifU-like protein 2, chloroplastic isoform X2 {ECO:0000313|RefSeq:XP_016475744.1};	NIFU-like protein 2
Peaxi162Scf00002g02511	162	152	125	239	209	129	0.188	0.541195	0.806332	--	Peaxi162Scf00002g02511	Peaxi162Scf00002	2503537	2514820	-	11284	protein_coding	GO:0009507,chloroplast; GO:0009570,chloroplast stroma; GO:0003879,ATP phosphoribosyltransferase activity; GO:0000287,magnesium ion binding; GO:0000105,histidine biosynthetic process	K00765: hisG; ATP phosphoribosyltransferase [EC:2.4.2.17]	At1g58080	ref|XP_009608004.1|	HIS1B_ARATH,RecName: Full=ATP phosphoribosyltransferase 2, chloroplastic; Short=ATP-PRTase 2; Short=AtATP-PRT2; EC=2.4.2.17; Flags: Precursor;	A0A1S3YZ51_TOBAC,SubName: Full=ATP phosphoribosyltransferase 2, chloroplastic-like {ECO:0000313|RefSeq:XP_016457621.1};	ATP phosphoribosyltransferase
Peaxi162Scf00002g00261	2302	1956	2058	2531	2683	2548	0.076	0.529988	0.800727	--	Peaxi162Scf00002g00261	Peaxi162Scf00002	2643569	2653385	+	9817	protein_coding	GO:0005783,endoplasmic reticulum; GO:0016021,integral component of membrane; GO:0016236,macroautophagy	K10134: EI24; etoposide-induced 2.4 mRNA	7295669	ref|XP_019249996.1|	EI24_ARATH,RecName: Full=Protein EI24 homolog;	A0A1J6IP95_NICAT,SubName: Full=Protein ei24-like protein {ECO:0000313|EMBL:OIT00659.1};	Etop [Medicago truncatula]
Peaxi162Scf00002g02715	94	98	90	83	112	100	-0.161	0.534616	0.803083	--	Peaxi162Scf00002g02715	Peaxi162Scf00002	2685464	2686951	+	1488	protein_coding	--	--	At2g41750	ref|XP_019226345.1|	--	A0A1S3YNE5_TOBAC,SubName: Full=DTW domain-containing protein 2-like {ECO:0000313|RefSeq:XP_016453445.1};	DTW domain-containing protein
Peaxi162Scf00002g02720	96	55	60	68	61	62	-0.35	0.282207	0.618831	--	Peaxi162Scf00002g02720	Peaxi162Scf00002	2688157	2697023	+	8867	protein_coding	GO:0005737,cytoplasm; GO:0005856,cytoskeleton; GO:0051015,actin filament binding; GO:0051017,actin filament bundle assembly; GO:0051693,actin filament capping	K05768: GSN; gelsolin	At2g41740	ref|XP_006351385.1|	VILI2_ARATH,RecName: Full=Villin-2 {ECO:0000303|PubMed:10631247};	M1AEF6_SOLTU,SubName: Full=Uncharacterized protein {ECO:0000313|EnsemblPlants:PGSC0003DMT400021001};	villin 2
Peaxi162Scf00002g02718	1	0	2	30	4	7	3.555	0.0128356	0.119847	--	Peaxi162Scf00002g02718	Peaxi162Scf00002	2718798	2719875	-	1078	protein_coding	GO:0005737,cytoplasm; GO:0005634,nucleus; GO:0003700,DNA binding transcription factor activity; GO:0043565,sequence-specific DNA binding; GO:0046686,response to cadmium ion; GO:0006351,transcription, DNA-templated	K09419: HSFF; heat shock transcription factor, other eukaryote	At2g41690	ref|XP_009622755.1|	HSFB3_ARATH,RecName: Full=Heat stress transcription factor B-3; Short=AtHsfB3; AltName: Full=AtHsf-05;	A0A1S3YMG2_TOBAC,SubName: Full=heat stress transcription factor B-3-like {ECO:0000313|RefSeq:XP_016453444.1};	Heat stress transcription factor B-3
Peaxi162Scf00002g02821	1329	1340	1236	1389	1305	1439	-0.143	0.232999	0.571771	--	Peaxi162Scf00002g02821	Peaxi162Scf00002	2796544	2801698	+	5155	protein_coding	GO:0005737,cytoplasm; GO:0005634,nucleus; GO:0046872,metal ion binding; GO:0017025,TBP-class protein binding; GO:0070897,DNA-templated transcriptional preinitiation complex assembly; GO:0006355,regulation of transcription, DNA-templated	--	At3g10330	ref|XP_009597032.1|	TF2B2_ARATH,RecName: Full=Transcription initiation factor IIB-2; AltName: Full=General transcription factor TFIIB-2; Short=AtTFIIB2;	A0A1S3YMX6_TOBAC,SubName: Full=transcription initiation factor IIB-2-like {ECO:0000313|RefSeq:XP_016453443.1};	Transcription initiation factor IIB-2
Peaxi162Scf00002g02826	114	41	69	100	109	78	0.16	0.697612	0.885815	--	Peaxi162Scf00002g02826	Peaxi162Scf00002	2806212	2811802	+	5591	protein_coding	GO:0005737,cytoplasm; GO:0005634,nucleus; GO:0046872,metal ion binding; GO:0017025,TBP-class protein binding; GO:0070897,DNA-templated transcriptional preinitiation complex assembly; GO:0006355,regulation of transcription, DNA-templated	K03124: TFIIB, GTF2B, SUA7, tfb; transcription initiation factor TFIIB	At3g10330	ref|XP_016453442.1|	TF2B2_ARATH,RecName: Full=Transcription initiation factor IIB-2; AltName: Full=General transcription factor TFIIB-2; Short=AtTFIIB2;	A0A1S3YN62_TOBAC,SubName: Full=transcription initiation factor IIB-2 {ECO:0000313|RefSeq:XP_016453442.1};	Transcription initiation factor IIB-2
Peaxi162Scf00002g02827	0	0	0	2	0	0	1.677	0.677651	NA	--	Peaxi162Scf00002g02827	Peaxi162Scf00002	2824253	2825497	+	1245	protein_coding	GO:0050403,trans-zeatin O-beta-D-glucosyltransferase activity; GO:0050404,zeatin O-beta-D-xylosyltransferase activity; GO:0009690,cytokinin metabolic process; GO:0048439,flower morphogenesis; GO:0009965,leaf morphogenesis; GO:0045926,negative regulation of growth; GO:0006486,protein glycosylation; GO:0010380,regulation of chlorophyll biosynthetic process; GO:0010083,regulation of vegetative meris…	--	--	ref|XP_016543817.1|	ZOG_PHALU,RecName: Full=Zeatin O-glucosyltransferase; EC=2.4.1.203; AltName: Full=Trans-zeatin O-beta-D-glucosyltransferase;	A0A1U8E9C3_CAPAN,RecName: Full=Glycosyltransferase {ECO:0000256|RuleBase:RU362057}; EC=2.4.1.- {ECO:0000256|RuleBase:RU362057};	Unknown protein
Peaxi162Scf00002g02823	2	0	0	2	0	0	-0.069	0.98623	NA	--	Peaxi162Scf00002g02823	Peaxi162Scf00002	2825562	2826562	+	1001	protein_coding	GO:0016758,transferase activity, transferring hexosyl groups; GO:0050404,zeatin O-beta-D-xylosyltransferase activity; GO:0009690,cytokinin metabolic process; GO:0006486,protein glycosylation	K13495: CISZOG; cis-zeatin O-glucosyltransferase [EC:2.4.1.215]	At4g34131	ref|XP_018625263.1|	ZOX_PHAVU,RecName: Full=Zeatin O-xylosyltransferase; EC=2.4.2.40; AltName: Full=Zeatin O-beta-D-xylosyltransferase;	A0A0A1WCT7_NICAT,RecName: Full=Glycosyltransferase {ECO:0000256|RuleBase:RU362057}; EC=2.4.1.- {ECO:0000256|RuleBase:RU362057}; Flags: Fragment;	Zeatin O-glucosyltransferase
Peaxi162Scf00002g00284	3895	2619	2340	1536	2369	3147	-0.546	0.0381206	0.230199	--	Peaxi162Scf00002g00284	Peaxi162Scf00002	2834905	2836320	+	1416	protein_coding	GO:0050403,trans-zeatin O-beta-D-glucosyltransferase activity; GO:0050404,zeatin O-beta-D-xylosyltransferase activity; GO:0009690,cytokinin metabolic process; GO:0048439,flower morphogenesis; GO:0009965,leaf morphogenesis; GO:0045926,negative regulation of growth; GO:0006486,protein glycosylation; GO:0010380,regulation of chlorophyll biosynthetic process; GO:0010083,regulation of vegetative meris…	K13495: CISZOG; cis-zeatin O-glucosyltransferase [EC:2.4.1.215]	At2g15490	ref|XP_018625263.1|	ZOG_PHALU,RecName: Full=Zeatin O-glucosyltransferase; EC=2.4.1.203; AltName: Full=Trans-zeatin O-beta-D-glucosyltransferase;	M1AEG6_SOLTU,RecName: Full=Glycosyltransferase {ECO:0000256|RuleBase:RU362057}; EC=2.4.1.- {ECO:0000256|RuleBase:RU362057};	UDP-Glycosyltransferase superfamily protein
Peaxi162Scf00002g02831	4	0	2	2	0	6	0.194	0.921328	NA	--	Peaxi162Scf00002g02831	Peaxi162Scf00002	2839165	2858470	+	19306	protein_coding	GO:0005737,cytoplasm; GO:0005634,nucleus; GO:0046872,metal ion binding; GO:0017025,TBP-class protein binding; GO:0070897,DNA-templated transcriptional preinitiation complex assembly; GO:0006355,regulation of transcription, DNA-templated	--	At3g10330	ref|XP_016557492.1|	TF2B2_ARATH,RecName: Full=Transcription initiation factor IIB-2; AltName: Full=General transcription factor TFIIB-2; Short=AtTFIIB2;	A0A1U8FDW4_CAPAN,SubName: Full=transcription initiation factor IIB-2-like {ECO:0000313|RefSeq:XP_016557492.1};	Transcription initiation factor IIB-2
Peaxi162Scf00002g03214	3	0	0	8	2	6	2.272	0.193445	NA	--	Peaxi162Scf00002g03214	Peaxi162Scf00002	3181571	3194430	+	12860	protein_coding	GO:0050403,trans-zeatin O-beta-D-glucosyltransferase activity; GO:0050404,zeatin O-beta-D-xylosyltransferase activity; GO:0009690,cytokinin metabolic process; GO:0048439,flower morphogenesis; GO:0009965,leaf morphogenesis; GO:0045926,negative regulation of growth; GO:0006486,protein glycosylation; GO:0010380,regulation of chlorophyll biosynthetic process; GO:0010083,regulation of vegetative meris…	--	At4g34131	gb|KVI12130.1|	ZOG_PHALU,RecName: Full=Zeatin O-glucosyltransferase; EC=2.4.1.203; AltName: Full=Trans-zeatin O-beta-D-glucosyltransferase;	A0A103YN76_CYNCS,SubName: Full=Uncharacterized protein {ECO:0000313|EMBL:KVI12130.1};	UDP-Glycosyltransferase superfamily protein
Peaxi162Scf00002g03317	1	4	6	4	3	8	0.166	0.886946	0.962885	--	Peaxi162Scf00002g03317	Peaxi162Scf00002	3331979	3337589	+	5611	protein_coding	--	K12471: EPN; epsin	At3g46540	ref|XP_009773922.1|	--	A0A1U7W1K8_NICSY,SubName: Full=epsin-3 isoform X3 {ECO:0000313|RefSeq:XP_009773922.1};	epsin N-terminal homology domain-containing family protein
Peaxi162Scf00002g00332	118	149	91	116	173	153	0.083	0.772276	0.918167	--	Peaxi162Scf00002g00332	Peaxi162Scf00002	3371730	3375659	+	3930	protein_coding	GO:0009507,chloroplast; GO:0005794,Golgi apparatus; GO:0005887,integral component of plasma membrane; GO:0009705,plant-type vacuole membrane; GO:0005886,plasma membrane; GO:0005774,vacuolar membrane; GO:0005773,vacuole; GO:0005524,ATP binding; GO:0005388,calcium-transporting ATPase activity; GO:0005516,calmodulin binding; GO:0046872,metal ion binding; GO:0055081,anion homeostasis; GO:0042742,defe…	K01537: E3.6.3.8; Ca2+-transporting ATPase [EC:3.6.3.8]	At3g57330	ref|XP_019258671.1|	ACA11_ARATH,RecName: Full=Putative calcium-transporting ATPase 11, plasma membrane-type; EC=3.6.3.8; AltName: Full=Ca(2+)-ATPase isoform 11;	A0A1U7WW68_NICSY,RecName: Full=Calcium-transporting ATPase {ECO:0000256|RuleBase:RU361146}; EC=3.6.3.8 {ECO:0000256|RuleBase:RU361146};	calcium ATPase 2
Peaxi162Scf00002g03316	65	51	39	126	136	97	1.007	0.00144096	0.0270634	up	Peaxi162Scf00002g03316	Peaxi162Scf00002	3376553	3383292	-	6740	protein_coding	GO:0005794,Golgi apparatus; GO:0000139,Golgi membrane; GO:0016021,integral component of membrane; GO:0008643,carbohydrate transport; GO:0048359,mucilage metabolic process involved in seed coat development; GO:0015780,nucleotide-sugar transmembrane transport	K15286: SLC35E4; solute carrier family 35, member E4	At5g04160	ref|XP_015056202.1|	UUAT1_ARATH,RecName: Full=UDP-URONIC ACID TRANSPORTER 1 {ECO:0000303|PubMed:28062750};	A0A0V0I2Q4_SOLCH,SubName: Full=Putative sugar phosphate/phosphate translocator-like {ECO:0000313|EMBL:JAP26320.1};	Nucleotide-sugar transporter family protein
Peaxi162Scf00002g00349	0	2	36	4	0	0	-3.548	0.0973361	0.381857	--	Peaxi162Scf00002g00349	Peaxi162Scf00002	3425417	3428813	-	3397	protein_coding	GO:0009570,chloroplast stroma; GO:0009535,chloroplast thylakoid membrane; GO:0004089,carbonate dehydratase activity; GO:0008270,zinc ion binding; GO:0006730,one-carbon metabolic process	K01674: cah; carbonic anhydrase [EC:4.2.1.1]	At4g20990	ref|XP_009599194.1|	ATCA4_ARATH,RecName: Full=Alpha carbonic anhydrase 4; Short=AtaCA4; Short=AtalphaCA4; EC=4.2.1.1; AltName: Full=Alpha carbonate dehydratase 4; Flags: Precursor;	A0A1S4AZ61_TOBAC,SubName: Full=alpha carbonic anhydrase 4-like {ECO:0000313|RefSeq:XP_016481808.1};	alpha carbonic anhydrase 4
Peaxi162Scf00002g00359	1941	1624	1556	2194	2065	2038	0.082	0.505306	0.786968	--	Peaxi162Scf00002g00359	Peaxi162Scf00002	3542285	3546335	-	4051	protein_coding	GO:0009507,chloroplast; GO:0009941,chloroplast envelope; GO:0009706,chloroplast inner membrane; GO:0016021,integral component of membrane; GO:0009536,plastid; GO:0015245,fatty acid transmembrane transporter activity; GO:1902001,fatty acid transmembrane transport; GO:0015908,fatty acid transport; GO:0055088,lipid homeostasis; GO:0071668,plant-type cell wall assembly; GO:0010208,pollen wall assembly	--	At3g57280	ref|XP_016457016.1|	FAX1_ARATH,RecName: Full=Protein FATTY ACID EXPORT 1, chloroplastic {ECO:0000303|PubMed:25646734}; Short=At-FAX1 {ECO:0000303|PubMed:25646734}; Flags: Precursor;	A0A1S3YXE7_TOBAC,SubName: Full=protein FATTY ACID EXPORT 1, chloroplastic-like {ECO:0000313|RefSeq:XP_016457016.1};	Transmembrane proteins 14C
Peaxi162Scf00002g00362	150	163	147	171	165	194	-0.023	0.909432	0.970259	--	Peaxi162Scf00002g00362	Peaxi162Scf00002	3591943	3595747	+	3805	protein_coding	GO:0005739,mitochondrion; GO:0005524,ATP binding; GO:0008094,DNA-dependent ATPase activity; GO:0003690,double-stranded DNA binding; GO:0000400,four-way junction DNA binding; GO:0000150,recombinase activity; GO:0003697,single-stranded DNA binding; GO:0000730,DNA recombinase assembly; GO:0000002,mitochondrial genome maintenance; GO:0006312,mitotic recombination; GO:0009408,response to heat; GO:0010…	K03553: recA; recombination protein RecA	At3g10140	ref|XP_009622112.1|	RECAM_ARATH,RecName: Full=DNA repair protein recA homolog 2, mitochondrial; AltName: Full=Recombinase A homolog 2; Flags: Precursor;	A0A1J6JAZ9_NICAT,SubName: Full=Dna repair protein reca-like 2, mitochondrial {ECO:0000313|EMBL:OIT04353.1}; Flags: Fragment;	IQ-domain 12, putative isoform 1
Peaxi162Scf00002g03614	3515	3352	2608	2971	3960	4465	0.044	0.79772	0.929794	--	Peaxi162Scf00002g03614	Peaxi162Scf00002	3597285	3599004	-	1720	protein_coding	--	--	--	ref|XP_009622109.1|	--	A0A1S3ZA60_TOBAC,SubName: Full=protein IQ-DOMAIN 14-like {ECO:0000313|RefSeq:XP_016461306.1};	IQ-domain 12, putative isoform 1
Peaxi162Scf00002g03611	32	20	20	19	48	40	0.356	0.494071	0.779525	--	Peaxi162Scf00002g03611	Peaxi162Scf00002	3624448	3629649	-	5202	protein_coding	GO:0005737,cytoplasm; GO:0005576,extracellular region; GO:0009505,plant-type cell wall; GO:0005886,plasma membrane; GO:0016757,transferase activity, transferring glycosyl groups; GO:0007049,cell cycle; GO:0030154,cell differentiation; GO:0051301,cell division; GO:0071555,cell wall organization; GO:0007275,multicellular organism development; GO:0040008,regulation of growth	--	At3g08550	ref|XP_009785409.1|	GLYT7_ARATH,RecName: Full=Glycosyltransferase-like At3g57200 {ECO:0000305}; Flags: Precursor;	A0A1U7XEM7_NICSY,SubName: Full=uncharacterized protein LOC104233677 isoform X1 {ECO:0000313|RefSeq:XP_009785409.1};	GCN5-related N-acetyltransferase family protein
Peaxi162Scf00002g00372	1367	842	774	920	1233	799	-0.213	0.403891	0.71921	--	Peaxi162Scf00002g00372	Peaxi162Scf00002	3691045	3695182	+	4138	protein_coding	GO:0009507,chloroplast; GO:0016021,integral component of membrane; GO:0005743,mitochondrial inner membrane; GO:0005739,mitochondrion; GO:0009536,plastid; GO:0000064,L-ornithine transmembrane transporter activity; GO:0000066,NA; GO:0006839,mitochondrial transport	--	At5g46800	ref|XP_019258825.1|	MCAT_ARATH,RecName: Full=Mitochondrial carnitine/acylcarnitine carrier-like protein; AltName: Full=Carnitine/acylcarnitine translocase-like protein; Short=CAC-like protein; AltName: Full=Protein A BOUT DE SOUFFLE;	A0A1S4DMQ5_TOBAC,SubName: Full=uncharacterized protein LOC107831447 {ECO:0000313|RefSeq:XP_016514698.1};	Mitochondrial substrate carrier family protein
Peaxi162Scf00002g03712	916	791	669	772	867	854	-0.147	0.270629	0.608547	--	Peaxi162Scf00002g03712	Peaxi162Scf00002	3763300	3766241	+	2942	protein_coding	GO:0009507,chloroplast; GO:0015934,large ribosomal subunit; GO:0019843,rRNA binding; GO:0003735,structural constituent of ribosome; GO:0006412,translation	K02890: RP-L22, MRPL22, rplV; large subunit ribosomal protein L22	At1g52370	ref|XP_016463225.1|	RK22_ODOSI,RecName: Full=50S ribosomal protein L22, chloroplastic;	A0A1S3ZFG6_TOBAC,SubName: Full=50S ribosomal protein L22, chloroplastic-like {ECO:0000313|RefSeq:XP_016463225.1};	50S ribosomal protein L22
Peaxi162Scf00002g00383	916	517	520	267	419	422	-1.026	0.000129746	0.00446899	down	Peaxi162Scf00002g00383	Peaxi162Scf00002	3808426	3826560	-	18135	protein_coding	--	--	--	--	--	--	Unknown protein
Peaxi162Scf00002g03915	269	570	442	516	559	497	0.053	0.865351	0.955915	--	Peaxi162Scf00002g03915	Peaxi162Scf00002	3941820	3947060	+	5241	protein_coding	GO:0016021,integral component of membrane; GO:0012511,monolayer-surrounded lipid storage body; GO:0004806,triglyceride lipase activity; GO:0006071,glycerol metabolic process; GO:0019433,triglyceride catabolic process; GO:0006641,triglyceride metabolic process	K14674: TGL4; TAG lipase / steryl ester hydrolase / phospholipase A2 / LPA acyltransferase [EC:3.1.1.3 3.1.1.13 3.1.1.4 2.3.1.51]	At5g04040	ref|XP_016451665.1|	SDP1_ARATH,RecName: Full=Triacylglycerol lipase SDP1; EC=3.1.1.3; AltName: Full=Protein SUGAR-DEPENDENT 1;	A0A1S3YHS0_TOBAC,SubName: Full=triacylglycerol lipase SDP1-like isoform X1 {ECO:0000313|RefSeq:XP_016451665.1};	Patatin-like phospholipase domain-containing protein
Peaxi162Scf00002g10416	847	709	799	988	906	827	-0.012	0.941307	0.980888	--	Peaxi162Scf00002g10416	Peaxi162Scf00002	4141096	4146433	+	5338	protein_coding	GO:0005730,nucleolus; GO:0032040,small-subunit processome; GO:0009561,megagametogenesis; GO:0042274,ribosomal small subunit biogenesis; GO:0006364,rRNA processing	--	At3g60360	ref|XP_009596652.1|	UTP11_ORYSJ,RecName: Full=Probable U3 small nucleolar RNA-associated protein 11; Short=U3 snoRNA-associated protein 11;	A0A1S3ZNV3_TOBAC,RecName: Full=U3 small nucleolar RNA-associated protein 11 {ECO:0000256|PIRNR:PIRNR015952}; Short=U3 snoRNA-associated protein 11 {ECO:0000256|PIRNR:PIRNR015952};	embryo sac development arrest 14
Peaxi162Scf00002g00419	777	661	666	789	777	745	-0.084	0.5343	0.803083	--	Peaxi162Scf00002g00419	Peaxi162Scf00002	4146902	4150876	-	3975	protein_coding	GO:0005739,mitochondrion; GO:0003973,(S)-2-hydroxy-acid oxidase activity; GO:0047545,2-hydroxyglutarate dehydrogenase activity; GO:0071949,FAD binding	--	At3g56840	ref|XP_019260859.1|	L2HDH_ARATH,RecName: Full=L-2-hydroxyglutarate dehydrogenase, mitochondrial {ECO:0000305}; EC=1.1.99.2 {ECO:0000269|PubMed:26203119}; Flags: Precursor;	M1AEF3_SOLTU,SubName: Full=Uncharacterized protein {ECO:0000313|EnsemblPlants:PGSC0003DMT400020998};	L-2-hydroxyglutarate dehydrogenase, mitochondrial
Peaxi162Scf00002g04712	191	311	150	106	158	413	-0.193	0.693967	0.884186	--	Peaxi162Scf00002g04712	Peaxi162Scf00002	4668243	4671486	+	3244	protein_coding	GO:0005829,cytosol; GO:0004134,4-alpha-glucanotransferase activity; GO:0102500,beta-maltose 4-alpha-glucanotransferase activity; GO:0010297,heteropolysaccharide binding; GO:2001070,starch binding; GO:0000025,maltose catabolic process; GO:0000023,maltose metabolic process; GO:0005976,polysaccharide metabolic process; GO:0005983,starch catabolic process	--	--	gb|PHU25128.1|	DPE2_ARATH,RecName: Full=4-alpha-glucanotransferase DPE2; EC=2.4.1.25; AltName: Full=Amylomaltase; AltName: Full=Disproportionating enzyme; Short=D-enzyme; AltName: Full=Protein DISPROPORTIONATING ENZYME 2;	A0A2G3D2C0_CAPCH,SubName: Full=4-alpha-glucanotransferase DPE2 {ECO:0000313|EMBL:PHU25128.1};	--
Peaxi162Scf00002g04713	303	332	178	202	364	344	-0.053	0.863282	0.955663	--	Peaxi162Scf00002g04713	Peaxi162Scf00002	4685588	4696891	+	11304	protein_coding	GO:0005829,cytosol; GO:0004134,4-alpha-glucanotransferase activity; GO:0102500,beta-maltose 4-alpha-glucanotransferase activity; GO:2001070,starch binding	K00705: malQ; 4-alpha-glucanotransferase [EC:2.4.1.25]	At2g40840	ref|XP_015066179.1|	DPE2_ORYSJ,RecName: Full=4-alpha-glucanotransferase DPE2; EC=2.4.1.25; AltName: Full=Amylomaltase; AltName: Full=Disproportionating enzyme; Short=D-enzyme; AltName: Full=Protein DISPROPORTIONATING ENZYME 2;	A0A1S4BU75_TOBAC,SubName: Full=4-alpha-glucanotransferase DPE2-like isoform X4 {ECO:0000313|RefSeq:XP_016492434.1};	--
Peaxi162Scf00002g00492	46	39	49	63	60	87	0.415	0.219965	0.55908	--	Peaxi162Scf00002g00492	Peaxi162Scf00002	4974083	4980903	+	6821	protein_coding	GO:0005737,cytoplasm; GO:0005789,endoplasmic reticulum membrane; GO:0016021,integral component of membrane; GO:0008757,S-adenosylmethionine-dependent methyltransferase activity; GO:0032259,methylation	--	At5g04060	ref|XP_004249214.1|	PMT6_ARATH,RecName: Full=Probable methyltransferase PMT6; EC=2.1.1.-;	K4D2I6_SOLLC,SubName: Full=Uncharacterized protein {ECO:0000313|EnsemblPlants:Solyc10g079450.1.1};	S-adenosyl-L-methionine-dependent methyltransferases superfamily protein
Peaxi162Scf00002g05111	2	0	0	0	0	0	-1.97	0.626552	NA	--	Peaxi162Scf00002g05111	Peaxi162Scf00002	5138614	5146501	+	7888	protein_coding	--	--	--	ref|XP_009803196.1|	--	A0A1U7YGG0_NICSY,SubName: Full=uncharacterized protein LOC104248599 {ECO:0000313|RefSeq:XP_009803196.1, ECO:0000313|RefSeq:XP_009803197.1, ECO:0000313|RefSeq:XP_009803199.1};	HGWP repeat containing protein-like protein
Peaxi162Scf00002g00514	1724	2026	1817	795	2085	2390	-0.324	0.356783	0.685855	--	Peaxi162Scf00002g00514	Peaxi162Scf00002	5149571	5150875	-	1305	protein_coding	GO:0009507,chloroplast; GO:0009570,chloroplast stroma; GO:0047769,arogenate dehydratase activity; GO:0009094,L-phenylalanine biosynthetic process	K05359: ADT, PDT; arogenate/prephenate dehydratase [EC:4.2.1.91 4.2.1.51]	At1g08250	gb|ACY79504.1|	AROD6_ARATH,RecName: Full=Arogenate dehydratase/prephenate dehydratase 6, chloroplastic; Short=AtADT6; Short=AtPDT6; EC=4.2.1.51; EC=4.2.1.91; Flags: Precursor;	D3U717_PETHY,RecName: Full=Arogenate dehydratase {ECO:0000256|RuleBase:RU363004}; EC=4.2.1.91 {ECO:0000256|RuleBase:RU363004};	arogenate dehydratase 6
Peaxi162Scf00002g05210	924	318	440	721	609	547	-0.027	0.938493	0.979868	--	Peaxi162Scf00002g05210	Peaxi162Scf00002	5183705	5196253	-	12549	protein_coding	GO:0016021,integral component of membrane; GO:0005886,plasma membrane; GO:0015207,adenine transmembrane transporter activity; GO:0015208,guanine transmembrane transporter activity; GO:0015294,solute:cation symporter activity; GO:0015210,uracil transmembrane transporter activity; GO:0098702,adenine import across plasma membrane; GO:0098710,guanine import across plasma membrane; GO:0035344,hypoxant…	K14611: SLC23A1_2, SVCT1_2; solute carrier family 23 (nucleobase transporter), member 1/2	At2g27810	ref|XP_009587588.1|	NAT12_ARATH,RecName: Full=Nucleobase-ascorbate transporter 12; Short=AtNAT12;	A0A1S3ZBN8_TOBAC,SubName: Full=nucleobase-ascorbate transporter 12-like {ECO:0000313|RefSeq:XP_016461813.1};	nucleobase-ascorbate transporter 12
Peaxi162Scf00002g00522	18	26	23	27	27	18	-0.123	0.80846	0.935209	--	Peaxi162Scf00002g00522	Peaxi162Scf00002	5214059	5215525	-	1467	protein_coding	GO:0043231,intracellular membrane-bounded organelle; GO:0004519,endonuclease activity; GO:0003723,RNA binding; GO:0008270,zinc ion binding; GO:0009451,RNA modification	K03452: MHX; magnesium/proton exchanger	At4g21070_1	ref|XP_019249867.1|	PP330_ARATH,RecName: Full=Pentatricopeptide repeat-containing protein At4g21065;	A0A1J6IUF2_NICAT,SubName: Full=Pentatricopeptide repeat-containing protein {ECO:0000313|EMBL:OIT08362.1};	Pentatricopeptide repeat-containing protein
Peaxi162Scf00002g00542	6	9	10	50	83	33	2.503	3.57259e-05	0.00156654	up	Peaxi162Scf00002g00542	Peaxi162Scf00002	5417443	5423961	+	6519	protein_coding	--	--	At2g27770	ref|XP_009598887.1|	--	A0A1S3YLN5_TOBAC,SubName: Full=uncharacterized protein LOC107777630 {ECO:0000313|RefSeq:XP_016453181.1};	Plant protein of unknown function (DUF868)
Peaxi162Scf00002g05422	16	4	3	48	29	9	1.76	0.0526234	0.275369	--	Peaxi162Scf00002g05422	Peaxi162Scf00002	5451865	5452692	-	828	protein_coding	--	--	--	ref|XP_006349086.1|	--	M1CIQ5_SOLTU,SubName: Full=Uncharacterized protein {ECO:0000313|EnsemblPlants:PGSC0003DMT400068267};	Unknown protein
Peaxi162Scf00002g05423	26	61	35	34	64	48	0.022	0.964929	0.988578	--	Peaxi162Scf00002g05423	Peaxi162Scf00002	5453268	5454044	-	777	protein_coding	GO:0009507,chloroplast; GO:0046872,metal ion binding	--	At5g22580	ref|XP_019247420.1|	Y5258_ARATH,RecName: Full=Stress-response A/B barrel domain-containing protein At5g22580 {ECO:0000305}; AltName: Full=Uncharacterized protein At5g22580;	A0A1J6IB53_NICAT,SubName: Full=Stress-response ab barrel domain-containing protein {ECO:0000313|EMBL:OIT02158.1};	Stress responsive A/B Barrel Domain
Peaxi162Scf00002g05433	101	72	73	146	125	100	0.385	0.19029	0.523303	--	Peaxi162Scf00002g05433	Peaxi162Scf00002	5471903	5479263	-	7361	protein_coding	GO:0005829,cytosol; GO:0005739,mitochondrion; GO:0009824,AMP dimethylallyltransferase activity; GO:0005524,ATP binding; GO:0052381,tRNA dimethylallyltransferase activity; GO:0009691,cytokinin biosynthetic process; GO:0006400,tRNA modification	K00791: miaA, TRIT1; tRNA dimethylallyltransferase [EC:2.5.1.75]	At2g27760	ref|XP_019247423.1|	IPT2_ARATH,RecName: Full=tRNA dimethylallyltransferase 2; EC=2.5.1.75; AltName: Full=Isopentenyl-diphosphate: tRNA isopentenyltransferase 2; Short=AtIPT2; Short=IPP transferase 2; Short=IPPT 2;	A0A1J6INP6_NICAT,SubName: Full=Trna dimethylallyltransferase 2 {ECO:0000313|EMBL:OIT02160.1};	tRNA dimethylallyltransferase 2
Peaxi162Scf00002g05425	2	6	6	5	9	6	0.264	0.786901	0.925653	--	Peaxi162Scf00002g05425	Peaxi162Scf00002	5498621	5500164	-	1544	protein_coding	--	K19748: GORAB, SCYL1BP1; RAB6-interacting golgin	At2g27740	ref|XP_015057796.1|	--	A0A1U7Y306_NICSY,SubName: Full=uncharacterized protein LOC104244734 {ECO:0000313|RefSeq:XP_009798512.1};	Family of unknown function (DUF662)
Peaxi162Scf00002g05421	1189	1027	981	1161	1298	1362	0.036	0.756854	0.910459	--	Peaxi162Scf00002g05421	Peaxi162Scf00002	5526739	5532220	+	5482	protein_coding	--	--	--	ref|XP_009626403.1|	--	A0A1S3ZUZ3_TOBAC,SubName: Full=uncharacterized protein LOC107790707 {ECO:0000313|RefSeq:XP_016468149.1};	Suppressor of gene silencing 3, putative
Peaxi162Scf00002g05435	27	14	6	46	21	8	0.524	0.529323	0.800727	--	Peaxi162Scf00002g05435	Peaxi162Scf00002	5533130	5539900	-	6771	protein_coding	GO:0016021,integral component of membrane; GO:0005524,ATP binding; GO:0016887,ATPase activity	--	At2g36380	gb|PHT35279.1|	PDR2_NICPL,RecName: Full=Pleiotropic drug resistance protein 2; AltName: Full=NpPDR2;	A0A2G2VQM0_CAPBA,SubName: Full=Pleiotropic drug resistance protein 2 {ECO:0000313|EMBL:PHT35279.1};	pleiotropic drug resistance 6
Peaxi162Scf00002g00549	109	130	92	167	165	138	0.289	0.256736	0.594258	--	Peaxi162Scf00002g00549	Peaxi162Scf00002	5541247	5544168	-	2922	protein_coding	GO:0005681,spliceosomal complex; GO:0000398,mRNA splicing, via spliceosome	K12873: BUD31, G10; bud site selection protein 31	At4g21110	ref|XP_015057052.1|	BD31A_ORYSJ,RecName: Full=Protein BUD31 homolog 1 {ECO:0000305}; AltName: Full=Protein G10 homolog 1 {ECO:0000305};	A0A1S3ZUV4_TOBAC,SubName: Full=protein BUD31 homolog 1-like {ECO:0000313|RefSeq:XP_016468146.1, ECO:0000313|RefSeq:XP_016468147.1};	Protein BUD31 homolog 1
Peaxi162Scf00003g00001	408	466	450	580	504	592	0.109	0.543498	0.807692	--	Peaxi162Scf00003g00001	Peaxi162Scf00003	12945	13832	+	888	protein_coding	--	--	--	gb|PHT91311.1|	--	A0A2G3AAS6_CAPAN,SubName: Full=Uncharacterized protein {ECO:0000313|EMBL:PHT91311.1};	Receptor-type tyr phosphatase U [Theobroma cacao]
Peaxi162Scf00003g00002	412	741	660	1222	704	749	0.326	0.334021	0.667421	--	Peaxi162Scf00003g00002	Peaxi162Scf00003	20800	21309	+	510	protein_coding	GO:0005886,plasma membrane	K21373: UGT8, UGT709C2; 7-deoxyloganetic acid glucosyltransferase [EC:2.4.1.323]	At1g66480	ref|XP_009629230.1|	Y1648_ARATH,RecName: Full=Uncharacterized protein At1g66480;	A0A1S3Y0Q0_TOBAC,SubName: Full=uncharacterized protein At1g66480-like {ECO:0000313|RefSeq:XP_016445689.1};	Encodes a protein wh whose expression is responsive to nematode infection, putative [Theobroma cacao]
Peaxi162Scf00003g00013	1676	1759	1259	1232	1594	1814	-0.239	0.189795	0.522612	--	Peaxi162Scf00003g00013	Peaxi162Scf00003	141878	162340	-	20463	protein_coding	GO:0009507,chloroplast; GO:0005829,cytosol; GO:0008233,peptidase activity; GO:0004252,serine-type endopeptidase activity; GO:0010205,photoinhibition	--	At3g03380	gb|PON81388.1|	DEGP7_ARATH,RecName: Full=Protease Do-like 7; EC=3.4.21.-;	A0A2H5NUH9_CITUN,SubName: Full=Uncharacterized protein {ECO:0000313|EMBL:GAY43780.1};	Pro-apoptotic serine protease NMA111
Peaxi162Scf00003g00115	3	4	12	0	0	3	-2.981	0.0746663	0.332769	--	Peaxi162Scf00003g00115	Peaxi162Scf00003	173121	176039	-	2919	protein_coding	GO:0016021,integral component of membrane; GO:0015267,channel activity	K09874: NIP; aquaporin NIP	At5g37820	ref|XP_019244233.1|	NIP1_NICAL,RecName: Full=Probable aquaporin NIP-type; AltName: Full=Pollen-specific membrane integral protein;	A0A1J6IM79_NICAT,SubName: Full=Putative aquaporin nip-type {ECO:0000313|EMBL:OIT05372.1};	NOD26-like intrinsic protein 4
Peaxi162Scf00003g00217	351	312	260	582	458	425	0.457	0.0294284	0.199715	--	Peaxi162Scf00003g00217	Peaxi162Scf00003	200169	203494	-	3326	protein_coding	GO:0005634,nucleus; GO:0004842,ubiquitin-protein transferase activity	K08332: VAC8; vacuolar protein 8	At3g03440	ref|XP_019240677.1|	PUB4_ARATH,RecName: Full=U-box domain-containing protein 4; EC=2.3.2.27; AltName: Full=Plant U-box protein 4; AltName: Full=RING-type E3 ubiquitin transferase PUB4 {ECO:0000305};	A0A1J6JU96_NICAT,SubName: Full=U-box domain-containing protein 4 {ECO:0000313|EMBL:OIT20068.1};	ARM repeat superfamily protein
Peaxi162Scf00003g00218	0	0	0	1	0	0	0.738	0.856521	NA	--	Peaxi162Scf00003g00218	Peaxi162Scf00003	225196	227344	-	2149	protein_coding	GO:0005634,nucleus; GO:0001046,core promoter sequence-specific DNA binding; GO:0003700,DNA binding transcription factor activity; GO:0046983,protein dimerization activity; GO:0001228,transcriptional activator activity, RNA polymerase II transcription regulatory region sequence-specific DNA binding; GO:0006355,regulation of transcription, DNA-templated; GO:0006366,transcription by RNA polymerase II	--	At5g37800	ref|XP_009599823.1|	BH086_ARATH,RecName: Full=Putative transcription factor bHLH086; AltName: Full=Basic helix-loop-helix protein 86; Short=AtbHLH86; Short=bHLH 86; AltName: Full=Transcription factor EN 113; AltName: Full=bHLH transcription factor bHLH086;	A0A1S3ZCD9_TOBAC,SubName: Full=transcription factor bHLH83-like {ECO:0000313|RefSeq:XP_016461897.1};	basic helix-loop-helix family protein [Arabidopsis lyrata subsp. lyrata] gb|EFH63302.1| basic helix-loop-helix family protein [Arabidopsis lyrata subsp. lyrata]
Peaxi162Scf00003g00219	1755	1423	1357	1372	1573	1737	-0.174	0.182656	0.512996	--	Peaxi162Scf00003g00219	Peaxi162Scf00003	235038	239161	-	4124	protein_coding	GO:0005634,nucleus; GO:0003725,double-stranded RNA binding; GO:0004525,ribonuclease III activity; GO:0031054,pre-miRNA processing; GO:0031053,primary miRNA processing; GO:0030422,production of siRNA involved in RNA interference; GO:0090502,RNA phosphodiester bond hydrolysis, endonucleolytic	--	At1g09700	ref|XP_018625946.1|	DRB4_ORYSJ,RecName: Full=Double-stranded RNA-binding protein 4; AltName: Full=dsRNA-binding protein 4;	A0A1S4AAK7_TOBAC,SubName: Full=double-stranded RNA-binding protein 4-like isoform X2 {ECO:0000313|RefSeq:XP_016473667.1};	Double-stranded RNA-binding protein 4
Peaxi162Scf00003g00042	43	36	32	38	47	48	0.042	0.906286	0.969165	--	Peaxi162Scf00003g00042	Peaxi162Scf00003	407857	409245	+	1389	protein_coding	GO:0043231,intracellular membrane-bounded organelle; GO:0005739,mitochondrion; GO:0004519,endonuclease activity; GO:0003723,RNA binding; GO:0009451,RNA modification	K20291: COG4, COD1; conserved oligomeric Golgi complex subunit 4	At4g01400_1	ref|XP_009781730.1|	PP298_ARATH,RecName: Full=Pentatricopeptide repeat-containing protein At4g01400, mitochondrial; Flags: Precursor;	A0A1U7X5H5_NICSY,SubName: Full=pentatricopeptide repeat-containing protein At4g01400, mitochondrial-like {ECO:0000313|RefSeq:XP_009781730.1};	Pentatricopeptide repeat-containing protein
Peaxi162Scf00003g00415	236	242	267	238	285	222	-0.229	0.305438	0.641547	--	Peaxi162Scf00003g00415	Peaxi162Scf00003	410881	417465	+	6585	protein_coding	GO:0005509,calcium ion binding	K13448: CML; calcium-binding protein CML	At2g27480	ref|XP_015056876.1|	CML48_ARATH,RecName: Full=Probable calcium-binding protein CML48; AltName: Full=Calmodulin-like protein 48;	K4DA04_SOLLC,SubName: Full=Uncharacterized protein {ECO:0000313|EnsemblPlants:Solyc11g068460.1.1};	Zinc finger CCCH domain-containing protein 30
Peaxi162Scf00003g00416	2	1	0	0	3	1	0.25	0.91466	NA	--	Peaxi162Scf00003g00416	Peaxi162Scf00003	418586	418861	-	276	protein_coding	GO:0031083,BLOC-1 complex; GO:0005768,endosome; GO:0005739,mitochondrion; GO:0016197,endosomal transport; GO:0045324,late endosome to vacuole transport; GO:0048364,root development	--	At2g30330	ref|XP_019199170.1|	BL1S1_ARATH,RecName: Full=Biogenesis of lysosome-related organelles complex 1 subunit 1; Short=BLOC-1 subunit 1; AltName: Full=GCN5-like protein 1; AltName: Full=Protein RT14 homolog;	K4DA03_SOLLC,SubName: Full=Uncharacterized protein {ECO:0000313|EnsemblPlants:Solyc11g068450.1.1};	with no lysine (K) kinase 6
Peaxi162Scf00003g00413	69	48	41	118	101	90	0.764	0.0156409	0.136222	--	Peaxi162Scf00003g00413	Peaxi162Scf00003	421250	423597	-	2348	protein_coding	GO:0031083,BLOC-1 complex; GO:0005768,endosome; GO:0005739,mitochondrion; GO:0016197,endosomal transport; GO:0045324,late endosome to vacuole transport; GO:0048364,root development	K20185: BLOC1S1; biogenesis of lysosome-related organelles complex 1 subunit 1	At2g30330	ref|XP_009589442.1|	BL1S1_ARATH,RecName: Full=Biogenesis of lysosome-related organelles complex 1 subunit 1; Short=BLOC-1 subunit 1; AltName: Full=GCN5-like protein 1; AltName: Full=Protein RT14 homolog;	A0A1S4BHS5_TOBAC,SubName: Full=biogenesis of lysosome-related organelles complex 1 subunit 1-like {ECO:0000313|RefSeq:XP_016488430.1};	Biogenesis of lysosome-related organelles complex 1 subunit 1
Peaxi162Scf00003g00418	1106	1206	1003	1099	1083	1148	-0.217	0.0976299	0.382508	--	Peaxi162Scf00003g00418	Peaxi162Scf00003	441627	445548	-	3922	protein_coding	GO:0046658,anchored component of plasma membrane; GO:0005618,cell wall; GO:0005737,cytoplasm; GO:0005576,extracellular region; GO:0005634,nucleus; GO:0042973,glucan endo-1,3-beta-D-glucosidase activity; GO:0004553,hydrolase activity, hydrolyzing O-glycosyl compounds; GO:0030247,polysaccharide binding; GO:0005975,carbohydrate metabolic process; GO:0071555,cell wall organization; GO:0006952,defense…	--	At2g27500	ref|XP_019224040.1|	E1314_ARATH,RecName: Full=Glucan endo-1,3-beta-glucosidase 14; EC=3.2.1.39; AltName: Full=(1->3)-beta-glucan endohydrolase 14; Short=(1->3)-beta-glucanase 14; AltName: Full=Beta-1,3-endoglucanase 14; Short=Beta-1,3-glucanase 14; Flags: Precursor;	A0A1S4BMX3_TOBAC,SubName: Full=glucan endo-1,3-beta-glucosidase 14-like {ECO:0000313|RefSeq:XP_016490197.1};	Glucan endo-1,3-beta-glucosidase 14
Peaxi162Scf00003g00047	3	3	3	1	1	2	-1.405	0.320857	NA	--	Peaxi162Scf00003g00047	Peaxi162Scf00003	468720	469172	-	453	protein_coding	GO:0009507,chloroplast; GO:0009570,chloroplast stroma; GO:0009578,etioplast stroma; GO:0051537,2 iron, 2 sulfur cluster binding; GO:0009055,electron transfer activity; GO:0046872,metal ion binding; GO:0022900,electron transport chain	K02639: petF; ferredoxin	At2g27510	ref|XP_016467668.1|	FER3_MAIZE,RecName: Full=Ferredoxin-3, chloroplastic; AltName: Full=Ferredoxin III; Short=Fd III; Flags: Precursor;	A0A1S3ZTN7_TOBAC,RecName: Full=Ferredoxin {ECO:0000256|RuleBase:RU364001};	ferredoxin 3
Peaxi162Scf00003g00529	67	84	68	30	40	62	-0.969	0.0103771	0.106324	--	Peaxi162Scf00003g00529	Peaxi162Scf00003	484105	490121	-	6017	protein_coding	GO:0005737,cytoplasm; GO:0016020,membrane; GO:0043531,ADP binding; GO:0005524,ATP binding; GO:0009626,plant-type hypersensitive response	--	At3g46530	ref|XP_020547440.1|	R1B16_SOLDE,RecName: Full=Putative late blight resistance protein homolog R1B-16;	A0A068UBC3_COFCA,SubName: Full=Uncharacterized protein {ECO:0000313|EMBL:CDP05499.1};	NB-ARC domain-containing disease resistance protein
Peaxi162Scf00003g00052	490	480	412	834	684	664	0.443	0.0125845	0.118332	--	Peaxi162Scf00003g00052	Peaxi162Scf00003	494467	494919	-	453	protein_coding	GO:0009507,chloroplast; GO:0009570,chloroplast stroma; GO:0009578,etioplast stroma; GO:0051537,2 iron, 2 sulfur cluster binding; GO:0009055,electron transfer activity; GO:0046872,metal ion binding; GO:0022900,electron transport chain	K02639: petF; ferredoxin	At2g27510	ref|XP_019231231.1|	FER3_MAIZE,RecName: Full=Ferredoxin-3, chloroplastic; AltName: Full=Ferredoxin III; Short=Fd III; Flags: Precursor;	A0A1U7XV00_NICSY,RecName: Full=Ferredoxin {ECO:0000256|RuleBase:RU364001};	ferredoxin 3
Peaxi162Scf00003g00059	1351	1228	1132	2203	1913	1815	0.46	0.0021554	0.0358999	--	Peaxi162Scf00003g00059	Peaxi162Scf00003	503715	506392	-	2678	protein_coding	GO:0005829,cytosol; GO:0022625,cytosolic large ribosomal subunit; GO:0022626,cytosolic ribosome; GO:0005886,plasma membrane; GO:0009506,plasmodesma; GO:0042788,polysomal ribosome; GO:0003723,RNA binding; GO:0003735,structural constituent of ribosome; GO:0000470,maturation of LSU-rRNA; GO:0006412,translation	K02865: RP-L10Ae, RPL10A; large subunit ribosomal protein L10Ae	At1g08360	ref|XP_009623816.1|	R10A1_ARATH,RecName: Full=60S ribosomal protein L10a-1;	A0A1S3XIZ8_TOBAC,RecName: Full=Ribosomal protein {ECO:0000256|RuleBase:RU000659};	60S ribosomal protein L10a-1
Peaxi162Scf00003g00522	1375	1304	1410	2341	1848	1714	0.307	0.115605	0.414056	--	Peaxi162Scf00003g00522	Peaxi162Scf00003	533082	537490	+	4409	protein_coding	GO:0005750,mitochondrial respiratory chain complex III; GO:0006122,mitochondrial electron transport, ubiquinol to cytochrome c	K00419: QCR9, UCRC; ubiquinol-cytochrome c reductase subunit 9	At3g52730	gb|PHT35004.1|	QCR9_SOLTU,RecName: Full=Cytochrome b-c1 complex subunit 9; AltName: Full=Complex III subunit 9; AltName: Full=Complex III subunit X; AltName: Full=Ubiquinol-cytochrome c reductase complex 8.0 kDa protein;	A0A2G2VPU7_CAPBA,SubName: Full=Cytochrome b-c1 complex subunit 9 {ECO:0000313|EMBL:PHT35004.1};	ubiquinol-cytochrome C reductase UQCRX/QCR9-like family protein
Peaxi162Scf00003g00510	16	43	43	98	52	55	0.761	0.165133	0.488442	--	Peaxi162Scf00003g00510	Peaxi162Scf00003	546417	546836	-	420	protein_coding	GO:0005634,nucleus; GO:0080167,response to karrikin	--	At3g52740	ref|XP_009795844.1|	BIC1_ARATH,RecName: Full=Protein BIC1 {ECO:0000303|PubMed:27846570}; AltName: Full=BLUE-LIGHT INHIBITOR OF CRYPTOCHROMES 1 {ECO:0000303|PubMed:27846570};	A0A1U7Y9B6_NICSY,SubName: Full=uncharacterized protein LOC104242489 {ECO:0000313|RefSeq:XP_009795844.1};	Unknown protein
Peaxi162Scf00003g00057	82	107	75	70	76	84	-0.425	0.137201	0.44772	--	Peaxi162Scf00003g00057	Peaxi162Scf00003	559055	560326	+	1272	protein_coding	--	--	At1g67190	ref|XP_009772592.1|	FBL34_ARATH,RecName: Full=F-box/LRR-repeat protein At1g67190;	A0A1U7VXU1_NICSY,SubName: Full=F-box/LRR-repeat protein At1g67190-like isoform X2 {ECO:0000313|RefSeq:XP_009772592.1};	F-box/RNI-like superfamily protein
Peaxi162Scf00003g00523	16	23	21	18	22	13	-0.407	0.460982	0.757492	--	Peaxi162Scf00003g00523	Peaxi162Scf00003	567831	576523	+	8693	protein_coding	GO:0005634,nucleus; GO:0003700,DNA binding transcription factor activity; GO:0042803,protein homodimerization activity; GO:0043565,sequence-specific DNA binding; GO:0048653,anther development; GO:0071588,hydrogen peroxide mediated signaling pathway; GO:0002237,response to molecule of bacterial origin; GO:0006351,transcription, DNA-templated	K14431: TGA; transcription factor TGA	At1g08320_1	ref|XP_009613714.1|	TGA9_ARATH,RecName: Full=Transcription factor TGA9 {ECO:0000303|PubMed:20805327}; AltName: Full=Protein TGACG (TGA) motif-binding protein 9 {ECO:0000303|PubMed:20805327}; AltName: Full=bZIP transcription factor 21 {ECO:0000303|PubMed:11906833}; Short=AtbZIP21 {ECO:0000303|PubMed:11906833};	A0A1J6IMX9_NICAT,SubName: Full=Tgacg-sequence-specific dna-binding protein tga-2.1 {ECO:0000313|EMBL:OIT05628.1};	bZIP transcription factor family protein
Peaxi162Scf00003g00069	466	309	352	605	493	447	0.246	0.272769	0.610324	--	Peaxi162Scf00003g00069	Peaxi162Scf00003	640536	646327	+	5792	protein_coding	--	--	At3g51090	ref|XP_016432788.1|	--	A0A1S3WZ11_TOBAC,SubName: Full=protein FMP32, mitochondrial-like {ECO:0000313|RefSeq:XP_016432788.1};	Protein of unknown function (DUF1640)
Peaxi162Scf00003g00613	0	0	2	0	0	0	-2.191	0.586596	NA	--	Peaxi162Scf00003g00613	Peaxi162Scf00003	648060	653166	+	5107	protein_coding	GO:0005789,endoplasmic reticulum membrane; GO:0016021,integral component of membrane; GO:0004310,farnesyl-diphosphate farnesyltransferase activity; GO:0016491,oxidoreductase activity; GO:0051996,squalene synthase activity; GO:0006696,ergosterol biosynthetic process; GO:0008299,isoprenoid biosynthetic process	K00801: FDFT1; farnesyl-diphosphate farnesyltransferase [EC:2.5.1.21]	At4g34640	ref|XP_009594336.1|	FDFT_NICBE,RecName: Full=Squalene synthase; Short=SQS; Short=SS; EC=2.5.1.21; AltName: Full=FPP:FPP farnesyltransferase; AltName: Full=Farnesyl-diphosphate farnesyltransferase;	A0A1S3WYJ8_TOBAC,SubName: Full=squalene synthase-like isoform X1 {ECO:0000313|RefSeq:XP_016432790.1};	squalene synthase 1
Peaxi162Scf00003g00611	47	30	36	21	44	31	-0.453	0.319726	0.655653	--	Peaxi162Scf00003g00611	Peaxi162Scf00003	658055	663968	+	5914	protein_coding	GO:0009507,chloroplast; GO:0009941,chloroplast envelope; GO:0031969,chloroplast membrane; GO:0016021,integral component of membrane; GO:0015297,antiporter activity; GO:0015238,drug transmembrane transporter activity	--	At4g39030	ref|XP_019254870.1|	DTX46_ARATH,RecName: Full=Protein DETOXIFICATION 46, chloroplastic {ECO:0000303|PubMed:11739388}; Short=AtDTX46 {ECO:0000303|PubMed:11739388}; AltName: Full=Multidrug and toxic compound extrusion protein 46 {ECO:0000305}; Short=MATE protein 46 {ECO:0000305}; AltName: Full=Protein EDS5 HOMOLOGUE {ECO:0000303|PubMed:26055508}; Flags: Precursor;	A0A1S3WYS4_TOBAC,RecName: Full=Protein DETOXIFICATION {ECO:0000256|RuleBase:RU004914}; AltName: Full=Multidrug and toxic compound extrusion protein {ECO:0000256|RuleBase:RU004914};	MATE efflux family protein
Peaxi162Scf00003g00068	0	0	0	0	0	2	1.577	0.69653	NA	--	Peaxi162Scf00003g00068	Peaxi162Scf00003	688213	689408	+	1196	protein_coding	--	--	--	ref|XP_006357963.1|	--	M0ZJ65_SOLTU,SubName: Full=Uncharacterized protein {ECO:0000313|EnsemblPlants:PGSC0003DMT400001836};	Unknown protein
Peaxi162Scf00003g00717	386	444	355	354	364	483	-0.21	0.271451	0.609256	--	Peaxi162Scf00003g00717	Peaxi162Scf00003	694858	709639	+	14782	protein_coding	GO:0005871,kinesin complex; GO:0005874,microtubule; GO:0005739,mitochondrion; GO:0005524,ATP binding; GO:0016887,ATPase activity; GO:0046872,metal ion binding; GO:0008017,microtubule binding; GO:0003777,microtubule motor activity; GO:0007018,microtubule-based movement; GO:0031347,regulation of defense response	K11498: CENPE; centromeric protein E	At4g39050	ref|XP_009784122.1|	KN7D_ARATH,RecName: Full=Kinesin-like protein KIN-7D, mitochondrial {ECO:0000305}; AltName: Full=Mitochondria-targeted kinesin-related protein 2 {ECO:0000303|PubMed:11706156}; Flags: Precursor;	A0A1U7WW31_NICSY,SubName: Full=centromere-associated protein E-like isoform X1 {ECO:0000313|RefSeq:XP_009784122.1};	ATP binding microtubule motor family protein
Peaxi162Scf00003g00073	0	2	5	3	0	6	0.038	0.983911	NA	--	Peaxi162Scf00003g00073	Peaxi162Scf00003	710945	711442	+	498	protein_coding	--	--	At4g34630	ref|XP_019237035.1|	--	A0A1J6K033_NICAT,SubName: Full=Uncharacterized protein {ECO:0000313|EMBL:OIT22694.1};	Unknown protein
Peaxi162Scf00003g00077	1	0	0	5	0	0	2.04	0.57836	NA	--	Peaxi162Scf00003g00077	Peaxi162Scf00003	732761	733789	-	1029	protein_coding	GO:0005634,nucleus; GO:0003677,DNA binding; GO:0046872,metal ion binding; GO:0009851,auxin biosynthetic process; GO:0009734,auxin-activated signaling pathway; GO:0007275,multicellular organism development	--	At1g75520	ref|XP_019255330.1|	SRS5_ARATH,RecName: Full=Protein SHI RELATED SEQUENCE 5;	A0A1J6I112_NICAT,SubName: Full=Protein shi related sequence 1 {ECO:0000313|EMBL:OIS98187.1};	SHI-related sequence 5
Peaxi162Scf00003g00079	0	4	7	0	3	0	-2.162	0.349838	NA	--	Peaxi162Scf00003g00079	Peaxi162Scf00003	766095	768671	-	2577	protein_coding	GO:0016324,apical plasma membrane; GO:0009507,chloroplast; GO:0016021,integral component of membrane; GO:0005524,ATP binding; GO:0004674,protein serine/threonine kinase activity; GO:0080092,regulation of pollen tube growth	--	At4g39110	ref|XP_019254877.1|	Y4391_ARATH,RecName: Full=Probable receptor-like protein kinase At4g39110; EC=2.7.11.-; Flags: Precursor;	A0A1J6IKE6_NICAT,SubName: Full=Putative receptor-like protein kinase {ECO:0000313|EMBL:OIS98190.1};	Protein kinase superfamily protein
Peaxi162Scf00003g00719	778	553	521	790	780	845	0.171	0.28413	0.62039	--	Peaxi162Scf00003g00719	Peaxi162Scf00003	773173	778876	+	5704	protein_coding	GO:0005618,cell wall; GO:0031597,cytosolic proteasome complex; GO:0016020,membrane; GO:0031595,nuclear proteasome complex; GO:0005730,nucleolus; GO:0005886,plasma membrane; GO:0009506,plasmodesma; GO:0000502,proteasome complex; GO:0008540,proteasome regulatory particle, base subcomplex; GO:0005524,ATP binding; GO:0036402,proteasome-activating ATPase activity; GO:0017025,TBP-class protein binding;…	K03064: PSMC6, RPT4; 26S proteasome regulatory subunit T4	At1g45000	ref|XP_009607770.1|	PS10B_ARATH,RecName: Full=26S proteasome regulatory subunit S10B homolog B; AltName: Full=26S proteasome AAA-ATPase subunit RPT4b; AltName: Full=26S proteasome subunit S10B homolog B; AltName: Full=Regulatory particle triple-A ATPase subunit 4b;	A0A1S3ZBT5_TOBAC,SubName: Full=26S protease regulatory subunit S10B homolog B-like {ECO:0000313|RefSeq:XP_016461804.1};	26S protease regulatory subunit 10B homolog A
Peaxi162Scf00003g00728	909	874	776	834	840	976	-0.173	0.154201	0.472804	--	Peaxi162Scf00003g00728	Peaxi162Scf00003	780892	784654	-	3763	protein_coding	--	--	At4g39140	ref|XP_016461803.1|	--	A0A1S3ZBM8_TOBAC,SubName: Full=uncharacterized protein LOC107785092 {ECO:0000313|RefSeq:XP_016461803.1};	RING/U-box superfamily protein
Peaxi162Scf00003g00088	2	2	0	7	6	1	1.645	0.29464	NA	--	Peaxi162Scf00003g00088	Peaxi162Scf00003	793985	795445	-	1461	protein_coding	--	--	--	ref|XP_016571606.1|	--	A0A2G2WYR8_CAPBA,SubName: Full=Uncharacterized protein {ECO:0000313|EMBL:PHT50331.1};	Unknown protein
Peaxi162Scf00003g00813	71	140	117	105	109	105	-0.282	0.421122	0.731939	--	Peaxi162Scf00003g00813	Peaxi162Scf00003	807031	808508	-	1478	protein_coding	--	--	At1g13570	ref|XP_016477456.1|	FDL1_ARATH,RecName: Full=F-box/FBD/LRR-repeat protein At1g13570;	A0A1S4ALB6_TOBAC,SubName: Full=F-box/FBD/LRR-repeat protein At1g13570-like {ECO:0000313|RefSeq:XP_016477456.1};	F-box/FBD/LRR-repeat protein
Peaxi162Scf00003g00089	0	16	10	19	61	24	1.735	0.0969616	0.381058	--	Peaxi162Scf00003g00089	Peaxi162Scf00003	831207	838509	+	7303	protein_coding	--	--	--	ref|XP_018624208.1|	--	A0A1S4ALB6_TOBAC,SubName: Full=F-box/FBD/LRR-repeat protein At1g13570-like {ECO:0000313|RefSeq:XP_016477456.1};	Unknown protein
Peaxi162Scf00003g00086	0	0	0	1	4	3	3.625	0.150933	NA	--	Peaxi162Scf00003g00086	Peaxi162Scf00003	860431	874683	-	14253	protein_coding	GO:0005634,nucleus; GO:0003700,DNA binding transcription factor activity; GO:0046982,protein heterodimerization activity; GO:0043565,sequence-specific DNA binding; GO:0044212,transcription regulatory region DNA binding; GO:0009845,seed germination; GO:0006351,transcription, DNA-templated	--	At1g75390	ref|XP_009782351.1|	BZP44_ARATH,RecName: Full=bZIP transcription factor 44 {ECO:0000305}; Short=AtbZIP44 {ECO:0000303|PubMed:11906833};	A0A1U7WYG2_NICSY,SubName: Full=ocs element-binding factor 1-like {ECO:0000313|RefSeq:XP_009782351.1};	bZIP transcription factor [Capsicum chinense]
Peaxi162Scf00003g00095	0	0	0	6	1	0	3.483	0.307283	NA	--	Peaxi162Scf00003g00095	Peaxi162Scf00003	945623	949046	+	3424	protein_coding	--	--	--	--	--	--	Unknown protein
Peaxi162Scf00003g00096	0	0	0	2	2	6	3.933	0.0937522	NA	--	Peaxi162Scf00003g00096	Peaxi162Scf00003	950612	951118	+	507	protein_coding	GO:0009507,chloroplast; GO:0102059,2-cis,6-cis-farnesyl pyrophosphate synthase activity; GO:0102192,neryl-diphosphate:isopentenyl-diphosphate cistransferase activity	--	At5g58770	ref|XP_019255228.1|	ZFPS_SOLHA,RecName: Full=(2Z,6Z)-farnesyl diphosphate synthase, chloroplastic; EC=2.5.1.92; AltName: Full=Z,Z-FPP synthase; AltName: Full=Z,Z-farnesyl pyrophosphate synthase; Flags: Precursor;	A0A1J6IQV0_NICAT,RecName: Full=Alkyl transferase {ECO:0000256|RuleBase:RU363018}; EC=2.5.1.- {ECO:0000256|RuleBase:RU363018};	cis-prenyl transferase 9 [Solanum habrochaites]
Peaxi162Scf00003g01016	0	0	0	0	1	0	0.738	0.856521	NA	--	Peaxi162Scf00003g01016	Peaxi162Scf00003	1035591	1035932	+	342	protein_coding	GO:0005829,cytosol; GO:0047787,delta4-3-oxosteroid 5beta-reductase activity; GO:0035671,enone reductase activity; GO:0009611,response to wounding; GO:0008202,steroid metabolic process; GO:0010051,xylem and phloem pattern formation	K22419: VEP1; Delta4-3-oxosteroid 5beta-reductase [EC:1.3.1.3]	At4g24220	gb|AFZ41795.1|	VEP1_ARATH,RecName: Full=3-oxo-Delta(4,5)-steroid 5-beta-reductase; EC=1.3.1.3 {ECO:0000269|PubMed:19166903, ECO:0000269|PubMed:20598327, ECO:0000269|PubMed:22357344}; AltName: Full=Delta(4)-3-oxosteroid 5-beta-reductase; AltName: Full=Delta-4,5-steroid 5-beta-reductase; Short=At5beta-StR; AltName: Full=Progesterone 5-beta-reductase; Short=5beta-POR; AltName: Full=Protein VEIN PATTERNING 1;	M1G4Y5_9SOLA,SubName: Full=Putative progesterone 5-beta-reductase {ECO:0000313|EMBL:AFZ41795.1}; EC=1.3.99.6 {ECO:0000313|EMBL:AFZ41795.1};	progesterone 5beta reductase-B [Nicotiana tabacum]
Peaxi162Scf00003g01014	0	0	0	2	3	2	3.444	0.177129	NA	--	Peaxi162Scf00003g01014	Peaxi162Scf00003	1036047	1036851	+	805	protein_coding	GO:0050662,coenzyme binding; GO:0047787,delta4-3-oxosteroid 5beta-reductase activity; GO:0000166,nucleotide binding	K22419: VEP1; Delta4-3-oxosteroid 5beta-reductase [EC:1.3.1.3]	At4g24220	ref|XP_016485393.1|	5BPOR_DIGLA,RecName: Full=3-oxo-Delta(4,5)-steroid 5-beta-reductase; EC=1.3.1.3 {ECO:0000269|PubMed:16386278, ECO:0000269|PubMed:18032383}; AltName: Full=Delta(4)-3-oxosteroid 5-beta-reductase; AltName: Full=Delta-4,5-steroid 5-beta-reductase; Short=At5beta-StR; AltName: Full=Progesterone 5-beta-reductase; Short=5beta-POR;	A0A1S4B9B5_TOBAC,SubName: Full=3-oxo-Delta(4,5)-steroid 5-beta-reductase-like {ECO:0000313|RefSeq:XP_016485393.1};	RNase H family protein [Solanum demissum]
Peaxi162Scf00003g01015	0	0	0	0	0	2	1.577	0.69653	NA	--	Peaxi162Scf00003g01015	Peaxi162Scf00003	1036974	1042386	+	5413	protein_coding	--	--	--	gb|PHT28299.1|	--	A0A2G2V5S6_CAPBA,SubName: Full=Uncharacterized protein {ECO:0000313|EMBL:PHT28299.1};	RNase H family protein [Solanum demissum]
Peaxi162Scf00003g01013	0	0	4	21	10	6	2.931	0.045017	0.253402	--	Peaxi162Scf00003g01013	Peaxi162Scf00003	1071352	1072313	+	962	protein_coding	GO:0016491,oxidoreductase activity	K09841: ABA2; xanthoxin dehydrogenase [EC:1.1.1.288]	At1g52340	ref|XP_019257180.1|	SILD_FORIN,RecName: Full=Secoisolariciresinol dehydrogenase; EC=1.1.1.331; Flags: Fragment;	A0A1J6I6D8_NICAT,SubName: Full=Zerumbone synthase {ECO:0000313|EMBL:OIS96119.1};	NAD(P)-binding Rossmann-fold superfamily protein
Peaxi162Scf00003g01122	2621	2025	1815	1985	2208	2163	-0.236	0.080389	0.345078	--	Peaxi162Scf00003g01122	Peaxi162Scf00003	1079591	1087421	+	7831	protein_coding	GO:0000139,Golgi membrane; GO:0005886,plasma membrane; GO:0015031,protein transport	--	At4g39170	gb|PHU04636.1|	SFH6_ARATH,RecName: Full=Phosphatidylinositol/phosphatidylcholine transfer protein SFH6; AltName: Full=Protein SEC FOURTEEN HOMOLOGS 6; Short=AtSFH6;	A0A2G3BDV2_CAPCH,SubName: Full=Phosphatidylinositol/phosphatidylcholine transfer protein SFH8 {ECO:0000313|EMBL:PHU04636.1};	Sec14p-like phosphatidylinositol transfer family protein
Peaxi162Scf00003g01126	2	6	12	4	0	3	-1.796	0.191331	0.524153	--	Peaxi162Scf00003g01126	Peaxi162Scf00003	1088564	1092164	-	3601	protein_coding	GO:0000139,Golgi membrane; GO:0005886,plasma membrane; GO:0009908,flower development; GO:0015031,protein transport	--	At2g18180	ref|XP_019233961.1|	SFH3_ARATH,RecName: Full=Phosphatidylinositol/phosphatidylcholine transfer protein SFH3; AltName: Full=Protein SEC FOURTEEN HOMOLOGS 3; Short=AtSFH3;	A0A1J6KZL7_NICAT,SubName: Full=Phosphatidylinositolphosphatidylcholine transfer protein sfh3 {ECO:0000313|EMBL:OIT27047.1};	Sec14p-like phosphatidylinositol transfer family protein
Peaxi162Scf00003g01127	0	2	2	28	18	6	3.47	0.00390692	0.0549733	--	Peaxi162Scf00003g01127	Peaxi162Scf00003	1111433	1114458	-	3026	protein_coding	GO:0009507,chloroplast; GO:0005829,cytosol; GO:0047863,dimethylallylcistransferase activity; GO:0046872,metal ion binding; GO:0002094,polyprenyltransferase activity; GO:0016094,polyprenol biosynthetic process	--	At5g58780	ref|XP_009604619.1|	NDPS_SOLLC,RecName: Full=Dimethylallylcistransferase, chloroplastic; EC=2.5.1.28; AltName: Full=Neryl-diphosphate synthase; Flags: Precursor;	A0A1J6IQV0_NICAT,RecName: Full=Alkyl transferase {ECO:0000256|RuleBase:RU363018}; EC=2.5.1.- {ECO:0000256|RuleBase:RU363018};	cis-prenyl transferase 9 [Solanum habrochaites]
Peaxi162Scf00003g01123	1793	1590	1573	2438	2104	1885	0.158	0.33966	0.672931	--	Peaxi162Scf00003g01123	Peaxi162Scf00003	1125777	1128015	+	2239	protein_coding	GO:0005840,ribosome	--	At2g21580	ref|XP_011088427.1|	RS25_SOLLC,RecName: Full=40S ribosomal protein S25;	D5L5T4_GARJA,SubName: Full=Putative 40S ribosomal protein S25-1 {ECO:0000313|EMBL:ADE42971.1};	Ribosomal protein S25 family protein
Peaxi162Scf00003g00113	0	2	3	58	26	59	4.588	3.18887e-07	2.91558e-05	up	Peaxi162Scf00003g00113	Peaxi162Scf00003	1151239	1158822	+	7584	protein_coding	GO:0005783,endoplasmic reticulum; GO:0005789,endoplasmic reticulum membrane; GO:0016021,integral component of membrane; GO:0005886,plasma membrane; GO:0102966,arachidoyl-CoA:1-dodecanol O-acyltransferase activity; GO:0004144,diacylglycerol O-acyltransferase activity; GO:0047196,long-chain-alcohol O-fatty-acyltransferase activity; GO:0103095,wax ester synthase activity; GO:0019432,triglyceride bio…	K15406: WSD1; wax-ester synthase / diacylglycerol O-acyltransferase [EC:2.3.1.75 2.3.1.20]	At5g53390	ref|XP_019189003.1|	WSD1_ARATH,RecName: Full=O-acyltransferase WSD1; AltName: Full=Diacylglycerol O-acyltransferase; Short=DGAT; EC=2.3.1.20; AltName: Full=Long-chain-alcohol O-fatty-acyltransferase; EC=2.3.1.75; AltName: Full=Wax synthase; Short=WS;	A0A2G3CX66_CAPCH,SubName: Full=Uncharacterized protein {ECO:0000313|EMBL:PHU23315.1};	O-acyltransferase (WSD1-like) family protein
Peaxi162Scf00003g01121	89	199	170	561	229	270	0.975	0.0325933	0.211105	--	Peaxi162Scf00003g01121	Peaxi162Scf00003	1169674	1171657	-	1984	protein_coding	--	--	--	ref|XP_009774558.1|	--	A0A1S4BIH0_TOBAC,SubName: Full=F-box protein At2g16365-like isoform X1 {ECO:0000313|RefSeq:XP_016488660.1, ECO:0000313|RefSeq:XP_016488661.1, ECO:0000313|RefSeq:XP_016488662.1};	F-box family protein, putative isoform 1
Peaxi162Scf00003g01220	1255	1133	1126	1518	1487	1495	0.135	0.245769	0.584137	--	Peaxi162Scf00003g01220	Peaxi162Scf00003	1195415	1199966	+	4552	protein_coding	GO:0005801,cis-Golgi network; GO:0005783,endoplasmic reticulum; GO:0005794,Golgi apparatus; GO:0016021,integral component of membrane; GO:0006890,retrograde vesicle-mediated transport, Golgi to ER	--	At2g21600	ref|XP_009790555.1|	RER1B_ARATH,RecName: Full=Protein RER1B; Short=AtRER1B;	A0A1S4C9Y0_TOBAC,RecName: Full=Protein RER1 {ECO:0000256|PIRNR:PIRNR016013};	Rer1 family protein
Peaxi162Scf00003g01221	88	48	39	336	178	101	1.64	0.00106659	0.0215798	up	Peaxi162Scf00003g01221	Peaxi162Scf00003	1200387	1203819	-	3433	protein_coding	GO:0005737,cytoplasm; GO:0016491,oxidoreductase activity	K21568: PLR; pinoresinol/lariciresinol reductase [EC:1.23.1.1 1.23.1.2 1.23.1.3 1.23.1.4]	At4g39230	ref|XP_009615012.1|	IFRH_SOLTU,RecName: Full=Isoflavone reductase homolog; EC=1.3.1.-; AltName: Full=CP100;	A0A1U7XES3_NICSY,SubName: Full=isoflavone reductase homolog {ECO:0000313|RefSeq:XP_009790557.1};	Isoflavone reductase homolog
Peaxi162Scf00003g00125	1	0	0	0	0	2	0.615	0.879093	NA	--	Peaxi162Scf00003g00125	Peaxi162Scf00003	1217733	1217981	-	249	protein_coding	GO:0005634,nucleus; GO:0003677,DNA binding; GO:0048262,determination of dorsal/ventral asymmetry; GO:0009908,flower development; GO:0006355,regulation of transcription, DNA-templated; GO:0006351,transcription, DNA-templated	--	At4g39250	ref|XP_019261398.1|	RAD_ANTMA,RecName: Full=Transcription factor RADIALIS;	A0A1S4AR87_TOBAC,SubName: Full=protein RADIALIS-like 1 {ECO:0000313|RefSeq:XP_016479262.1};	Transcription factor RADIALIS
Peaxi162Scf00003g01226	1161	1495	1778	4038	2728	2782	0.869	0.00167161	0.0301817	--	Peaxi162Scf00003g01226	Peaxi162Scf00003	1236638	1241249	-	4612	protein_coding	--	--	--	--	--	--	glycine-rich RNA-binding protein 2
Peaxi162Scf00003g01338	1029	832	696	831	924	1149	-0.034	0.841982	0.947809	--	Peaxi162Scf00003g01338	Peaxi162Scf00003	1300580	1306389	+	5810	protein_coding	GO:0030864,cortical actin cytoskeleton; GO:0005829,cytosol; GO:0003779,actin binding; GO:0008179,adenylate cyclase binding; GO:0030036,actin cytoskeleton organization; GO:0008154,actin polymerization or depolymerization; GO:0007163,establishment or maintenance of cell polarity; GO:0045761,regulation of adenylate cyclase activity; GO:0007165,signal transduction; GO:0009826,unidimensional cell grow…	K17261: CAP1_2, SRV2; adenylyl cyclase-associated protein	At4g34490	ref|XP_019254196.1|	ACAP1_ARATH,RecName: Full=Cyclase-associated protein 1; Short=AtCAP1; AltName: Full=Adenylyl cyclase-associated protein;	A0A1J6HYU6_NICAT,RecName: Full=Adenylyl cyclase-associated protein {ECO:0000256|RuleBase:RU000647};	Adenylyl cyclase-associated protein 2
Peaxi162Scf00003g01343	4	3	9	9	4	9	0.203	0.83312	0.945258	--	Peaxi162Scf00003g01343	Peaxi162Scf00003	1307114	1311404	-	4291	protein_coding	GO:0016021,integral component of membrane; GO:0005622,intracellular; GO:0005886,plasma membrane; GO:0005524,ATP binding; GO:0004672,protein kinase activity; GO:0004675,transmembrane receptor protein serine/threonine kinase activity; GO:0009738,abscisic acid-activated signaling pathway; GO:0019722,calcium-mediated signaling; GO:0007166,cell surface receptor signaling pathway; GO:0048364,root devel…	--	At2g18470	ref|XP_019254194.1|	PERK4_ARATH,RecName: Full=Proline-rich receptor-like protein kinase PERK4; EC=2.7.11.1; AltName: Full=Proline-rich extensin-like receptor kinase 4; Short=AtPERK4;	A0A1J6IQT4_NICAT,SubName: Full=Proline-rich receptor-like protein kinase perk7 {ECO:0000313|EMBL:OIS97512.1};	Protein kinase superfamily protein
Peaxi162Scf00003g01323	13	7	6	23	12	12	0.663	0.355376	0.684934	--	Peaxi162Scf00003g01323	Peaxi162Scf00003	1315828	1318264	-	2437	protein_coding	--	--	--	ref|XP_016485140.1|	--	A0A1S4B884_TOBAC,SubName: Full=uncharacterized protein LOC107805586 {ECO:0000313|RefSeq:XP_016485140.1};	Unknown protein
Peaxi162Scf00003g01332	1541	1313	1178	1314	1275	1534	-0.187	0.128287	0.433681	--	Peaxi162Scf00003g01332	Peaxi162Scf00003	1335543	1341956	+	6414	protein_coding	GO:0009570,chloroplast stroma; GO:0004252,serine-type endopeptidase activity	K01358: clpP, CLPP; ATP-dependent Clp protease, protease subunit [EC:3.4.21.92]	At1g11750	ref|XP_016491765.1|	CLPP6_ARATH,RecName: Full=ATP-dependent Clp protease proteolytic subunit 6, chloroplastic {ECO:0000303|PubMed:11299370}; EC=3.4.21.92; AltName: Full=Endopeptidase ClpP6 {ECO:0000303|PubMed:11299370}; Short=nClpP6; AltName: Full=nClpP1; Flags: Precursor;	A0A1S4BS96_TOBAC,RecName: Full=ATP-dependent Clp protease proteolytic subunit {ECO:0000256|RuleBase:RU003567};	ATP-dependent Clp protease proteolytic subunit 1
Peaxi162Scf00003g01333	295	241	296	301	349	366	0.059	0.756784	0.910459	--	Peaxi162Scf00003g01333	Peaxi162Scf00003	1344880	1347935	+	3056	protein_coding	--	K17279: REEP5_6; receptor expression-enhancing protein 5/6	At4g36720	ref|XP_009796037.1|	HA22K_ARATH,RecName: Full=HVA22-like protein k; Short=AtHVA22k;	A0A1U7XVJ5_NICSY,RecName: Full=HVA22-like protein {ECO:0000256|RuleBase:RU362006};	Receptor expression-enhancing protein 5
Peaxi162Scf00003g01334	180	176	164	183	171	223	-0.077	0.700296	0.887023	--	Peaxi162Scf00003g01334	Peaxi162Scf00003	1371080	1375442	+	4363	protein_coding	GO:0009535,chloroplast thylakoid membrane; GO:0016021,integral component of membrane; GO:0017004,cytochrome complex assembly	K07399: resB, ccs1; cytochrome c biogenesis protein	At1g49380	ref|XP_009796039.1|	CCS1_ARATH,RecName: Full=Cytochrome c biogenesis protein CCS1, chloroplastic; AltName: Full=C-type cytochrome synthesis protein 1; Flags: Precursor;	A0A1U7Y9W7_NICSY,SubName: Full=cytochrome c biogenesis protein CCS1, chloroplastic {ECO:0000313|RefSeq:XP_009796039.1};	Cytochrome c biogenesis protein CcsB
Peaxi162Scf00003g01335	8	69	36	50	0	23	-0.875	0.472385	0.764614	--	Peaxi162Scf00003g01335	Peaxi162Scf00003	1377400	1382235	+	4836	protein_coding	GO:0016021,integral component of membrane; GO:0005774,vacuolar membrane; GO:0015297,antiporter activity; GO:0015238,drug transmembrane transporter activity; GO:0006855,drug transmembrane transport	K03327: TC.MATE, SLC47A, norM, mdtK, dinF; multidrug resistance protein, MATE family	At1g47530	ref|XP_009626790.1|	DTX33_ARATH,RecName: Full=Protein DETOXIFICATION 33 {ECO:0000303|PubMed:11739388}; Short=AtDTX33 {ECO:0000303|PubMed:11739388}; AltName: Full=Multidrug and toxic compound extrusion protein 33 {ECO:0000305}; Short=MATE protein 33 {ECO:0000305};	M1AEZ0_SOLTU,RecName: Full=Protein DETOXIFICATION {ECO:0000256|RuleBase:RU004914}; AltName: Full=Multidrug and toxic compound extrusion protein {ECO:0000256|RuleBase:RU004914};	MATE efflux family protein
Peaxi162Scf00003g01433	210	93	72	85	40	115	-0.836	0.0906148	0.367765	--	Peaxi162Scf00003g01433	Peaxi162Scf00003	1383170	1402113	+	18944	protein_coding	GO:0009507,chloroplast; GO:0009941,chloroplast envelope; GO:0009706,chloroplast inner membrane; GO:0009570,chloroplast stroma; GO:0009534,chloroplast thylakoid; GO:0009535,chloroplast thylakoid membrane; GO:0098807,chloroplast thylakoid membrane protein complex; GO:0015031,protein transport	--	At3g18890	ref|XP_009626794.1|	TIC62_ARATH,RecName: Full=Protein TIC 62, chloroplastic {ECO:0000303|PubMed:12426385}; AltName: Full=Translocon at the inner envelope membrane of chloroplasts 62 {ECO:0000303|PubMed:12426385}; Short=AtTIC62 {ECO:0000303|PubMed:12426385}; Flags: Precursor;	A0A1J6IKF4_NICAT,SubName: Full=Protein tic 62, chloroplastic {ECO:0000313|EMBL:OIS98198.1};	Protein TIC 62, chloroplastic
Peaxi162Scf00003g00149	0	0	1	0	0	0	-1.186	0.771357	NA	--	Peaxi162Scf00003g00149	Peaxi162Scf00003	1413234	1415118	-	1885	protein_coding	--	--	--	ref|XP_019255332.1|	--	A0A1J6HZF5_NICAT,SubName: Full=Uncharacterized protein {ECO:0000313|EMBL:OIS98197.1};	Fasciclin-like arabinogalactan protein
Peaxi162Scf00003g01434	13	32	25	4	1	27	-1.42	0.171006	0.496182	--	Peaxi162Scf00003g01434	Peaxi162Scf00003	1425235	1427812	+	2578	protein_coding	--	--	At5g66600	ref|XP_016497358.1|	--	A0A1S4C896_TOBAC,SubName: Full=uncharacterized protein LOC107816180 isoform X1 {ECO:0000313|RefSeq:XP_016497358.1};	Protein of unknown function, DUF547
Peaxi162Scf00003g01410	0	0	0	0	1	0	0.738	0.856521	NA	--	Peaxi162Scf00003g01410	Peaxi162Scf00003	1442329	1442850	-	522	protein_coding	--	--	At5g66580	ref|XP_009791422.1|	--	A0A1U7XH89_NICSY,SubName: Full=uncharacterized protein LOC104238684 {ECO:0000313|RefSeq:XP_009791422.1};	Unknown protein
Peaxi162Scf00003g00147	39	60	43	31	53	71	-0.116	0.791339	0.927184	--	Peaxi162Scf00003g00147	Peaxi162Scf00003	1444698	1446303	+	1606	protein_coding	GO:0043231,intracellular membrane-bounded organelle; GO:0004519,endonuclease activity; GO:0003723,RNA binding; GO:0009451,RNA modification	--	At2g15980	ref|XP_006349623.1|	PP155_ARATH,RecName: Full=Pentatricopeptide repeat-containing protein At2g15980;	M1AEX2_SOLTU,SubName: Full=Uncharacterized protein {ECO:0000313|EnsemblPlants:PGSC0003DMT400021317};	Pentatricopeptide repeat-containing protein
Peaxi162Scf00003g00148	194	163	134	414	355	157	0.72	0.06069	0.300181	--	Peaxi162Scf00003g00148	Peaxi162Scf00003	1450992	1451720	+	729	protein_coding	GO:0030246,carbohydrate binding; GO:0016567,protein ubiquitination	--	At2g02360	ref|XP_018628494.1|	P2B10_ARATH,RecName: Full=F-box protein PP2-B10; AltName: Full=Protein PHLOEM PROTEIN 2-LIKE B10; Short=AtPP2-B10;	A0A1U7UT99_NICSY,SubName: Full=F-box protein PP2-B10-like isoform X1 {ECO:0000313|RefSeq:XP_009757438.1};	phloem protein 2-B2
Peaxi162Scf00003g01435	0	0	0	10	2	0	4.261	0.14564	NA	--	Peaxi162Scf00003g01435	Peaxi162Scf00003	1475913	1476366	+	454	protein_coding	GO:0005773,vacuole; GO:0070566,adenylyltransferase activity; GO:0019899,enzyme binding; GO:0080123,jasmonate-amino synthetase activity; GO:0071365,cellular response to auxin stimulus; GO:0009864,induced systemic resistance, jasmonic acid mediated signaling pathway; GO:0009694,jasmonic acid metabolic process; GO:0031348,negative regulation of defense response; GO:0009640,photomorphogenesis; GO:000…	K14506: JAR1; jasmonic acid-amino synthetase	At2g46370	ref|XP_015167702.1|	GH35_ORYSJ,RecName: Full=Jasmonic acid-amido synthetase JAR1 {ECO:0000305}; EC=6.3.2.-; AltName: Full=Auxin-responsive GH3-like protein 5 {ECO:0000303|PubMed:15856348}; Short=OsGH3-5 {ECO:0000303|PubMed:15856348}; AltName: Full=Indole-3-acetic acid-amido synthetase GH3.5 {ECO:0000305}; AltName: Full=Jasmonate-amino acid synthetase JAR1 {ECO:0000305}; AltName: Full=Protein JASMONATE RESISTANT 1 {E…	M0ZGG1_SOLTU,SubName: Full=Uncharacterized protein {ECO:0000313|EnsemblPlants:PGSC0003DMT400000283};	Unknown protein
Peaxi162Scf00003g01510	0	0	0	0	0	2	1.577	0.69653	NA	--	Peaxi162Scf00003g01510	Peaxi162Scf00003	1492655	1502290	-	9636	protein_coding	GO:0050636,vinorine synthase activity; GO:0009820,alkaloid metabolic process	--	At3g26040	ref|XP_009778572.1|	VINSY_RAUSE,RecName: Full=Vinorine synthase; EC=2.3.1.160;	A0A1U7WF38_NICSY,SubName: Full=vinorine synthase-like {ECO:0000313|RefSeq:XP_009778572.1};	HXXXD-type acyl-transferase family protein
Peaxi162Scf00003g01523	763	996	837	1285	1069	968	0.13	0.54552	0.808682	--	Peaxi162Scf00003g01523	Peaxi162Scf00003	1526625	1531727	-	5103	protein_coding	--	--	--	--	--	--	--
Peaxi162Scf00003g00154	2	2	3	2	1	2	-0.725	0.61323	NA	--	Peaxi162Scf00003g00154	Peaxi162Scf00003	1546828	1547073	-	246	protein_coding	--	--	--	gb|PHT57549.1|	--	A0A2G2YR58_CAPAN,SubName: Full=Uncharacterized protein {ECO:0000313|EMBL:PHT72236.1};	Unknown protein
Peaxi162Scf00003g01631	31	16	11	35	16	14	-0.01	0.987413	0.996737	--	Peaxi162Scf00003g01631	Peaxi162Scf00003	1584424	1600169	+	15746	protein_coding	GO:0033987,2-hydroxyisoflavanone dehydratase activity; GO:0052689,carboxylic ester hydrolase activity; GO:0009813,flavonoid biosynthetic process; GO:0009717,isoflavonoid biosynthetic process; GO:0046287,isoflavonoid metabolic process	--	At1g47480	dbj|GAY58188.1|	HIDM_GLYEC,RecName: Full=2-hydroxyisoflavanone dehydratase; EC=3.1.1.1; EC=4.2.1.105; AltName: Full=Carboxylesterase HIDM;	A0A2H5Q0M9_CITUN,SubName: Full=Uncharacterized protein {ECO:0000313|EMBL:GAY58188.1};	alpha/beta-Hydrolases superfamily protein
Peaxi162Scf00003g01630	69	47	29	159	45	45	0.608	0.316904	0.652391	--	Peaxi162Scf00003g01630	Peaxi162Scf00003	1600865	1603628	-	2764	protein_coding	GO:0009507,chloroplast; GO:0051539,4 iron, 4 sulfur cluster binding; GO:0048307,ferredoxin-nitrite reductase activity; GO:0020037,heme binding; GO:0046872,metal ion binding; GO:0042128,nitrate assimilation	K00366: nirA; ferredoxin-nitrite reductase [EC:1.7.7.1]	At2g15620	ref|XP_006349625.1|	NIR_BETPN,RecName: Full=Ferredoxin--nitrite reductase, chloroplastic; EC=1.7.7.1; Flags: Precursor;	M1AEW6_SOLTU,SubName: Full=Uncharacterized protein {ECO:0000313|EnsemblPlants:PGSC0003DMT400021310};	nitrite reductase
Peaxi162Scf00003g00168	12	7	8	55	7	21	1.426	0.0939965	0.374841	--	Peaxi162Scf00003g00168	Peaxi162Scf00003	1632730	1633650	-	921	protein_coding	GO:0033987,2-hydroxyisoflavanone dehydratase activity; GO:0052689,carboxylic ester hydrolase activity; GO:0009813,flavonoid biosynthetic process; GO:0009717,isoflavonoid biosynthetic process; GO:0046287,isoflavonoid metabolic process	K20506: TCEA; tuliposide A-converting enzyme [EC:4.2.99.22]	At3g48700	gb|PHU29354.1|	HIDM_GLYEC,RecName: Full=2-hydroxyisoflavanone dehydratase; EC=3.1.1.1; EC=4.2.1.105; AltName: Full=Carboxylesterase HIDM;	A0A2G3DEF3_CAPCH,SubName: Full=Uncharacterized protein {ECO:0000313|EMBL:PHU29354.1};	alpha/beta-Hydrolases superfamily protein
Peaxi162Scf00003g01632	192	196	183	190	168	175	-0.323	0.102557	0.391599	--	Peaxi162Scf00003g01632	Peaxi162Scf00003	1642846	1646764	+	3919	protein_coding	--	--	At3g50620	ref|XP_009783558.1|	--	A0A1U7WY76_NICSY,SubName: Full=uncharacterized protein LOC104232140 {ECO:0000313|RefSeq:XP_009783558.1};	P-loop containing nucleoside triphosphate hydrolases superfamily protein
Peaxi162Scf00003g01629	272	234	254	278	333	231	-0.072	0.752298	0.908952	--	Peaxi162Scf00003g01629	Peaxi162Scf00003	1652779	1655686	+	2908	protein_coding	GO:0010494,cytoplasmic stress granule; GO:0005634,nucleus; GO:0008143,poly(A) binding; GO:0034605,cellular response to heat; GO:0006397,mRNA processing	--	At3g19130	ref|XP_016441430.1|	RBP47_NICPL,RecName: Full=Polyadenylate-binding protein RBP47; Short=Poly(A)-binding protein RBP47; AltName: Full=RNA-binding protein 47; Short=NplRBP47;	A0A1S3XN77_TOBAC,SubName: Full=polyadenylate-binding protein RBP47-like {ECO:0000313|RefSeq:XP_016441430.1};	RNA-binding (RRM/RBD/RNP motifs) family protein
Peaxi162Scf00003g01725	0	1	0	2	0	0	0.715	0.85931	NA	--	Peaxi162Scf00003g01725	Peaxi162Scf00003	1753819	1759437	+	5619	protein_coding	GO:0005576,extracellular region; GO:0004185,serine-type carboxypeptidase activity; GO:0051603,proteolysis involved in cellular protein catabolic process	K16297: SCPL-II; serine carboxypeptidase-like clade II [EC:3.4.16.-]	At3g63470	ref|XP_018631697.1|	SCP40_ARATH,RecName: Full=Serine carboxypeptidase-like 40; EC=3.4.16.-; Flags: Precursor;	A0A1S3ZHF1_TOBAC,RecName: Full=Carboxypeptidase {ECO:0000256|RuleBase:RU361156}; EC=3.4.16.- {ECO:0000256|RuleBase:RU361156};	serine carboxypeptidase-like 40
Peaxi162Scf00003g01723	395	344	318	395	414	476	0.06	0.681561	0.879642	--	Peaxi162Scf00003g01723	Peaxi162Scf00003	1760866	1768087	-	7222	protein_coding	--	--	At5g36210	ref|XP_009783554.1|	--	A0A1U7X9F1_NICSY,SubName: Full=uncharacterized protein LOC104232138 {ECO:0000313|RefSeq:XP_009783554.1};	Acylamino-acid-releasing enzyme, putative isoform 1
Peaxi162Scf00003g00181	16	10	18	9	11	10	-0.783	0.226125	0.563504	--	Peaxi162Scf00003g00181	Peaxi162Scf00003	1793725	1795188	-	1464	protein_coding	GO:0005789,endoplasmic reticulum membrane; GO:0016021,integral component of membrane; GO:0020037,heme binding; GO:0005506,iron ion binding; GO:0004497,monooxygenase activity; GO:0016705,oxidoreductase activity, acting on paired donors, with incorporation or reduction of molecular oxygen	K20769: CYP94A5; fatty acid omega-hydroxylase [EC:1.14.-.-]	At3g48520	ref|XP_019264337.1|	C94A2_VICSA,RecName: Full=Cytochrome P450 94A2; EC=1.14.-.-; AltName: Full=P450-dependent fatty acid omega-hydroxylase;	A0A2G3BAW2_CAPCH,SubName: Full=Uncharacterized protein {ECO:0000313|EMBL:PHU03631.1};	Cytochrome P450 superfamily protein
Peaxi162Scf00003g01820	90	63	64	83	80	70	-0.108	0.709995	0.892259	--	Peaxi162Scf00003g01820	Peaxi162Scf00003	1802656	1803132	-	477	protein_coding	--	--	--	ref|XP_016516171.1|	--	A0A1S4DRX5_TOBAC,SubName: Full=uncharacterized protein LOC107832807 {ECO:0000313|RefSeq:XP_016516171.1, ECO:0000313|RefSeq:XP_016516172.1, ECO:0000313|RefSeq:XP_016516173.1};	Unknown protein
Peaxi162Scf00003g01811	0	0	0	0	0	2	1.577	0.69653	NA	--	Peaxi162Scf00003g01811	Peaxi162Scf00003	1816320	1816582	+	263	protein_coding	--	--	--	ref|XP_016441435.1|	--	A0A1S3XN80_TOBAC,SubName: Full=uncharacterized protein LOC107767036 {ECO:0000313|RefSeq:XP_016441435.1};	Unknown protein
Peaxi162Scf00003g00183	678	542	535	821	460	315	-0.337	0.340821	0.673901	--	Peaxi162Scf00003g00183	Peaxi162Scf00003	1819754	1821089	+	1336	protein_coding	GO:0005789,endoplasmic reticulum membrane; GO:0016021,integral component of membrane; GO:0020037,heme binding; GO:0005506,iron ion binding; GO:0004497,monooxygenase activity; GO:0016705,oxidoreductase activity, acting on paired donors, with incorporation or reduction of molecular oxygen	K20768: CYP94A2; cytochrome P450 family 94 subfamily A polypeptide 2	At3g48520	ref|XP_019264337.1|	C94A2_VICSA,RecName: Full=Cytochrome P450 94A2; EC=1.14.-.-; AltName: Full=P450-dependent fatty acid omega-hydroxylase;	A0A2G3BAW2_CAPCH,SubName: Full=Uncharacterized protein {ECO:0000313|EMBL:PHU03631.1};	Cytochrome P450 superfamily protein
Peaxi162Scf00003g01822	188	242	303	46	10	325	-1.24	0.304084	0.640545	--	Peaxi162Scf00003g01822	Peaxi162Scf00003	1842093	1843573	+	1481	protein_coding	GO:0005789,endoplasmic reticulum membrane; GO:0016021,integral component of membrane; GO:0020037,heme binding; GO:0005506,iron ion binding; GO:0004497,monooxygenase activity; GO:0016705,oxidoreductase activity, acting on paired donors, with incorporation or reduction of molecular oxygen	K20768: CYP94A2; cytochrome P450 family 94 subfamily A polypeptide 2	At3g48520	ref|XP_019264337.1|	C94A2_VICSA,RecName: Full=Cytochrome P450 94A2; EC=1.14.-.-; AltName: Full=P450-dependent fatty acid omega-hydroxylase;	A0A2G3BAW2_CAPCH,SubName: Full=Uncharacterized protein {ECO:0000313|EMBL:PHU03631.1};	Cytochrome P450 superfamily protein
Peaxi162Scf00003g01815	0	1	1	0	0	0	-2.139	0.595792	NA	--	Peaxi162Scf00003g01815	Peaxi162Scf00003	1860816	1863161	+	2346	protein_coding	GO:0005789,endoplasmic reticulum membrane; GO:0016021,integral component of membrane; GO:0020037,heme binding; GO:0005506,iron ion binding; GO:0004497,monooxygenase activity; GO:0016705,oxidoreductase activity, acting on paired donors, with incorporation or reduction of molecular oxygen	K13407: CYP94A1; fatty acid omega-hydroxylase [EC:1.14.-.-]	At3g48520	ref|XP_019264337.1|	C94A1_VICSA,RecName: Full=Cytochrome P450 94A1; EC=1.14.-.-; AltName: Full=P450-dependent fatty acid omega-hydroxylase;	A0A2G3BAW2_CAPCH,SubName: Full=Uncharacterized protein {ECO:0000313|EMBL:PHU03631.1};	Cytochrome P450 superfamily protein
Peaxi162Scf00003g00197	0	0	1	0	0	0	-1.186	0.771357	NA	--	Peaxi162Scf00003g00197	Peaxi162Scf00003	1884503	1892010	+	7508	protein_coding	--	--	--	--	--	--	Unknown protein
Peaxi162Scf00003g01911	2	1	0	3	2	2	1.054	0.548031	NA	--	Peaxi162Scf00003g01911	Peaxi162Scf00003	1898772	1905325	-	6554	protein_coding	--	--	--	ref|XP_009799483.1|	--	A0A1U7Y8Q3_NICSY,SubName: Full=uncharacterized protein LOC104245559 {ECO:0000313|RefSeq:XP_009799483.1};	Unknown protein
Peaxi162Scf00003g01934	1	12	26	2	0	2	-3.592	0.0138003	0.126232	--	Peaxi162Scf00003g01934	Peaxi162Scf00003	1910609	1913972	-	3364	protein_coding	GO:0030529,NA; GO:0005634,nucleus; GO:0003723,RNA binding; GO:0006355,regulation of transcription, DNA-templated; GO:0006396,RNA processing; GO:0006351,transcription, DNA-templated	K15191: LARP7; La-related protein 7	At3g19090	ref|XP_019239428.1|	LRP6C_ARATH,RecName: Full=La-related protein 6C; Short=AtLARP6c;	A0A1J6JTH4_NICAT,SubName: Full=La-related protein 6c {ECO:0000313|EMBL:OIT21029.1};	RNA-binding protein
Peaxi162Scf00003g01938	990	1034	844	788	781	1128	-0.317	0.0791158	0.342169	--	Peaxi162Scf00003g01938	Peaxi162Scf00003	1924348	1942468	+	18121	protein_coding	GO:0005634,nucleus; GO:0003729,mRNA binding; GO:0042868,antisense RNA metabolic process; GO:0031047,gene silencing by RNA; GO:0006379,mRNA cleavage; GO:0006397,mRNA processing; GO:0045892,negative regulation of transcription, DNA-templated; GO:0060968,regulation of gene silencing; GO:0031123,RNA 3'-end processing	K14408: CSTF3, RNA14; cleavage stimulation factor subunit 3	At1g17760	ref|XP_016476872.1|	CTF77_ARATH,RecName: Full=Cleavage stimulation factor subunit 77 {ECO:0000303|PubMed:12379796}; Short=AtCstF-77 {ECO:0000303|PubMed:12379796}; Short=AtCstF77 {ECO:0000303|PubMed:16282318}; AltName: Full=CF-1 77 kDa subunit {ECO:0000305}; AltName: Full=Cleavage stimulation factor 77 kDa subunit {ECO:0000305}; Short=CSTF 77 kDa subunit {ECO:0000305}; AltName: Full=Protein SUPPRESSORS OF OVEREXPRESS…	A0A1S4AJJ8_TOBAC,SubName: Full=cleavage stimulation factor subunit 77-like isoform X4 {ECO:0000313|RefSeq:XP_016476872.1};	mRNA 3'-end-processing protein rna14
[truncated: 25,535 more rows]
