# Supplementary material for: PaACL silencing accelerates flower senescence and changes the proteome to maintain metabolic homeostasis in Petunia hybrida
Source: J Exp Bot. 2020 May 4;71(16):4858–76. doi: 10.1093/jxb/eraa208 (PMC7475263; doi:10.1093/jxb/eraa208)
Supplement: eraa208_suppl_Supplementary_Dataset_S5-S8 [file eraa208_suppl_supplementary_dataset_s5-s8.xlsx]

## Sheet: S5-1
Supplemental Data 5 Differential mRNAs in corollas from the PaACLB1-B2-silenced plants and control
ID	CK1	CK2	CK3	ACL-s1	ACL-s2	ACL-s3	CK mean	ACLs mean	log2FoldChange	pvalue	FDR	regulated	Name	Chrom	Start	End	Strand	Length	Type	GO	KEGG	KOG	NR	SwissProt	TrEMBL	gene description
Peaxi162Scf00128g00216	105	131	160	0	0	0	144	0	-9.731	4.77803e-15	3.48938e-12	down	Peaxi162Scf00128g00216	Peaxi162Scf00128	234135	234745	+	611	protein_coding	--	--	--	--	--	--	--
Peaxi162Scf00089g01240	16	18	18	0	0	0	19	0	-6.789	1.91005e-06	0.000131536	down	Peaxi162Scf00089g01240	Peaxi162Scf00089	1217028	1220019	-	2992	protein_coding	--	--	--	--	--	--	cytochrome P450, family 71, subfamily A, polypeptide 24
Peaxi162Scf00651g00113	6	23	19	0	0	0	18	0	-6.702	1.93516e-05	0.000923975	down	Peaxi162Scf00651g00113	Peaxi162Scf00651	125799	126463	-	665	protein_coding	--	--	--	--	--	--	--
Peaxi162Scf00008g02027	8	3	23	0	0	0	13	0	-6.223	0.000447573	0.0113805	down	Peaxi162Scf00008g02027	Peaxi162Scf00008	2063661	2066113	+	2453	protein_coding	GO:0005737,cytoplasm; GO:0005856,cytoskeleton; GO:0051015,actin filament binding; GO:0046872,metal ion binding; GO:0051017,actin filament bundle assembly	--	At1g01780	gb|PHU04525.1|	PLI2B_ARATH,RecName: Full=LIM domain-containing protein PLIM2b {ECO:0000305}; AltName: Full=Pollen-expressed LIM protein 2B {ECO:0000305};	A0A2G3BDG0_CAPCH,SubName: Full=LIM domain-containing protein PLIM2c {ECO:0000313|EMBL:PHU04525.1};	GATA type zinc finger transcription factor family protein
Peaxi162Scf00064g00423	0	21	32	0	1	0	20	0	-5.924	0.00232297	0.0378403	down	Peaxi162Scf00064g00423	Peaxi162Scf00064	485002	486116	+	1115	protein_coding	GO:0005634,nucleus; GO:0003677,DNA binding; GO:0003700,DNA binding transcription factor activity; GO:0009793,embryo development ending in seed dormancy; GO:0009630,gravitropism; GO:0010114,response to red light; GO:0006351,transcription, DNA-templated	--	--	--	RADL2_ARATH,RecName: Full=Protein RADIALIS-like 2; Short=AtRL2; Short=Protein RAD-like 2; AltName: Full=Protein MATERNAL EFFECT EMBRYO ARREST 3; AltName: Full=Protein RADIALIS-LIKE SANT/MYB 1; Short=Protein RSM1;	--	DNA binding protein, putative
Peaxi162Scf00029g02912	10	16	2	0	0	0	10	0	-5.859	0.00123026	0.0239866	down	Peaxi162Scf00029g02912	Peaxi162Scf00029	2967451	2970504	-	3054	protein_coding	GO:0005634,nucleus; GO:0003700,DNA binding transcription factor activity; GO:0046872,metal ion binding; GO:0003676,nucleic acid binding; GO:0001709,cell fate determination; GO:1990058,fruit replum development; GO:0009860,pollen tube growth; GO:0010468,regulation of gene expression; GO:0006355,regulation of transcription, DNA-templated; GO:0006351,transcription, DNA-templated; GO:0010500,transmitt…	--	--	ref|XP_019226555.1|	ZWIP2_ARATH,RecName: Full=Zinc finger protein WIP2; AltName: Full=Protein NO TRANSMITTING TRACT; AltName: Full=WIP-domain protein 2 {ECO:0000303|PubMed:11782451}; Short=AtWIP2 {ECO:0000303|PubMed:11782451};	--	C2H2-like zinc finger protein
Peaxi162Scf00191g01319	2	6	18	0	0	0	10	0	-5.856	0.00193559	0.0333553	down	Peaxi162Scf00191g01319	Peaxi162Scf00191	1311236	1312607	+	1372	protein_coding	--	K05765: CFL; cofilin	--	--	--	--	actin depolymerizing factor 11
Peaxi162Scf00032g02024	340	13	27	2	4	2	127	3	-5.687	2.47658e-07	2.36497e-05	down	Peaxi162Scf00032g02024	Peaxi162Scf00032	2016454	2021058	-	4605	protein_coding	GO:0005794,Golgi apparatus; GO:0000139,Golgi membrane; GO:0016021,integral component of membrane; GO:0015297,antiporter activity; GO:0005457,GDP-fucose transmembrane transporter activity; GO:0005458,GDP-mannose transmembrane transporter activity; GO:0005338,nucleotide-sugar transmembrane transporter activity; GO:0008643,carbohydrate transport; GO:0015783,GDP-fucose transmembrane transport; GO:199…	K15356: VRG4, GONST1; GDP-mannose transporter	--	gb|PHU29639.1|	GONS1_ARATH,RecName: Full=GDP-mannose transporter GONST1 {ECO:0000303|PubMed:11595802}; AltName: Full=Protein GOLGI NUCLEOTIDE SUGAR TRANSPORTER 1 {ECO:0000303|PubMed:11595802};	--	golgi nucleotide sugar transporter 1
Peaxi162Scf00128g00316	1347	796	931	57	27	4	1092	28	-5.304	7.48515e-09	1.1654e-06	down	Peaxi162Scf00128g00316	Peaxi162Scf00128	316755	327709	+	10955	protein_coding	--	--	--	--	--	--	Leucine-rich repeat transmembrane protein kinase
Peaxi162Scf00253g00131	6	17	8	1	0	0	11	0	-5.085	0.00129685	0.0248343	down	Peaxi162Scf00253g00131	Peaxi162Scf00253	121350	125420	+	4071	protein_coding	--	--	--	--	--	--	Transmembrane amino acid transporter family protein
Peaxi162Scf00003g02920	1007	995	1202	10	14	95	1159	36	-5.03	6.60145e-08	7.70863e-06	down	Peaxi162Scf00003g02920	Peaxi162Scf00003	2949442	2952821	-	3380	protein_coding	GO:0005576,extracellular region; GO:0005773,vacuole; GO:0006952,defense response; GO:0009607,response to biotic stimulus	--	At2g14580	ref|XP_009769213.1|	PR1C_TOBAC,RecName: Full=Pathogenesis-related protein 1C; Short=PR-1C; Flags: Precursor;	A0A1U7VS72_NICSY,SubName: Full=pathogenesis-related protein 1C {ECO:0000313|RefSeq:XP_009769213.1};	CAP (Cysteine-rich secretory proteins, Antigen 5, and Pathogenesis-related 1 protein) superfamily protein
Peaxi162Scf00750g00057	2	35	114	0	4	2	58	2	-4.977	0.000169914	0.00539358	down	Peaxi162Scf00750g00057	Peaxi162Scf00750	551410	553276	+	1867	protein_coding	--	K01051: E3.1.1.11; pectinesterase [EC:3.1.1.11]	--	--	--	--	Plant invertase/pectin methylesterase inhibitor superfamily
Peaxi162Scf00498g00620	8	6	13	1	0	0	10	0	-4.898	0.00204115	0.0347239	down	Peaxi162Scf00498g00620	Peaxi162Scf00498	674123	676445	+	2323	protein_coding	--	--	--	--	--	--	Ankyrin repeat family protein
Peaxi162Scf00543g00110	437	28	53	2	9	11	174	7	-4.705	4.4503e-07	3.84444e-05	down	Peaxi162Scf00543g00110	Peaxi162Scf00543	167968	170342	+	2375	protein_coding	--	--	--	--	--	--	2-oxoglutarate (2OG) and Fe(II)-dependent oxygenase superfamily protein
Peaxi162Scf01175g00021	115	7	16	2	4	2	47	3	-4.242	9.82714e-05	0.00362389	down	Peaxi162Scf01175g00021	Peaxi162Scf01175	138452	140076	+	1625	protein_coding	--	--	--	--	--	--	conserved hypothetical protein
Peaxi162Scf00931g00117	14	23	26	0	2	2	23	1	-4.234	3.66295e-05	0.0016029	down	Peaxi162Scf00931g00117	Peaxi162Scf00931	136360	137598	+	1239	protein_coding	--	--	--	--	--	--	DNA binding protein, putative
Peaxi162Scf00131g00112	507	20	64	16	10	12	199	12	-4.084	5.35714e-06	0.00031109	down	Peaxi162Scf00131g00112	Peaxi162Scf00131	1108473	1109756	-	1284	protein_coding	--	--	--	--	--	--	F-box family protein with a domain of unknown function (DUF295)
Peaxi162Scf00473g00120	249	7	27	12	5	3	95	6	-3.928	0.000261514	0.00748189	down	Peaxi162Scf00473g00120	Peaxi162Scf00473	150185	162963	+	12779	protein_coding	--	--	--	--	--	--	Peroxidase superfamily protein
Peaxi162Scf00003g00313	16	77	82	10	2	3	65	5	-3.802	1.11145e-05	0.000578224	down	Peaxi162Scf00003g00313	Peaxi162Scf00003	3118037	3120202	-	2166	protein_coding	GO:0016021,integral component of membrane; GO:0005886,plasma membrane; GO:0005524,ATP binding; GO:0030246,carbohydrate binding; GO:0004674,protein serine/threonine kinase activity; GO:0002229,defense response to oomycetes; GO:0010942,positive regulation of cell death; GO:0010726,positive regulation of hydrogen peroxide metabolic process	--	At5g10530	gb|AKV93687.1|	LRK91_ARATH,RecName: Full=L-type lectin-domain containing receptor kinase IX.1 {ECO:0000303|PubMed:19773388}; Short=LecRK-IX.1 {ECO:0000303|PubMed:19773388}; EC=2.7.11.1 {ECO:0000255|PROSITE-ProRule:PRU00159}; Flags: Precursor;	A0A0K1U1V7_NICBE,SubName: Full=Clade XVII lectin receptor kinase {ECO:0000313|EMBL:AKV93687.1};	receptor lectin kinase
Peaxi162Scf00016g00136	10	27	73	7	1	2	42	3	-3.739	0.000253336	0.00730628	down	Peaxi162Scf00016g00136	Peaxi162Scf00016	1374279	1376366	+	2088	protein_coding	GO:0005618,cell wall; GO:0005576,extracellular region; GO:0005199,structural constituent of cell wall; GO:0071555,cell wall organization; GO:0009860,pollen tube growth	--	At3g19020	ref|XP_018630760.1|	PLRX1_ARATH,RecName: Full=Pollen-specific leucine-rich repeat extensin-like protein 1; Short=AtPEX1; Short=Pollen-specific LRR/EXTENSIN1; AltName: Full=Cell wall hydroxyproline-rich glycoprotein; Flags: Precursor;	A0A1S4AEG7_TOBAC,SubName: Full=pollen-specific leucine-rich repeat extensin-like protein 3 {ECO:0000313|RefSeq:XP_016475031.1};	Leucine-rich repeat (LRR) family protein
Peaxi162Scf00189g00521	166	12	24	6	4	7	68	5	-3.712	7.33792e-05	0.00283057	down	Peaxi162Scf00189g00521	Peaxi162Scf00189	474723	485559	+	10837	protein_coding	--	--	--	--	--	--	Unknown protein
Peaxi162Scf00183g00021	245	20	43	4	15	10	104	9	-3.558	4.4468e-05	0.00188822	down	Peaxi162Scf00183g00021	Peaxi162Scf00183	245364	246671	+	1308	protein_coding	--	--	--	--	--	--	E3 ubiquitin ligase PUB14, putative
Peaxi162Scf00089g00072	595	414	527	43	58	55	550	48	-3.523	6.0947e-48	4.36503e-44	down	Peaxi162Scf00089g00072	Peaxi162Scf00089	697054	698679	+	1626	protein_coding	--	K06901: pbuG; putative MFS transporter, AGZA family, xanthine/uracil permease	--	--	--	--	transmembrane transport protein-like [Arabidopsis thaliana]
Peaxi162Scf00778g00313	6	16	73	2	4	5	36	3	-3.431	0.00112045	0.0223115	down	Peaxi162Scf00778g00313	Peaxi162Scf00778	405256	406446	-	1191	protein_coding	--	K03036: PSMD11, RPN6; 26S proteasome regulatory subunit N6	--	--	--	--	Pollen Ole e 1 allergen and extensin family protein
Peaxi162Scf00221g00512	68	8	27	2	8	1	36	3	-3.395	0.00083287	0.0180031	down	Peaxi162Scf00221g00512	Peaxi162Scf00221	544010	546288	-	2279	protein_coding	--	--	--	--	--	--	Unknown protein
Peaxi162Scf00111g00125	170	19	17	4	8	10	69	7	-3.371	0.000226731	0.00673795	down	Peaxi162Scf00111g00125	Peaxi162Scf00111	123492	133033	+	9542	protein_coding	--	--	--	--	--	--	NADH-ubiquinone oxidoreductase chain 5
Peaxi162Scf00156g01113	30	47	95	7	7	7	64	7	-3.305	5.58626e-07	4.58116e-05	down	Peaxi162Scf00156g01113	Peaxi162Scf00156	1158047	1167714	-	9668	protein_coding	--	--	--	--	--	--	ankyrin repeat family protein
Peaxi162Scf00160g00179	3	34	97	6	8	3	51	5	-3.279	0.00211612	0.0354673	down	Peaxi162Scf00160g00179	Peaxi162Scf00160	1831166	1832179	+	1014	protein_coding	--	--	--	--	--	--	P18 protein [Nicotiana alata]
Peaxi162Scf00738g00032	22	62	222	12	23	4	116	12	-3.262	0.000230753	0.00681038	down	Peaxi162Scf00738g00032	Peaxi162Scf00738	339810	341489	+	1680	protein_coding	--	K00423: E1.10.3.3; L-ascorbate oxidase [EC:1.10.3.3]	--	--	--	--	SKU5 similar 12
Peaxi162Scf00254g00212	18	55	245	12	12	18	121	13	-3.241	0.000137515	0.004653	down	Peaxi162Scf00254g00212	Peaxi162Scf00254	197016	198476	+	1461	protein_coding	--	--	--	--	--	--	Pollen-specific protein C13
Peaxi162Scf03028g00014	58	11	70	3	2	13	50	5	-3.214	0.000426214	0.0110068	down	Peaxi162Scf03028g00014	Peaxi162Scf03028	13350	15866	-	2517	protein_coding	--	--	--	--	--	--	--
Peaxi162Scf00886g00018	6	16	82	2	7	5	40	4	-3.212	0.00241141	0.039023	down	Peaxi162Scf00886g00018	Peaxi162Scf00886	25909	28720	-	2812	protein_coding	--	--	--	--	--	--	Glucan endo-1,3-beta-glucosidase
Peaxi162Scf00132g01512	13	22	76	4	9	2	42	5	-3.171	0.000675467	0.015423	down	Peaxi162Scf00132g01512	Peaxi162Scf00132	1528185	1531226	+	3042	protein_coding	--	--	--	--	--	--	S-adenosyl-L-methionine-dependent methyltransferases superfamily protein
Peaxi162Scf00008g01622	15	46	112	8	7	9	65	8	-3.146	7.50344e-05	0.00287174	down	Peaxi162Scf00008g01622	Peaxi162Scf00008	1675741	1678459	-	2719	protein_coding	GO:0005829,cytosol; GO:0005524,ATP binding; GO:0008865,fructokinase activity; GO:0016051,carbohydrate biosynthetic process; GO:0006633,fatty acid biosynthetic process; GO:0006000,fructose metabolic process; GO:0046686,response to cadmium ion; GO:0019252,starch biosynthetic process	K00847: E2.7.1.4, scrK; fructokinase [EC:2.7.1.4]	At5g51830	ref|NP_001312118.1|	SCRK7_ARATH,RecName: Full=Probable fructokinase-7; EC=2.7.1.4;	A0A068JFR3_TOBAC,SubName: Full=Fructokinase {ECO:0000313|EMBL:AIE16179.1};	Fructokinase-1
Peaxi162Scf00546g00321	15	11	60	2	6	4	32	4	-3.132	0.00098269	0.020263	down	Peaxi162Scf00546g00321	Peaxi162Scf00546	379633	384271	+	4639	protein_coding	--	K17471: SULTR3; sulfate transporter 3	--	--	--	--	sulfate transporter 3
Peaxi162Scf00483g00001	15	27	105	4	11	6	56	6	-3.107	0.000396805	0.0104354	down	Peaxi162Scf00483g00001	Peaxi162Scf00483	3532	8831	+	5300	protein_coding	--	K19882: NOTUM; O-palmitoleoyl-L-serine hydrolase [EC:3.1.1.98]	--	--	--	--	Pectinacetylesterase family protein
Peaxi162Scf00021g02121	14	37	87	5	6	9	52	6	-3.084	0.00013221	0.00452335	down	Peaxi162Scf00021g02121	Peaxi162Scf00021	2160146	2162152	+	2007	protein_coding	GO:0016021,integral component of membrane; GO:0005886,plasma membrane; GO:0055055,D-glucose:proton symporter activity; GO:0005354,galactose transmembrane transporter activity; GO:0009679,hexose:proton symporter activity; GO:0015578,mannose transmembrane transporter activity; GO:0071333,cellular response to glucose stimulus; GO:0046323,glucose import; GO:0035428,NA	--	--	gb|AAC61852.1|	STP10_ARATH,RecName: Full=Sugar transport protein 10; AltName: Full=Hexose transporter 10;	O65322_PETHY,SubName: Full=Putative monosaccharide transporter 1 {ECO:0000313|EMBL:AAC61852.1};	Sugar transport protein 10
Peaxi162Scf00042g02513	13	64	256	10	18	22	127	15	-3.062	0.00058239	0.0139513	down	Peaxi162Scf00042g02513	Peaxi162Scf00042	2500730	2505161	+	4432	protein_coding	GO:0048046,apoplast; GO:0005618,cell wall; GO:0005773,vacuole; GO:0004565,beta-galactosidase activity; GO:0030246,carbohydrate binding; GO:0005975,carbohydrate metabolic process	--	--	--	BGA13_ARATH,RecName: Full=Beta-galactosidase 13; Short=Lactase 13; EC=3.2.1.23; Flags: Precursor;	--	beta-galactosidase 11
Peaxi162Scf00095g00088	212	26	23	5	4	27	88	11	-3.027	0.00168462	0.030264	down	Peaxi162Scf00095g00088	Peaxi162Scf00095	835431	838006	-	2576	protein_coding	--	--	--	--	--	--	ARM repeat superfamily protein
Peaxi162Scf00036g00035	29	72	195	13	22	10	112	14	-3.006	4.54693e-05	0.00191936	down	Peaxi162Scf00036g00035	Peaxi162Scf00036	375117	376793	-	1677	protein_coding	GO:0005615,extracellular space; GO:0005507,copper ion binding; GO:0016491,oxidoreductase activity	K00423: E1.10.3.3; L-ascorbate oxidase [EC:1.10.3.3]	--	gb|AAL87103.1|	ASOL_TOBAC,RecName: Full=L-ascorbate oxidase homolog; EC=1.10.3.-; AltName: Full=Pollen-specific protein NTP303; Flags: Precursor;	--	SKU5 similar 12
Peaxi162Scf00347g00332	31	51	193	8	25	9	104	13	-3.005	0.000171624	0.00543882	down	Peaxi162Scf00347g00332	Peaxi162Scf00347	380272	385045	-	4774	protein_coding	--	--	--	--	--	--	Plasma membrane ATPase
Peaxi162Scf00498g00722	11	41	182	4	18	15	89	11	-2.987	0.00181617	0.0318654	down	Peaxi162Scf00498g00722	Peaxi162Scf00498	702410	703986	+	1577	protein_coding	--	--	--	--	--	--	Adenine nucleotide alpha hydrolases-like superfamily protein
Peaxi162Scf00451g00932	7	46	119	10	11	6	66	8	-2.968	0.00123933	0.024098	down	Peaxi162Scf00451g00932	Peaxi162Scf00451	933209	934888	-	1680	protein_coding	--	K01728: pel; pectate lyase [EC:4.2.2.2]	--	--	--	--	Pectin lyase-like superfamily protein
Peaxi162Scf00177g00915	7	34	75	6	4	9	44	6	-2.915	0.00138459	0.0262571	down	Peaxi162Scf00177g00915	Peaxi162Scf00177	897133	901312	-	4180	protein_coding	--	K01535: PMA1, PMA2; H+-transporting ATPase [EC:3.6.3.6]	--	--	--	--	Plasma membrane ATPase 4
Peaxi162Scf00391g00322	250	7	35	8	13	22	98	13	-2.913	0.00308143	0.0464289	down	Peaxi162Scf00391g00322	Peaxi162Scf00391	355452	357839	-	2388	protein_coding	--	--	--	--	--	--	Protein kinase superfamily protein
Peaxi162Scf00565g00821	283	18	34	6	31	12	112	15	-2.904	0.00212586	0.0356012	down	Peaxi162Scf00565g00821	Peaxi162Scf00565	794553	796386	+	1834	protein_coding	--	--	--	--	--	--	Ankyrin repeat family protein
Peaxi162Scf00323g00026	117	18	21	8	4	12	53	8	-2.861	0.000631088	0.014803	down	Peaxi162Scf00323g00026	Peaxi162Scf00323	203562	206603	+	3042	protein_coding	--	--	--	--	--	--	receptor like protein 33
Peaxi162Scf00412g00043	8	30	91	4	10	8	49	7	-2.861	0.00190414	0.0329407	down	Peaxi162Scf00412g00043	Peaxi162Scf00412	462188	465010	+	2823	protein_coding	--	--	--	--	--	--	PLANT CADMIUM RESISTANCE 2
Peaxi162Scf00951g00333	81	153	93	36	2	17	118	17	-2.793	0.000166584	0.00533415	down	Peaxi162Scf00951g00333	Peaxi162Scf00951	411572	413692	-	2121	protein_coding	--	--	--	--	--	--	proline transporter 2
Peaxi162Scf00615g00004	23	105	57	17	3	12	68	10	-2.778	0.000288638	0.00812802	down	Peaxi162Scf00615g00004	Peaxi162Scf00615	7426	7755	-	330	protein_coding	--	K21568: PLR; pinoresinol/lariciresinol reductase [EC:1.23.1.1 1.23.1.2 1.23.1.3 1.23.1.4]	--	--	--	--	Bifunctional pinoresinol-lariciresinol reductase
Peaxi162Scf00040g00620	45	78	56	7	9	15	65	9	-2.773	7.96959e-08	9.06003e-06	down	Peaxi162Scf00040g00620	Peaxi162Scf00040	623579	626393	+	2815	protein_coding	GO:0005829,cytosol; GO:0005739,mitochondrion; GO:0005634,nucleus; GO:0051087,chaperone binding; GO:0071629,cytoplasm protein quality control by the ubiquitin-proteasome system	--	--	--	BAG1_ARATH,RecName: Full=BAG family molecular chaperone regulator 1; AltName: Full=Bcl-2-associated athanogene 1;	--	BAG family molecular chaperone regulator 1
Peaxi162Scf00199g00915	298	16	30	20	17	19	115	17	-2.744	0.00211614	0.0354673	down	Peaxi162Scf00199g00915	Peaxi162Scf00199	941331	943963	+	2633	protein_coding	--	--	--	--	--	--	V-type proton ATPase subunit F
Peaxi162Scf01181g00022	23	72	263	17	33	16	137	20	-2.743	0.000683474	0.0155398	down	Peaxi162Scf01181g00022	Peaxi162Scf01181	215840	217504	+	1665	protein_coding	--	K00423: E1.10.3.3; L-ascorbate oxidase [EC:1.10.3.3]	--	--	--	--	SKU5 similar 12
Peaxi162Scf00091g00176	121	18	31	4	9	16	58	9	-2.732	0.000717928	0.0162031	down	Peaxi162Scf00091g00176	Peaxi162Scf00091	1722738	1724207	+	1470	protein_coding	--	K20624: CYP94C1; 12-hydroxyjasmonoyl-L-amino acid 12-hydroxylase / fatty acid hydroxylase [EC:1.14.14.49]	--	--	--	--	Cytochrome P450 superfamily protein
Peaxi162Scf00393g00027	18	34	45	6	4	8	36	6	-2.693	9.83305e-05	0.00362389	down	Peaxi162Scf00393g00027	Peaxi162Scf00393	190509	192143	-	1635	protein_coding	--	K08235: E2.4.1.207; xyloglucan:xyloglucosyl transferase [EC:2.4.1.207]	--	--	--	--	xyloglucan endotransglucosylase/hydrolase 28
Peaxi162Scf00183g00421	16	28	117	10	12	9	61	10	-2.675	0.00115241	0.022799	down	Peaxi162Scf00183g00421	Peaxi162Scf00183	426353	441137	-	14785	protein_coding	--	K11000: CALS; callose synthase [EC:2.4.1.-]	--	--	--	--	callose synthase 5
Peaxi162Scf00047g02225	10	20	69	5	10	4	38	6	-2.672	0.00327071	0.0485268	down	Peaxi162Scf00047g02225	Peaxi162Scf00047	2248271	2251349	+	3079	protein_coding	GO:0005618,cell wall; GO:0005576,extracellular region; GO:0004650,polygalacturonase activity; GO:0005975,carbohydrate metabolic process; GO:0071555,cell wall organization	K01213: E3.2.1.67; galacturan 1,4-alpha-galacturonidase [EC:3.2.1.67]	--	--	PGLR_TOBAC,RecName: Full=Polygalacturonase; Short=PG; EC=3.2.1.15; AltName: Full=Pectinase; Flags: Precursor;	--	Pectin lyase-like superfamily protein
Peaxi162Scf00411g00055	721	46	109	61	33	62	296	48	-2.628	0.000675103	0.015423	down	Peaxi162Scf00411g00055	Peaxi162Scf00411	530147	532054	+	1908	protein_coding	--	K07195: EXOC7, EXO70; exocyst complex component 7	--	--	--	--	exocyst subunit exo70 family protein H1
Peaxi162Scf03375g00003	14	38	64	6	7	10	43	7	-2.619	0.000432876	0.0110885	down	Peaxi162Scf03375g00003	Peaxi162Scf03375	6749	8617	-	1869	protein_coding	--	K01051: E3.1.1.11; pectinesterase [EC:3.1.1.11]	--	--	--	--	Plant invertase/pectin methylesterase inhibitor superfamily
Peaxi162Scf00073g01928	489	113	132	24	49	67	253	43	-2.571	6.93359e-06	0.000389987	down	Peaxi162Scf00073g01928	Peaxi162Scf00073	1926228	1929832	+	3605	protein_coding	--	--	--	--	--	--	metacaspase 1
Peaxi162Scf01022g00031	216	51	78	20	33	15	119	21	-2.513	1.86266e-05	0.000899353	down	Peaxi162Scf01022g00031	Peaxi162Scf01022	283150	284214	-	1065	protein_coding	--	--	--	--	--	--	wall associated kinase-like 2
Peaxi162Scf00263g00026	29	18	17	6	3	4	23	4	-2.503	0.000450781	0.0114216	down	Peaxi162Scf00263g00026	Peaxi162Scf00263	32117	32615	+	499	protein_coding	--	--	--	--	--	--	ex [Populus trichocarpa]
Peaxi162Scf00203g00310	22	13	26	4	2	7	22	4	-2.474	0.00153085	0.0283551	down	Peaxi162Scf00203g00310	Peaxi162Scf00203	300722	305549	+	4828	protein_coding	--	K13412: CPK; calcium-dependent protein kinase [EC:2.7.11.1]	--	--	--	--	calcium-dependent protein kinase 20
Peaxi162Scf00073g02339	661	138	68	43	28	107	293	54	-2.446	0.0008004	0.0174601	down	Peaxi162Scf00073g02339	Peaxi162Scf00073	2390869	2392593	+	1725	protein_coding	--	--	--	--	--	--	WRKY DNA-binding protein 70
Peaxi162Scf00954g00024	97	124	116	14	26	35	122	23	-2.412	1.42903e-09	2.6469e-07	down	Peaxi162Scf00954g00024	Peaxi162Scf00954	274633	276399	+	1767	protein_coding	--	K00487: CYP73A; trans-cinnamate 4-monooxygenase [EC:1.14.13.11]	--	--	--	--	Trans-cinnamate 4-monooxygenase
Peaxi162Scf01002g00006	82	18	19	7	4	15	41	8	-2.373	0.00322418	0.0480741	down	Peaxi162Scf01002g00006	Peaxi162Scf01002	55785	69075	+	13291	protein_coding	--	--	--	--	--	--	Unknown protein
Peaxi162Scf00188g00924	24	26	32	2	12	5	30	6	-2.348	0.00143474	0.0269701	down	Peaxi162Scf00188g00924	Peaxi162Scf00188	892903	896341	-	3439	protein_coding	--	--	--	--	--	--	Armadillo/beta-catenin-like repeat family protein
Peaxi162Scf00067g00252	229	71	107	5	32	58	143	29	-2.317	0.00107443	0.0216965	down	Peaxi162Scf00067g00252	Peaxi162Scf00067	2538425	2540123	+	1699	protein_coding	--	--	--	--	--	--	RALFL33, putative
Peaxi162Scf00121g00213	39	14	36	6	5	10	32	7	-2.314	0.00074594	0.0166086	down	Peaxi162Scf00121g00213	Peaxi162Scf00121	239684	252202	-	12519	protein_coding	--	--	--	--	--	--	--
Peaxi162Scf01022g00326	95	23	33	12	14	9	52	11	-2.282	0.000429961	0.0110839	down	Peaxi162Scf01022g00326	Peaxi162Scf01022	298919	307855	-	8937	protein_coding	--	--	--	--	--	--	wall associated kinase 3
Peaxi162Scf00106g00323	27	29	41	8	5	12	35	8	-2.206	0.000241235	0.00705195	down	Peaxi162Scf00106g00323	Peaxi162Scf00106	353091	354453	+	1363	protein_coding	--	--	--	--	--	--	NAC domain protein,
Peaxi162Scf00445g00068	152	21	54	11	19	26	79	17	-2.205	0.00164426	0.0298383	down	Peaxi162Scf00445g00068	Peaxi162Scf00445	615081	615370	+	290	protein_coding	--	--	--	--	--	--	Unknown protein
Peaxi162Scf00038g01911	72	31	53	12	4	24	55	12	-2.193	0.000852445	0.0183191	down	Peaxi162Scf00038g01911	Peaxi162Scf00038	1980787	1982613	+	1827	protein_coding	GO:0005618,cell wall; GO:0005856,cytoskeleton; GO:0005829,cytosol; GO:0000145,exocyst; GO:0005576,extracellular region; GO:0009524,phragmoplast; GO:0005886,plasma membrane; GO:0006887,exocytosis	K07195: EXOC7, EXO70; exocyst complex component 7	--	ref|XP_009788385.1|	E70A1_ARATH,RecName: Full=Exocyst complex component EXO70A1; Short=AtExo70a1; AltName: Full=Exocyst subunit Exo70 family protein A1;	--	exocyst subunit exo70 family protein D1
Peaxi162Scf00082g00148	349	63	88	29	55	41	171	38	-2.163	0.000350305	0.00946748	down	Peaxi162Scf00082g00148	Peaxi162Scf00082	1414987	1421159	+	6173	protein_coding	--	--	--	--	--	--	cysteine-rich RLK (RECEPTOR-like protein kinase) 10
Peaxi162Scf01160g00016	1770	881	955	231	362	341	1271	286	-2.152	2.56749e-14	1.45172e-11	down	Peaxi162Scf01160g00016	Peaxi162Scf01160	49271	56008	+	6738	protein_coding	--	K01648: ACLY; ATP citrate (pro-S)-lyase [EC:2.3.3.8]	--	--	--	--	ATP-citrate synthase
Peaxi162Scf01022g00022	357	81	108	50	48	42	188	43	-2.13	4.9818e-05	0.00207413	down	Peaxi162Scf01022g00022	Peaxi162Scf01022	265591	266652	-	1062	protein_coding	--	--	--	--	--	--	wall associated kinase-like 2
Peaxi162Scf00228g00327	788	304	340	119	140	114	501	114	-2.127	1.58925e-09	2.91851e-07	down	Peaxi162Scf00228g00327	Peaxi162Scf00228	284909	290855	+	5947	protein_coding	--	K01648: ACLY; ATP citrate (pro-S)-lyase [EC:2.3.3.8]	--	--	--	--	ATP-citrate synthase
Peaxi162Scf00153g01322	175	145	102	10	68	35	150	35	-2.112	0.000237019	0.00693813	down	Peaxi162Scf00153g01322	Peaxi162Scf00153	1315398	1317847	+	2450	protein_coding	--	K19323: ATXN10; ataxin-10	--	--	--	--	protein MATERNAL EFFECT EMBRYO ARREST 50
Peaxi162Scf00429g00714	353	86	138	30	33	91	201	47	-2.109	0.000254796	0.0073331	down	Peaxi162Scf00429g00714	Peaxi162Scf00429	719296	722558	+	3263	protein_coding	--	--	--	--	--	--	Apoptosis-inducing factor homolog A
Peaxi162Scf00498g00537	284	333	258	41	108	91	314	73	-2.098	2.50316e-09	4.3726e-07	down	Peaxi162Scf00498g00537	Peaxi162Scf00498	550225	552742	-	2518	protein_coding	--	--	--	--	--	--	Cytokinin dehydrogenase 3
Peaxi162Scf00195g00617	139	32	57	19	15	27	80	19	-2.093	0.000353133	0.00950893	down	Peaxi162Scf00195g00617	Peaxi162Scf00195	592526	601008	+	8483	protein_coding	--	K15333: TRM3, TARBP1; tRNA guanosine-2'-O-methyltransferase [EC:2.1.1.34]	--	--	--	--	Subtilase family protein
Peaxi162Scf00391g00424	33	45	76	9	9	26	57	13	-2.086	0.000955939	0.0199024	down	Peaxi162Scf00391g00424	Peaxi162Scf00391	430888	432089	+	1202	protein_coding	--	--	--	--	--	--	Plant regulator RWP-RK family protein
Peaxi162Scf00089g01239	6022	5531	4697	989	1687	1969	5803	1416	-2.035	9.06835e-18	1.14613e-14	down	Peaxi162Scf00089g01239	Peaxi162Scf00089	1186377	1204582	-	18206	protein_coding	--	--	--	--	--	--	cytochrome P450, family 71, subfamily A, polypeptide 22
Peaxi162Scf00536g00512	743	299	300	37	249	93	469	116	-2.01	0.000758345	0.0167892	down	Peaxi162Scf00536g00512	Peaxi162Scf00536	556808	559443	-	2636	protein_coding	--	K01114: plc; phospholipase C [EC:3.1.4.3]	--	--	--	--	non-specific phospholipase C6
Peaxi162Scf00043g00098	254	283	253	48	34	155	284	71	-1.992	6.65356e-05	0.00261233	down	Peaxi162Scf00043g00098	Peaxi162Scf00043	913536	914990	-	1455	protein_coding	GO:0050660,flavin adenine dinucleotide binding; GO:0103075,indole-3-pyruvate monooxygenase activity; GO:0004499,N,N-dimethylaniline monooxygenase activity; GO:0050661,NADP binding; GO:0009851,auxin biosynthetic process; GO:0009742,brassinosteroid mediated signaling pathway; GO:0010600,regulation of auxin biosynthetic process; GO:0009735,response to cytokinin	K11816: YUCCA; indole-3-pyruvate monooxygenase [EC:1.14.13.168]	--	--	YUC8_ARATH,RecName: Full=Probable indole-3-pyruvate monooxygenase YUCCA8; EC=1.14.13.168; AltName: Full=Flavin-containing monooxygenase YUCCA8;	--	Flavin-binding monooxygenase family protein
Peaxi162Scf00320g00013	84	103	111	17	40	32	108	27	-1.986	1.29619e-06	9.40877e-05	down	Peaxi162Scf00320g00013	Peaxi162Scf00320	20486	22715	+	2230	protein_coding	--	--	--	--	--	--	Plant invertase/pectin methylesterase inhibitor superfamily
Peaxi162Scf00349g00058	58	82	83	16	21	31	81	21	-1.962	3.9402e-06	0.000240509	down	Peaxi162Scf00349g00058	Peaxi162Scf00349	509716	511550	-	1835	protein_coding	--	--	--	--	--	--	--
Peaxi162Scf00391g00715	314	34	150	36	36	75	174	45	-1.961	0.00306927	0.0463432	down	Peaxi162Scf00391g00715	Peaxi162Scf00391	784111	784523	+	413	protein_coding	--	--	--	--	--	--	Bifunctional inhibitor/lipid-transfer protein/seed storage 2S albumin superfamily protein
Peaxi162Scf00065g01216	51	48	107	20	15	29	76	20	-1.953	0.000251645	0.00727704	down	Peaxi162Scf00065g01216	Peaxi162Scf00065	1267081	1268834	-	1754	protein_coding	GO:0005618,cell wall; GO:0005576,extracellular region; GO:0045330,aspartyl esterase activity; GO:0030599,pectinesterase activity; GO:0042545,cell wall modification; GO:0045490,pectin catabolic process	K01051: E3.1.1.11; pectinesterase [EC:3.1.1.11]	--	--	PME_PETIN,RecName: Full=Pectinesterase; Short=PE; EC=3.1.1.11; AltName: Full=Pectin methylesterase; Flags: Precursor;	--	Plant invertase/pectin methylesterase inhibitor superfamily
Peaxi162Scf00427g00031	171	62	66	8	49	32	104	27	-1.941	0.00251798	0.0403477	down	Peaxi162Scf00427g00031	Peaxi162Scf00427	293113	294558	-	1446	protein_coding	--	K12356: UGT72E; coniferyl-alcohol glucosyltransferase [EC:2.4.1.111]	--	--	--	--	UDP-Glycosyltransferase superfamily protein
Peaxi162Scf00128g10012	2064	2014	1581	559	533	641	2020	531	-1.927	1.93782e-45	1.0409e-41	down	Peaxi162Scf00128g10012	Peaxi162Scf00128	108942	114634	+	5693	protein_coding	--	K03327: TC.MATE, SLC47A, norM, mdtK, dinF; multidrug resistance protein, MATE family	--	--	--	--	MATE efflux family protein
Peaxi162Scf01132g00138	632	222	298	87	122	139	404	106	-1.925	3.36953e-07	3.0677e-05	down	Peaxi162Scf01132g00138	Peaxi162Scf01132	145327	153384	+	8058	protein_coding	--	--	--	--	--	--	pyruvate decarboxylase-3
Peaxi162Scf00021g01817	112	326	271	63	52	110	260	68	-1.924	4.98518e-05	0.00207413	down	Peaxi162Scf00021g01817	Peaxi162Scf00021	1812158	1815639	+	3482	protein_coding	--	--	--	ref|XP_009759226.1|	--	A0A1U7V2P3_NICSY,SubName: Full=uncharacterized protein LOC104211796 {ECO:0000313|RefSeq:XP_009759226.1};	alpha/beta-Hydrolases superfamily protein
Peaxi162Scf00163g00008	189	392	394	84	158	66	357	95	-1.908	1.97358e-05	0.00093815	down	Peaxi162Scf00163g00008	Peaxi162Scf00163	49193	50040	-	848	protein_coding	--	K20618: CYP76A; cytochrome P450 family 76 subfamily A	--	--	--	--	Cytochrome P450 superfamily protein
Peaxi162Scf00198g00043	748	250	373	158	149	117	481	131	-1.88	5.92692e-07	4.82371e-05	down	Peaxi162Scf00198g00043	Peaxi162Scf00198	437610	442438	-	4829	protein_coding	--	--	--	--	--	--	Phosphate transporter PHO1 homolog 1
Peaxi162Scf00119g00136	653	231	233	74	88	218	388	115	-1.758	0.000344135	0.00934776	down	Peaxi162Scf00119g00136	Peaxi162Scf00119	1321255	1322646	-	1392	protein_coding	--	--	--	--	--	--	Pentatricopeptide repeat (PPR) superfamily protein
Peaxi162Scf00141g00927	464	394	366	75	104	249	437	129	-1.757	9.34556e-06	0.000495799	down	Peaxi162Scf00141g00927	Peaxi162Scf00141	940573	945181	-	4609	protein_coding	--	K07300: chaA, CAX; Ca2+:H+ antiporter	--	--	--	--	Vacuolar cation/proton exchanger 3
Peaxi162Scf01029g00212	3805	1286	1583	510	786	992	2330	697	-1.74	3.71138e-06	0.000227187	down	Peaxi162Scf01029g00212	Peaxi162Scf01029	248345	249837	-	1493	protein_coding	--	K14492: ARR-A; two-component response regulator ARR-A family	--	--	--	--	response regulator 9
Peaxi162Scf01039g00010	22	33	29	13	7	10	31	9	-1.719	0.00282491	0.0436977	down	Peaxi162Scf01039g00010	Peaxi162Scf01039	63696	64133	+	438	protein_coding	--	--	--	--	--	--	Glutaredoxin family protein
Peaxi162Scf00452g00005	107	138	127	38	60	35	134	41	-1.714	1.02803e-06	7.88867e-05	down	Peaxi162Scf00452g00005	Peaxi162Scf00452	22590	24293	+	1704	protein_coding	--	K01051: E3.1.1.11; pectinesterase [EC:3.1.1.11]	--	--	--	--	Plant invertase/pectin methylesterase inhibitor superfamily
Peaxi162Scf00037g00191	80	118	92	28	40	36	105	32	-1.713	1.11533e-06	8.37905e-05	down	Peaxi162Scf00037g00191	Peaxi162Scf00037	1881189	1895390	-	14202	protein_coding	--	--	--	ref|XP_016509066.1|	--	--	Unknown protein
Peaxi162Scf01350g00012	548	207	175	92	118	111	323	99	-1.713	2.28764e-05	0.00106621	down	Peaxi162Scf01350g00012	Peaxi162Scf01350	98732	114332	-	15601	protein_coding	--	--	--	--	--	--	receptor like protein 50
Peaxi162Scf00128g00453	3132	3331	3539	975	1387	1245	3610	1106	-1.706	2.83143e-19	4.34544e-16	down	Peaxi162Scf00128g00453	Peaxi162Scf00128	377962	389011	-	11050	protein_coding	--	--	--	--	--	--	GDSL esterase/lipase
Peaxi162Scf00758g00214	1582	1862	1788	703	575	651	1888	593	-1.671	5.56134e-20	1.08628e-16	down	Peaxi162Scf00758g00214	Peaxi162Scf00758	190207	192169	-	1963	protein_coding	--	K13811: PAPSS; 3'-phosphoadenosine 5'-phosphosulfate synthase [EC:2.7.7.4 2.7.1.25]	--	--	--	--	Sulfate adenylyltransferase
Peaxi162Scf00207g01041	243	109	147	65	30	88	176	56	-1.66	0.000187937	0.00585219	down	Peaxi162Scf00207g01041	Peaxi162Scf00207	1078015	1079670	-	1656	protein_coding	--	K13248: PHOSPHO2; pyridoxal phosphate phosphatase PHOSPHO2 [EC:3.1.3.74]	--	--	--	--	Pyridoxal phosphate phosphatase-related protein
Peaxi162Scf00497g00024	188	41	68	27	42	38	103	33	-1.654	0.00301928	0.0458785	down	Peaxi162Scf00497g00024	Peaxi162Scf00497	226277	227129	+	853	protein_coding	--	--	--	--	--	--	Unknown protein
Peaxi162Scf00498g00062	797	727	745	125	492	231	814	260	-1.645	0.000108469	0.00392191	down	Peaxi162Scf00498g00062	Peaxi162Scf00498	590475	592848	-	2374	protein_coding	--	--	--	--	--	--	Unknown protein
Peaxi162Scf00689g00420	25572	13945	12535	7341	4366	7407	18307	5863	-1.643	9.7176e-09	1.47037e-06	down	Peaxi162Scf00689g00420	Peaxi162Scf00689	453827	459151	+	5325	protein_coding	--	K00130: betB, gbsA; betaine-aldehyde dehydrogenase [EC:1.2.1.8]	--	--	--	--	Aldehyde dehydrogenase
Peaxi162Scf00175g10117	81	68	45	26	17	29	69	22	-1.639	5.39935e-05	0.00221394	down	Peaxi162Scf00175g10117	Peaxi162Scf00175	1231861	1232835	+	975	protein_coding	--	K22312: ST2A, SOT15; hydroxyjasmonate sulfotransferase [EC:2.8.2.39]	--	--	--	--	sulfotransferase 17
Peaxi162Scf00207g00334	2261	607	698	397	413	488	1233	398	-1.633	0.000100431	0.00368865	down	Peaxi162Scf00207g00334	Peaxi162Scf00207	295359	300118	+	4760	protein_coding	--	K01904: 4CL; 4-coumarate--CoA ligase [EC:6.2.1.12]	--	--	--	--	4-coumarate:CoA ligase 2
Peaxi162Scf00004g02110	2389	660	1073	430	237	879	1441	468	-1.621	0.00110119	0.0220248	down	Peaxi162Scf00004g02110	Peaxi162Scf00004	2082432	2085502	-	3071	protein_coding	GO:0005737,cytoplasm; GO:0047150,betaine-homocysteine S-methyltransferase activity; GO:0008898,S-adenosylmethionine-homocysteine S-methyltransferase activity; GO:0008270,zinc ion binding; GO:0009086,methionine biosynthetic process; GO:0032259,methylation	K00547: mmuM, BHMT2; homocysteine S-methyltransferase [EC:2.1.1.10]	At3g25900	ref|XP_019241173.1|	HMT1_BRAOT,RecName: Full=Homocysteine S-methyltransferase 1; Short=BoHMT1; EC=2.1.1.10;	A0A1J6KCJ8_NICAT,SubName: Full=Homocysteine s-methyltransferase 1 {ECO:0000313|EMBL:OIT19671.1};	Homocysteine S-methyltransferase family protein
Peaxi162Scf00111g01017	53	47	44	12	19	24	52	17	-1.616	0.000169411	0.00539253	down	Peaxi162Scf00111g01017	Peaxi162Scf00111	999642	1002953	+	3312	protein_coding	--	--	--	--	--	--	Unknown protein
Peaxi162Scf00114g00310	200	540	554	243	176	99	477	161	-1.566	0.00120513	0.0235824	down	Peaxi162Scf00114g00310	Peaxi162Scf00114	327864	338641	-	10778	protein_coding	--	K20184: VPS41; vacuolar protein sorting-associated protein 41	--	--	--	--	vacuolar protein sorting 41
Peaxi162Scf00153g01323	146	125	110	32	73	46	136	46	-1.552	1.54946e-05	0.000770641	down	Peaxi162Scf00153g01323	Peaxi162Scf00153	1317855	1319012	+	1158	protein_coding	--	--	--	--	--	--	--
Peaxi162Scf00086g01316	47	63	50	19	20	26	58	20	-1.532	0.000141147	0.00473118	down	Peaxi162Scf00086g01316	Peaxi162Scf00086	1363143	1366195	-	3053	protein_coding	--	--	--	--	--	--	conserved hypothetical protein
Peaxi162Scf00125g00089	162	52	66	35	43	32	97	34	-1.531	0.00138232	0.0262373	down	Peaxi162Scf00125g00089	Peaxi162Scf00125	866846	886328	-	19483	protein_coding	--	K10357: MYO5; myosin V	--	--	--	--	myosin XI A
Peaxi162Scf00035g00092	53	159	144	35	47	68	131	46	-1.516	0.00279323	0.0433323	down	Peaxi162Scf00035g00092	Peaxi162Scf00035	949573	949863	-	291	protein_coding	--	--	--	gb|OIT24463.1|	--	--	Unknown protein
Peaxi162Scf00320g00316	555	455	431	129	98	373	514	181	-1.507	0.000583088	0.0139513	down	Peaxi162Scf00320g00316	Peaxi162Scf00320	307326	309094	+	1769	protein_coding	--	--	--	--	--	--	Arginine decarboxylase
Peaxi162Scf00128g00012	102	55	66	34	33	24	79	28	-1.496	0.000138653	0.00467677	down	Peaxi162Scf00128g00012	Peaxi162Scf00128	63497	66701	+	3205	protein_coding	--	--	--	--	--	--	MATE efflux family protein
Peaxi162Scf00498g00427	1493	1848	1576	486	888	673	1771	627	-1.496	1.9682e-09	3.52406e-07	down	Peaxi162Scf00498g00427	Peaxi162Scf00498	378415	381445	+	3031	protein_coding	--	K00279: CKX; cytokinin dehydrogenase [EC:1.5.99.12]	--	--	--	--	Cytokinin dehydrogenase 3
Peaxi162Scf00171g00239	230	126	103	60	39	89	161	57	-1.491	0.000209035	0.00637067	down	Peaxi162Scf00171g00239	Peaxi162Scf00171	197125	199260	-	2136	protein_coding	--	--	--	--	--	--	GRAM domain-containing protein / ABA-responsive protein-related
Peaxi162Scf00750g00067	2242	669	792	448	278	783	1286	458	-1.488	0.00126163	0.0243772	down	Peaxi162Scf00750g00067	Peaxi162Scf00750	648687	652538	-	3852	protein_coding	--	--	--	--	--	--	conserved hypothetical protein
Peaxi162Scf00045g00725	1627	580	874	419	341	503	1084	387	-1.487	9.29489e-06	0.000494332	down	Peaxi162Scf00045g00725	Peaxi162Scf00045	776899	779030	+	2132	protein_coding	GO:0016021,integral component of membrane; GO:0010295,(+)-abscisic acid 8'-hydroxylase activity; GO:0020037,heme binding; GO:0005506,iron ion binding; GO:0046345,abscisic acid catabolic process; GO:0016132,brassinosteroid biosynthetic process; GO:0010268,brassinosteroid homeostasis; GO:0016125,sterol metabolic process	K09843: E1.14.13.93; (+)-abscisic acid 8'-hydroxylase [EC:1.14.13.93]	--	--	ABAH1_ARATH,RecName: Full=Abscisic acid 8'-hydroxylase 1; Short=ABA 8'-hydroxylase 1; EC=1.14.13.93; AltName: Full=Cytochrome P450 707A1;	--	Abscisic acid 8'-hydroxylase 1
Peaxi162Scf00799g00311	272	110	171	95	84	51	196	71	-1.459	0.000314801	0.00872749	down	Peaxi162Scf00799g00311	Peaxi162Scf00799	302822	313172	+	10351	protein_coding	--	--	--	--	--	--	BURP domain-containing protein
Peaxi162Scf00076g00414	208	93	91	62	38	64	137	50	-1.451	0.000367896	0.00980424	down	Peaxi162Scf00076g00414	Peaxi162Scf00076	407603	411444	+	3842	protein_coding	--	--	--	--	--	--	Alpha-glucosidase YihQ
Peaxi162Scf00368g00121	1811	535	573	280	473	473	1010	375	-1.431	0.000793494	0.0174147	down	Peaxi162Scf00368g00121	Peaxi162Scf00368	179132	182396	+	3265	protein_coding	--	--	--	--	--	--	senescence-associated gene 101
Peaxi162Scf00130g00127	2471	1280	1511	680	529	1063	1862	692	-1.427	1.61975e-06	0.00011448	down	Peaxi162Scf00130g00127	Peaxi162Scf00130	1248271	1249149	+	879	protein_coding	--	K13448: CML; calcium-binding protein CML	--	--	--	--	Calcium-binding EF-hand family protein
Peaxi162Scf01509g00010	563	180	222	80	124	211	336	126	-1.418	0.00221931	0.0367048	down	Peaxi162Scf01509g00010	Peaxi162Scf01509	53699	54177	-	479	protein_coding	--	--	--	--	--	--	Unknown protein
Peaxi162Scf00188g00099	167	156	143	63	65	82	167	64	-1.375	4.48211e-09	7.42292e-07	down	Peaxi162Scf00188g00099	Peaxi162Scf00188	934073	935479	-	1407	protein_coding	--	K13496: UGT73C; UDP-glucosyl transferase 73C [EC:2.4.1.-]	--	--	--	--	UDP-Glycosyltransferase superfamily protein
Peaxi162Scf00536g00111	878	649	524	329	312	274	727	282	-1.367	3.57684e-11	9.0414e-09	down	Peaxi162Scf00536g00111	Peaxi162Scf00536	87269	94244	+	6976	protein_coding	--	--	--	--	--	--	B3 domain-containing protein
Peaxi162Scf00411g00714	1361	1416	1233	480	850	489	1438	560	-1.361	1.66187e-07	1.68429e-05	down	Peaxi162Scf00411g00714	Peaxi162Scf00411	750112	754395	-	4284	protein_coding	--	--	--	--	--	--	Leucine-rich repeat protein kinase family protein
Peaxi162Scf00970g00159	150	113	92	33	80	48	126	49	-1.349	0.000559393	0.0135656	down	Peaxi162Scf00970g00159	Peaxi162Scf00970	87666	89566	+	1901	protein_coding	--	K14492: ARR-A; two-component response regulator ARR-A family	--	--	--	--	response regulator 9
Peaxi162Scf00078g00021	642	243	255	144	125	248	398	157	-1.338	0.000894792	0.0190163	down	Peaxi162Scf00078g00021	Peaxi162Scf00078	195338	196516	+	1179	protein_coding	--	--	--	--	--	--	Protein of unknown function (DUF677)
Peaxi162Scf00286g01042	294	221	205	118	63	159	256	104	-1.304	0.000130475	0.00448542	down	Peaxi162Scf00286g01042	Peaxi162Scf00286	1051706	1062951	+	11246	protein_coding	--	--	--	--	--	--	terpene synthase 21
Peaxi162Scf00075g01239	570	487	436	276	218	214	533	218	-1.289	2.84249e-11	7.44802e-09	down	Peaxi162Scf00075g01239	Peaxi162Scf00075	1220249	1226309	+	6061	protein_coding	--	--	--	--	--	--	Integrin-linked protein kinase family
Peaxi162Scf00311g01111	1671	1383	1531	317	716	1212	1645	679	-1.276	0.000958806	0.019919	down	Peaxi162Scf00311g01111	Peaxi162Scf00311	1114974	1116561	-	1588	protein_coding	--	--	--	--	--	--	Heavy metal transport/detoxification superfamily protein
Peaxi162Scf00061g00031	334	191	190	64	123	159	253	105	-1.263	0.000513586	0.0127424	down	Peaxi162Scf00061g00031	Peaxi162Scf00061	289054	297801	+	8748	protein_coding	--	--	--	--	--	--	--
Peaxi162Scf00030g00132	2758	2482	2972	864	781	2445	2960	1235	-1.261	0.00120393	0.0235803	down	Peaxi162Scf00030g00132	Peaxi162Scf00030	1310288	1311220	+	933	protein_coding	GO:0048046,apoplast; GO:0005618,cell wall; GO:0005615,extracellular space; GO:0005794,Golgi apparatus; GO:0009505,plant-type cell wall; GO:0009741,response to brassinosteroid	--	--	ref|XP_010320182.1|	EXO_ARATH,RecName: Full=Protein EXORDIUM; Flags: Precursor;	--	EXORDIUM like 2
Peaxi162Scf00556g00035	599	223	247	149	171	189	373	156	-1.26	0.000450328	0.0114216	down	Peaxi162Scf00556g00035	Peaxi162Scf00556	298954	302943	+	3990	protein_coding	--	K00487: CYP73A; trans-cinnamate 4-monooxygenase [EC:1.14.13.11]	--	--	--	--	Trans-cinnamate 4-monooxygenase
Peaxi162Scf00177g00415	327	194	153	87	89	149	237	99	-1.259	0.000165296	0.00530084	down	Peaxi162Scf00177g00415	Peaxi162Scf00177	399059	404365	+	5307	protein_coding	--	K01530: E3.6.3.1; phospholipid-translocating ATPase [EC:3.6.3.1]	--	--	--	--	ATPase E1-E2 type family protein / haloacid dehalogenase-like hydrolase family protein
Peaxi162Scf00437g00514	483	232	208	98	158	190	323	136	-1.25	0.000515972	0.0127868	down	Peaxi162Scf00437g00514	Peaxi162Scf00437	511964	516283	-	4320	protein_coding	--	--	--	--	--	--	Leucine-rich repeat protein kinase family protein
Peaxi162Scf00328g01215	5554	2063	2202	1082	1486	2221	3425	1457	-1.233	0.000844334	0.0181959	down	Peaxi162Scf00328g01215	Peaxi162Scf00328	1229341	1234386	-	5046	protein_coding	--	K13412: CPK; calcium-dependent protein kinase [EC:2.7.11.1]	--	--	--	--	calcium-dependent protein kinase 16
Peaxi162Scf00076g00020	1078	437	466	223	235	518	693	296	-1.228	0.00243659	0.0393628	down	Peaxi162Scf00076g00020	Peaxi162Scf00076	61972	63905	+	1934	protein_coding	--	K00737: MGAT3; beta-1,4-mannosyl-glycoprotein beta-1,4-N-acetylglucosaminyltransferase [EC:2.4.1.144]	--	--	--	--	beta-1,4-N-acetylglucosaminyltransferase family protein
Peaxi162Scf00128g01046	365	412	247	130	184	199	365	157	-1.217	2.02651e-06	0.00013911	down	Peaxi162Scf00128g01046	Peaxi162Scf00128	1040715	1043675	+	2961	protein_coding	--	--	--	--	--	--	Unknown protein
Peaxi162Scf00016g00007	7604	4439	3468	2209	1367	4197	5447	2358	-1.208	0.00150595	0.0279474	down	Peaxi162Scf00016g00007	Peaxi162Scf00016	33050	35218	-	2169	protein_coding	GO:0008792,arginine decarboxylase activity; GO:0006527,arginine catabolic process; GO:0009446,putrescine biosynthetic process; GO:0008295,spermidine biosynthetic process	K01583: E4.1.1.19; arginine decarboxylase [EC:4.1.1.19]	At2g16500	ref|XP_019239967.1|	SPE1_PEA,RecName: Full=Arginine decarboxylase; Short=ADC; Short=ARGDC; EC=4.1.1.19;	A0A1J6JBJ0_NICAT,RecName: Full=Arginine decarboxylase {ECO:0000256|RuleBase:RU003740}; EC=4.1.1.19 {ECO:0000256|RuleBase:RU003740};	arginine decarboxylase 1
Peaxi162Scf00089g00927	215	227	227	118	90	133	241	105	-1.204	4.52565e-07	3.87403e-05	down	Peaxi162Scf00089g00927	Peaxi162Scf00089	955681	958376	+	2696	protein_coding	--	--	--	--	--	--	Pentatricopeptide repeat (PPR) superfamily protein
Peaxi162Scf01205g00028	530	258	283	111	145	285	377	164	-1.202	0.00187979	0.0326619	down	Peaxi162Scf01205g00028	Peaxi162Scf01205	38105	40649	+	2545	protein_coding	--	--	--	--	--	--	Ankyrin repeat family protein
Peaxi162Scf00906g00019	776	600	551	322	410	236	686	299	-1.199	2.11482e-06	0.000143795	down	Peaxi162Scf00906g00019	Peaxi162Scf00906	122232	126216	-	3985	protein_coding	--	K08912: LHCB1; light-harvesting complex II chlorophyll a/b binding protein 1	--	--	--	--	light-harvesting chlorophyll B-binding protein 3
Peaxi162Scf00314g00627	5502	2228	2636	1478	1442	2274	3637	1585	-1.198	0.000149603	0.00493002	down	Peaxi162Scf00314g00627	Peaxi162Scf00314	610890	619749	+	8860	protein_coding	--	--	--	--	--	--	Copine-3
Peaxi162Scf00236g00054	651	690	575	256	407	313	686	300	-1.196	3.04585e-08	3.99043e-06	down	Peaxi162Scf00236g00054	Peaxi162Scf00236	559143	560882	+	1740	protein_coding	--	K04125: E1.14.11.13; gibberellin 2-oxidase [EC:1.14.11.13]	--	--	--	--	2-oxoglutarate (2OG) and Fe(II)-dependent oxygenase superfamily protein
Peaxi162Scf00449g00212	9608	6352	5067	1964	2876	5870	7418	3240	-1.195	0.000870978	0.0186252	down	Peaxi162Scf00449g00212	Peaxi162Scf00449	202429	207568	-	5140	protein_coding	--	K01537: E3.6.3.8; Ca2+-transporting ATPase [EC:3.6.3.8]	--	--	--	--	calcium-transporting ATPase, putative
Peaxi162Scf00058g00267	930	757	1077	379	326	731	999	436	-1.194	0.000182803	0.00570888	down	Peaxi162Scf00058g00267	Peaxi162Scf00058	2638077	2638514	-	438	protein_coding	GO:0005634,nucleus; GO:0003700,DNA binding transcription factor activity; GO:0045735,nutrient reservoir activity; GO:0046982,protein heterodimerization activity; GO:0043565,sequence-specific DNA binding; GO:0009267,cellular response to starvation; GO:0006971,hypotonic response; GO:2000693,positive regulation of seed maturation; GO:0045893,positive regulation of transcription, DNA-templated; GO:00…	--	--	--	BZP53_ARATH,RecName: Full=bZIP transcription factor 53 {ECO:0000303|PubMed:11906833}; Short=AtbZIP53 {ECO:0000303|PubMed:11906833};	--	bZIP transcription factor [Nicotiana benthamiana]
Peaxi162Scf00065g00041	914	495	551	286	210	504	693	304	-1.189	0.000452219	0.0114445	down	Peaxi162Scf00065g00041	Peaxi162Scf00065	475157	478214	+	3058	protein_coding	GO:0031225,anchored component of membrane; GO:0046658,anchored component of plasma membrane; GO:0005768,endosome; GO:0005794,Golgi apparatus; GO:0009506,plasmodesma; GO:0005802,trans-Golgi network; GO:0016049,cell growth; GO:0010215,cellulose microfibril organization	--	--	--	COBL7_ARATH,RecName: Full=COBRA-like protein 7; Flags: Precursor;	--	COBRA-like protein 7
Peaxi162Scf00115g00111	690	365	363	160	158	409	500	220	-1.183	0.00306038	0.0462739	down	Peaxi162Scf00115g00111	Peaxi162Scf00115	1119635	1120933	+	1299	protein_coding	--	--	--	--	--	--	receptor-like protein kinase 4
Peaxi162Scf00311g00131	6921	3644	3946	1377	2209	3928	5124	2276	-1.17	0.000948201	0.0197605	down	Peaxi162Scf00311g00131	Peaxi162Scf00311	1302882	1304054	+	1173	protein_coding	--	K00789: metK; S-adenosylmethionine synthetase [EC:2.5.1.6]	--	--	--	--	S-adenosylmethionine synthase 2
Peaxi162Scf00981g00110	1301	1071	1011	431	556	778	1208	538	-1.166	7.25983e-08	8.43161e-06	down	Peaxi162Scf00981g00110	Peaxi162Scf00981	117185	121197	-	4013	protein_coding	--	--	--	--	--	--	Concanavalin A-like lectin protein kinase family protein
Peaxi162Scf00076g00919	219	200	326	125	128	141	271	121	-1.165	8.89548e-05	0.00331245	down	Peaxi162Scf00076g00919	Peaxi162Scf00076	903480	910337	+	6858	protein_coding	--	--	--	--	--	--	Glucan endo-1,3-beta-glucosidase 8
Peaxi162Scf00589g00001	168	171	256	83	120	114	217	97	-1.156	0.000288185	0.0081259	down	Peaxi162Scf00589g00001	Peaxi162Scf00589	22050	22625	-	576	protein_coding	--	--	--	--	--	--	cell wall / vacuolar inhibitor of fructosidase 2
Peaxi162Scf00714g00621	129	71	73	43	44	55	97	43	-1.151	0.000777736	0.0171213	down	Peaxi162Scf00714g00621	Peaxi162Scf00714	719131	723816	+	4686	protein_coding	--	--	--	--	--	--	Unknown protein
Peaxi162Scf00363g00822	506	256	269	146	177	213	363	164	-1.149	6.77211e-05	0.00263597	down	Peaxi162Scf00363g00822	Peaxi162Scf00363	931495	932618	-	1124	protein_coding	--	--	--	--	--	--	Disease resistance-responsive (dirigent-like protein) family protein
Peaxi162Scf00231g00033	2373	959	1231	611	496	1280	1605	724	-1.148	0.00333049	0.0491651	down	Peaxi162Scf00231g00033	Peaxi162Scf00231	37542	40280	-	2739	protein_coding	--	--	--	--	--	--	AAA-type ATPase family protein / ankyrin repeat family protein
Peaxi162Scf00152g01220	8162	4992	4640	2381	3175	3757	6288	2845	-1.144	5.09583e-07	4.26027e-05	down	Peaxi162Scf00152g01220	Peaxi162Scf00152	1262904	1266066	+	3163	protein_coding	--	K10355: ACTF; actin, other eukaryote	--	--	--	--	actin-11
Peaxi162Scf00570g00004	229	102	122	67	71	99	159	72	-1.14	0.00125914	0.0243728	down	Peaxi162Scf00570g00004	Peaxi162Scf00570	38027	38787	-	761	protein_coding	--	K14492: ARR-A; two-component response regulator ARR-A family	--	--	--	--	response regulator 9
Peaxi162Scf00274g00311	1458	875	764	338	421	877	1092	495	-1.139	0.00129152	0.0247696	down	Peaxi162Scf00274g00311	Peaxi162Scf00274	317516	318901	-	1386	protein_coding	--	K08238: XXT; xyloglucan 6-xylosyltransferase [EC:2.4.2.39]	--	--	--	--	Galactosyl transferase GMA12/MNN10 family protein
Peaxi162Scf00767g00016	420	257	194	99	143	216	306	139	-1.136	0.00107691	0.0217058	down	Peaxi162Scf00767g00016	Peaxi162Scf00767	15675	26636	-	10962	protein_coding	--	--	--	--	--	--	Pentatricopeptide repeat-containing protein
Peaxi162Scf00753g00015	1238	517	442	279	448	411	765	348	-1.135	0.00168212	0.0302528	down	Peaxi162Scf00753g00015	Peaxi162Scf00753	41345	46013	-	4669	protein_coding	--	--	--	--	--	--	Core-2/I-branching beta-1,6-N-acetylglucosaminyltransferase family protein
Peaxi162Scf00342g01012	133	174	122	81	81	66	154	70	-1.132	6.09451e-05	0.00243848	down	Peaxi162Scf00342g01012	Peaxi162Scf00342	981860	985007	+	3148	protein_coding	--	--	--	--	--	--	Pentatricopeptide repeat (PPR) superfamily protein
Peaxi162Scf00520g00001	1873	837	801	534	400	909	1229	561	-1.132	0.00198286	0.0338959	down	Peaxi162Scf00520g00001	Peaxi162Scf00520	62542	64176	+	1635	protein_coding	--	--	--	--	--	--	GRAS family transcription factor
Peaxi162Scf00737g00043	99	76	59	37	31	57	83	38	-1.121	0.00211476	0.0354673	down	Peaxi162Scf00737g00043	Peaxi162Scf00737	499625	500734	+	1110	protein_coding	--	--	--	--	--	--	--
Peaxi162Scf03072g00005	85	106	104	50	50	60	107	49	-1.119	0.000213429	0.00644063	down	Peaxi162Scf03072g00005	Peaxi162Scf03072	35	5743	+	5709	protein_coding	--	--	--	--	--	--	serine protease [Solanum lycopersicum]
Peaxi162Scf00049g01513	553	335	454	273	220	227	480	222	-1.113	3.30702e-06	0.000206554	down	Peaxi162Scf00049g01513	Peaxi162Scf00049	1569568	1578376	-	8809	protein_coding	GO:0005789,endoplasmic reticulum membrane; GO:0016021,integral component of membrane; GO:0016020,membrane; GO:0005886,plasma membrane; GO:0005506,iron ion binding; GO:0016491,oxidoreductase activity; GO:0043447,alkane biosynthetic process; GO:0042335,cuticle development; GO:0006723,cuticle hydrocarbon biosynthetic process; GO:0008610,lipid biosynthetic process; GO:0006629,lipid metabolic process;…	K15404: K15404, CER1; aldehyde decarbonylase [EC:4.1.99.5]	--	--	CER3_ARATH,RecName: Full=Protein ECERIFERUM 3; AltName: Full=Protein FACELESS POLLEN 1; AltName: Full=Protein WAX2; AltName: Full=Protein YORE-YORE;	--	Fatty acid hydroxylase superfamily
Peaxi162Scf00403g00838	386	458	354	166	220	264	430	198	-1.113	7.31149e-07	5.81832e-05	down	Peaxi162Scf00403g00838	Peaxi162Scf00403	819567	820656	+	1090	protein_coding	--	K01183: E3.2.1.14; chitinase [EC:3.2.1.14]	--	--	--	--	chitinase A
Peaxi162Scf01294g00032	1993	1926	1753	711	874	1506	2032	939	-1.113	1.707e-05	0.000833559	down	Peaxi162Scf01294g00032	Peaxi162Scf01294	81520	88571	-	7052	protein_coding	--	K10999: CESA; cellulose synthase A [EC:2.4.1.12]	--	--	--	--	Pathogenesis-related thaumatin superfamily protein
Peaxi162Scf00014g00613	1558	534	599	431	451	544	938	437	-1.102	0.00206105	0.0348691	down	Peaxi162Scf00014g00613	Peaxi162Scf00014	596991	600367	+	3377	protein_coding	GO:0005886,plasma membrane; GO:0005524,ATP binding; GO:0004674,protein serine/threonine kinase activity; GO:0033160,positive regulation of protein import into nucleus, translocation; GO:0046777,protein autophosphorylation; GO:0009409,response to cold; GO:0050826,response to freezing; GO:0009625,response to insect; GO:0002237,response to molecule of bacterial origin	--	At3g09010	ref|XP_009769553.1|	CRPK1_ARATH,RecName: Full=Cold-responsive protein kinase 1 {ECO:0000303|PubMed:28344081}; EC=2.7.11.1 {ECO:0000255|PROSITE-ProRule:PRU00159, ECO:0000269|PubMed:28344081};	A0A1U7VT66_NICSY,SubName: Full=putative serine/threonine-protein kinase {ECO:0000313|RefSeq:XP_009769553.1};	Protein kinase superfamily protein
Peaxi162Scf00684g00571	290	440	307	117	288	167	373	176	-1.088	0.00306486	0.0463091	down	Peaxi162Scf00684g00571	Peaxi162Scf00684	583071	584878	+	1808	protein_coding	--	--	--	--	--	--	2-oxoglutarate (2OG) and Fe(II)-dependent oxygenase superfamily protein
Peaxi162Scf00006g00402	3290	2628	2219	1015	1022	2461	2892	1362	-1.086	0.000883301	0.0188467	down	Peaxi162Scf00006g00402	Peaxi162Scf00006	3996789	3998354	-	1566	protein_coding	GO:0016021,integral component of membrane; GO:0005886,plasma membrane; GO:0005524,ATP binding; GO:0004674,protein serine/threonine kinase activity; GO:0004702,signal transducer, downstream of receptor, with serine/threonine kinase activity	--	At2g48010	gb|PHT38575.1|	RKF3_ARATH,RecName: Full=Probable LRR receptor-like serine/threonine-protein kinase RKF3; EC=2.7.11.1; AltName: Full=Receptor-like kinase in flowers 3; Flags: Precursor;	A0A0V0ILA5_SOLCH,SubName: Full=Putative LRR receptor-like serine/threonine-protein kinase RKF3-like {ECO:0000313|EMBL:JAP32857.1};	Protein kinase superfamily protein
Peaxi162Scf00222g00125	612	618	573	223	434	347	647	307	-1.073	2.82853e-05	0.00128215	down	Peaxi162Scf00222g00125	Peaxi162Scf00222	179096	188300	+	9205	protein_coding	--	--	--	--	--	--	Unknown protein
Peaxi162Scf00108g00220	1238	678	586	293	445	640	879	419	-1.069	0.00105206	0.0213452	down	Peaxi162Scf00108g00220	Peaxi162Scf00108	245577	247755	+	2179	protein_coding	--	K13783: SLC37A1_2; MFS transporter, OPA family, solute carrier family 37 (glycerol-3-phosphate transporter), member 1/2	--	--	--	--	Sugar phosphate exchanger 2
Peaxi162Scf00072g00021	547	276	363	193	267	195	421	202	-1.063	0.000195491	0.00604559	down	Peaxi162Scf00072g00021	Peaxi162Scf00072	9039	17025	+	7987	protein_coding	--	K10398: KIF11, EG5; kinesin family member 11	--	--	--	--	ATP binding microtubule motor family protein
Peaxi162Scf00684g00029	181	251	266	125	122	150	254	122	-1.059	0.000127122	0.00441963	down	Peaxi162Scf00684g00029	Peaxi162Scf00684	21896	24911	-	3016	protein_coding	--	K01426: E3.5.1.4, amiE; amidase [EC:3.5.1.4]	--	--	--	--	Glutamyl-tRNA(Gln) amidotransferase subunit A
Peaxi162Scf00446g00412	159	100	123	70	56	88	136	65	-1.057	0.000424288	0.0109702	down	Peaxi162Scf00446g00412	Peaxi162Scf00446	456597	458204	-	1608	protein_coding	--	--	--	--	--	--	Unknown protein
Peaxi162Scf00993g00326	1088	470	466	283	390	443	708	341	-1.054	0.001265	0.0244203	down	Peaxi162Scf00993g00326	Peaxi162Scf00993	329405	334085	+	4681	protein_coding	--	--	--	--	--	--	Disease resistance protein (CC-NBS-LRR class) family
Peaxi162Scf02135g00021	151	212	164	105	92	101	190	92	-1.052	6.21311e-05	0.00247213	down	Peaxi162Scf02135g00021	Peaxi162Scf02135	62574	65572	+	2999	protein_coding	--	K03715: MGD; 1,2-diacylglycerol 3-beta-galactosyltransferase [EC:2.4.1.46]	--	--	--	--	monogalactosyldiacylglycerol synthase 2
Peaxi162Scf00668g00049	1027	812	806	291	463	747	944	455	-1.051	0.000555157	0.0134933	down	Peaxi162Scf00668g00049	Peaxi162Scf00668	448198	449379	-	1182	protein_coding	--	K00789: metK; S-adenosylmethionine synthetase [EC:2.5.1.6]	--	--	--	--	S-adenosylmethionine synthase 2
Peaxi162Scf00132g00721	199	112	108	65	76	93	148	72	-1.048	0.000749611	0.0166406	down	Peaxi162Scf00132g00721	Peaxi162Scf00132	732868	735783	+	2916	protein_coding	--	--	--	--	--	--	f-box family protein [Silene vulgaris]
Peaxi162Scf00429g00042	15553	18402	16849	4760	10972	13441	18313	8865	-1.047	0.00140574	0.0265411	down	Peaxi162Scf00429g00042	Peaxi162Scf00429	445385	446881	+	1497	protein_coding	--	--	--	--	--	--	conserved hypothetical protein
Peaxi162Scf00312g00053	129	215	156	86	84	116	181	87	-1.045	0.00076747	0.0169474	down	Peaxi162Scf00312g00053	Peaxi162Scf00312	503007	509170	+	6164	protein_coding	--	K14638: SLC15A3_4, PHT; solute carrier family 15 (peptide/histidine transporter), member 3/4	--	--	--	--	Protein NRT1/ PTR FAMILY 7.3
Peaxi162Scf00089g00639	155	117	99	61	66	82	131	64	-1.043	0.00010375	0.00379755	down	Peaxi162Scf00089g00639	Peaxi162Scf00089	670061	676888	-	6828	protein_coding	--	K10389: TUBG; tubulin gamma	--	--	--	--	Tubulin gamma-1 chain
Peaxi162Scf01060g00147	1178	1254	862	399	848	613	1175	570	-1.043	0.000220697	0.00656771	down	Peaxi162Scf01060g00147	Peaxi162Scf01060	119828	130878	-	11051	protein_coding	--	--	--	--	--	--	ABC transporter G family member 11
Peaxi162Scf00128g01041	828	877	843	497	445	510	917	446	-1.04	1.23216e-11	3.5299e-09	down	Peaxi162Scf00128g01041	Peaxi162Scf00128	1053132	1056060	-	2929	protein_coding	--	--	--	--	--	--	Unknown protein
Peaxi162Scf00620g00315	2463	2087	2030	1469	962	1303	2353	1148	-1.035	7.88377e-08	9.01015e-06	down	Peaxi162Scf00620g00315	Peaxi162Scf00620	292016	302003	-	9988	protein_coding	--	--	--	--	--	--	serine protease [Solanum lycopersicum]
Peaxi162Scf00620g00242	5401	7807	7650	3343	3292	5496	7573	3698	-1.034	0.000104658	0.00381781	down	Peaxi162Scf00620g00242	Peaxi162Scf00620	248593	272885	-	24293	protein_coding	--	--	--	--	--	--	serine protease [Solanum lycopersicum]
Peaxi162Scf00002g00383	916	517	520	267	419	422	690	339	-1.026	0.000129746	0.00446899	down	Peaxi162Scf00002g00383	Peaxi162Scf00002	3808426	3826560	-	18135	protein_coding	--	--	--	--	--	--	Unknown protein
Peaxi162Scf00912g00134	683	313	327	243	217	288	465	229	-1.02	0.000708964	0.0160514	down	Peaxi162Scf00912g00134	Peaxi162Scf00912	141368	148669	+	7302	protein_coding	--	K00475: E1.14.11.9; naringenin 3-dioxygenase [EC:1.14.11.9]	--	--	--	--	2-oxoglutarate (2OG) and Fe(II)-dependent oxygenase superfamily protein
Peaxi162Scf00953g00514	65	64	83	39	41	44	77	38	-1.01	0.00300985	0.0458	down	Peaxi162Scf00953g00514	Peaxi162Scf00953	576903	589389	+	12487	protein_coding	--	K21842: EFR3; protein EFR3	--	--	--	--	conserved hypothetical protein
Peaxi162Scf00347g00014	159	228	178	107	96	128	204	101	-1.006	0.000167633	0.00535179	down	Peaxi162Scf00347g00014	Peaxi162Scf00347	138286	140259	+	1974	protein_coding	--	K17086: TM9SF2_4; transmembrane 9 superfamily member 2/4	--	--	--	--	Transmembrane 9 superfamily member 4
Peaxi162Scf00623g00518	3335	2561	2278	1034	1664	2050	2906	1447	-1.006	3.37754e-05	0.0014932	down	Peaxi162Scf00623g00518	Peaxi162Scf00623	543784	548592	+	4809	protein_coding	--	--	--	--	--	--	Argonaute family protein
Peaxi162Scf00585g00081	668	451	516	216	321	419	583	291	-1.001	0.000125008	0.00436737	down	Peaxi162Scf00585g00081	Peaxi162Scf00585	843089	844408	+	1320	protein_coding	--	K21734: SLD; sphingolipid 8-(E/Z)-desaturase [EC:1.14.19.29]	--	--	--	--	Fatty acid desaturase 1
Peaxi162Scf00104g00017	1148	602	529	307	447	558	800	400	-1	0.00111995	0.0223115	down	Peaxi162Scf00104g00017	Peaxi162Scf00104	180209	187800	+	7592	protein_coding	--	K21989: TMEM63; calcium permeable stress-gated cation channel	--	--	--	--	ERD (early-responsive to dehydration stress) family protein
Peaxi162Scf00527g00026	1443	1437	1365	4005	2996	2891	1524	3052	1.002	1.92287e-07	1.9078e-05	up	Peaxi162Scf00527g00026	Peaxi162Scf00527	249699	263886	-	14188	protein_coding	--	--	--	--	--	--	endonuclease 4
Peaxi162Scf00092g00720	72	79	62	185	129	184	76	153	1.003	0.000254949	0.0073331	up	Peaxi162Scf00092g00720	Peaxi162Scf00092	697841	702117	-	4277	protein_coding	--	--	--	--	--	--	Emb:CAB10263.1, putative
Peaxi162Scf00418g00611	251	185	183	527	511	398	221	443	1.006	4.3765e-06	0.000261931	up	Peaxi162Scf00418g00611	Peaxi162Scf00418	614562	616631	-	2070	protein_coding	--	--	--	--	--	--	S-adenosyl-L-methionine-dependent methyltransferases superfamily protein
Peaxi162Scf00002g03316	65	51	39	126	136	97	55	111	1.007	0.00144096	0.0270634	up	Peaxi162Scf00002g03316	Peaxi162Scf00002	3376553	3383292	-	6740	protein_coding	GO:0005794,Golgi apparatus; GO:0000139,Golgi membrane; GO:0016021,integral component of membrane; GO:0008643,carbohydrate transport; GO:0048359,mucilage metabolic process involved in seed coat development; GO:0015780,nucleotide-sugar transmembrane transport	K15286: SLC35E4; solute carrier family 35, member E4	At5g04160	ref|XP_015056202.1|	UUAT1_ARATH,RecName: Full=UDP-URONIC ACID TRANSPORTER 1 {ECO:0000303|PubMed:28062750};	A0A0V0I2Q4_SOLCH,SubName: Full=Putative sugar phosphate/phosphate translocator-like {ECO:0000313|EMBL:JAP26320.1};	Nucleotide-sugar transporter family protein
Peaxi162Scf00015g00049	188	163	206	575	348	385	201	404	1.008	0.000352388	0.00950893	up	Peaxi162Scf00015g00049	Peaxi162Scf00015	412471	415377	-	2907	protein_coding	--	K19476: IST1; vacuolar protein sorting-associated protein IST1	At1g79910	ref|XP_019255373.1|	--	A0A1J6I7N4_NICAT,SubName: Full=Uncharacterized protein {ECO:0000313|EMBL:OIS96551.1};	Regulator of Vps4 activity in the MVB pathway protein
Peaxi162Scf00774g00011	14076	10542	12744	38083	24968	24207	13394	26963	1.009	2.11619e-05	0.00100372	up	Peaxi162Scf00774g00011	Peaxi162Scf00774	57514	58743	+	1230	protein_coding	--	--	--	--	--	--	--
Peaxi162Scf00522g00210	575	459	546	1682	1242	756	567	1142	1.01	0.00128194	0.0246367	up	Peaxi162Scf00522g00210	Peaxi162Scf00522	222548	227347	+	4800	protein_coding	--	K02140: ATPeFG, ATP5L, ATP20; F-type H+-transporting ATPase subunit g	--	--	--	--	Mitochondrial ATP synthase subunit G protein
Peaxi162Scf00009g01815	673	519	534	1609	1484	919	616	1242	1.011	9.69047e-05	0.00358364	up	Peaxi162Scf00009g01815	Peaxi162Scf00009	1852915	1855613	+	2699	protein_coding	GO:0005829,cytosol; GO:0061630,ubiquitin protein ligase activity; GO:0009737,response to abscisic acid; GO:0009651,response to salt stress; GO:0006511,ubiquitin-dependent protein catabolic process	--	At5g01520	ref|XP_009590594.1|	AIRP2_ARATH,RecName: Full=E3 ubiquitin-protein ligase AIRP2 {ECO:0000305}; EC=2.3.2.27 {ECO:0000269|PubMed:21969385}; AltName: Full=Protein ABA INSENSITIVE RING PROTEIN 2 {ECO:0000303|PubMed:21969385}; Short=AtAIRP2 {ECO:0000303|PubMed:21969385}; AltName: Full=RING-type E3 ubiquitin transferase AIRP2 {ECO:0000305};	A0A1S4B9P5_TOBAC,SubName: Full=E3 ubiquitin-protein ligase RNF8-like {ECO:0000313|RefSeq:XP_016485621.1};	RING/U-box superfamily protein
Peaxi162Scf00860g00018	1860	3057	2757	4299	5958	8204	2789	5625	1.012	0.000503266	0.0125298	up	Peaxi162Scf00860g00018	Peaxi162Scf00860	97324	99198	+	1875	protein_coding	--	K20628: exlX; expansin	--	--	--	--	expansin 11
Peaxi162Scf00000g00214	187	175	132	282	582	289	176	355	1.013	0.00274618	0.0429131	up	Peaxi162Scf00000g00214	Peaxi162Scf00000	2091581	2095883	-	4303	protein_coding	--	--	--	--	--	--	--
Peaxi162Scf00135g00417	35	33	29	81	75	72	35	70	1.015	0.00174117	0.0310463	up	Peaxi162Scf00135g00417	Peaxi162Scf00135	444039	445403	+	1365	protein_coding	--	--	--	--	--	--	calcium-dependent protein kinase 33
Peaxi162Scf00562g00001	417	201	226	773	560	623	297	602	1.017	0.000389738	0.0102621	up	Peaxi162Scf00562g00001	Peaxi162Scf00562	15781	16899	+	1119	protein_coding	--	--	--	--	--	--	Eukaryotic aspartyl protease family protein
Peaxi162Scf00149g00813	857	852	837	2380	1603	2055	915	1857	1.022	1.65348e-07	1.68373e-05	up	Peaxi162Scf00149g00813	Peaxi162Scf00149	863965	865524	-	1560	protein_coding	--	--	--	--	--	--	phloem protein 2-A1
Peaxi162Scf01160g00142	2731	3108	2692	6109	6516	7747	3067	6239	1.025	1.66391e-12	6.27207e-10	up	Peaxi162Scf01160g00142	Peaxi162Scf01160	167924	168752	-	829	protein_coding	--	--	--	--	--	--	invertase inhibitor [Solanum tuberosum]
Peaxi162Scf00452g00240	530	450	476	1489	936	1019	522	1063	1.026	1.22921e-05	0.000634874	up	Peaxi162Scf00452g00240	Peaxi162Scf00452	188191	194035	-	5845	protein_coding	--	--	--	--	--	--	Homeodomain-like superfamily protein
Peaxi162Scf00569g00510	2810	1879	2241	6759	4515	5122	2474	5054	1.03	2.95759e-06	0.000189127	up	Peaxi162Scf00569g00510	Peaxi162Scf00569	655161	655847	-	687	protein_coding	--	--	--	--	--	--	Unknown protein
Peaxi162Scf00005g00505	371	205	192	552	734	512	270	554	1.032	0.00021745	0.00651621	up	Peaxi162Scf00005g00505	Peaxi162Scf00005	5000373	5005316	-	4944	protein_coding	GO:0009507,chloroplast; GO:0005829,cytosol; GO:0004130,cytochrome-c peroxidase activity; GO:0020037,heme binding; GO:0016688,L-ascorbate peroxidase activity; GO:0046872,metal ion binding; GO:0034599,cellular response to oxidative stress; GO:0042744,hydrogen peroxide catabolic process; GO:0006979,response to oxidative stress; GO:0000302,response to reactive oxygen species	K00434: E1.11.1.11; L-ascorbate peroxidase [EC:1.11.1.11]	At3g09640	ref|XP_019250347.1|	APX2_ARATH,RecName: Full=L-ascorbate peroxidase 2, cytosolic; EC=1.11.1.11; AltName: Full=L-ascorbate peroxidase 1b; Short=APX1b; Short=AtAPx02;	A0A1J6I7J3_NICAT,SubName: Full=L-ascorbate peroxidase 2, cytosolic {ECO:0000313|EMBL:OIT01005.1};	ascorbate peroxidase 2
Peaxi162Scf00092g00512	715	890	772	1932	2027	1731	857	1752	1.032	1.59161e-08	2.23511e-06	up	Peaxi162Scf00092g00512	Peaxi162Scf00092	566480	573325	+	6846	protein_coding	--	--	--	--	--	--	Transposon MuDR mudrA-like protein, putative [Solanum demissum]
Peaxi162Scf00128g00137	1850	1676	1325	3518	3700	4319	1728	3535	1.032	4.87208e-15	3.48938e-12	up	Peaxi162Scf00128g00137	Peaxi162Scf00128	84039	90727	-	6689	protein_coding	--	K00276: AOC3, AOC2, tynA; primary-amine oxidase [EC:1.4.3.21]	--	--	--	--	Copper amine oxidase family protein
Peaxi162Scf00188g00813	309	357	293	672	789	837	345	704	1.033	7.88828e-10	1.52691e-07	up	Peaxi162Scf00188g00813	Peaxi162Scf00188	881494	884087	+	2594	protein_coding	--	--	--	--	--	--	basic helix-loop-helix (bHLH) DNA-binding superfamily protein
Peaxi162Scf00449g00016	191	221	157	549	329	478	204	417	1.034	7.67876e-05	0.0029201	up	Peaxi162Scf00449g00016	Peaxi162Scf00449	70185	74625	+	4441	protein_coding	--	--	--	--	--	--	Transducin family protein / WD-40 repeat family protein
Peaxi162Scf00646g00323	142	134	163	394	279	385	159	325	1.037	2.29702e-05	0.00106826	up	Peaxi162Scf00646g00323	Peaxi162Scf00646	357014	360513	-	3500	protein_coding	--	--	--	--	--	--	alpha/beta-Hydrolases superfamily protein
Peaxi162Scf00111g00412	363	315	335	998	728	694	363	747	1.039	2.2853e-06	0.000153925	up	Peaxi162Scf00111g00412	Peaxi162Scf00111	426603	430440	+	3838	protein_coding	--	K00975: glgC; glucose-1-phosphate adenylyltransferase [EC:2.7.7.27]	--	--	--	--	Glucose-1-phosphate adenylyltransferase family protein
Peaxi162Scf00000g00582	633	653	679	2469	1050	1180	708	1457	1.041	0.00250284	0.0401913	up	Peaxi162Scf00000g00582	Peaxi162Scf00000	5851056	5852334	+	1279	protein_coding	GO:0009507,chloroplast; GO:0009570,chloroplast stroma; GO:0005737,cytoplasm; GO:0005829,cytosol; GO:0005886,plasma membrane; GO:0005774,vacuolar membrane; GO:0043295,glutathione binding; GO:0004364,glutathione transferase activity; GO:0004601,peroxidase activity; GO:0042631,cellular response to water deprivation; GO:0006749,glutathione metabolic process; GO:0046686,response to cadmium ion; GO:000…	K00799: GST, gst; glutathione S-transferase [EC:2.5.1.18]	At1g17180	ref|XP_009615213.1|	GSTUJ_ARATH,RecName: Full=Glutathione S-transferase U19; Short=AtGSTU19; EC=2.5.1.18; AltName: Full=GST class-tau member 19; AltName: Full=Glutathione S-transferase 8;	A0A1S4CZQ6_TOBAC,SubName: Full=glutathione S-transferase U25-like {ECO:0000313|RefSeq:XP_016506633.1};	glutathione S-transferase TAU 19
Peaxi162Scf00377g00610	315	136	173	475	574	424	220	454	1.043	0.000751013	0.0166525	up	Peaxi162Scf00377g00610	Peaxi162Scf00377	633072	634203	+	1132	protein_coding	--	--	--	--	--	--	Unknown protein
Peaxi162Scf00193g00616	89	64	77	212	149	192	82	170	1.046	0.000114239	0.00409918	up	Peaxi162Scf00193g00616	Peaxi162Scf00193	636103	638227	-	2125	protein_coding	--	--	--	--	--	--	--
Peaxi162Scf01141g00003	103	89	103	221	205	293	106	220	1.054	1.04017e-05	0.00054777	up	Peaxi162Scf01141g00003	Peaxi162Scf01141	19334	23763	+	4430	protein_coding	--	--	--	--	--	--	Unknown protein
Peaxi162Scf00005g00612	349	152	177	539	632	440	238	497	1.058	0.000889109	0.018933	up	Peaxi162Scf00005g00612	Peaxi162Scf00005	674491	677392	+	2902	protein_coding	GO:0016021,integral component of membrane; GO:0004872,NA; GO:0009788,negative regulation of abscisic acid-activated signaling pathway; GO:0009725,response to hormone; GO:0009651,response to salt stress; GO:0009744,response to sucrose	K07297: ADIPOR; adiponectin receptor	At5g20270	ref|XP_019266614.1|	HHP1_ARATH,RecName: Full=Heptahelical transmembrane protein 1; AltName: Full=PAQR family protein HHP1;	A0A1U7X599_NICSY,SubName: Full=heptahelical transmembrane protein 1-like {ECO:0000313|RefSeq:XP_009782054.1};	Adiponectin receptor protein
Peaxi162Scf00553g00054	61	82	62	152	134	216	74	153	1.058	0.000436639	0.0111553	up	Peaxi162Scf00553g00054	Peaxi162Scf00553	519040	519402	+	363	protein_coding	--	--	--	--	--	--	Unknown protein
Peaxi162Scf00337g00112	2097	1865	1956	4787	5206	4386	2124	4425	1.059	2.31147e-13	1.07966e-10	up	Peaxi162Scf00337g00112	Peaxi162Scf00337	155695	163062	-	7368	protein_coding	--	K16732: PRC1; protein regulator of cytokinesis 1	--	--	--	--	microtubule-associated protein 65-7
Peaxi162Scf00481g00048	1100	1258	890	1451	2129	4425	1162	2421	1.06	0.00274623	0.0429131	up	Peaxi162Scf00481g00048	Peaxi162Scf00481	465547	468274	+	2728	protein_coding	--	K14497: PP2C; protein phosphatase 2C [EC:3.1.3.16]	--	--	--	--	Protein phosphatase 2C family protein
Peaxi162Scf00694g00049	519	621	458	1641	1229	1025	573	1204	1.072	1.23923e-05	0.000638515	up	Peaxi162Scf00694g00049	Peaxi162Scf00694	547071	549416	-	2346	protein_coding	--	K15333: TRM3, TARBP1; tRNA guanosine-2'-O-methyltransferase [EC:2.1.1.34]	--	--	--	--	Subtilase family protein
Peaxi162Scf00009g01231	48	54	55	138	132	117	57	119	1.075	0.000159726	0.00513752	up	Peaxi162Scf00009g01231	Peaxi162Scf00009	1206693	1211570	+	4878	protein_coding	--	K10446: KLHL8; kelch-like protein 8	At5g01660_2	ref|XP_019254693.1|	--	A0A1J6I0C7_NICAT,SubName: Full=B2 protein {ECO:0000313|EMBL:OIS98017.1};	Kelch-like protein 8
Peaxi162Scf00011g00430	116	90	106	310	289	162	112	236	1.075	0.00116723	0.0230295	up	Peaxi162Scf00011g00430	Peaxi162Scf00011	480085	482221	+	2137	protein_coding	--	--	At1g07750	ref|XP_006349431.1|	--	M1C705_SOLTU,SubName: Full=Uncharacterized protein {ECO:0000313|EnsemblPlants:PGSC0003DMT400061076};	RmlC-like cupins superfamily protein
Peaxi162Scf00376g00214	1138	775	744	2114	1778	2606	943	1989	1.076	4.20632e-08	5.34775e-06	up	Peaxi162Scf00376g00214	Peaxi162Scf00376	194134	202708	+	8575	protein_coding	--	K01835: pgm; phosphoglucomutase [EC:5.4.2.2]	--	--	--	--	phosphoglucomutase
Peaxi162Scf00544g00616	3692	2223	2414	9563	5457	5106	2955	6233	1.077	0.00028558	0.00807366	up	Peaxi162Scf00544g00616	Peaxi162Scf00544	625960	630485	+	4526	protein_coding	--	K13356: FAR; alcohol-forming fatty acyl-CoA reductase [EC:1.2.1.84]	--	--	--	--	Alcohol-forming fatty acyl-CoA reductase
Peaxi162Scf00188g00626	300	251	248	631	584	757	286	604	1.08	2.58087e-11	6.84599e-09	up	Peaxi162Scf00188g00626	Peaxi162Scf00188	619277	629060	-	9784	protein_coding	--	K04710: CERS; ceramide synthetase [EC:2.3.1.24]	--	--	--	--	LAG1 longevity assurance homolog 3
Peaxi162Scf00188g00814	129	176	147	333	382	409	163	345	1.081	1.08279e-06	8.20149e-05	up	Peaxi162Scf00188g00814	Peaxi162Scf00188	806791	809881	-	3091	protein_coding	--	K03135: TAF11; transcription initiation factor TFIID subunit 11	--	--	--	--	Transcription initiation factor TFIID subunit 11
Peaxi162Scf00940g00038	128	164	131	406	329	309	152	322	1.081	8.55052e-06	0.000461599	up	Peaxi162Scf00940g00038	Peaxi162Scf00940	373553	376172	-	2620	protein_coding	--	--	--	--	--	--	Transcription initiation factor TFIID subunit 11, putative
Peaxi162Scf00128g00624	55	45	49	155	84	131	53	114	1.092	0.00155408	0.028608	up	Peaxi162Scf00128g00624	Peaxi162Scf00128	599094	605869	+	6776	protein_coding	--	K20463: OSBPL3_6_7, ORP3_6_7; oxysterol-binding protein-related protein 3/6/7	--	--	--	--	Oxysterol-binding protein-related protein 1D
Peaxi162Scf01060g00013	800	875	619	2578	1354	1733	819	1749	1.093	5.78869e-05	0.00233351	up	Peaxi162Scf01060g00013	Peaxi162Scf01060	24262	26701	-	2440	protein_coding	--	--	--	--	--	--	Aldolase-type TIM barrel family protein
Peaxi162Scf00129g00738	413	304	390	1356	774	607	397	849	1.096	0.00104525	0.0212674	up	Peaxi162Scf00129g00738	Peaxi162Scf00129	705674	711916	+	6243	protein_coding	--	K05658: ABCB1, CD243; ATP-binding cassette, subfamily B (MDR/TAP), member 1 [EC:3.6.3.44]	--	--	--	--	ABC transporter family protein
Peaxi162Scf00415g00216	177	93	119	333	308	323	138	296	1.1	1.56633e-05	0.00077544	up	Peaxi162Scf00415g00216	Peaxi162Scf00415	248490	252808	+	4319	protein_coding	--	--	--	--	--	--	Long-chain-alcohol oxidase FAO1
Peaxi162Scf01141g00126	88	93	107	314	222	188	104	224	1.106	0.000388465	0.0102538	up	Peaxi162Scf01141g00126	Peaxi162Scf01141	113050	114976	+	1927	protein_coding	--	--	--	--	--	--	Transducin/WD40 repeat-like superfamily protein
Peaxi162Scf00037g00631	177	164	120	572	321	246	164	354	1.108	0.00208691	0.0352067	up	Peaxi162Scf00037g00631	Peaxi162Scf00037	668433	671235	+	2803	protein_coding	--	--	--	ref|XP_015062720.1|	--	--	Chaperone DnaJ-domain superfamily protein
Peaxi162Scf00417g01210	760	730	685	2386	1492	1574	780	1684	1.11	1.85073e-06	0.000128274	up	Peaxi162Scf00417g01210	Peaxi162Scf00417	1204803	1208960	+	4158	protein_coding	--	--	--	--	--	--	Sec14p-like phosphatidylinositol transfer family protein
Peaxi162Scf00080g01316	50	52	58	134	118	155	58	125	1.114	6.68655e-05	0.00261233	up	Peaxi162Scf00080g01316	Peaxi162Scf00080	1362588	1368487	+	5900	protein_coding	--	--	--	--	--	--	Prolyl endopeptidase
Peaxi162Scf00347g00003	196	213	182	689	389	407	212	459	1.114	0.000136451	0.00463159	up	Peaxi162Scf00347g00003	Peaxi162Scf00347	40652	48547	-	7896	protein_coding	--	--	--	--	--	--	Unknown protein
Peaxi162Scf01313g00009	178	327	248	809	586	520	273	592	1.116	0.000445215	0.011334	up	Peaxi162Scf01313g00009	Peaxi162Scf01313	7673	8431	-	759	protein_coding	--	--	--	--	--	--	Glutathione S-transferase 3
Peaxi162Scf00078g01331	430	299	258	1052	898	496	350	759	1.118	0.000530872	0.0130806	up	Peaxi162Scf00078g01331	Peaxi162Scf00078	1285656	1286394	-	739	protein_coding	--	--	--	--	--	--	--
Peaxi162Scf00164g01524	108	114	104	328	229	269	117	254	1.119	4.17385e-06	0.000252618	up	Peaxi162Scf00164g01524	Peaxi162Scf00164	1498902	1502900	+	3999	protein_coding	--	--	--	--	--	--	zinc ion binding protein, putative
Peaxi162Scf00679g00318	1757	3377	2310	8234	5837	4939	2695	5879	1.125	0.000336273	0.00919748	up	Peaxi162Scf00679g00318	Peaxi162Scf00679	369403	377967	+	8565	protein_coding	--	K19044: XBAT32_33; E3 ubiquitin-protein ligase XBAT32/33 [EC:2.3.2.27]	--	--	--	--	XB3 ortholog 1 in Arabidopsis thaliana
Peaxi162Scf00357g00527	52	64	39	175	112	104	55	121	1.126	0.00202434	0.0344924	up	Peaxi162Scf00357g00527	Peaxi162Scf00357	538480	542797	-	4318	protein_coding	--	K10396: KIF5; kinesin family member 5	--	--	--	--	GDSL esterase/lipase
Peaxi162Scf00002g00097	59	59	68	161	138	179	67	147	1.13	2.1661e-05	0.00102288	up	Peaxi162Scf00002g00097	Peaxi162Scf00002	941954	947045	-	5092	protein_coding	--	--	At1g62520	ref|XP_019259712.1|	--	A0A1S3XTY4_TOBAC,SubName: Full=uncharacterized protein LOC107768700 {ECO:0000313|RefSeq:XP_016443330.1};	conserved hypothetical protein
Peaxi162Scf00599g00115	1169	1741	1616	4987	2772	3906	1642	3592	1.13	7.39217e-05	0.00284129	up	Peaxi162Scf00599g00115	Peaxi162Scf00599	102954	104424	-	1471	protein_coding	--	--	--	--	--	--	ASR5 protein [Solanum chilense]
Peaxi162Scf00338g00422	2451	1974	1786	6988	3905	4839	2213	4854	1.133	3.13265e-06	0.000197384	up	Peaxi162Scf00338g00422	Peaxi162Scf00338	385743	391981	+	6239	protein_coding	--	K01673: cynT, can; carbonic anhydrase [EC:4.2.1.1]	--	--	--	--	carbonic anhydrase 2
Peaxi162Scf00209g00515	136	239	184	569	478	399	203	446	1.141	0.000149007	0.00492413	up	Peaxi162Scf00209g00515	Peaxi162Scf00209	487593	489603	+	2011	protein_coding	--	K09338: HD-ZIP; homeobox-leucine zipper protein	--	--	--	--	Homeobox-leucine zipper protein family
Peaxi162Scf00667g00619	224	327	243	528	826	703	286	631	1.141	8.2108e-06	0.000445498	up	Peaxi162Scf00667g00619	Peaxi162Scf00667	729037	732545	-	3509	protein_coding	--	--	--	--	--	--	ureide permease 1
Peaxi162Scf00224g00819	36	57	60	112	117	173	56	123	1.143	0.00156593	0.0287078	up	Peaxi162Scf00224g00819	Peaxi162Scf00224	811313	811924	-	612	protein_coding	--	--	--	--	--	--	Ovate family protein
Peaxi162Scf00740g10015	248	170	209	345	602	684	224	497	1.15	5.17694e-05	0.00213907	up	Peaxi162Scf00740g10015	Peaxi162Scf00740	132526	135261	+	2736	protein_coding	--	--	--	--	--	--	Ribonuclease P protein subunit P38-related isoform 1
Peaxi162Scf00332g00222	287	295	222	926	513	628	287	638	1.151	2.22472e-05	0.0010414	up	Peaxi162Scf00332g00222	Peaxi162Scf00332	200310	203462	-	3153	protein_coding	--	K14794: RRP12; ribosomal RNA-processing protein 12	--	--	--	--	Major facilitator superfamily protein
Peaxi162Scf00196g00724	2919	2877	2394	9110	4752	7380	2929	6537	1.158	2.73874e-06	0.000178859	up	Peaxi162Scf00196g00724	Peaxi162Scf00196	739466	743494	-	4029	protein_coding	--	--	--	--	--	--	xyloglucan specific endoglucanase inhibitor [Solanum melongena]
Peaxi162Scf00753g00218	95	41	80	217	206	134	77	172	1.158	0.0028902	0.0444198	up	Peaxi162Scf00753g00218	Peaxi162Scf00753	281449	282708	-	1260	protein_coding	--	--	--	--	--	--	Protein of unknown function (DUF1639)
Peaxi162Scf00036g02214	255	214	218	786	599	394	246	551	1.165	8.32053e-05	0.0031364	up	Peaxi162Scf00036g02214	Peaxi162Scf00036	2273444	2277490	+	4047	protein_coding	--	--	--	ref|XP_009788101.1|	--	--	Haloacid dehalogenase-like hydrolase domain-containing protein 3
Peaxi162Scf00359g01115	443	203	220	949	787	478	304	686	1.172	0.00107951	0.0217227	up	Peaxi162Scf00359g01115	Peaxi162Scf00359	1099677	1103407	+	3731	protein_coding	--	K14508: NPR1; regulatory protein NPR1	--	--	--	--	regulatory protein (NPR1)
Peaxi162Scf00003g00251	226	146	121	666	277	330	174	395	1.18	0.00236993	0.0384886	up	Peaxi162Scf00003g00251	Peaxi162Scf00003	2491683	2493149	+	1467	protein_coding	GO:0016758,transferase activity, transferring hexosyl groups; GO:0008152,metabolic process	--	At4g15480	ref|XP_016582364.1|	UGT_FRAAN,RecName: Full=Putative UDP-glucose glucosyltransferase; Short=FaGT5 {ECO:0000312|EMBL:ABB92747.1}; EC=2.4.1.- {ECO:0000250|UniProtKB:Q66PF4}; AltName: Full=Glucosyltransferase 5;	A0A1U8HP67_CAPAN,RecName: Full=Glycosyltransferase {ECO:0000256|RuleBase:RU362057}; EC=2.4.1.- {ECO:0000256|RuleBase:RU362057};	UDP-Glycosyltransferase superfamily protein
Peaxi162Scf00038g01118	299	392	300	1192	813	603	356	809	1.181	0.0001074	0.00390202	up	Peaxi162Scf00038g01118	Peaxi162Scf00038	1101731	1102529	-	799	protein_coding	--	--	--	ref|XP_019243548.1|	--	--	Unknown protein
Peaxi162Scf00517g00428	27	36	36	108	68	88	36	81	1.184	0.00180637	0.0317608	up	Peaxi162Scf00517g00428	Peaxi162Scf00517	428766	434385	+	5620	protein_coding	--	--	--	--	--	--	conserved hypothetical protein
Peaxi162Scf01064g00262	89	66	55	236	124	192	75	170	1.188	0.000383568	0.0101369	up	Peaxi162Scf01064g00262	Peaxi162Scf01064	346677	348337	-	1661	protein_coding	--	K17279: REEP5_6; receptor expression-enhancing protein 5/6	--	--	--	--	HVA22 homologue E
Peaxi162Scf00347g00524	353	325	283	1108	751	673	343	783	1.189	1.81024e-06	0.000126693	up	Peaxi162Scf00347g00524	Peaxi162Scf00347	557748	563392	+	5645	protein_coding	--	--	--	--	--	--	alpha/beta-Hydrolases superfamily protein
Peaxi162Scf00017g00244	37	50	50	155	80	135	50	114	1.198	0.0018515	0.0323162	up	Peaxi162Scf00017g00244	Peaxi162Scf00017	2404295	2409291	-	4997	protein_coding	GO:0009507,chloroplast; GO:0004519,endonuclease activity; GO:0003723,RNA binding; GO:0008270,zinc ion binding; GO:0031425,chloroplast RNA processing; GO:0009451,RNA modification	--	--	ref|XP_009786243.1|	PP175_ARATH,RecName: Full=Pentatricopeptide repeat-containing protein At2g29760, chloroplastic; AltName: Full=Protein ORGANELLE TRANSCRIPT PROCESSING 81 {ECO:0000303|PubMed:19934379}; Flags: Precursor;	A0A1U7X5W3_NICSY,SubName: Full=pentatricopeptide repeat-containing protein At2g20540-like {ECO:0000313|RefSeq:XP_009786243.1};	Pentatricopeptide repeat-containing protein
Peaxi162Scf00118g00085	37	39	38	133	85	87	41	94	1.2	0.000808749	0.0175878	up	Peaxi162Scf00118g00085	Peaxi162Scf00118	858648	860038	-	1391	protein_coding	--	--	--	--	--	--	hydroxyproline-rich glycoprotein family protein
Peaxi162Scf00110g00013	23	20	21	67	49	56	23	53	1.206	0.00223393	0.0367802	up	Peaxi162Scf00110g00013	Peaxi162Scf00110	183753	185237	+	1485	protein_coding	--	K13496: UGT73C; UDP-glucosyl transferase 73C [EC:2.4.1.-]	--	--	--	--	UDP-Glycosyltransferase superfamily protein
Peaxi162Scf00122g02417	204	235	213	624	561	575	235	541	1.207	3.43855e-11	8.80422e-09	up	Peaxi162Scf00122g02417	Peaxi162Scf00122	2472491	2482830	+	10340	protein_coding	--	--	--	--	--	--	RB1-inducible coiled-coil protein 1, putative isoform 2
Peaxi162Scf00981g00215	962	1195	769	3363	2893	1525	1046	2415	1.207	0.000173583	0.00548472	up	Peaxi162Scf00981g00215	Peaxi162Scf00981	201563	205004	-	3442	protein_coding	--	K15333: TRM3, TARBP1; tRNA guanosine-2'-O-methyltransferase [EC:2.1.1.34]	--	--	--	--	Subtilisin-like serine endopeptidase family protein
Peaxi162Scf00316g00001	75	26	36	116	107	141	48	112	1.21	0.00295884	0.0452481	up	Peaxi162Scf00316g00001	Peaxi162Scf00316	17518	19431	-	1914	protein_coding	--	--	--	--	--	--	Uncharacterised conserved protein UCP015417, vWA
Peaxi162Scf01060g00128	44	26	42	131	96	74	40	93	1.212	0.00272828	0.0428049	up	Peaxi162Scf01060g00128	Peaxi162Scf01060	156156	162116	+	5961	protein_coding	--	K02548: menA; 1,4-dihydroxy-2-naphthoate octaprenyltransferase [EC:2.5.1.74 2.5.1.-]	--	--	--	--	UbiA prenyltransferase family protein
Peaxi162Scf00518g00317	37	35	41	64	110	136	41	94	1.216	0.00155762	0.028608	up	Peaxi162Scf00518g00317	Peaxi162Scf00518	335252	339048	-	3797	protein_coding	--	--	--	--	--	--	glycosylphosphatidylinositol-anchored lipid protein transfer 1
Peaxi162Scf00025g02219	251	262	306	813	814	605	296	689	1.218	2.82949e-07	2.6318e-05	up	Peaxi162Scf00025g02219	Peaxi162Scf00025	2190269	2196693	-	6425	protein_coding	GO:0016021,integral component of membrane; GO:0005886,plasma membrane; GO:0022857,transmembrane transporter activity	--	--	ref|XP_009591821.1|	WTR10_ARATH,RecName: Full=WAT1-related protein At1g68170;	--	nodulin MtN21 /EamA-like transporter family protein
Peaxi162Scf00033g01315	77	161	171	429	337	366	150	348	1.218	0.000805329	0.0175312	up	Peaxi162Scf00033g01315	Peaxi162Scf00033	1366342	1366995	-	654	protein_coding	GO:0005737,cytoplasm; GO:0005634,nucleus; GO:0051537,2 iron, 2 sulfur cluster binding; GO:0009055,electron transfer activity; GO:0046872,metal ion binding; GO:0015035,protein disulfide oxidoreductase activity; GO:0045454,cell redox homeostasis	--	--	ref|XP_019267354.1|	GRXS3_ARATH,RecName: Full=Monothiol glutaredoxin-S3; Short=AtGrxS3; AltName: Full=Protein ROXY 11;	--	Monothiol glutaredoxin-S3
Peaxi162Scf00287g00193	242	131	123	616	400	298	174	407	1.221	0.000717172	0.0162031	up	Peaxi162Scf00287g00193	Peaxi162Scf00287	1901255	1906136	-	4882	protein_coding	--	K14486: K14486, ARF; auxin response factor	--	--	--	--	auxin response factor 19
Peaxi162Scf00430g00113	21	32	31	62	93	76	31	71	1.222	0.00205615	0.0348261	up	Peaxi162Scf00430g00113	Peaxi162Scf00430	187263	189086	+	1824	protein_coding	--	K07192: FLOT; flotillin	--	--	--	--	Flotillin-like protein 1
Peaxi162Scf00390g00326	1849	1481	1417	4584	4619	3630	1694	3957	1.224	8.85844e-13	3.46059e-10	up	Peaxi162Scf00390g00326	Peaxi162Scf00390	357646	361863	+	4218	protein_coding	--	K08867: WNK, PRKWNK; WNK lysine deficient protein kinase [EC:2.7.11.1]	--	--	--	--	with no lysine (K) kinase 5
Peaxi162Scf01144g00012	2548	2642	2198	7547	6650	5910	2646	6198	1.228	7.80415e-14	4.08975e-11	up	Peaxi162Scf01144g00012	Peaxi162Scf01144	99828	102862	+	3035	protein_coding	--	K14638: SLC15A3_4, PHT; solute carrier family 15 (peptide/histidine transporter), member 3/4	--	--	--	--	Protein NRT1/ PTR FAMILY 7.3
Peaxi162Scf00545g00034	50	45	45	179	105	97	50	118	1.232	0.000907606	0.0191185	up	Peaxi162Scf00545g00034	Peaxi162Scf00545	380567	386984	+	6418	protein_coding	--	--	--	--	--	--	TIFY domain protein 8 isoform 3
Peaxi162Scf00689g00516	204	142	131	465	455	373	169	398	1.233	4.26069e-08	5.38501e-06	up	Peaxi162Scf00689g00516	Peaxi162Scf00689	675441	678900	-	3460	protein_coding	--	K14638: SLC15A3_4, PHT; solute carrier family 15 (peptide/histidine transporter), member 3/4	--	--	--	--	Protein NRT1/ PTR FAMILY 2.9
Peaxi162Scf00037g00096	193	99	106	382	222	480	140	331	1.237	0.000433828	0.0110967	up	Peaxi162Scf00037g00096	Peaxi162Scf00037	945779	946627	+	849	protein_coding	GO:0005783,endoplasmic reticulum; GO:0005789,endoplasmic reticulum membrane; GO:0016021,integral component of membrane; GO:0005886,plasma membrane; GO:0000326,protein storage vacuole; GO:0032586,protein storage vacuole membrane; GO:0006623,protein targeting to vacuole	--	--	gb|PHT41286.1|	SRC2_ARATH,RecName: Full=Protein SRC2 homolog {ECO:0000305}; Short=AtSRC2 {ECO:0000303|PubMed:16227454};	--	SRC2-like protein [Capsicum annuum]
Peaxi162Scf00895g00039	39	48	65	187	115	120	55	130	1.237	0.00149583	0.0278263	up	Peaxi162Scf00895g00039	Peaxi162Scf00895	388399	389525	-	1127	protein_coding	--	--	--	--	--	--	2-oxoglutarate (2OG) and Fe(II)-dependent oxygenase superfamily protein
Peaxi162Scf00284g00016	89	117	139	380	243	340	126	296	1.239	6.69593e-05	0.00261233	up	Peaxi162Scf00284g00016	Peaxi162Scf00284	152402	155246	+	2845	protein_coding	--	--	--	--	--	--	conserved hypothetical protein
Peaxi162Scf00009g00024	326	160	203	800	523	546	244	577	1.241	4.22353e-05	0.00180963	up	Peaxi162Scf00009g00024	Peaxi162Scf00009	25763	30241	+	4479	protein_coding	GO:0005887,integral component of plasma membrane; GO:0005886,plasma membrane; GO:0015301,anion:anion antiporter activity; GO:0005452,inorganic anion exchanger activity; GO:0051453,regulation of intracellular pH; GO:0048364,root development	--	At3g62270	ref|XP_019223751.1|	BOR2_ARATH,RecName: Full=Probable boron transporter 2;	A0A1U7YAI7_NICSY,SubName: Full=probable boron transporter 2 {ECO:0000313|RefSeq:XP_009800123.1, ECO:0000313|RefSeq:XP_009800124.1};	HCO3- transporter family
Peaxi162Scf00665g00339	86	40	45	212	109	141	60	143	1.241	0.00222099	0.0367048	up	Peaxi162Scf00665g00339	Peaxi162Scf00665	385057	387876	-	2820	protein_coding	--	--	--	--	--	--	Senescence/dehydration-associated protein-related
Peaxi162Scf00116g00042	44	35	35	105	108	101	41	97	1.244	1.87569e-05	0.000903611	up	Peaxi162Scf00116g00042	Peaxi162Scf00116	440756	442708	-	1953	protein_coding	--	K17086: TM9SF2_4; transmembrane 9 superfamily member 2/4	--	--	--	--	Transmembrane 9 superfamily member 4
Peaxi162Scf00560g00618	139	117	115	488	335	188	133	314	1.244	0.000888435	0.018933	up	Peaxi162Scf00560g00618	Peaxi162Scf00560	648856	658924	+	10069	protein_coding	--	--	--	--	--	--	2-oxoglutarate (2OG) and Fe(II)-dependent oxygenase superfamily protein
Peaxi162Scf00340g00111	36	58	35	112	99	149	46	110	1.249	0.000356123	0.00957654	up	Peaxi162Scf00340g00111	Peaxi162Scf00340	96950	108456	-	11507	protein_coding	--	K16296: SCPL-I; serine carboxypeptidase-like clade I [EC:3.4.16.-]	--	--	--	--	serine carboxypeptidase-like 18
Peaxi162Scf01323g00001	22	36	29	97	82	63	32	74	1.25	0.00216194	0.0359809	up	Peaxi162Scf01323g00001	Peaxi162Scf01323	13201	13627	-	427	protein_coding	--	--	--	--	--	--	Unknown protein
Peaxi162Scf00000g76017	175	57	117	241	246	482	124	294	1.251	0.00326537	0.0485198	up	Peaxi162Scf00000g76017	Peaxi162Scf00000	7637300	7644832	+	7533	protein_coding	GO:0005887,integral component of plasma membrane; GO:0016020,membrane; GO:0005516,calmodulin binding; GO:0030552,cAMP binding; GO:0008324,cation transmembrane transporter activity; GO:0030553,cGMP binding; GO:0005249,voltage-gated potassium channel activity; GO:0009626,plant-type hypersensitive response; GO:0042391,regulation of membrane potential	K05391: CNGC; cyclic nucleotide gated channel, plant	At5g54250	ref|XP_009765747.1|	CNGC4_ARATH,RecName: Full=Cyclic nucleotide-gated ion channel 4; Short=AtCNGC4; AltName: Full=Cyclic nucleotide- and calmodulin-regulated ion channel 4; Short=AtHLM1;	A0A1U7VCH5_NICSY,SubName: Full=cyclic nucleotide-gated ion channel 4-like isoform X1 {ECO:0000313|RefSeq:XP_009765747.1};	cyclic nucleotide-gated channel 15
Peaxi162Scf00202g00313	53	50	21	123	125	90	44	104	1.253	0.00174591	0.0310535	up	Peaxi162Scf00202g00313	Peaxi162Scf00202	327439	330858	+	3420	protein_coding	--	K00208: fabI; enoyl-[acyl-carrier protein] reductase I [EC:1.3.1.9 1.3.1.10]	--	--	--	--	Enoyl-[acyl-carrier-protein] reductase [NADH] 1
Peaxi162Scf00065g01019	60	46	49	140	153	138	55	132	1.257	1.3241e-06	9.54685e-05	up	Peaxi162Scf00065g01019	Peaxi162Scf00065	1040964	1042150	-	1187	protein_coding	--	--	--	--	--	--	Heavy metal transport/detoxification superfamily protein, putative
Peaxi162Scf00345g00124	193	128	139	670	299	292	164	392	1.257	0.00105116	0.0213452	up	Peaxi162Scf00345g00124	Peaxi162Scf00345	176674	178974	-	2301	protein_coding	--	--	--	--	--	--	conserved hypothetical protein
Peaxi162Scf00089g01026	338	273	233	814	848	677	300	721	1.262	3.80312e-11	9.3924e-09	up	Peaxi162Scf00089g01026	Peaxi162Scf00089	1063817	1067688	-	3872	protein_coding	--	--	--	--	--	--	alpha/beta-Hydrolases superfamily protein
Peaxi162Scf00786g00439	158	124	184	518	471	316	168	404	1.262	2.91467e-05	0.00131564	up	Peaxi162Scf00786g00439	Peaxi162Scf00786	577297	578014	+	718	protein_coding	--	--	--	--	--	--	Homeodomain-like superfamily protein
Peaxi162Scf00109g01520	30	22	30	96	54	80	30	71	1.265	0.00185805	0.0323568	up	Peaxi162Scf00109g01520	Peaxi162Scf00109	1634596	1635588	-	993	protein_coding	--	K13495: CISZOG; cis-zeatin O-glucosyltransferase [EC:2.4.1.215]	--	--	--	--	UDP-Glycosyltransferase superfamily protein
Peaxi162Scf00286g00087	205	137	159	459	407	537	179	430	1.266	9.4411e-10	1.79515e-07	up	Peaxi162Scf00286g00087	Peaxi162Scf00286	855475	856988	-	1514	protein_coding	--	--	--	--	--	--	Unknown protein
Peaxi162Scf00365g00212	136	83	102	340	299	254	115	276	1.267	1.42488e-06	0.00010205	up	Peaxi162Scf00365g00212	Peaxi162Scf00365	258448	263797	-	5350	protein_coding	--	K09264: K09264; MADS-box transcription factor, plant	--	--	--	--	MADS-box transcription factor 7
Peaxi162Scf00128g01533	589	648	523	2161	1308	1454	631	1520	1.268	1.83135e-07	1.83871e-05	up	Peaxi162Scf00128g01533	Peaxi162Scf00128	1517721	1524264	+	6544	protein_coding	--	K01634: SGPL1, DPL1; sphinganine-1-phosphate aldolase [EC:4.1.2.27]	--	--	--	--	Sphingosine-1-phosphate lyase
Peaxi162Scf00332g00512	277	153	195	820	476	433	222	536	1.269	0.000138044	0.00466355	up	Peaxi162Scf00332g00512	Peaxi162Scf00332	485360	493861	-	8502	protein_coding	--	K21398: SLC11A2, DMT1, NRAMP2; natural resistance-associated macrophage protein 2	--	--	--	--	Metal transporter Nramp1
Peaxi162Scf00071g00138	98	79	85	349	182	202	94	227	1.273	0.000154856	0.00504126	up	Peaxi162Scf00071g00138	Peaxi162Scf00071	129152	131451	-	2300	protein_coding	--	--	--	--	--	--	U-box domain-containing protein 9
Peaxi162Scf00013g00533	82	43	57	185	139	186	65	157	1.274	3.77222e-05	0.00164401	up	Peaxi162Scf00013g00533	Peaxi162Scf00013	514170	519438	+	5269	protein_coding	GO:0005576,extracellular region; GO:0005765,lysosomal membrane; GO:0009505,plant-type cell wall; GO:0004566,beta-glucuronidase activity	K07964: HPSE; heparanase [EC:3.2.1.166]	At5g07830	ref|XP_016515366.1|	HPSE2_ARATH,RecName: Full=Heparanase-like protein 2; EC=3.2.-.-; Flags: Precursor;	A0A1S4DPL4_TOBAC,SubName: Full=heparanase-like protein 2 isoform X2 {ECO:0000313|RefSeq:XP_016515366.1};	Heparanase-like protein 2
Peaxi162Scf00306g00611	68	64	69	276	151	137	72	175	1.274	0.000577357	0.0138915	up	Peaxi162Scf00306g00611	Peaxi162Scf00306	666273	668889	+	2617	protein_coding	--	K05907: APR; adenylyl-sulfate reductase (glutathione) [EC:1.8.4.9]	--	--	--	--	Phosphoadenosine phosphosulfate reductase
Peaxi162Scf00348g00014	77	34	56	137	163	170	60	144	1.277	0.00012814	0.00444067	up	Peaxi162Scf00348g00014	Peaxi162Scf00348	42470	43019	+	550	protein_coding	--	--	--	--	--	--	--
Peaxi162Scf00944g00156	343	531	446	1569	924	1273	478	1159	1.279	6.24363e-06	0.000355838	up	Peaxi162Scf00944g00156	Peaxi162Scf00944	209371	212023	-	2653	protein_coding	--	K18592: GGT1_5, CD224; gamma-glutamyltranspeptidase / glutathione hydrolase / leukotriene-C4 hydrolase [EC:2.3.2.2 3.4.19.13 3.4.19.14]	--	--	--	--	Gamma-glutamyltranspeptidase 3
Peaxi162Scf00457g00052	77	67	77	191	226	213	79	194	1.285	2.53461e-08	3.40366e-06	up	Peaxi162Scf00457g00052	Peaxi162Scf00457	592975	594489	-	1515	protein_coding	--	K19041: RNF38_44; E3 ubiquitin-protein ligase RNF38/44 [EC:2.3.2.27]	--	--	--	--	RING/U-box superfamily protein
Peaxi162Scf01144g00010	113	78	92	411	165	220	101	247	1.285	0.00102672	0.0209498	up	Peaxi162Scf01144g00010	Peaxi162Scf01144	74733	81295	+	6563	protein_coding	--	K14500: BSK; BR-signaling kinase [EC:2.7.11.1]	--	--	--	--	Protein kinase superfamily protein
Peaxi162Scf00255g01119	71	90	54	273	189	143	77	187	1.286	0.000346151	0.00939065	up	Peaxi162Scf00255g01119	Peaxi162Scf00255	1153498	1157601	+	4104	protein_coding	--	K15283: SLC35E1; solute carrier family 35, member E1	--	--	--	--	Triose phosphate/phosphate translocator, chloroplastic
Peaxi162Scf00232g00083	130	64	55	292	154	248	87	213	1.288	0.000814015	0.0176845	up	Peaxi162Scf00232g00083	Peaxi162Scf00232	874732	878313	-	3582	protein_coding	--	K13415: BRI1; protein brassinosteroid insensitive 1 [EC:2.7.10.1 2.7.11.1]	--	--	--	--	Leucine-rich receptor-like protein kinase family protein
Peaxi162Scf00110g00122	1382	2214	1537	6042	3678	5032	1851	4539	1.294	1.59367e-06	0.000113009	up	Peaxi162Scf00110g00122	Peaxi162Scf00110	129680	131433	-	1754	protein_coding	--	K09873: TIP; aquaporin TIP	--	--	--	--	tonoplast intrinsic protein 1
Peaxi162Scf00451g00912	909	797	543	2154	1743	2506	797	1961	1.298	1.65316e-10	3.62448e-08	up	Peaxi162Scf00451g00912	Peaxi162Scf00451	1005029	1011586	-	6558	protein_coding	--	--	--	--	--	--	Plasma membrane ATPase 2
Peaxi162Scf00103g00071	450	326	299	929	905	1239	382	940	1.299	6.00205e-12	1.95394e-09	up	Peaxi162Scf00103g00071	Peaxi162Scf00103	744192	746630	+	2439	protein_coding	--	--	--	--	--	--	Blue copper protein
Peaxi162Scf00015g00812	348	205	266	1209	501	610	292	719	1.3	0.000430356	0.0110839	up	Peaxi162Scf00015g00812	Peaxi162Scf00015	876567	877235	-	669	protein_coding	--	--	At1g13350	ref|XP_004235829.1|	--	K4BMB0_SOLLC,SubName: Full=Uncharacterized protein {ECO:0000313|EnsemblPlants:Solyc03g119610.1.1};	Unknown protein
Peaxi162Scf00270g01010	2193	1842	1575	6190	4975	4804	1998	4922	1.301	5.39598e-14	2.89845e-11	up	Peaxi162Scf00270g01010	Peaxi162Scf00270	1004765	1013097	-	8333	protein_coding	--	--	--	--	--	--	beta-galactosidase 8
Peaxi162Scf00058g01716	33	31	24	94	59	100	31	78	1.304	0.000493931	0.0123402	up	Peaxi162Scf00058g01716	Peaxi162Scf00058	1763650	1769418	-	5769	protein_coding	GO:0016021,integral component of membrane; GO:0005886,plasma membrane; GO:0005774,vacuolar membrane; GO:0005524,ATP binding; GO:0042626,ATPase activity, coupled to transmembrane movement of substances; GO:0010329,auxin efflux transmembrane transporter activity; GO:0010328,auxin influx transmembrane transporter activity; GO:0010315,auxin efflux; GO:0060919,auxin influx; GO:0010540,basipetal auxin …	K05658: ABCB1, CD243; ATP-binding cassette, subfamily B (MDR/TAP), member 1 [EC:3.6.3.44]	--	--	AB21B_ARATH,RecName: Full=ABC transporter B family member 21; Short=ABC transporter ABCB.21; Short=AtABCB21; AltName: Full=Multidrug resistance protein 17; AltName: Full=P-glycoprotein 21;	--	ABC transporter B family member 21
Peaxi162Scf00993g00033	128	79	85	264	314	259	104	258	1.31	1.08474e-07	1.17119e-05	up	Peaxi162Scf00993g00033	Peaxi162Scf00993	366009	368318	+	2310	protein_coding	--	--	--	--	--	--	myb-like transcription factor family protein
Peaxi162Scf01063g00111	38	15	33	67	97	85	31	76	1.312	0.00252009	0.0403477	up	Peaxi162Scf01063g00111	Peaxi162Scf01063	114875	116656	+	1782	protein_coding	--	--	--	--	--	--	conserved hypothetical protein
Peaxi162Scf01099g00035	639	522	465	1695	1569	1415	579	1441	1.314	5.34381e-16	4.99205e-13	up	Peaxi162Scf01099g00035	Peaxi162Scf01099	378361	379459	+	1099	protein_coding	--	--	--	--	--	--	Photosystem II reaction center W protein, chloroplastic
Peaxi162Scf00677g00035	55	42	23	162	78	101	42	105	1.316	0.00278125	0.0432402	up	Peaxi162Scf00677g00035	Peaxi162Scf00677	330709	337942	-	7234	protein_coding	--	--	--	--	--	--	Unknown protein
Peaxi162Scf01481g00038	31	19	32	91	76	71	30	74	1.316	0.000664522	0.0153197	up	Peaxi162Scf01481g00038	Peaxi162Scf01481	135686	138307	-	2622	protein_coding	--	--	--	--	--	--	Unknown protein
Peaxi162Scf00140g01313	201	218	240	660	351	944	238	596	1.323	0.000136417	0.00463159	up	Peaxi162Scf00140g01313	Peaxi162Scf00140	1432714	1434020	-	1307	protein_coding	--	--	--	--	--	--	conserved hypothetical protein
Peaxi162Scf00210g00008	146	147	123	502	397	309	149	374	1.326	4.54433e-07	3.87458e-05	up	Peaxi162Scf00210g00008	Peaxi162Scf00210	32297	40838	-	8542	protein_coding	--	K01301: NAALAD; N-acetylated-alpha-linked acidic dipeptidase [EC:3.4.17.21]	--	--	--	--	N-acetylated-alpha-linked acidic dipeptidase 2
Peaxi162Scf00038g01039	528	807	726	2577	1703	1805	748	1878	1.329	1.279e-06	9.37903e-05	up	Peaxi162Scf00038g01039	Peaxi162Scf00038	1078635	1081591	+	2957	protein_coding	GO:0005634,nucleus; GO:0003700,DNA binding transcription factor activity; GO:0009734,auxin-activated signaling pathway; GO:0009733,response to auxin; GO:0006351,transcription, DNA-templated	K14484: IAA; auxin-responsive protein IAA	--	ref|XP_009606564.1|	IAA26_ARATH,RecName: Full=Auxin-responsive protein IAA26; AltName: Full=Indoleacetic acid-induced protein 26; AltName: Full=Phytochrome-associated protein 1;	--	phytochrome-associated protein 1 [Arabidopsis thaliana]
Peaxi162Scf00441g00415	138	414	344	884	826	992	329	829	1.335	0.000638186	0.0149369	up	Peaxi162Scf00441g00415	Peaxi162Scf00441	466100	469822	+	3723	protein_coding	--	K07466: RFA1, RPA1, rpa; replication factor A1	--	--	--	--	Unknown protein
Peaxi162Scf00026g01919	307	115	149	688	293	678	200	509	1.343	0.00132704	0.0253221	up	Peaxi162Scf00026g01919	Peaxi162Scf00026	1949384	1950371	-	988	protein_coding	--	--	--	ref|XP_018623836.1|	FDL1_ARATH,RecName: Full=F-box/FBD/LRR-repeat protein At1g13570;	--	Unknown protein
Peaxi162Scf00418g00810	4883	5472	3488	6182	10295	25142	4935	12540	1.345	0.00121031	0.0236623	up	Peaxi162Scf00418g00810	Peaxi162Scf00418	878397	879443	-	1047	protein_coding	--	--	--	--	--	--	Unknown protein
Peaxi162Scf01178g00116	485	335	307	1400	986	904	400	1017	1.346	7.45405e-08	8.61063e-06	up	Peaxi162Scf01178g00116	Peaxi162Scf01178	148563	150723	-	2161	protein_coding	--	K08869: ADCK, ABC1; aarF domain-containing kinase	--	--	--	--	S-adenosyl-L-methionine-dependent methyltransferases superfamily protein
Peaxi162Scf00000g00481	351	1130	842	2330	2218	2506	851	2165	1.347	0.000522695	0.0128939	up	Peaxi162Scf00000g00481	Peaxi162Scf00000	4861131	4863062	+	1932	protein_coding	GO:0005634,nucleus; GO:0003677,DNA binding; GO:0006355,regulation of transcription, DNA-templated; GO:0006351,transcription, DNA-templated	--	At4g27410	ref|XP_009618124.1|	NAC72_ARATH,RecName: Full=NAC domain-containing protein 72; Short=ANAC072; AltName: Full=Protein RESPONSIVE TO DESICCATION 26;	A0A1S3XJF8_TOBAC,SubName: Full=NAC domain-containing protein 72-like {ECO:0000313|RefSeq:XP_016440048.1};	NAC domain containing protein 3
Peaxi162Scf00057g00227	14	22	25	47	72	65	22	56	1.348	0.00276693	0.0430885	up	Peaxi162Scf00057g00227	Peaxi162Scf00057	233602	236540	+	2939	protein_coding	GO:0005737,cytoplasm; GO:0005829,cytosol; GO:0016747,transferase activity, transferring acyl groups other than amino-acyl groups; GO:0010143,cutin biosynthetic process; GO:0051179,localization; GO:0090626,plant epidermis morphogenesis; GO:0010090,trichome morphogenesis	K19747: DCR; BAHD acyltransferase [EC:2.3.1.-]	--	--	DCR_ARATH,RecName: Full=BAHD acyltransferase DCR; EC=2.3.1.-; AltName: Full=Protein DEFECTIVE IN CUTICULAR RIDGES; AltName: Full=Protein PERMEABLE LEAVES 3;	--	HXXXD-type acyl-transferase family protein
Peaxi162Scf00650g00351	58	68	70	250	165	171	71	181	1.354	1.46113e-05	0.000733503	up	Peaxi162Scf00650g00351	Peaxi162Scf00650	417390	428441	+	11052	protein_coding	--	--	--	--	--	--	F-box/RNI-like superfamily protein
Peaxi162Scf00262g00035	410	697	554	2597	1088	1287	602	1541	1.356	0.000331419	0.00909434	up	Peaxi162Scf00262g00035	Peaxi162Scf00262	315416	320383	+	4968	protein_coding	--	K05350: bglB; beta-glucosidase [EC:3.2.1.21]	--	--	--	--	beta glucosidase 46
Peaxi162Scf00073g00128	210	223	194	918	577	364	225	578	1.361	0.000117227	0.0041632	up	Peaxi162Scf00073g00128	Peaxi162Scf00073	95296	98079	-	2784	protein_coding	--	--	--	--	--	--	Polynucleotidyl transferase, ribonuclease H-like superfamily protein
Peaxi162Scf00381g01014	156	146	178	674	405	358	173	445	1.361	1.85843e-05	0.00089933	up	Peaxi162Scf00381g01014	Peaxi162Scf00381	1106344	1108769	-	2426	protein_coding	--	K17605: PPP2R4, PTPA; serine/threonine-protein phosphatase 2A activator	--	--	--	--	F-BOX WITH WD-40 2
Peaxi162Scf00100g00510	26	18	17	63	41	79	22	56	1.367	0.00188195	0.0326619	up	Peaxi162Scf00100g00510	Peaxi162Scf00100	563715	569287	-	5573	protein_coding	--	--	--	--	--	--	--
Peaxi162Scf00160g01417	179	194	201	937	352	444	207	537	1.376	0.000382814	0.0101295	up	Peaxi162Scf00160g01417	Peaxi162Scf00160	1461217	1466287	+	5071	protein_coding	--	K01210: E3.2.1.58; glucan 1,3-beta-glucosidase [EC:3.2.1.58]	--	--	--	--	Glucan 1,3-beta-glucosidase
Peaxi162Scf00347g00021	58	85	58	317	162	125	72	188	1.377	0.00147752	0.0276052	up	Peaxi162Scf00347g00021	Peaxi162Scf00347	32088	37209	-	5122	protein_coding	--	--	--	--	--	--	Unknown protein
Peaxi162Scf00700g00139	95	33	37	200	151	135	57	150	1.379	0.00140113	0.0264774	up	Peaxi162Scf00700g00139	Peaxi162Scf00700	158808	161540	-	2733	protein_coding	--	--	--	--	--	--	4-coumarate:CoA ligase 2
Peaxi162Scf00071g00313	128	72	71	134	201	493	96	250	1.384	0.00328217	0.0486014	up	Peaxi162Scf00071g00313	Peaxi162Scf00071	357733	358631	-	899	protein_coding	--	--	--	--	--	--	Protein of unknown function, DUF538
Peaxi162Scf00976g00315	69	127	119	429	230	312	115	299	1.384	0.00019704	0.00607403	up	Peaxi162Scf00976g00315	Peaxi162Scf00976	306686	308518	+	1833	protein_coding	--	--	--	--	--	--	cytochrome P450, family 71, subfamily B, polypeptide 35
Peaxi162Scf00823g00003	68	49	65	229	189	134	65	171	1.386	3.11132e-05	0.00138744	up	Peaxi162Scf00823g00003	Peaxi162Scf00823	9079	9762	-	684	protein_coding	--	--	--	--	--	--	Vacuolar iron transporter homolog 4
Peaxi162Scf00490g00310	62	40	66	191	168	154	60	158	1.387	8.11259e-06	0.000441284	up	Peaxi162Scf00490g00310	Peaxi162Scf00490	287988	291364	+	3377	protein_coding	--	--	--	--	--	--	NAC domain containing protein 73
Peaxi162Scf00975g10014	1229	905	693	3713	1928	2850	1000	2615	1.387	5.81133e-07	4.74762e-05	up	Peaxi162Scf00975g10014	Peaxi162Scf00975	198810	202618	+	3809	protein_coding	--	--	--	--	--	--	conserved hypothetical protein
Peaxi162Scf00477g00110	109	168	151	544	481	285	155	406	1.388	5.47073e-05	0.00223894	up	Peaxi162Scf00477g00110	Peaxi162Scf00477	114566	115729	-	1164	protein_coding	--	K20726: TMEM222; transmembrane protein 222	--	--	--	--	green-ripe like protein 1 [Solanum melongena]
Peaxi162Scf00002g00191	59	53	47	134	138	216	57	149	1.39	2.58513e-06	0.000170818	up	Peaxi162Scf00002g00191	Peaxi162Scf00002	1877897	1887885	-	9989	protein_coding	GO:0009570,chloroplast stroma	--	At4g25200	ref|XP_016503526.1|	HS23C_OXYRB,RecName: Full=Small heat shock protein, chloroplastic; Flags: Precursor;	A0A1S4CR30_TOBAC,SubName: Full=small heat shock protein, chloroplastic-like {ECO:0000313|RefSeq:XP_016503526.1};	heat shock protein 21
Peaxi162Scf01096g00316	69	72	44	254	206	102	66	175	1.407	0.000723722	0.0162851	up	Peaxi162Scf01096g00316	Peaxi162Scf01096	326638	328495	-	1858	protein_coding	--	--	--	--	--	--	At5g37260-like protein [Solanum habrochaites]
Peaxi162Scf00159g00014	819	603	661	2573	2115	1728	744	1982	1.413	6.03994e-11	1.45814e-08	up	Peaxi162Scf00159g00014	Peaxi162Scf00159	38687	42837	+	4151	protein_coding	--	--	--	--	--	--	Encodes a protein wh whose expression is responsive to nematode infection, putative [Theobroma cacao]
Peaxi162Scf00332g00622	13	19	17	52	52	49	18	47	1.413	0.00106743	0.0215798	up	Peaxi162Scf00332g00622	Peaxi162Scf00332	664674	666741	+	2068	protein_coding	--	--	--	--	--	--	Protein LURP-one-related 12
Peaxi162Scf00054g00047	268	183	194	651	769	568	230	613	1.414	8.10832e-11	1.85336e-08	up	Peaxi162Scf00054g00047	Peaxi162Scf00054	398909	401374	-	2466	protein_coding	GO:0005634,nucleus; GO:0003677,DNA binding; GO:0003700,DNA binding transcription factor activity; GO:0046983,protein dimerization activity; GO:0006355,regulation of transcription, DNA-templated; GO:0006351,transcription, DNA-templated	--	--	--	BH062_ARATH,RecName: Full=Transcription factor bHLH62; AltName: Full=Basic helix-loop-helix protein 62; Short=AtbHLH62; Short=bHLH 62; AltName: Full=Transcription factor EN 85; AltName: Full=bHLH transcription factor bHLH062;	--	basic helix-loop-helix (bHLH) DNA-binding superfamily protein
Peaxi162Scf00008g00386	12	22	14	50	48	52	17	46	1.415	0.00183279	0.0320417	up	Peaxi162Scf00008g00386	Peaxi162Scf00008	3810615	3812743	-	2129	protein_coding	GO:0016021,integral component of membrane; GO:0005355,glucose transmembrane transporter activity; GO:0005351,carbohydrate:proton symporter activity; GO:0046323,glucose import; GO:0035428,NA	K08150: SLC2A13, ITR; MFS transporter, SP family, solute carrier family 2 (myo-inositol transporter), member 13	At4g36670	ref|XP_019232472.1|	PLT6_ARATH,RecName: Full=Probable polyol transporter 6;	A0A1J6KH64_NICAT,SubName: Full=Putative polyol transporter 6 {ECO:0000313|EMBL:OIT28012.1};	Major facilitator superfamily protein
Peaxi162Scf00015g00844	17	25	38	94	67	93	30	78	1.415	0.00163543	0.0297032	up	Peaxi162Scf00015g00844	Peaxi162Scf00015	869594	869997	-	404	protein_coding	--	--	--	ref|XP_009764789.1|	--	A0A1U7VR02_NICSY,SubName: Full=uncharacterized protein LOC104216450 {ECO:0000313|RefSeq:XP_009764789.1};	Unknown protein
Peaxi162Scf00030g01518	153	135	194	417	489	615	175	465	1.415	2.21416e-08	3.03016e-06	up	Peaxi162Scf00030g01518	Peaxi162Scf00030	1504897	1505574	-	678	protein_coding	--	--	--	gb|PLY67130.1|	--	--	Unknown protein
Peaxi162Scf00229g00412	775	433	335	2449	1038	1182	541	1448	1.419	0.000258096	0.00740382	up	Peaxi162Scf00229g00412	Peaxi162Scf00229	461995	465025	+	3031	protein_coding	--	K03798: ftsH, hflB; cell division protease FtsH [EC:3.4.24.-]	--	--	--	--	ATP-dependent zinc metalloprotease FtsH
Peaxi162Scf00034g00315	34	11	17	54	70	67	22	58	1.422	0.00298791	0.0454984	up	Peaxi162Scf00034g00315	Peaxi162Scf00034	380514	382206	-	1693	protein_coding	GO:0005618,cell wall; GO:0042807,central vacuole; GO:0009507,chloroplast; GO:0009941,chloroplast envelope; GO:0005794,Golgi apparatus; GO:0005887,integral component of plasma membrane; GO:0009505,plant-type cell wall; GO:0009705,plant-type vacuole membrane; GO:0005886,plasma membrane; GO:0009506,plasmodesma; GO:0000326,protein storage vacuole; GO:0005774,vacuolar membrane; GO:0005773,vacuole; GO:…	K09873: TIP; aquaporin TIP	--	ref|XP_009617337.1|	TIP21_ARATH,RecName: Full=Aquaporin TIP2-1; AltName: Full=Delta-tonoplast intrinsic protein; Short=Delta-TIP; AltName: Full=Tonoplast intrinsic protein 2-1; Short=AtTIP2;1; Contains: RecName: Full=Aquaporin TIP2-1, N-terminally processed;	--	tonoplast intrinsic protein 2
Peaxi162Scf00188g00812	339	388	376	997	1066	1424	398	1066	1.423	3.39175e-13	1.48725e-10	up	Peaxi162Scf00188g00812	Peaxi162Scf00188	830802	834740	-	3939	protein_coding	--	--	--	--	--	--	WPP domain-interacting protein 2
Peaxi162Scf00362g00838	228	332	250	1184	630	724	292	784	1.426	4.95796e-06	0.000292656	up	Peaxi162Scf00362g00838	Peaxi162Scf00362	825911	826918	-	1008	protein_coding	--	K05765: CFL; cofilin	--	--	--	--	actin depolymerizing factor 5
Peaxi162Scf00039g00333	240	347	275	1629	491	573	311	838	1.43	0.00172613	0.0308293	up	Peaxi162Scf00039g00333	Peaxi162Scf00039	3338912	3341274	+	2363	protein_coding	GO:0016020,membrane; GO:0020037,heme binding; GO:0005506,iron ion binding; GO:0033773,isoflavone 2'-hydroxylase activity	K00512: CYP17A; steroid 17alpha-monooxygenase / 17alpha-hydroxyprogesterone deacetylase [EC:1.14.14.19 1.14.14.32]	--	--	C81E1_GLYEC,RecName: Full=Isoflavone 2'-hydroxylase; EC=1.14.13.89; AltName: Full=CYP GE-3; AltName: Full=Cytochrome P450 81E1; AltName: Full=Cytochrome P450 91A4;	--	Cytochrome P450 superfamily protein
Peaxi162Scf00001g00604	28	29	36	123	94	78	34	91	1.44	0.000151079	0.00496343	up	Peaxi162Scf00001g00604	Peaxi162Scf00001	6075341	6078662	+	3322	protein_coding	GO:0009507,chloroplast; GO:0009543,chloroplast thylakoid lumen; GO:0005737,cytoplasm; GO:0009579,thylakoid; GO:0031977,thylakoid lumen; GO:0005528,FK506 binding; GO:0016491,oxidoreductase activity; GO:0003755,peptidyl-prolyl cis-trans isomerase activity; GO:0061077,chaperone-mediated protein folding; GO:0010207,photosystem II assembly	--	At3g60370	ref|XP_009801173.1|	FK202_ARATH,RecName: Full=Peptidyl-prolyl cis-trans isomerase FKBP20-2, chloroplastic {ECO:0000303|PubMed:15047905}; Short=PPIase FKBP20-2 {ECO:0000303|PubMed:15047905}; EC=5.2.1.8 {ECO:0000305}; AltName: Full=FK506-binding protein 20-2 {ECO:0000303|PubMed:15047905}; Short=AtFKBP20-2 {ECO:0000303|PubMed:15047905}; AltName: Full=Immunophilin FKBP20-2 {ECO:0000303|PubMed:15047905}; AltName: Full=Ro…	A0A1U7YDH0_NICSY,RecName: Full=Peptidylprolyl isomerase {ECO:0000256|PROSITE-ProRule:PRU00277}; EC=5.2.1.8 {ECO:0000256|PROSITE-ProRule:PRU00277};	FKBP-like peptidyl-prolyl cis-trans isomerase family protein
Peaxi162Scf00224g00612	142	103	178	347	466	547	153	416	1.441	8.6598e-07	6.71713e-05	up	Peaxi162Scf00224g00612	Peaxi162Scf00224	616325	618363	+	2039	protein_coding	--	--	--	--	--	--	Unknown protein
Peaxi162Scf00389g00623	51	46	41	207	123	106	49	135	1.453	0.000107512	0.00390202	up	Peaxi162Scf00389g00623	Peaxi162Scf00389	600515	603759	-	3245	protein_coding	--	K10352: MYH; myosin heavy chain	--	--	--	--	ROP interactive partner 5
Peaxi162Scf00160g00837	40	55	76	278	89	190	62	172	1.458	0.00293232	0.0449065	up	Peaxi162Scf00160g00837	Peaxi162Scf00160	766486	789885	-	23400	protein_coding	--	--	--	--	--	--	Branched-chain-amino-acid aminotransferase 6
Peaxi162Scf00015g00459	27	63	47	224	96	125	50	138	1.467	0.00244214	0.0394229	up	Peaxi162Scf00015g00459	Peaxi162Scf00015	450278	453435	-	3158	protein_coding	GO:0016021,integral component of membrane; GO:0020037,heme binding; GO:0005506,iron ion binding; GO:0016705,oxidoreductase activity, acting on paired donors, with incorporation or reduction of molecular oxygen; GO:0008395,steroid hydroxylase activity; GO:0010268,brassinosteroid homeostasis; GO:0016131,brassinosteroid metabolic process; GO:0040008,regulation of growth; GO:0009741,response to brass…	K15639: CYP734A1, BAS1; PHYB activation tagged suppressor 1 [EC:1.14.-.-]	At2g26710	ref|XP_009784939.1|	C734A_ARATH,RecName: Full=Cytochrome P450 734A1; EC=1.14.-.-; AltName: Full=Protein PHYB ACTIVATION-TAGGED SUPPRESSOR 1;	A0A1U7XDA9_NICSY,SubName: Full=cytochrome P450 734A1-like {ECO:0000313|RefSeq:XP_009784939.1};	Cytochrome P450 superfamily protein
Peaxi162Scf00432g00082	48	29	27	166	91	72	37	102	1.471	0.00127758	0.0245748	up	Peaxi162Scf00432g00082	Peaxi162Scf00432	836129	837233	-	1105	protein_coding	--	K14638: SLC15A3_4, PHT; solute carrier family 15 (peptide/histidine transporter), member 3/4	--	--	--	--	Protein NRT1/ PTR FAMILY 4.6
Peaxi162Scf00212g00215	18	16	19	76	34	62	19	53	1.473	0.00261294	0.0414636	up	Peaxi162Scf00212g00215	Peaxi162Scf00212	191641	196243	-	4603	protein_coding	--	--	--	--	--	--	Unknown protein
Peaxi162Scf00023g02530	45	120	139	504	204	302	112	312	1.477	0.00339951	0.0499603	up	Peaxi162Scf00023g02530	Peaxi162Scf00023	2560825	2563704	-	2880	protein_coding	GO:0005634,nucleus; GO:0003677,DNA binding; GO:0003700,DNA binding transcription factor activity; GO:0046983,protein dimerization activity; GO:0009908,flower development; GO:0048573,photoperiodism, flowering; GO:0009909,regulation of flower development; GO:0006355,regulation of transcription, DNA-templated; GO:0006351,transcription, DNA-templated	--	--	ref|XP_006360255.1|	AGL27_ARATH,RecName: Full=Agamous-like MADS-box protein AGL27; AltName: Full=MADS box FLC1-like nuclear protein; AltName: Full=Protein FLOWERING LOCUS M; AltName: Full=Protein MADS AFFECTING FLOWERING 1;	A0A0V0HME9_SOLCH,SubName: Full=Uncharacterized protein {ECO:0000313|EMBL:JAP21320.1};	MADS-box transcription factor 18
Peaxi162Scf00290g00115	31	28	23	123	74	67	29	82	1.481	0.000353166	0.00950893	up	Peaxi162Scf00290g00115	Peaxi162Scf00290	1169931	1171578	-	1648	protein_coding	--	K14432: ABF; ABA responsive element binding factor	--	--	--	--	Basic-leucine zipper transcription factor family protein, putative isoform 3
Peaxi162Scf00191g00051	126	86	84	318	138	513	105	295	1.486	0.00066128	0.0152941	up	Peaxi162Scf00191g00051	Peaxi162Scf00191	535473	535853	+	381	protein_coding	--	--	--	--	--	--	SAUR-like auxin-responsive protein family
Peaxi162Scf01242g00036	106	54	60	298	198	217	77	220	1.498	5.03771e-06	0.000296407	up	Peaxi162Scf01242g00036	Peaxi162Scf01242	26526	32213	-	5688	protein_coding	--	--	--	--	--	--	ribonuclease 2
Peaxi162Scf00003g05227	34	104	77	257	154	315	78	222	1.499	0.00124457	0.024156	up	Peaxi162Scf00003g05227	Peaxi162Scf00003	5243387	5245642	+	2256	protein_coding	GO:0016021,integral component of membrane; GO:0005886,plasma membrane; GO:0022857,transmembrane transporter activity	--	At5g07050	ref|XP_009790909.1|	WTR38_ARATH,RecName: Full=WAT1-related protein At5g07050;	A0A1U7XVD6_NICSY,RecName: Full=WAT1-related protein {ECO:0000256|RuleBase:RU363077};	nodulin MtN21 /EamA-like transporter family protein
Peaxi162Scf00076g00531	53	69	73	334	173	137	71	200	1.501	0.000413655	0.0107547	up	Peaxi162Scf00076g00531	Peaxi162Scf00076	483077	495052	-	11976	protein_coding	--	K14431: TGA; transcription factor TGA	--	--	--	--	--
Peaxi162Scf00845g00027	101	114	43	476	160	198	91	259	1.508	0.00266114	0.042104	up	Peaxi162Scf00845g00027	Peaxi162Scf00845	237349	247193	-	9845	protein_coding	--	--	--	--	--	--	Tyrosine transaminase family protein
Peaxi162Scf00207g00623	26	31	20	101	93	60	27	79	1.513	0.000212895	0.00643355	up	Peaxi162Scf00207g00623	Peaxi162Scf00207	663964	665898	-	1935	protein_coding	--	K20623: CYP92A6; typhasterol/6-deoxotyphasterol 2alpha-hydroxylase	--	--	--	--	Cytochrome P450 superfamily protein
Peaxi162Scf00300g00015	2236	1811	1611	7695	5399	5620	2015	5772	1.518	2.1516e-14	1.24944e-11	up	Peaxi162Scf00300g00015	Peaxi162Scf00300	57766	60738	-	2973	protein_coding	--	--	--	--	--	--	Rhodanese/Cell cycle control phosphatase superfamily protein
Peaxi162Scf00002g00816	516	137	173	1059	1134	454	286	822	1.521	0.00213749	0.0356847	up	Peaxi162Scf00002g00816	Peaxi162Scf00002	860185	862872	-	2688	protein_coding	GO:0004805,trehalose-phosphatase activity; GO:0005992,trehalose biosynthetic process	K01087: otsB; trehalose 6-phosphate phosphatase [EC:3.1.3.12]	At4g22590	ref|XP_009788659.1|	TPPG_ARATH,RecName: Full=Probable trehalose-phosphate phosphatase G; Short=AtTPPG; EC=3.1.3.12; AltName: Full=Trehalose 6-phosphate phosphatase; AltName: Full=Trehalose-phosphate phosphatase 6;	A0A1U7XCR6_NICSY,RecName: Full=Trehalose 6-phosphate phosphatase {ECO:0000256|RuleBase:RU361117}; EC=3.1.3.12 {ECO:0000256|RuleBase:RU361117};	Haloacid dehalogenase-like hydrolase (HAD) superfamily protein
Peaxi162Scf00328g00521	401	268	305	1664	776	778	347	998	1.523	1.08456e-05	0.00056836	up	Peaxi162Scf00328g00521	Peaxi162Scf00328	562057	563758	-	1702	protein_coding	--	K06689: UBE2D, UBC4, UBC5; ubiquitin-conjugating enzyme E2 D [EC:2.3.2.23]	--	--	--	--	ubiquitin-conjugating enzyme 10
Peaxi162Scf00714g00013	436	391	386	1717	1189	1139	435	1249	1.523	1.1426e-11	3.31755e-09	up	Peaxi162Scf00714g00013	Peaxi162Scf00714	50563	51916	+	1354	protein_coding	--	--	--	--	--	--	Protein LURP-one-related 11
Peaxi162Scf00128g10025	1419	745	865	3534	3106	3390	1072	3083	1.524	1.06078e-11	3.21014e-09	up	Peaxi162Scf00128g10025	Peaxi162Scf00128	284220	284660	+	441	protein_coding	--	--	--	--	--	--	Unknown protein
Peaxi162Scf00628g00029	83	95	87	522	219	138	96	274	1.524	0.00178274	0.0314224	up	Peaxi162Scf00628g00029	Peaxi162Scf00628	189472	191922	+	2451	protein_coding	--	--	--	--	--	--	--
Peaxi162Scf00260g00001	75	62	56	214	215	217	69	198	1.526	5.44729e-12	1.85779e-09	up	Peaxi162Scf00260g00001	Peaxi162Scf00260	46541	48232	-	1692	protein_coding	--	--	--	--	--	--	alpha/beta-Hydrolases superfamily protein
Peaxi162Scf00386g00072	129	90	81	370	299	335	106	309	1.534	2.54471e-11	6.83447e-09	up	Peaxi162Scf00386g00072	Peaxi162Scf00386	715307	715615	+	309	protein_coding	--	K03676: grxC, GLRX, GLRX2; glutaredoxin 3	--	--	--	--	Monothiol glutaredoxin-S2
Peaxi162Scf00089g01742	54	31	54	172	142	157	50	145	1.537	1.75902e-06	0.000123511	up	Peaxi162Scf00089g01742	Peaxi162Scf00089	1715284	1717810	-	2527	protein_coding	--	K18726: FAF2, UBXD8; FAS-associated factor 2	--	--	--	--	FAS-associated factor 2-B
Peaxi162Scf00195g01223	50	54	49	260	119	136	55	160	1.537	0.000110107	0.0039694	up	Peaxi162Scf00195g01223	Peaxi162Scf00195	1228967	1236171	+	7205	protein_coding	--	K01904: 4CL; 4-coumarate--CoA ligase [EC:6.2.1.12]	--	--	--	--	4-coumarate:CoA ligase 2
Peaxi162Scf00192g00116	36	118	77	239	173	393	84	245	1.54	0.00136063	0.0259172	up	Peaxi162Scf00192g00116	Peaxi162Scf00192	1178010	1178387	-	378	protein_coding	--	--	--	--	--	--	Protein of unknown function (DUF1677)
Peaxi162Scf00450g00859	133	40	100	309	287	325	97	283	1.541	8.01511e-05	0.00303191	up	Peaxi162Scf00450g00859	Peaxi162Scf00450	922255	925295	-	3041	protein_coding	--	K01051: E3.1.1.11; pectinesterase [EC:3.1.1.11]	--	--	--	--	Plant invertase/pectin methylesterase inhibitor superfamily
Peaxi162Scf00274g00443	26	23	19	81	34	117	24	71	1.543	0.00310133	0.0466492	up	Peaxi162Scf00274g00443	Peaxi162Scf00274	413113	414592	-	1480	protein_coding	--	--	--	--	--	--	NAC domain protein,
Peaxi162Scf00089g01019	462	1365	718	2047	2190	4648	923	2695	1.545	0.000324822	0.00895908	up	Peaxi162Scf00089g01019	Peaxi162Scf00089	996136	998190	+	2055	protein_coding	--	K01728: pel; pectate lyase [EC:4.2.2.2]	--	--	--	--	Pectate lyase family protein
Peaxi162Scf00074g01129	145	321	198	1048	558	676	241	705	1.552	3.30842e-05	0.00146566	up	Peaxi162Scf00074g01129	Peaxi162Scf00074	1114036	1119127	-	5092	protein_coding	--	K14209: SLC36A, PAT; solute carrier family 36 (proton-coupled amino acid transporter)	--	--	--	--	lysine histidine transporter 1
Peaxi162Scf00014g00414	386	380	386	1821	996	1117	414	1216	1.553	1.43488e-08	2.05532e-06	up	Peaxi162Scf00014g00414	Peaxi162Scf00014	467911	471826	-	3916	protein_coding	GO:0005622,intracellular; GO:0005886,plasma membrane; GO:0004435,phosphatidylinositol phospholipase C activity; GO:0004629,phospholipase C activity; GO:0004871,signal transducer activity; GO:0042742,defense response to bacterium; GO:0009553,embryo sac development; GO:0048437,floral organ development; GO:0035556,intracellular signal transduction; GO:0016042,lipid catabolic process; GO:0009556,micr…	K05857: PLCD; phosphatidylinositol phospholipase C, delta [EC:3.1.4.11]	At3g08510	ref|XP_009612249.1|	PLCD2_ARATH,RecName: Full=Phosphoinositide phospholipase C 2; EC=3.1.4.11; AltName: Full=Phosphoinositide phospholipase PLC2; Short=AtPLC2; Short=PI-PLC2;	A0A1S3WY24_TOBAC,RecName: Full=Phosphoinositide phospholipase C {ECO:0000256|RuleBase:RU361133}; EC=3.1.4.11 {ECO:0000256|RuleBase:RU361133};	Phosphoinositide phospholipase C 2
Peaxi162Scf00720g10014	265	249	254	1355	740	511	276	811	1.555	1.89975e-05	0.000911117	up	Peaxi162Scf00720g10014	Peaxi162Scf00720	116922	118417	+	1496	protein_coding	--	--	--	--	--	--	Unknown protein
Peaxi162Scf00017g02912	245	242	277	1061	1000	565	276	814	1.561	1.68417e-07	1.69888e-05	up	Peaxi162Scf00017g02912	Peaxi162Scf00017	2874556	2879393	+	4838	protein_coding	GO:0005737,cytoplasm; GO:0005524,ATP binding; GO:0004672,protein kinase activity; GO:0004674,protein serine/threonine kinase activity; GO:0004871,signal transducer activity; GO:0035556,intracellular signal transduction	--	--	ref|XP_009593484.1|	HT1_ARATH,RecName: Full=Serine/threonine-protein kinase HT1; EC=2.7.11.1; AltName: Full=High leaf temperature protein 1;	A0A1S4B0Y1_TOBAC,SubName: Full=serine/threonine-protein kinase HT1-like isoform X1 {ECO:0000313|RefSeq:XP_016482592.1};	Protein kinase superfamily protein
Peaxi162Scf00037g00927	71	41	33	287	89	109	51	151	1.563	0.00305073	0.046193	up	Peaxi162Scf00037g00927	Peaxi162Scf00037	956150	956933	-	784	protein_coding	GO:0000790,nuclear chromatin; GO:0000786,nucleosome; GO:0003677,DNA binding; GO:0046982,protein heterodimerization activity; GO:0006342,chromatin silencing	--	--	ref|XP_016538629.1|	H2A1_SOLLC,RecName: Full=Histone H2A.1; AltName: Full=LeH2A-1;	--	histone H2A 6
Peaxi162Scf00401g00337	139	48	103	281	388	325	103	305	1.564	2.18535e-05	0.0010297	up	Peaxi162Scf00401g00337	Peaxi162Scf00401	372829	373524	+	696	protein_coding	--	--	--	--	--	--	Unknown protein
Peaxi162Scf00016g00145	23	19	23	94	93	36	24	70	1.569	0.00238598	0.0386907	up	Peaxi162Scf00016g00145	Peaxi162Scf00016	119177	123440	+	4264	protein_coding	--	--	At3g51090	ref|XP_009631304.1|	--	A0A1S3ZXR0_TOBAC,SubName: Full=protein FMP32, mitochondrial-like isoform X2 {ECO:0000313|RefSeq:XP_016469129.1};	Protein of unknown function (DUF1640)
Peaxi162Scf00479g00436	14	15	15	66	44	42	16	47	1.569	0.00086581	0.0185472	up	Peaxi162Scf00479g00436	Peaxi162Scf00479	413485	416787	-	3303	protein_coding	--	--	--	--	--	--	Sarcolemmal membrane-associated protein, putative isoform 1
Peaxi162Scf00322g00042	350	307	282	1055	1236	946	336	997	1.57	1.21907e-18	1.74619e-15	up	Peaxi162Scf00322g00042	Peaxi162Scf00322	408062	409468	-	1407	protein_coding	--	K08237: E2.4.1.218; hydroquinone glucosyltransferase [EC:2.4.1.218]	--	--	--	--	UDP-Glycosyltransferase superfamily protein
Peaxi162Scf00983g00012	42	56	34	199	146	109	47	141	1.573	2.76519e-05	0.00125875	up	Peaxi162Scf00983g00012	Peaxi162Scf00983	105460	106440	-	981	protein_coding	--	--	--	--	--	--	C2H2-type zinc finger family protein
Peaxi162Scf00003g04827	196	303	342	1378	982	583	307	914	1.574	3.99475e-05	0.00172699	up	Peaxi162Scf00003g04827	Peaxi162Scf00003	4789441	4791649	+	2209	protein_coding	--	--	At5g18130	ref|XP_019232205.1|	--	A0A1J6L3A2_NICAT,SubName: Full=Uncharacterized protein {ECO:0000313|EMBL:OIT28215.1};	cation channel family protein [Phaseolus vulgaris]
Peaxi162Scf00365g00087	311	119	154	634	635	737	205	615	1.583	5.1628e-07	4.28294e-05	up	Peaxi162Scf00365g00087	Peaxi162Scf00365	849936	853107	+	3172	protein_coding	--	--	--	--	--	--	Subtilase family protein
Peaxi162Scf00316g00340	28	39	32	184	80	81	36	107	1.585	0.000818033	0.0177538	up	Peaxi162Scf00316g00340	Peaxi162Scf00316	312780	315894	-	3115	protein_coding	--	--	--	--	--	--	aspartic proteinase A1
Peaxi162Scf01333g00139	200	114	125	877	345	278	156	467	1.587	0.000496249	0.0123837	up	Peaxi162Scf01333g00139	Peaxi162Scf01333	192252	196235	-	3984	protein_coding	--	K18045: SIW14, OCA3; tyrosine-protein phosphatase SIW14 [EC:3.1.3.48]	--	--	--	--	Tyrosine phosphatase family protein
Peaxi162Scf00372g00004	738	611	658	2787	1844	2424	719	2170	1.593	1.61544e-15	1.38838e-12	up	Peaxi162Scf00372g00004	Peaxi162Scf00372	8739	10175	-	1437	protein_coding	--	--	--	--	--	--	early tobacco anther 1 [Nicotiana tabacum]
Peaxi162Scf00684g00228	134	162	105	600	382	420	143	433	1.593	9.33777e-09	1.42292e-06	up	Peaxi162Scf00684g00228	Peaxi162Scf00684	285684	289016	+	3333	protein_coding	--	--	--	--	--	--	Adenine nucleotide alpha hydrolases-like superfamily protein
Peaxi162Scf00307g01425	31	21	15	68	76	90	24	72	1.594	3.04403e-05	0.00136543	up	Peaxi162Scf00307g01425	Peaxi162Scf00307	1474905	1477850	+	2946	protein_coding	--	K19619: TDP2; tyrosyl-DNA phosphodiesterase 2 [EC:3.1.4.-]	--	--	--	--	endonuclease/exonuclease/phosphatase family protein
Peaxi162Scf00635g00079	371	226	307	1709	639	804	323	978	1.597	3.81304e-05	0.00165509	up	Peaxi162Scf00635g00079	Peaxi162Scf00635	770999	774673	+	3675	protein_coding	--	K06689: UBE2D, UBC4, UBC5; ubiquitin-conjugating enzyme E2 D [EC:2.3.2.23]	--	--	--	--	ubiquitin-conjugating enzyme 28
Peaxi162Scf00008g00487	432	224	173	1388	689	782	290	884	1.608	1.73267e-05	0.000842268	up	Peaxi162Scf00008g00487	Peaxi162Scf00008	4825200	4827230	-	2031	protein_coding	GO:0020037,heme binding; GO:0005506,iron ion binding; GO:0004497,monooxygenase activity; GO:0016705,oxidoreductase activity, acting on paired donors, with incorporation or reduction of molecular oxygen	K07408: CYP1A1; cytochrome P450 family 1 subfamily A polypeptide 1 [EC:1.14.14.1]	At4g31940	ref|XP_016507832.1|	C7D47_PANGI,RecName: Full=Cytochrome P450 CYP82D47; EC=1.14.-.-;	A0A1S4D341_TOBAC,SubName: Full=cytochrome P450 CYP82D47-like {ECO:0000313|RefSeq:XP_016507832.1};	Unknown protein
Peaxi162Scf00130g00824	121	71	83	452	211	308	98	300	1.615	4.64095e-06	0.000275457	up	Peaxi162Scf00130g00824	Peaxi162Scf00130	804748	809460	-	4713	protein_coding	--	K00006: GPD1; glycerol-3-phosphate dehydrogenase (NAD+) [EC:1.1.1.8]	--	--	--	--	6-phosphogluconate dehydrogenase family protein
Peaxi162Scf00174g00083	57	50	64	306	202	99	62	189	1.616	0.000377392	0.0100107	up	Peaxi162Scf00174g00083	Peaxi162Scf00174	826065	826772	-	708	protein_coding	--	--	--	--	--	--	Syringolide-induced protein 14-1-1
Peaxi162Scf00484g00008	45	26	34	78	127	175	37	115	1.627	4.75455e-05	0.00199524	up	Peaxi162Scf00484g00008	Peaxi162Scf00484	35255	47854	+	12600	protein_coding	--	--	--	--	--	--	basic helix-loop-helix (bHLH) DNA-binding superfamily protein
Peaxi162Scf00563g00529	13	15	11	48	32	61	14	43	1.627	0.000968406	0.0200454	up	Peaxi162Scf00563g00529	Peaxi162Scf00563	544132	548629	+	4498	protein_coding	--	K16297: SCPL-II; serine carboxypeptidase-like clade II [EC:3.4.16.-]	--	--	--	--	serine carboxypeptidase-like 27
Peaxi162Scf00540g00525	79	88	67	370	266	202	84	260	1.63	3.05834e-07	2.82024e-05	up	Peaxi162Scf00540g00525	Peaxi162Scf00540	586910	589290	-	2381	protein_coding	--	K03809: wrbA; NAD(P)H dehydrogenase (quinone) [EC:1.6.5.2]	--	--	--	--	NAD(P)H dehydrogenase (quinone)
Peaxi162Scf00474g00612	1651	643	688	6011	2005	2404	1042	3238	1.636	0.000382229	0.0101265	up	Peaxi162Scf00474g00612	Peaxi162Scf00474	575543	581564	+	6022	protein_coding	--	K00695: E2.4.1.13; sucrose synthase [EC:2.4.1.13]	--	--	--	--	sucrose synthase 4
Peaxi162Scf00003g01221	88	48	39	336	178	101	62	192	1.64	0.00106659	0.0215798	up	Peaxi162Scf00003g01221	Peaxi162Scf00003	1200387	1203819	-	3433	protein_coding	GO:0005737,cytoplasm; GO:0016491,oxidoreductase activity	K21568: PLR; pinoresinol/lariciresinol reductase [EC:1.23.1.1 1.23.1.2 1.23.1.3 1.23.1.4]	At4g39230	ref|XP_009615012.1|	IFRH_SOLTU,RecName: Full=Isoflavone reductase homolog; EC=1.3.1.-; AltName: Full=CP100;	A0A1U7XES3_NICSY,SubName: Full=isoflavone reductase homolog {ECO:0000313|RefSeq:XP_009790557.1};	Isoflavone reductase homolog
Peaxi162Scf00381g00037	8	12	12	39	50	28	12	36	1.642	0.00296462	0.0453042	up	Peaxi162Scf00381g00037	Peaxi162Scf00381	341022	343486	+	2465	protein_coding	--	--	--	--	--	--	--
Peaxi162Scf00904g00131	99	20	37	118	232	204	54	170	1.642	0.00208756	0.0352067	up	Peaxi162Scf00904g00131	Peaxi162Scf00904	169563	171965	-	2403	protein_coding	--	K15382: SLC50A, SWEET; solute carrier family 50 (sugar transporter)	--	--	--	--	Nodulin MtN3 family protein
Peaxi162Scf01238g00220	848	273	157	929	1476	2088	438	1366	1.642	0.00103186	0.0210346	up	Peaxi162Scf01238g00220	Peaxi162Scf01238	285676	286593	+	918	protein_coding	--	--	--	--	--	--	Non-specific lipid-transfer protein 2
Peaxi162Scf00163g00149	15	10	17	67	46	40	15	47	1.645	0.00106764	0.0215798	up	Peaxi162Scf00163g00149	Peaxi162Scf00163	1477053	1479121	+	2069	protein_coding	--	--	--	--	--	--	--
Peaxi162Scf01183g00139	153	77	89	542	326	271	113	353	1.645	7.81176e-06	0.000428172	up	Peaxi162Scf01183g00139	Peaxi162Scf01183	90195	97547	-	7353	protein_coding	--	K00640: cysE; serine O-acetyltransferase [EC:2.3.1.30]	--	--	--	--	serine acetyltransferase 3
Peaxi162Scf00198g00137	119	99	116	489	418	311	120	376	1.65	7.87349e-10	1.52691e-07	up	Peaxi162Scf00198g00137	Peaxi162Scf00198	1369295	1371158	+	1864	protein_coding	--	K14709: SLC39A1_2_3, ZIP1_2_3; solute carrier family 39 (zinc transporter), member 1/2/3	--	--	--	--	Zinc transporter 5
Peaxi162Scf00314g01041	34	18	29	79	146	70	29	91	1.651	0.000347354	0.00941142	up	Peaxi162Scf00314g01041	Peaxi162Scf00314	997766	1001274	-	3509	protein_coding	--	K09285: OVM, ANT; AP2-like factor, ANT lineage	--	--	--	--	AP2-like ethylene-responsive transcription factor
Peaxi162Scf00520g00117	63	80	61	357	191	197	73	230	1.654	3.38752e-06	0.000210359	up	Peaxi162Scf00520g00117	Peaxi162Scf00520	185840	188260	+	2421	protein_coding	--	--	--	--	--	--	Metal tolerance protein 10
Peaxi162Scf00264g00012	121	110	85	661	221	263	113	356	1.661	0.000158027	0.0051135	up	Peaxi162Scf00264g00012	Peaxi162Scf00264	147554	148605	+	1052	protein_coding	--	--	--	--	--	--	LOB domain-containing protein 37
Peaxi162Scf00548g00615	25	14	13	80	56	53	18	58	1.663	0.00026718	0.00760347	up	Peaxi162Scf00548g00615	Peaxi162Scf00548	609356	612472	+	3117	protein_coding	--	--	--	--	--	--	Unknown protein
Peaxi162Scf00618g00124	98	51	58	374	237	137	73	233	1.667	0.000133182	0.00454938	up	Peaxi162Scf00618g00124	Peaxi162Scf00618	133457	135187	+	1731	protein_coding	--	K01057: PGLS, pgl, devB; 6-phosphogluconolactonase [EC:3.1.1.31]	--	--	--	--	6-phosphogluconolactonase 5
Peaxi162Scf00349g00210	170	35	38	323	245	294	83	265	1.668	0.00182361	0.0319448	up	Peaxi162Scf00349g00210	Peaxi162Scf00349	219510	221606	-	2097	protein_coding	--	--	--	--	--	--	Bifunctional inhibitor/lipid-transfer protein/seed storage 2S albumin superfamily protein
Peaxi162Scf00089g00833	23	15	24	51	91	90	22	71	1.671	0.000121588	0.0042548	up	Peaxi162Scf00089g00833	Peaxi162Scf00089	875766	881370	+	5605	protein_coding	--	--	--	--	--	--	alpha/beta-Hydrolases superfamily protein
Peaxi162Scf00124g01414	44	30	8	131	86	77	28	91	1.673	0.00266065	0.042104	up	Peaxi162Scf00124g01414	Peaxi162Scf00124	1412964	1415633	+	2670	protein_coding	--	--	--	--	--	--	Unknown protein
Peaxi162Scf00008g00112	20	12	10	35	59	62	15	48	1.681	0.000621079	0.0146001	up	Peaxi162Scf00008g00112	Peaxi162Scf00008	87179	94703	-	7525	protein_coding	--	--	At5g55600	ref|XP_019256185.1|	--	A0A1U7V7G7_NICSY,SubName: Full=uncharacterized protein LOC104210916 {ECO:0000313|RefSeq:XP_009758184.1};	agenet domain-containing protein / bromo-adjacent homology (BAH) domain-containing protein
Peaxi162Scf00164g01144	982	401	438	3659	2032	918	638	2063	1.694	0.000438556	0.011191	up	Peaxi162Scf00164g01144	Peaxi162Scf00164	1118408	1120647	-	2240	protein_coding	--	K01648: ACLY; ATP citrate (pro-S)-lyase [EC:2.3.3.8]	--	--	--	--	ATP-citrate lyase B-1
Peaxi162Scf00621g00043	13	16	19	76	45	62	17	56	1.698	0.000242886	0.00709057	up	Peaxi162Scf00621g00043	Peaxi162Scf00621	508386	508694	+	309	protein_coding	--	K03676: grxC, GLRX, GLRX2; glutaredoxin 3	--	--	--	--	Monothiol glutaredoxin-S3
Peaxi162Scf01073g00017	22	26	27	79	87	121	27	88	1.698	2.79514e-06	0.000180893	up	Peaxi162Scf01073g00017	Peaxi162Scf01073	8924	14060	-	5137	protein_coding	--	--	--	--	--	--	Unknown protein
Peaxi162Scf00313g00016	78	50	58	245	266	191	66	217	1.706	1.70881e-09	3.11149e-07	up	Peaxi162Scf00313g00016	Peaxi162Scf00313	149995	155157	+	5163	protein_coding	--	K13066: E2.1.1.68, COMT; caffeic acid 3-O-methyltransferase [EC:2.1.1.68]	--	--	--	--	Caffeic acid 3-O-methyltransferase 1
Peaxi162Scf00089g01737	243	144	125	833	698	370	181	590	1.708	2.59177e-06	0.000170818	up	Peaxi162Scf00089g01737	Peaxi162Scf00089	1729608	1733526	+	3919	protein_coding	--	--	--	--	--	--	Sec14p-like phosphatidylinositol transfer family protein
Peaxi162Scf00255g00011	55	23	27	127	99	170	37	121	1.709	2.24632e-05	0.00104923	up	Peaxi162Scf00255g00011	Peaxi162Scf00255	102122	104137	+	2016	protein_coding	--	K07195: EXOC7, EXO70; exocyst complex component 7	--	--	--	--	exocyst subunit exo70 family protein C1
Peaxi162Scf00714g00012	121	56	70	388	248	292	87	286	1.711	2.78702e-07	2.61493e-05	up	Peaxi162Scf00714g00012	Peaxi162Scf00714	26124	27151	+	1028	protein_coding	--	--	--	--	--	--	Protein of unknown function (DUF567)
Peaxi162Scf00403g00041	70	90	95	538	221	216	92	303	1.713	7.86206e-05	0.00297926	up	Peaxi162Scf00403g00041	Peaxi162Scf00403	480892	481266	+	375	protein_coding	--	K09286: EREBP; EREBP-like factor	--	--	--	--	Ethylene-responsive transcription factor RAP2-9
Peaxi162Scf00391g00728	1475	681	473	1867	3120	4899	914	3000	1.715	2.34889e-05	0.00108768	up	Peaxi162Scf00391g00728	Peaxi162Scf00391	711492	712584	+	1093	protein_coding	--	--	--	--	--	--	Proteinase inhibitor type-2
Peaxi162Scf00089g00329	148	81	77	420	367	369	108	356	1.718	1.58434e-10	3.50939e-08	up	Peaxi162Scf00089g00329	Peaxi162Scf00089	289819	293237	+	3419	protein_coding	--	K00940: ndk, NME; nucleoside-diphosphate kinase [EC:2.7.4.6]	--	--	--	--	nucleoside diphosphate kinase 2
Peaxi162Scf00222g00337	145	49	71	383	206	411	93	306	1.718	3.95899e-05	0.00171498	up	Peaxi162Scf00222g00337	Peaxi162Scf00222	328377	333193	-	4817	protein_coding	--	--	--	--	--	--	EXS (ERD1/XPR1/SYG1) family protein
Peaxi162Scf00542g00038	145	184	168	820	388	723	180	594	1.726	6.01343e-08	7.17803e-06	up	Peaxi162Scf00542g00038	Peaxi162Scf00542	344804	348403	+	3600	protein_coding	--	--	--	--	--	--	Calcium-binding endonuclease/exonuclease/phosphatase family
Peaxi162Scf00165g00613	11	7	14	56	30	38	12	38	1.728	0.00238059	0.0386324	up	Peaxi162Scf00165g00613	Peaxi162Scf00165	613518	629006	+	15489	protein_coding	--	--	--	--	--	--	Protein kinase superfamily protein
Peaxi162Scf00286g00022	282	237	249	1337	537	1098	275	914	1.732	1.34796e-07	1.41767e-05	up	Peaxi162Scf00286g00022	Peaxi162Scf00286	80614	85786	-	5173	protein_coding	--	--	--	--	--	--	Chitinase family protein
Peaxi162Scf00016g02736	52	40	35	205	163	118	45	150	1.733	5.03298e-07	4.22416e-05	up	Peaxi162Scf00016g02736	Peaxi162Scf00016	2771484	2772310	-	827	protein_coding	GO:0006807,nitrogen compound metabolic process; GO:0060776,simple leaf morphogenesis	--	--	ref|XP_009625187.1|	LBD37_ARATH,RecName: Full=LOB domain-containing protein 37; AltName: Full=ASYMMETRIC LEAVES 2-like protein 39; Short=AS2-like protein 39;	A0A1S4AL07_TOBAC,SubName: Full=LOB domain-containing protein 37-like {ECO:0000313|RefSeq:XP_016477118.1};	LOB domain-containing protein 37
Peaxi162Scf00004g02221	224	151	108	1035	428	358	170	567	1.736	7.58528e-05	0.00288967	up	Peaxi162Scf00004g02221	Peaxi162Scf00004	2216023	2221012	+	4990	protein_coding	GO:0005737,cytoplasm; GO:0005634,nucleus; GO:0120013,intermembrane lipid transfer activity	K08051: PLEKHA8, FAPP2; pleckstrin homology domain containing family A member 8	At4g39670	ref|XP_009772090.1|	ACDH_ARATH,RecName: Full=ACD11 homolog protein {ECO:0000303|PubMed:18657186}; AltName: Full=Probable ceramide-1-phosphate transfer protein {ECO:0000305};	A0A1U7WCY9_NICSY,SubName: Full=ceramide-1-phosphate transfer protein isoform X1 {ECO:0000313|RefSeq:XP_009772090.1};	Glycolipid transfer protein (GLTP) family protein
Peaxi162Scf00946g00041	26	6	16	54	67	65	17	57	1.747	0.00105096	0.0213452	up	Peaxi162Scf00946g00041	Peaxi162Scf00946	391655	392134	+	480	protein_coding	--	K13448: CML; calcium-binding protein CML	--	--	--	--	Calcium-binding EF-hand family protein
Peaxi162Scf00195g00835	80	71	81	389	247	273	84	280	1.75	8.27996e-10	1.58842e-07	up	Peaxi162Scf00195g00835	Peaxi162Scf00195	832475	838217	-	5743	protein_coding	--	K03327: TC.MATE, SLC47A, norM, mdtK, dinF; multidrug resistance protein, MATE family	--	--	--	--	MATE efflux family protein
Peaxi162Scf00160g01225	200	65	68	698	333	222	116	390	1.754	0.000861986	0.0184837	up	Peaxi162Scf00160g01225	Peaxi162Scf00160	1247842	1248919	+	1078	protein_coding	--	K14498: SNRK2; serine/threonine-protein kinase SRK2 [EC:2.7.11.1]	--	--	--	--	Serine/threonine-protein kinase SAPK2
Peaxi162Scf00309g00625	10	12	4	40	33	29	9	32	1.77	0.00283664	0.0438475	up	Peaxi162Scf00309g00625	Peaxi162Scf00309	632231	638214	-	5984	protein_coding	--	--	--	--	--	--	ASYNAPTIC 3
Peaxi162Scf00098g00141	85	98	81	480	321	245	95	324	1.774	5.87284e-08	7.04938e-06	up	Peaxi162Scf00098g00141	Peaxi162Scf00098	1391387	1395925	-	4539	protein_coding	--	K21407: APMAP; adipocyte plasma membrane-associated protein	--	--	--	--	strictosidine synthase-like 3
Peaxi162Scf00002g00126	282	158	183	1438	468	548	221	763	1.788	5.15195e-05	0.00213285	up	Peaxi162Scf00002g00126	Peaxi162Scf00002	1208972	1214602	-	5631	protein_coding	GO:0016021,integral component of membrane	--	At2g45180	ref|XP_019240617.1|	14KD_DAUCA,RecName: Full=14 kDa proline-rich protein DC2.15; Flags: Precursor;	A0A1J6KB97_NICAT,SubName: Full=14 kDa proline-rich protein dc2.15 {ECO:0000313|EMBL:OIT20107.1};	Unknown protein
Peaxi162Scf00527g00323	20	18	13	100	31	73	18	63	1.791	0.0011804	0.0232679	up	Peaxi162Scf00527g00323	Peaxi162Scf00527	336886	351503	-	14618	protein_coding	--	--	--	--	--	--	beta-galactosidase 8
Peaxi162Scf00046g00823	88	41	79	160	359	326	75	258	1.793	9.01748e-06	0.000481964	up	Peaxi162Scf00046g00823	Peaxi162Scf00046	854019	858579	-	4561	protein_coding	GO:0005634,nucleus; GO:0003677,DNA binding; GO:0003700,DNA binding transcription factor activity; GO:0046872,metal ion binding; GO:0009944,polarity specification of adaxial/abaxial axis; GO:2000024,regulation of leaf development; GO:1902183,regulation of shoot apical meristem development; GO:0006355,regulation of transcription, DNA-templated	--	--	--	YAB5_ARATH,RecName: Full=Axial regulator YABBY 5;	--	Protein YABBY 2
Peaxi162Scf00797g00063	102	26	59	406	198	134	66	230	1.801	0.0010974	0.0219951	up	Peaxi162Scf00797g00063	Peaxi162Scf00797	602687	603706	-	1020	protein_coding	--	K09841: ABA2; xanthoxin dehydrogenase [EC:1.1.1.288]	--	--	--	--	Short-chain dehydrogenase reductase 3b
Peaxi162Scf00088g00618	6	11	10	30	34	48	10	34	1.809	0.00122294	0.0238873	up	Peaxi162Scf00088g00618	Peaxi162Scf00088	651099	657876	-	6778	protein_coding	--	--	--	--	--	--	Leucine-rich repeat family protein
Peaxi162Scf00467g00610	21	40	33	215	61	111	34	120	1.812	0.000931442	0.0195058	up	Peaxi162Scf00467g00610	Peaxi162Scf00467	659821	662733	+	2913	protein_coding	--	K13811: PAPSS; 3'-phosphoadenosine 5'-phosphosulfate synthase [EC:2.7.7.4 2.7.1.25]	--	--	--	--	Sulfate adenylyltransferase
Peaxi162Scf01149g00019	138	263	309	1302	856	807	261	916	1.815	1.14059e-06	8.53895e-05	up	Peaxi162Scf01149g00019	Peaxi162Scf01149	82365	84386	+	2022	protein_coding	--	--	--	--	--	--	Neuronal PAS domain-containing protein 4
Peaxi162Scf01174g00016	1930	1228	1119	7087	4680	5696	1513	5378	1.83	5.80343e-15	4.02234e-12	up	Peaxi162Scf01174g00016	Peaxi162Scf01174	57763	62403	-	4641	protein_coding	--	K14209: SLC36A, PAT; solute carrier family 36 (proton-coupled amino acid transporter)	--	--	--	--	amino acid permease 6
Peaxi162Scf00297g00816	4250	1971	2148	10344	9074	15103	2943	10538	1.84	1.97716e-10	4.29105e-08	up	Peaxi162Scf00297g00816	Peaxi162Scf00297	869931	871160	-	1230	protein_coding	--	--	--	--	--	--	Floral defensin-like protein 1
Peaxi162Scf00065g01120	62	105	71	535	285	170	86	309	1.845	6.55111e-05	0.00258745	up	Peaxi162Scf00065g01120	Peaxi162Scf00065	1106302	1109412	-	3111	protein_coding	GO:0005737,cytoplasm; GO:0005634,nucleus; GO:0005886,plasma membrane; GO:0003677,DNA binding; GO:0003700,DNA binding transcription factor activity; GO:0043565,sequence-specific DNA binding; GO:0008219,cell death; GO:0009873,ethylene-activated signaling pathway; GO:0010286,heat acclimation; GO:0045893,positive regulation of transcription, DNA-templated; GO:0009735,response to cytokinin; GO:0009723…	K09286: EREBP; EREBP-like factor	--	--	RAP23_ARATH,RecName: Full=Ethylene-responsive transcription factor RAP2-3; AltName: Full=Cadmium-induced protein AS30; AltName: Full=Ethylene response factor 72; Short=ERF72; AltName: Full=Ethylene-responsive element binding protein; Short=AtEBP; AltName: Full=Protein RELATED TO APETALA2 3; Short=Related to AP2 3;	--	Ethylene-responsive transcription factor RAP2-3
Peaxi162Scf00084g00077	26	21	11	141	45	51	21	74	1.849	0.00222251	0.0367048	up	Peaxi162Scf00084g00077	Peaxi162Scf00084	712461	713803	+	1343	protein_coding	--	--	--	--	--	--	purine permease 10
Peaxi162Scf00253g01614	210	171	135	613	987	556	183	664	1.858	5.18454e-11	1.26585e-08	up	Peaxi162Scf00253g01614	Peaxi162Scf00253	1649155	1650986	-	1832	protein_coding	--	K10752: RBBP4, HAT2, CAF1, MIS16; histone-binding protein RBBP4	--	--	--	--	Heavy metal transport/detoxification superfamily protein
Peaxi162Scf00140g00031	83	152	139	581	462	568	136	495	1.863	5.49297e-10	1.11341e-07	up	Peaxi162Scf00140g00031	Peaxi162Scf00140	307933	308688	+	756	protein_coding	--	--	--	--	--	--	Unknown protein
Peaxi162Scf00102g01140	210	44	68	585	422	306	112	407	1.867	0.00026259	0.00750266	up	Peaxi162Scf00102g01140	Peaxi162Scf00102	1187098	1188787	+	1690	protein_coding	--	--	--	--	--	--	Bifunctional inhibitor/lipid-transfer protein/seed storage 2S albumin superfamily protein
Peaxi162Scf00017g00411	21	12	15	98	69	34	17	62	1.87	0.000763305	0.0168728	up	Peaxi162Scf00017g00411	Peaxi162Scf00017	438183	440319	+	2137	protein_coding	GO:0005524,ATP binding; GO:0004674,protein serine/threonine kinase activity; GO:0004712,protein serine/threonine/tyrosine kinase activity; GO:0046777,protein autophosphorylation	--	--	ref|XP_015063358.1|	AFC3_ARATH,RecName: Full=Serine/threonine-protein kinase AFC3; EC=2.7.12.1;	A0A0V0IKA8_SOLCH,SubName: Full=Putative SRSF protein kinase 1-like {ECO:0000313|EMBL:JAP32374.1};	Protein kinase superfamily protein
Peaxi162Scf00025g02432	34	16	27	172	53	100	27	100	1.87	0.000497549	0.0124018	up	Peaxi162Scf00025g02432	Peaxi162Scf00025	2447601	2450878	-	3278	protein_coding	--	--	--	ref|XP_019258736.1|	--	--	Unknown protein
Peaxi162Scf00560g00216	10	11	14	63	28	61	13	47	1.882	0.000662385	0.0153032	up	Peaxi162Scf00560g00216	Peaxi162Scf00560	255655	256309	-	655	protein_coding	--	K03627: MBF1; putative transcription factor	--	--	--	--	multiprotein bridging factor 1C
Peaxi162Scf00053g00082	211	70	104	568	652	396	135	500	1.884	1.15817e-06	8.64047e-05	up	Peaxi162Scf00053g00082	Peaxi162Scf00053	885566	886027	-	462	protein_coding	--	--	--	--	--	--	6,7-dimethyl-8-ribityllumazine synthase
Peaxi162Scf00386g00063	52	144	109	139	465	760	112	412	1.886	0.000937085	0.0196049	up	Peaxi162Scf00386g00063	Peaxi162Scf00386	620501	620809	-	309	protein_coding	--	K03676: grxC, GLRX, GLRX2; glutaredoxin 3	--	--	--	--	Monothiol glutaredoxin-S3
Peaxi162Scf00047g01927	2491	2236	1689	10400	8953	8040	2282	8445	1.888	6.15599e-26	1.46964e-22	up	Peaxi162Scf00047g01927	Peaxi162Scf00047	1961665	1963618	-	1954	protein_coding	GO:0009815,1-aminocyclopropane-1-carboxylate oxidase activity; GO:0031418,L-ascorbic acid binding; GO:0046872,metal ion binding; GO:0009693,ethylene biosynthetic process	K05933: E1.14.17.4; aminocyclopropanecarboxylate oxidase [EC:1.14.17.4]	--	--	ACCO1_PETHY,RecName: Full=1-aminocyclopropane-1-carboxylate oxidase 1; Short=ACC oxidase 1; Short=ACCO; EC=1.14.17.4; AltName: Full=Ethylene-forming enzyme; Short=EFE;	--	1-aminocyclopropane-1-carboxylate oxidase 1
Peaxi162Scf01082g00004	18	27	11	66	48	130	20	74	1.893	0.000431781	0.0110839	up	Peaxi162Scf01082g00004	Peaxi162Scf01082	18598	25846	-	7249	protein_coding	--	K00799: GST, gst; glutathione S-transferase [EC:2.5.1.18]	--	--	--	--	Glutathione S-transferase family protein
Peaxi162Scf00159g00031	9	7	11	25	27	68	10	36	1.9	0.00307959	0.0464289	up	Peaxi162Scf00159g00031	Peaxi162Scf00159	292987	293741	+	755	protein_coding	--	K08679: E5.1.3.6; UDP-glucuronate 4-epimerase [EC:5.1.3.6]	--	--	--	--	UDP-D-glucuronate 4-epimerase 3
Peaxi162Scf00128g01747	37	28	31	167	126	126	34	129	1.911	2.16467e-09	3.84382e-07	up	Peaxi162Scf00128g01747	Peaxi162Scf00128	1697674	1699609	-	1936	protein_coding	--	--	--	--	--	--	somatic embryogenesis receptor-like kinase 1
Peaxi162Scf00202g00001	263	222	138	1475	296	916	220	829	1.913	9.64641e-05	0.0035735	up	Peaxi162Scf00202g00001	Peaxi162Scf00202	72323	74505	-	2183	protein_coding	--	K03809: wrbA; NAD(P)H dehydrogenase (quinone) [EC:1.6.5.2]	--	--	--	--	NAD(P)H dehydrogenase (quinone)
Peaxi162Scf00133g00111	21	27	48	136	99	202	35	133	1.922	3.11248e-05	0.00138744	up	Peaxi162Scf00133g00111	Peaxi162Scf00133	1102743	1103365	+	623	protein_coding	--	--	--	--	--	--	hydrogen peroxide-induced 1 [Nicotiana tabacum]
Peaxi162Scf00921g00239	48	45	33	280	138	132	45	171	1.925	2.53858e-06	0.000168346	up	Peaxi162Scf00921g00239	Peaxi162Scf00921	252604	258221	+	5618	protein_coding	--	K14611: SLC23A1_2, SVCT1_2; solute carrier family 23 (nucleobase transporter), member 1/2	--	--	--	--	nucleobase-ascorbate transporter 7
Peaxi162Scf00420g00042	14	12	13	50	57	67	14	53	1.931	5.8933e-06	0.000337663	up	Peaxi162Scf00420g00042	Peaxi162Scf00420	393781	394656	-	876	protein_coding	--	--	--	--	--	--	conserved hypothetical protein
Peaxi162Scf00166g00423	319	385	197	1892	1179	886	320	1228	1.938	1.94023e-08	2.67229e-06	up	Peaxi162Scf00166g00423	Peaxi162Scf00166	474711	480037	+	5327	protein_coding	--	--	--	--	--	--	serine carboxypeptidase-like 25
Peaxi162Scf00302g00313	50	53	58	374	253	89	58	224	1.943	0.000141467	0.00473452	up	Peaxi162Scf00302g00313	Peaxi162Scf00302	308933	313036	-	4104	protein_coding	--	K14611: SLC23A1_2, SVCT1_2; solute carrier family 23 (nucleobase transporter), member 1/2	--	--	--	--	nucleobase-ascorbate transporter 7
Peaxi162Scf00166g00337	41	12	22	146	54	134	26	102	1.955	0.000418402	0.0108441	up	Peaxi162Scf00166g00337	Peaxi162Scf00166	295986	300108	-	4123	protein_coding	--	--	--	--	--	--	PLC-like phosphodiesterases superfamily protein
Peaxi162Scf00665g00038	31	30	32	145	164	111	33	130	1.955	3.85363e-09	6.51961e-07	up	Peaxi162Scf00665g00038	Peaxi162Scf00665	294859	297100	+	2242	protein_coding	--	--	--	--	--	--	conserved hypothetical protein
Peaxi162Scf00638g00210	267	205	234	2152	398	591	253	981	1.956	0.000321316	0.00887376	up	Peaxi162Scf00638g00210	Peaxi162Scf00638	202089	204221	-	2133	protein_coding	--	--	--	--	--	--	Heavy metal transport/detoxification superfamily protein
Peaxi162Scf00814g00013	75	29	29	223	267	91	46	181	1.956	0.000165231	0.00530084	up	Peaxi162Scf00814g00013	Peaxi162Scf00814	35010	36130	+	1121	protein_coding	--	--	--	--	--	--	LOB domain-containing protein 41
Peaxi162Scf00209g00719	372	452	584	2708	1985	1749	513	1991	1.957	1.12991e-11	3.31755e-09	up	Peaxi162Scf00209g00719	Peaxi162Scf00209	747386	754796	+	7411	protein_coding	--	--	--	--	--	--	thioredoxin 2
Peaxi162Scf00228g00323	10	17	9	72	67	23	13	50	1.965	0.00193352	0.0333553	up	Peaxi162Scf00228g00323	Peaxi162Scf00228	357329	359357	+	2029	protein_coding	--	--	--	--	--	--	GDSL esterase/lipase
Peaxi162Scf00020g00718	34	32	11	130	73	143	27	106	1.967	3.53207e-05	0.00155512	up	Peaxi162Scf00020g00718	Peaxi162Scf00020	692092	694757	+	2666	protein_coding	GO:0016021,integral component of membrane; GO:0016020,membrane; GO:0090447,glycerol-3-phosphate 2-O-acyltransferase activity; GO:0016791,phosphatase activity; GO:0102419,sn-2-glycerol-3-phosphate omega-OH-C22:0-CoA acyl transferase activity; GO:0010143,cutin biosynthetic process; GO:0008654,phospholipid biosynthetic process	K13508: GPAT; glycerol-3-phosphate acyltransferase [EC:2.3.1.15 2.3.1.198]	--	gb|PHT40805.1|	GPAT4_ARATH,RecName: Full=Glycerol-3-phosphate 2-O-acyltransferase 4; Short=AtGPAT4; EC=2.3.1.198; AltName: Full=Glycerol-3-phosphate acyltransferase 4;	A0A2G2W6E9_CAPBA,SubName: Full=Glycerol-3-phosphate 2-O-acyltransferase 4 {ECO:0000313|EMBL:PHT40805.1};	glycerol-3-phosphate acyltransferase 4
Peaxi162Scf01390g00035	12	11	18	96	36	56	15	58	1.967	0.000537864	0.0131924	up	Peaxi162Scf01390g00035	Peaxi162Scf01390	41471	47860	-	6390	protein_coding	--	--	--	--	--	--	conserved hypothetical protein
Peaxi162Scf00047g02318	21	15	34	120	69	137	26	100	1.971	3.15168e-05	0.00140201	up	Peaxi162Scf00047g02318	Peaxi162Scf00047	2320979	2323563	-	2585	protein_coding	GO:0031418,L-ascorbic acid binding; GO:0046872,metal ion binding; GO:0016491,oxidoreductase activity; GO:0009693,ethylene biosynthetic process; GO:0009835,fruit ripening	--	--	--	ACCH3_SOLLC,RecName: Full=1-aminocyclopropane-1-carboxylate oxidase homolog; AltName: Full=Protein E8;	--	2-oxoglutarate (2OG) and Fe(II)-dependent oxygenase superfamily protein
Peaxi162Scf00833g00055	111	149	90	1017	273	285	125	492	1.973	0.000147882	0.0049034	up	Peaxi162Scf00833g00055	Peaxi162Scf00833	621326	624629	+	3304	protein_coding	--	K12448: UXE, uxe; UDP-arabinose 4-epimerase [EC:5.1.3.5]	--	--	--	--	UDP-glucose 4-epimerase
Peaxi162Scf00904g00459	49	100	98	684	132	336	90	357	1.983	0.000473487	0.0118987	up	Peaxi162Scf00904g00459	Peaxi162Scf00904	561536	567692	-	6157	protein_coding	--	--	--	--	--	--	S-type anion channel SLAH3
Peaxi162Scf00016g01335	13	6	11	31	58	50	11	43	1.988	0.00029005	0.00815708	up	Peaxi162Scf00016g01335	Peaxi162Scf00016	1379362	1381641	+	2280	protein_coding	GO:0005829,cytosol; GO:0051213,dioxygenase activity; GO:0120091,jasmonic acid hydrolase; GO:0046872,metal ion binding; GO:0097237,cellular response to toxic substance; GO:0009813,flavonoid biosynthetic process; GO:2000022,regulation of jasmonic acid mediated signaling pathway; GO:0080167,response to karrikin	--	At3g19000	ref|XP_016539671.1|	DIOX5_ARATH,RecName: Full=Probable 2-oxoglutarate-dependent dioxygenase At5g05600 {ECO:0000305}; EC=1.14.11.- {ECO:0000305};	A0A1U8DZT9_CAPAN,SubName: Full=protein DMR6-LIKE OXYGENASE 2-like {ECO:0000313|RefSeq:XP_016539671.1};	2-oxoglutarate (2OG) and Fe(II)-dependent oxygenase superfamily protein
Peaxi162Scf00059g00113	66	23	41	365	117	108	46	184	2	0.000556487	0.0135104	up	Peaxi162Scf00059g00113	Peaxi162Scf00059	1117118	1120398	-	3281	protein_coding	GO:0005634,nucleus; GO:0003677,DNA binding; GO:0003700,DNA binding transcription factor activity; GO:0046872,metal ion binding; GO:0009908,flower development; GO:0006351,transcription, DNA-templated	--	--	--	SBP1_ANTMA,RecName: Full=Squamosa promoter-binding protein 1;	--	squamosa promoter binding protein-like 4
Peaxi162Scf00089g01428	32	45	37	339	81	109	41	165	2.003	0.000485515	0.0121582	up	Peaxi162Scf00089g01428	Peaxi162Scf00089	1430702	1432596	+	1895	protein_coding	--	--	--	--	--	--	Adenine nucleotide alpha hydrolases-like superfamily protein
Peaxi162Scf00841g00032	34	41	31	199	89	210	38	153	2.005	1.08788e-06	8.20149e-05	up	Peaxi162Scf00841g00032	Peaxi162Scf00841	328882	329698	+	817	protein_coding	--	--	--	--	--	--	Unknown protein
Peaxi162Scf00111g00923	253	257	256	1304	1485	807	276	1112	2.014	1.92086e-13	9.37992e-11	up	Peaxi162Scf00111g00923	Peaxi162Scf00111	919178	920487	-	1310	protein_coding	--	K04125: E1.14.11.13; gibberellin 2-oxidase [EC:1.14.11.13]	--	--	--	--	gibberellin 2-oxidase
Peaxi162Scf00517g00317	17	20	17	57	67	135	20	78	2.019	1.92645e-05	0.000921863	up	Peaxi162Scf00517g00317	Peaxi162Scf00517	323018	325189	+	2172	protein_coding	--	--	--	--	--	--	GDSL esterase/lipase
Peaxi162Scf00780g01021	20	9	14	70	53	80	15	62	2.022	8.34133e-06	0.000451441	up	Peaxi162Scf00780g01021	Peaxi162Scf00780	1101507	1103734	+	2228	protein_coding	--	--	--	--	--	--	Protein of unknown function (DUF1264)
Peaxi162Scf00258g00045	26	22	22	80	118	138	25	102	2.035	1.74511e-08	2.43477e-06	up	Peaxi162Scf00258g00045	Peaxi162Scf00258	430650	438217	-	7568	protein_coding	--	K00921: PIKFYVE, FAB1; 1-phosphatidylinositol-3-phosphate 5-kinase [EC:2.7.1.150]	--	--	--	--	phosphatidylinositol-4-phosphate 5-kinase family protein
Peaxi162Scf00011g01126	18	24	45	80	103	252	32	131	2.038	0.000299307	0.00838448	up	Peaxi162Scf00011g01126	Peaxi162Scf00011	1162138	1163721	-	1584	protein_coding	--	--	At1g80160	ref|XP_009785992.1|	--	A0A1U7X1H5_NICSY,SubName: Full=uncharacterized protein LOC104234167 {ECO:0000313|RefSeq:XP_009785992.1};	Lactoylglutathione lyase / glyoxalase I family protein
Peaxi162Scf00128g00128	391	370	383	2278	2124	1049	411	1692	2.041	7.45757e-11	1.76081e-08	up	Peaxi162Scf00128g00128	Peaxi162Scf00128	187841	189179	+	1339	protein_coding	--	--	--	--	--	--	Octicosapeptide/Phox/Bem1p family protein
Peaxi162Scf00449g00215	6	11	6	53	31	26	8	34	2.044	0.00126757	0.0244409	up	Peaxi162Scf00449g00215	Peaxi162Scf00449	196575	199460	-	2886	protein_coding	--	--	--	--	--	--	BTB and TAZ domain protein 4
Peaxi162Scf00556g00517	45	118	158	547	519	541	119	494	2.056	2.21738e-06	0.00014982	up	Peaxi162Scf00556g00517	Peaxi162Scf00556	504825	508335	+	3511	protein_coding	--	--	--	--	--	--	Unknown protein
Peaxi162Scf00345g00517	9	4	9	39	27	42	8	33	2.069	0.000510651	0.0126989	up	Peaxi162Scf00345g00517	Peaxi162Scf00345	497865	499949	-	2085	protein_coding	--	--	--	--	--	--	Hsp20/alpha crystallin family protein [Solanum demissum]
Peaxi162Scf00596g00057	23	88	99	664	211	173	78	327	2.073	0.00144352	0.0270641	up	Peaxi162Scf00596g00057	Peaxi162Scf00596	579735	583284	+	3550	protein_coding	--	--	--	--	--	--	PLANT CADMIUM RESISTANCE 2
Peaxi162Scf00008g00488	333	160	117	1476	768	650	213	898	2.078	7.40946e-07	5.87452e-05	up	Peaxi162Scf00008g00488	Peaxi162Scf00008	4827754	4828312	-	559	protein_coding	GO:0016020,membrane; GO:0020037,heme binding; GO:0005506,iron ion binding; GO:0016709,oxidoreductase activity, acting on paired donors, with incorporation or reduction of molecular oxygen, NAD(P)H as one donor, and incorporation of one atom of oxygen; GO:0044550,secondary metabolite biosynthetic process	K07408: CYP1A1; cytochrome P450 family 1 subfamily A polypeptide 1 [EC:1.14.14.1]	At4g31950	ref|XP_016460361.1|	C82A3_SOYBN,RecName: Full=Cytochrome P450 82A3; EC=1.14.-.-; AltName: Full=Cytochrome P450 CP6;	A0A1S3Z7J2_TOBAC,SubName: Full=cytochrome P450 CYP82D47-like {ECO:0000313|RefSeq:XP_016460361.1};	cytochrome P450, putative
Peaxi162Scf00166g00728	76	32	31	405	125	131	49	206	2.081	0.000212446	0.00642904	up	Peaxi162Scf00166g00728	Peaxi162Scf00166	739732	742625	+	2894	protein_coding	--	--	--	--	--	--	conserved hypothetical protein
Peaxi162Scf00166g01050	165	165	138	977	891	440	167	716	2.097	2.6349e-10	5.6053e-08	up	Peaxi162Scf00166g01050	Peaxi162Scf00166	1048465	1050458	-	1994	protein_coding	--	--	--	--	--	--	Protein of unknown function (DUF1997)
Peaxi162Scf00209g00319	430	471	425	3545	1506	1548	477	2049	2.104	2.99237e-09	5.14353e-07	up	Peaxi162Scf00209g00319	Peaxi162Scf00209	319341	322586	+	3246	protein_coding	--	--	--	--	--	--	conserved hypothetical protein
Peaxi162Scf00232g00035	17	6	3	35	43	49	9	39	2.104	0.00113277	0.0224735	up	Peaxi162Scf00232g00035	Peaxi162Scf00232	343897	345919	+	2023	protein_coding	--	K10523: SPOP; speckle-type POZ protein	--	--	--	--	BTB/POZ domain-containing protein
Peaxi162Scf00274g00005	12	37	32	209	103	103	30	129	2.117	8.81859e-05	0.00328952	up	Peaxi162Scf00274g00005	Peaxi162Scf00274	3475	6153	-	2679	protein_coding	--	--	--	--	--	--	Unknown protein
Peaxi162Scf00001g00471	70	47	48	579	118	117	59	255	2.12	0.000659689	0.0152817	up	Peaxi162Scf00001g00471	Peaxi162Scf00001	4698271	4702296	+	4026	protein_coding	GO:0008422,beta-glucosidase activity; GO:0102483,scopolin beta-glucosidase activity; GO:0005975,carbohydrate metabolic process; GO:1901657,glycosyl compound metabolic process	K01188: E3.2.1.21; beta-glucosidase [EC:3.2.1.21]	At1g02850	ref|XP_009594034.1|	BGL11_ARATH,RecName: Full=Beta-glucosidase 11; Short=AtBGLU11; EC=3.2.1.21; Flags: Precursor;	A0A1S3YRE1_TOBAC,SubName: Full=beta-glucosidase 11-like {ECO:0000313|RefSeq:XP_016454698.1};	beta glucosidase 11
Peaxi162Scf00129g00515	12	12	22	59	78	101	17	73	2.12	6.18306e-06	0.000353323	up	Peaxi162Scf00129g00515	Peaxi162Scf00129	519464	522232	+	2769	protein_coding	--	K15040: VDAC2; voltage-dependent anion channel protein 2	--	--	--	--	NADH dehydrogenase [ubiquinone] complex I, assembly factor 7
Peaxi162Scf01041g00311	13	10	12	103	31	43	13	55	2.131	0.000646482	0.0150982	up	Peaxi162Scf01041g00311	Peaxi162Scf01041	377434	382902	-	5469	protein_coding	--	--	--	--	--	--	ORF, able to induce HR-like lesions [Nicotiana tabacum]
Peaxi162Scf00171g00031	10	9	12	38	74	48	11	49	2.138	4.67434e-05	0.00196542	up	Peaxi162Scf00171g00031	Peaxi162Scf00171	300057	301082	+	1026	protein_coding	--	--	--	--	--	--	Unknown protein
Peaxi162Scf00917g00042	103	72	69	597	378	256	87	382	2.139	5.08827e-09	8.15871e-07	up	Peaxi162Scf00917g00042	Peaxi162Scf00917	461921	462484	-	564	protein_coding	--	K13448: CML; calcium-binding protein CML	--	--	--	--	Calcium-binding EF-hand family protein
Peaxi162Scf01082g00111	77	30	37	446	73	200	50	223	2.141	0.000549773	0.013408	up	Peaxi162Scf01082g00111	Peaxi162Scf01082	150903	154441	-	3539	protein_coding	--	K00799: GST, gst; glutathione S-transferase [EC:2.5.1.18]	--	--	--	--	Glutathione S-transferase family protein
Peaxi162Scf00745g00719	12	12	20	32	75	128	16	71	2.152	0.000369153	0.00980424	up	Peaxi162Scf00745g00719	Peaxi162Scf00745	739431	744552	-	5122	protein_coding	--	K15404: K15404, CER1; aldehyde decarbonylase [EC:4.1.99.5]	--	--	--	--	Fatty acid hydroxylase superfamily
Peaxi162Scf01365g00033	44	15	10	176	37	135	24	107	2.166	0.00155474	0.028608	up	Peaxi162Scf01365g00033	Peaxi162Scf01365	114451	119594	-	5144	protein_coding	--	K08202: SLC22A4_5, OCTN; MFS transporter, OCT family, solute carrier family 22 (organic cation transporter), member 4/5	--	--	--	--	Organic cation/carnitine transporter 4
Peaxi162Scf00000g00071	46	41	37	411	103	129	44	201	2.177	7.22192e-05	0.0028009	up	Peaxi162Scf00000g00071	Peaxi162Scf00000	751907	755532	-	3626	protein_coding	GO:0016021,integral component of membrane; GO:0005886,plasma membrane; GO:0022857,transmembrane transporter activity; GO:0006857,oligopeptide transport; GO:0009624,response to nematode	K14638: SLC15A3_4, PHT; solute carrier family 15 (peptide/histidine transporter), member 3/4	At1g59740	ref|XP_009776306.1|	PTR16_ARATH,RecName: Full=Protein NRT1/ PTR FAMILY 4.3; Short=AtNPF4.3; AltName: Full=Nitrate transporter 1.14;	A0A1U7WGB6_NICSY,SubName: Full=protein NRT1/ PTR FAMILY 4.3-like {ECO:0000313|RefSeq:XP_009776306.1};	Protein NRT1/ PTR FAMILY 4.3
Peaxi162Scf00362g00444	18	12	19	121	58	79	18	80	2.177	5.07668e-06	0.000296407	up	Peaxi162Scf00362g00444	Peaxi162Scf00362	466486	467971	+	1486	protein_coding	--	--	--	--	--	--	Amino acid permease family protein
Peaxi162Scf00032g02618	16	28	61	334	97	138	39	176	2.179	0.000614001	0.0144813	up	Peaxi162Scf00032g02618	Peaxi162Scf00032	2592488	2596675	+	4188	protein_coding	GO:0005576,extracellular region; GO:0005507,copper ion binding; GO:0008447,L-ascorbate oxidase activity	K00423: E1.10.3.3; L-ascorbate oxidase [EC:1.10.3.3]	--	ref|XP_009772995.1|	ASO_TOBAC,RecName: Full=L-ascorbate oxidase; Short=ASO; Short=Ascorbase; EC=1.10.3.3; Flags: Precursor;	--	L-ascorbate oxidase
Peaxi162Scf00274g00826	67	98	84	665	358	295	90	409	2.184	1.27505e-08	1.83864e-06	up	Peaxi162Scf00274g00826	Peaxi162Scf00274	873747	875255	+	1509	protein_coding	--	--	--	--	--	--	Galact isoform 4 [Theobroma cacao]
Peaxi162Scf00003g02427	17	8	7	87	29	50	11	51	2.187	0.000512633	0.0127334	up	Peaxi162Scf00003g02427	Peaxi162Scf00003	2422566	2424565	-	2000	protein_coding	--	--	At1g44542	ref|XP_019260545.1|	--	A0A1U7Y2V7_NICSY,SubName: Full=uncharacterized protein LOC104244694 {ECO:0000313|RefSeq:XP_009798467.1};	Cyclase family protein
Peaxi162Scf01132g00021	20	7	5	77	49	38	11	51	2.187	0.000539148	0.0132088	up	Peaxi162Scf01132g00021	Peaxi162Scf01132	187997	195812	+	7816	protein_coding	--	--	--	--	--	--	Cytochrome P450 superfamily protein
Peaxi162Scf00798g00320	4	4	5	25	19	26	5	22	2.199	0.0014108	0.0266131	up	Peaxi162Scf00798g00320	Peaxi162Scf00798	376574	377392	-	819	protein_coding	--	--	--	--	--	--	--
Peaxi162Scf00065g10118	30	54	37	119	216	326	44	200	2.2	3.69181e-07	3.3051e-05	up	Peaxi162Scf00065g10118	Peaxi162Scf00065	1188237	1188590	-	354	protein_coding	--	--	--	--	--	--	Unknown protein
Peaxi162Scf00358g00814	271	216	110	791	636	1755	210	964	2.2	5.13023e-08	6.26459e-06	up	Peaxi162Scf00358g00814	Peaxi162Scf00358	820493	824798	-	4306	protein_coding	--	K01054: MGLL; acylglycerol lipase [EC:3.1.1.23]	--	--	--	--	alpha/beta-Hydrolases superfamily protein
Peaxi162Scf00540g00013	399	1589	938	8326	2478	5112	1069	4916	2.2	0.00179849	0.0316741	up	Peaxi162Scf00540g00013	Peaxi162Scf00540	175294	179191	+	3898	protein_coding	--	K01953: asnB, ASNS; asparagine synthase (glutamine-hydrolysing) [EC:6.3.5.4]	--	--	--	--	Asparagine synthetase [glutamine-hydrolyzing]
Peaxi162Scf00477g00823	453	404	547	2761	2409	2430	508	2339	2.204	3.83496e-27	1.02997e-23	up	Peaxi162Scf00477g00823	Peaxi162Scf00477	796733	818774	-	22042	protein_coding	--	--	--	--	--	--	Rib S10 [Medicago truncatula]
Peaxi162Scf00083g00033	25	27	13	113	124	111	23	107	2.211	6.94094e-10	1.38086e-07	up	Peaxi162Scf00083g00033	Peaxi162Scf00083	309178	316806	-	7629	protein_coding	--	--	--	--	--	--	ABC transporter G family member 25
Peaxi162Scf00284g00125	59	90	23	275	191	461	61	282	2.213	4.54324e-06	0.000270404	up	Peaxi162Scf00284g00125	Peaxi162Scf00284	121633	123864	-	2232	protein_coding	--	K14997: SLC38A11; solute carrier family 38 (sodium-coupled neutral amino acid transporter), member 11	--	--	--	--	Transmembrane amino acid transporter family protein
Peaxi162Scf00977g00015	12	13	6	39	54	78	11	52	2.242	1.89266e-05	0.000909746	up	Peaxi162Scf00977g00015	Peaxi162Scf00977	149613	154458	+	4846	protein_coding	--	K10691: UBR4, ZUBR1; E3 ubiquitin-protein ligase UBR4 [EC:2.3.2.27]	--	--	--	--	GDSL esterase/lipase
Peaxi162Scf00155g00096	17	9	16	102	44	86	15	71	2.244	1.46602e-05	0.000734238	up	Peaxi162Scf00155g00096	Peaxi162Scf00155	896577	901152	-	4576	protein_coding	--	K03294: TC.APA; basic amino acid/polyamine antiporter, APA family	--	--	--	--	cationic amino acid transporter 5
Peaxi162Scf00269g00315	20	14	7	92	42	89	14	68	2.244	2.79987e-05	0.00127184	up	Peaxi162Scf00269g00315	Peaxi162Scf00269	335703	339886	+	4184	protein_coding	--	--	--	--	--	--	IQ-domain 9
Peaxi162Scf00251g00123	20	32	20	211	76	110	26	123	2.248	7.15691e-06	0.000397347	up	Peaxi162Scf00251g00123	Peaxi162Scf00251	1213541	1215079	+	1539	protein_coding	--	K15397: KCS; 3-ketoacyl-CoA synthase [EC:2.3.1.199]	--	--	--	--	3-ketoacyl-CoA synthase 11
Peaxi162Scf00825g00233	3	30	45	75	157	226	29	139	2.248	0.00326778	0.0485221	up	Peaxi162Scf00825g00233	Peaxi162Scf00825	213949	219373	+	5425	protein_coding	--	--	--	--	--	--	Protein EARLY FLOWERING 4
Peaxi162Scf00023g00251	56	32	28	278	121	238	41	196	2.257	4.74459e-08	5.92687e-06	up	Peaxi162Scf00023g00251	Peaxi162Scf00023	2433001	2442458	-	9458	protein_coding	GO:0005618,cell wall; GO:0005615,extracellular space; GO:0033897,ribonuclease T2 activity; GO:0003723,RNA binding	--	--	gb|OMO93227.1|	RNLE_SOLLC,RecName: Full=Extracellular ribonuclease LE; Short=RNase LE; EC=3.1.27.1; Flags: Precursor;	A0A1R3JEJ7_COCAP,SubName: Full=Ribonuclease T2-like protein {ECO:0000313|EMBL:OMO93227.1};	ribonuclease 1
Peaxi162Scf00998g00126	428	352	302	2575	2337	1065	385	1857	2.269	1.58557e-11	4.48258e-09	up	Peaxi162Scf00998g00126	Peaxi162Scf00998	205681	207013	+	1333	protein_coding	--	--	--	--	--	--	NAC domain containing protein 3
Peaxi162Scf00002g00121	128	164	161	1369	311	890	164	793	2.274	1.07736e-06	8.20149e-05	up	Peaxi162Scf00002g00121	Peaxi162Scf00002	1189319	1189723	+	405	protein_coding	GO:0009707,chloroplast outer membrane; GO:0005783,endoplasmic reticulum; GO:0005576,extracellular region; GO:0009505,plant-type cell wall; GO:0009506,plasmodesma; GO:0050832,defense response to fungus; GO:0009682,induced systemic resistance; GO:0009737,response to abscisic acid; GO:0009409,response to cold; GO:0009651,response to salt stress	--	At2g45180	ref|XP_009589966.1|	ERLI1_ARATH,RecName: Full=Lipid transfer protein EARLI 1; AltName: Full=Protein EARLY ARABIDOPSIS ALUMINUM INDUCED 1; Short=pEARLI1; Flags: Precursor;	Q9FXS2_TOBAC,SubName: Full=14 kDa proline-rich protein DC2.15-like {ECO:0000313|RefSeq:XP_016483179.1}; SubName: Full=p-rich protein NtEIG-C29 {ECO:0000313|EMBL:BAB16431.1};	Unknown protein
Peaxi162Scf00096g00716	53	59	53	688	103	125	59	287	2.276	0.000657114	0.0152635	up	Peaxi162Scf00096g00716	Peaxi162Scf00096	768535	773678	+	5144	protein_coding	--	K01193: INV, sacA; beta-fructofuranosidase [EC:3.2.1.26]	--	--	--	--	beta-fructofuranosidase, insoluble isoenzyme 1-like precursor
Peaxi162Scf00573g00618	11	4	12	75	37	40	10	47	2.276	0.000275814	0.00781812	up	Peaxi162Scf00573g00618	Peaxi162Scf00573	742480	743806	-	1327	protein_coding	--	--	--	--	--	--	conserved hypothetical protein
Peaxi162Scf00272g00225	12	9	17	127	44	44	14	67	2.281	0.00031213	0.00867583	up	Peaxi162Scf00272g00225	Peaxi162Scf00272	274657	286360	-	11704	protein_coding	--	K08472: MLO; mlo protein	--	--	--	--	MLO-like protein 6
Peaxi162Scf00174g00105	287	145	140	1521	480	1230	201	993	2.304	4.78923e-08	5.94805e-06	up	Peaxi162Scf00174g00105	Peaxi162Scf00174	1027303	1028598	-	1296	protein_coding	--	K01581: E4.1.1.17, ODC1, speC, speF; ornithine decarboxylase [EC:4.1.1.17]	--	--	--	--	Ornithine decarboxylase
Peaxi162Scf00032g00077	15	18	8	86	57	94	14	73	2.316	4.50865e-07	3.87403e-05	up	Peaxi162Scf00032g00077	Peaxi162Scf00032	721982	730888	+	8907	protein_coding	GO:0009507,chloroplast; GO:0009941,chloroplast envelope; GO:0009706,chloroplast inner membrane; GO:0016021,integral component of membrane; GO:0005739,mitochondrion; GO:0009536,plastid; GO:0007275,multicellular organism development	--	--	ref|XP_019155432.1|	RER4_ARATH,RecName: Full=Protein RETICULATA-RELATED 4, chloroplastic {ECO:0000303|PubMed:23596191}; Flags: Precursor;	--	Protein of unknown function (DUF3411)
Peaxi162Scf00090g00818	21	13	15	96	54	141	18	89	2.345	1.21335e-06	9.00724e-05	up	Peaxi162Scf00090g00818	Peaxi162Scf00090	855902	865452	+	9551	protein_coding	--	K15601: KDM3; lysine-specific demethylase 3 [EC:1.14.11.-]	--	--	--	--	Transcription factor jumonji domain-containing protein, putative isoform 3
Peaxi162Scf00626g00026	5	16	10	116	29	39	11	57	2.346	0.00155635	0.028608	up	Peaxi162Scf00626g00026	Peaxi162Scf00626	269002	270353	-	1352	protein_coding	--	--	--	--	--	--	RESPONSE TO ABA AND SALT 1
Peaxi162Scf00255g01213	14	49	33	290	86	205	35	179	2.353	4.7735e-05	0.00199929	up	Peaxi162Scf00255g01213	Peaxi162Scf00255	1311655	1313697	+	2043	protein_coding	--	--	--	--	--	--	RCD one 5, putative isoform 2
Peaxi162Scf00079g02119	60	69	59	611	385	108	68	346	2.354	1.70472e-05	0.000833559	up	Peaxi162Scf00079g02119	Peaxi162Scf00079	2130452	2132156	-	1705	protein_coding	--	--	--	--	--	--	Unknown protein
Peaxi162Scf00073g02028	225	218	176	1383	1147	1147	221	1133	2.356	5.0225e-40	2.15827e-36	up	Peaxi162Scf00073g02028	Peaxi162Scf00073	2055788	2062128	+	6341	protein_coding	--	K20661: CYP714A1; cytochrome P450 family 714 subfamily A polypeptide 1	--	--	--	--	cytochrome P450, family 714, subfamily A, polypeptide 1
Peaxi162Scf00022g00204	42	16	14	124	193	104	25	130	2.367	9.53818e-07	7.34542e-05	up	Peaxi162Scf00022g00204	Peaxi162Scf00022	1991023	1995072	-	4050	protein_coding	GO:0048046,apoplast; GO:0005618,cell wall; GO:0009507,chloroplast; GO:0009534,chloroplast thylakoid; GO:0016788,hydrolase activity, acting on ester bonds; GO:0016042,lipid catabolic process	--	--	ref|XP_009612510.1|	GDL15_ARATH,RecName: Full=GDSL esterase/lipase At1g29670; EC=3.1.1.-; AltName: Full=Extracellular lipase At1g29670; Flags: Precursor;	A0A1S3ZIU3_TOBAC,SubName: Full=GDSL esterase/lipase At1g29670-like {ECO:0000313|RefSeq:XP_016464271.1};	GDSL esterase/lipase
Peaxi162Scf00192g00086	6	12	7	48	59	44	9	47	2.37	8.05259e-06	0.000439132	up	Peaxi162Scf00192g00086	Peaxi162Scf00192	859422	864210	-	4789	protein_coding	--	--	--	--	--	--	Tetratricopeptide repeat-like superfamily protein isoform 1
Peaxi162Scf01533g00025	41	12	19	267	103	47	25	131	2.37	0.000576981	0.0138915	up	Peaxi162Scf01533g00025	Peaxi162Scf01533	120285	123585	-	3301	protein_coding	--	K01792: E5.1.3.15; glucose-6-phosphate 1-epimerase [EC:5.1.3.15]	--	--	--	--	Galactose mutarotase-like superfamily protein
Peaxi162Scf00113g00410	23	11	7	152	66	18	14	74	2.372	0.00271295	0.0427601	up	Peaxi162Scf00113g00410	Peaxi162Scf00113	437106	441458	-	4353	protein_coding	--	--	--	--	--	--	WD repeat-containing protein 76
Peaxi162Scf00951g00329	99	98	70	872	186	539	95	493	2.374	1.07181e-06	8.19537e-05	up	Peaxi162Scf00951g00329	Peaxi162Scf00951	359340	361268	+	1929	protein_coding	--	K09872: PIP; aquaporin PIP	--	--	--	--	plasma membrane intrinsic protein 1
Peaxi162Scf00198g00015	166	134	79	329	496	1484	134	694	2.377	1.63455e-06	0.000115147	up	Peaxi162Scf00198g00015	Peaxi162Scf00198	36615	39727	-	3113	protein_coding	--	K14497: PP2C; protein phosphatase 2C [EC:3.1.3.16]	--	--	--	--	Protein phosphatase 2C family protein
Peaxi162Scf00016g00041	11	3	7	62	18	46	7	39	2.38	0.00112491	0.0223587	up	Peaxi162Scf00016g00041	Peaxi162Scf00016	22032	26638	+	4607	protein_coding	GO:0005783,endoplasmic reticulum; GO:0005789,endoplasmic reticulum membrane; GO:0005794,Golgi apparatus; GO:0016021,integral component of membrane; GO:0102389,polyprenol reductase activity; GO:0006629,lipid metabolic process; GO:0006487,protein N-linked glycosylation	K12345: SRD5A3; 3-oxo-5-alpha-steroid 4-dehydrogenase 3 [EC:1.3.1.22 1.3.1.94]	At2g16530	ref|XP_009804623.1|	POED2_ARATH,RecName: Full=Polyprenol reductase 2 {ECO:0000303|PubMed:26628744}; EC=1.3.1.94 {ECO:0000269|PubMed:26628744};	A0A1S3XRI0_TOBAC,SubName: Full=polyprenol reductase 2-like {ECO:0000313|RefSeq:XP_016442552.1, ECO:0000313|RefSeq:XP_016442553.1, ECO:0000313|RefSeq:XP_016442554.1};	Polyprenol reductase 2
Peaxi162Scf00462g00038	112	54	39	685	359	148	71	373	2.381	1.94483e-05	0.000926535	up	Peaxi162Scf00462g00038	Peaxi162Scf00462	305477	314546	-	9070	protein_coding	--	K01681: ACO, acnA; aconitate hydratase [EC:4.2.1.3]	--	--	--	--	Aconitate hydratase 1
Peaxi162Scf00167g00083	67	49	81	705	187	310	71	373	2.389	1.42192e-06	0.00010205	up	Peaxi162Scf00167g00083	Peaxi162Scf00167	808740	809324	-	585	protein_coding	--	K09286: EREBP; EREBP-like factor	--	--	--	--	Ethylene-responsive transcription factor 5
Peaxi162Scf00411g00116	60	34	22	457	155	68	41	213	2.393	0.000285564	0.00807366	up	Peaxi162Scf00411g00116	Peaxi162Scf00411	140580	143957	+	3378	protein_coding	--	--	--	--	--	--	Domain of unknown function (DUF966)
Peaxi162Scf00461g01116	12	6	14	76	32	91	11	61	2.399	5.93678e-05	0.00237981	up	Peaxi162Scf00461g01116	Peaxi162Scf00461	1079258	1084457	+	5200	protein_coding	--	--	--	--	--	--	Leucine-rich repeat protein kinase family protein
Peaxi162Scf00064g01428	13	12	10	73	61	83	13	67	2.411	1.03191e-08	1.53969e-06	up	Peaxi162Scf00064g01428	Peaxi162Scf00064	1401326	1406693	+	5368	protein_coding	GO:0005789,endoplasmic reticulum membrane; GO:0016021,integral component of membrane; GO:0009734,auxin-activated signaling pathway; GO:0055085,transmembrane transport	K07088: K07088; uncharacterized protein	--	--	PILS1_ARATH,RecName: Full=Protein PIN-LIKES 1 {ECO:0000303|PubMed:22504182}; AltName: Full=Auxin efflux carrier-like protein 1 {ECO:0000303|PubMed:22504182};	--	Auxin efflux carrier family protein
Peaxi162Scf00188g01337	17	13	12	122	45	92	15	80	2.413	2.88666e-06	0.000185697	up	Peaxi162Scf00188g01337	Peaxi162Scf00188	1418798	1419721	+	924	protein_coding	--	--	--	--	--	--	Plant basic secretory protein (BSP) family protein
Peaxi162Scf00207g00528	8	17	21	150	17	126	17	90	2.413	0.00182427	0.0319448	up	Peaxi162Scf00207g00528	Peaxi162Scf00207	509149	509834	-	686	protein_coding	--	--	--	--	--	--	AP/ERF transcription factor [Ipomoea batatas]
Peaxi162Scf00207g01146	13	23	16	101	121	103	19	100	2.416	2.99601e-10	6.24973e-08	up	Peaxi162Scf00207g01146	Peaxi162Scf00207	1157710	1159050	+	1341	protein_coding	--	--	--	--	--	--	basic helix-loop-helix (bHLH) DNA-binding superfamily protein
Peaxi162Scf00328g00314	24	14	18	141	107	100	20	107	2.425	2.55119e-10	5.48148e-08	up	Peaxi162Scf00328g00314	Peaxi162Scf00328	348014	349684	+	1671	protein_coding	--	K00430: E1.11.1.7; peroxidase [EC:1.11.1.7]	--	--	--	--	Peroxidase superfamily protein
Peaxi162Scf00304g00517	4	16	12	84	32	90	12	63	2.432	0.000232044	0.00683908	up	Peaxi162Scf00304g00517	Peaxi162Scf00304	539756	541537	-	1782	protein_coding	--	--	--	--	--	--	expansin A8
Peaxi162Scf00540g00616	4	6	7	53	37	17	6	33	2.434	0.000797656	0.0174348	up	Peaxi162Scf00540g00616	Peaxi162Scf00540	775319	775881	-	563	protein_coding	--	--	--	--	--	--	zinc finger (C2H2 type) family protein
Peaxi162Scf00167g01019	17	8	4	98	45	34	10	55	2.444	0.000358137	0.00960666	up	Peaxi162Scf00167g01019	Peaxi162Scf00167	1029092	1033166	-	4075	protein_coding	--	K00261: GLUD1_2, gdhA; glutamate dehydrogenase (NAD(P)+) [EC:1.4.1.3]	--	--	--	--	glutamate dehydrogenase 2
Peaxi162Scf00183g01415	28	13	10	159	104	50	18	98	2.447	2.67078e-05	0.00122879	up	Peaxi162Scf00183g01415	Peaxi162Scf00183	1489743	1491588	+	1846	protein_coding	--	K17469: SULTR2; sulfate transporter 2, low-affinity	--	--	--	--	sulfate transporter 1
Peaxi162Scf00001g00481	23	12	24	234	60	81	21	117	2.46	6.67348e-05	0.00261233	up	Peaxi162Scf00001g00481	Peaxi162Scf00001	4786345	4791649	+	5305	protein_coding	GO:0046872,metal ion binding; GO:0016740,transferase activity; GO:0016567,protein ubiquitination	K16275: BAH, NLA; E3 ubiquitin-protein ligase BAH [EC:2.3.2.27]	At1g02860	ref|XP_019262956.1|	BAHL2_ORYSI,RecName: Full=Probable E3 ubiquitin-protein ligase BAH1-like 1; EC=2.3.2.27 {ECO:0000305}; AltName: Full=RING-type E3 ubiquitin transferase BAH1-like 1 {ECO:0000305};	A0A1U7YII0_NICSY,SubName: Full=probable E3 ubiquitin-protein ligase BAH1-like 1 {ECO:0000313|RefSeq:XP_009799059.1};	SPX (SYG1/Pho81/XPR1) domain-containing protein
Peaxi162Scf00109g00024	64	19	7	201	125	229	31	170	2.466	7.75538e-05	0.00294403	up	Peaxi162Scf00109g00024	Peaxi162Scf00109	4077	5451	-	1375	protein_coding	--	K00799: GST, gst; glutathione S-transferase [EC:2.5.1.18]	--	--	--	--	Glutathione S-transferase family protein
Peaxi162Scf00087g00149	10	5	4	60	26	34	7	37	2.468	0.000213762	0.00644163	up	Peaxi162Scf00087g00149	Peaxi162Scf00087	1400540	1401632	+	1093	protein_coding	--	--	--	--	--	--	Homeobox-leucine zipper protein family
Peaxi162Scf00148g00087	10	4	9	67	62	18	8	46	2.475	0.000605185	0.0143047	up	Peaxi162Scf00148g00087	Peaxi162Scf00148	813825	815161	-	1337	protein_coding	--	K15014: SLC29A1_2_3, ENT1_2_3; solute carrier family 29 (equilibrative nucleoside transporter), member 1/2/3	--	--	--	--	equilibrative nucleoside transporter 7
Peaxi162Scf00610g00022	10	8	8	102	10	55	9	51	2.475	0.00243509	0.0393628	up	Peaxi162Scf00610g00022	Peaxi162Scf00610	237224	238513	-	1290	protein_coding	--	K20769: CYP94A5; fatty acid omega-hydroxylase [EC:1.14.-.-]	--	--	--	--	Cytochrome P450 superfamily protein
Peaxi162Scf01650g00008	14	7	7	109	32	36	10	55	2.477	0.000341119	0.00927758	up	Peaxi162Scf01650g00008	Peaxi162Scf01650	14875	15234	-	360	protein_coding	--	--	--	--	--	--	Unknown protein
Peaxi162Scf00550g00053	5	8	14	78	49	53	10	56	2.493	1.37802e-05	0.00069666	up	Peaxi162Scf00550g00053	Peaxi162Scf00550	544433	545299	+	867	protein_coding	--	--	--	--	--	--	Unknown protein
Peaxi162Scf00085g00152	13	8	9	108	70	15	11	60	2.5	0.000901609	0.0190661	up	Peaxi162Scf00085g00152	Peaxi162Scf00085	1507823	1509238	-	1416	protein_coding	--	K18823: UGT91H4; soyasaponin III rhamnosyltransferase [EC:2.4.1.273]	--	--	--	--	UDP-Glycosyltransferase superfamily protein
Peaxi162Scf00367g00015	40	31	40	495	94	134	40	226	2.501	4.22803e-05	0.00180963	up	Peaxi162Scf00367g00015	Peaxi162Scf00367	154894	156402	+	1509	protein_coding	--	K12236: NFX1; transcriptional repressor NF-X1	--	--	--	--	phloem protein 2-A9
Peaxi162Scf00002g00542	6	9	10	50	83	33	9	51	2.503	3.57259e-05	0.00156654	up	Peaxi162Scf00002g00542	Peaxi162Scf00002	5417443	5423961	+	6519	protein_coding	--	--	At2g27770	ref|XP_009598887.1|	--	A0A1S3YLN5_TOBAC,SubName: Full=uncharacterized protein LOC107777630 {ECO:0000313|RefSeq:XP_016453181.1};	Plant protein of unknown function (DUF868)
Peaxi162Scf00653g00015	85	64	53	798	333	174	72	408	2.509	1.29497e-06	9.40877e-05	up	Peaxi162Scf00653g00015	Peaxi162Scf00653	186114	186518	-	405	protein_coding	--	--	--	--	--	--	conserved hypothetical protein
Peaxi162Scf00109g00019	19	5	4	109	22	50	10	56	2.535	0.00155782	0.028608	up	Peaxi162Scf00109g00019	Peaxi162Scf00109	21660	22795	+	1136	protein_coding	--	K00799: GST, gst; glutathione S-transferase [EC:2.5.1.18]	--	--	--	--	Glutathione S-transferase family protein
Peaxi162Scf00539g00007	14	10	14	167	35	52	14	79	2.536	0.000205929	0.00629387	up	Peaxi162Scf00539g00007	Peaxi162Scf00539	78384	81568	-	3185	protein_coding	--	--	--	--	--	--	Sugar transport protein 14
Peaxi162Scf00362g00962	56	100	87	316	717	643	88	512	2.537	1.67349e-11	4.66968e-09	up	Peaxi162Scf00362g00962	Peaxi162Scf00362	973118	974733	-	1616	protein_coding	--	--	--	--	--	--	proline-rich protein 4
Peaxi162Scf00558g00013	15	4	1	68	35	27	7	41	2.558	0.00257092	0.0409176	up	Peaxi162Scf00558g00013	Peaxi162Scf00558	25257	29175	+	3919	protein_coding	--	K12483: EHD1; EH domain-containing protein 1	--	--	--	--	EH domain-containing protein 1
Peaxi162Scf01069g00012	2	11	9	78	42	33	8	47	2.559	0.000389683	0.0102621	up	Peaxi162Scf01069g00012	Peaxi162Scf01069	763	26743	+	25981	protein_coding	--	--	--	--	--	--	Protein of unknown function (DUF506)
Peaxi162Scf00159g00143	10	8	4	10	38	106	8	46	2.572	0.00279714	0.0433418	up	Peaxi162Scf00159g00143	Peaxi162Scf00159	1457385	1459369	+	1985	protein_coding	--	K21026: AAE; acetylajmaline esterase [EC:3.1.1.80]	--	--	--	--	GDSL esterase/lipase
Peaxi162Scf00016g02234	10	1	11	81	20	52	8	47	2.575	0.00209348	0.0352236	up	Peaxi162Scf00016g02234	Peaxi162Scf00016	2200815	2203495	+	2681	protein_coding	GO:0005829,cytosol; GO:0005783,endoplasmic reticulum; GO:0005615,extracellular space; GO:0005764,lysosome; GO:0005773,vacuole; GO:0004197,cysteine-type endopeptidase activity; GO:0051603,proteolysis involved in cellular protein catabolic process; GO:0009651,response to salt stress	K16292: CEP, CYSEP; KDEL-tailed cysteine endopeptidase [EC:3.4.22.-]	At5g43060_1	ref|XP_019239500.1|	RD21B_ARATH,RecName: Full=Probable cysteine protease RD21B {ECO:0000305}; EC=3.4.22.- {ECO:0000305}; Flags: Precursor;	A0A1J6KDS6_NICAT,SubName: Full=Putative cysteine protease rd21b {ECO:0000313|EMBL:OIT20971.1};	cysteine proteinase1
Peaxi162Scf00027g00184	75	21	30	571	105	173	44	265	2.59	8.65614e-05	0.00324017	up	Peaxi162Scf00027g00184	Peaxi162Scf00027	1861357	1862420	+	1064	protein_coding	GO:0031225,anchored component of membrane; GO:0046658,anchored component of plasma membrane; GO:0048046,apoplast; GO:0009507,chloroplast; GO:0005886,plasma membrane; GO:0005773,vacuole; GO:0009055,electron transfer activity	--	--	ref|XP_009623712.1|	ENL2_ARATH,RecName: Full=Early nodulin-like protein 2; AltName: Full=Phytocyanin-like protein; Flags: Precursor;	--	early nodulin-like protein 1
Peaxi162Scf00038g00218	13	2	7	33	44	78	8	47	2.599	0.000155893	0.00505889	up	Peaxi162Scf00038g00218	Peaxi162Scf00038	2138672	2139298	-	627	protein_coding	GO:0048046,apoplast; GO:0005618,cell wall; GO:0030145,manganese ion binding; GO:0045735,nutrient reservoir activity; GO:0009734,auxin-activated signaling pathway	--	--	ref|XP_016567466.1|	AB19A_PRUPE,RecName: Full=Auxin-binding protein ABP19a; Flags: Precursor;	--	germin 3
Peaxi162Scf00389g00071	21	20	7	76	172	85	17	102	2.599	1.08707e-06	8.20149e-05	up	Peaxi162Scf00389g00071	Peaxi162Scf00389	769786	771561	+	1776	protein_coding	--	--	--	--	--	--	LOB domain-containing protein 1
Peaxi162Scf00001g00211	25	2	5	32	68	120	11	67	2.6	0.00175425	0.0310988	up	Peaxi162Scf00001g00211	Peaxi162Scf00001	223849	225093	-	1245	protein_coding	GO:0005576,extracellular region; GO:0020037,heme binding; GO:0046872,metal ion binding; GO:0004601,peroxidase activity; GO:0042744,hydrogen peroxide catabolic process; GO:0006979,response to oxidative stress	K00430: E1.11.1.7; peroxidase [EC:1.11.1.7]	At5g39580	gb|PHT64170.1|	PERN1_TOBAC,RecName: Full=Peroxidase N1; EC=1.11.1.7; AltName: Full=Peroxidase B2; AltName: Full=Peroxidase B3; Flags: Precursor;	A0A0V0HR49_SOLCH,RecName: Full=Peroxidase {ECO:0000256|RuleBase:RU362060, ECO:0000256|SAAS:SAAS00709852}; EC=1.11.1.7 {ECO:0000256|RuleBase:RU362060, ECO:0000256|SAAS:SAAS00709852};	Peroxidase superfamily protein
Peaxi162Scf00323g00521	20	12	8	83	28	172	14	85	2.605	0.000129063	0.00445827	up	Peaxi162Scf00323g00521	Peaxi162Scf00323	577098	581013	-	3916	protein_coding	--	--	--	--	--	--	tyrosine-rich hydroxyproline-rich glycoprotein, partial [Petroselinum crispum]
Peaxi162Scf00588g00038	5	2	8	55	29	23	5	33	2.61	0.000568427	0.0137227	up	Peaxi162Scf00588g00038	Peaxi162Scf00588	353236	354571	-	1336	protein_coding	--	K07466: RFA1, RPA1, rpa; replication factor A1	--	--	--	--	Unknown protein
Peaxi162Scf00882g00017	21	12	23	214	73	111	20	123	2.612	8.4913e-07	6.63433e-05	up	Peaxi162Scf00882g00017	Peaxi162Scf00882	30168	32397	-	2230	protein_coding	--	--	--	--	--	--	SPla/RYanodine receptor (SPRY) domain-containing protein
Peaxi162Scf00366g00073	13	6	15	100	34	111	12	75	2.613	2.21604e-05	0.0010414	up	Peaxi162Scf00366g00073	Peaxi162Scf00366	730485	730877	+	393	protein_coding	--	--	--	--	--	--	Unknown protein
Peaxi162Scf00031g00042	13	3	6	73	52	28	8	48	2.617	0.000146427	0.00486265	up	Peaxi162Scf00031g00042	Peaxi162Scf00031	477489	478232	+	744	protein_coding	GO:0005634,nucleus; GO:0003677,DNA binding; GO:0003700,DNA binding transcription factor activity; GO:0051301,cell division; GO:0006952,defense response; GO:0009873,ethylene-activated signaling pathway; GO:0010087,phloem or xylem histogenesis; GO:0010200,response to chitin; GO:0006351,transcription, DNA-templated	--	--	ref|XP_019252147.1|	EF100_ARATH,RecName: Full=Ethylene-responsive transcription factor 1A; Short=AtERF1A; AltName: Full=Ethylene-responsive element-binding factor 1A; Short=EREBP-1A;	--	Ethylene-responsive transcription factor 1A
Peaxi162Scf00772g00022	2	5	5	27	28	32	4	27	2.617	0.000150218	0.0049427	up	Peaxi162Scf00772g00022	Peaxi162Scf00772	242464	243248	+	785	protein_coding	--	--	--	--	--	--	vacuolar protein sorting 55
Peaxi162Scf00085g00141	17	9	5	107	86	21	11	67	2.624	0.000325997	0.00896846	up	Peaxi162Scf00085g00141	Peaxi162Scf00085	1434059	1435468	-	1410	protein_coding	--	K18823: UGT91H4; soyasaponin III rhamnosyltransferase [EC:2.4.1.273]	--	--	--	--	UDP-Glycosyltransferase superfamily protein
Peaxi162Scf00222g00034	210	116	145	1688	760	892	167	1034	2.627	1.68558e-13	8.4224e-11	up	Peaxi162Scf00222g00034	Peaxi162Scf00222	359795	374899	+	15105	protein_coding	--	--	--	--	--	--	ribonuclease 1
Peaxi162Scf00109g00131	4	6	8	35	62	34	6	40	2.628	3.02217e-05	0.00135846	up	Peaxi162Scf00109g00131	Peaxi162Scf00109	1322249	1323049	+	801	protein_coding	--	--	--	--	--	--	Protein of unknown function, DUF617
Peaxi162Scf00427g00048	11	9	7	107	45	40	10	60	2.634	1.70015e-05	0.000833559	up	Peaxi162Scf00427g00048	Peaxi162Scf00427	421896	424094	-	2199	protein_coding	--	K09338: HD-ZIP; homeobox-leucine zipper protein	--	--	--	--	Homeobox-leucine zipper protein ATHB-21
Peaxi162Scf00009g00221	83	47	31	655	177	303	56	352	2.642	2.81291e-07	2.62775e-05	up	Peaxi162Scf00009g00221	Peaxi162Scf00009	239684	241398	-	1715	protein_coding	--	K01785: galM, GALM; aldose 1-epimerase [EC:5.1.3.3]	At3g47800	ref|XP_009615365.1|	--	A0A1S4DGU1_TOBAC,RecName: Full=Aldose 1-epimerase {ECO:0000256|PIRNR:PIRNR005096}; EC=5.1.3.3 {ECO:0000256|PIRNR:PIRNR005096}; AltName: Full=Galactose mutarotase {ECO:0000256|PIRNR:PIRNR005096};	Aldose 1-epimerase
Peaxi162Scf00286g00820	2348	1210	1581	25321	4780	6316	1824	11386	2.642	0.0016791	0.0302407	up	Peaxi162Scf00286g00820	Peaxi162Scf00286	887740	888896	+	1157	protein_coding	--	--	--	--	--	--	Unknown protein
Peaxi162Scf00658g00834	4	25	12	133	23	153	15	94	2.657	0.000957653	0.0199188	up	Peaxi162Scf00658g00834	Peaxi162Scf00658	818454	820583	-	2130	protein_coding	--	K20628: exlX; expansin	--	--	--	--	expansin A4
Peaxi162Scf00215g01214	10	8	8	89	47	54	9	59	2.659	5.32822e-07	4.40316e-05	up	Peaxi162Scf00215g01214	Peaxi162Scf00215	1343711	1344213	+	503	protein_coding	--	--	--	--	--	--	Unknown protein
Peaxi162Scf00032g00171	16	14	23	233	72	90	19	123	2.676	2.94111e-06	0.000188635	up	Peaxi162Scf00032g00171	Peaxi162Scf00032	1770624	1771427	+	804	protein_coding	GO:0016021,integral component of membrane; GO:0020037,heme binding; GO:0005506,iron ion binding; GO:0004497,monooxygenase activity; GO:0016705,oxidoreductase activity, acting on paired donors, with incorporation or reduction of molecular oxygen	K00512: CYP17A; steroid 17alpha-monooxygenase / 17alpha-hydroxyprogesterone deacetylase [EC:1.14.14.19 1.14.14.32]	--	ref|XP_016449379.1|	C7D55_HYOMU,RecName: Full=Premnaspirodiene oxygenase; Short=HPO; EC=1.14.13.121; AltName: Full=Cytochrome P450 71D55;	--	cytochrome P450, family 71, subfamily A, polypeptide 22
Peaxi162Scf00437g00320	102	146	148	1753	376	836	144	919	2.676	6.35184e-08	7.49866e-06	up	Peaxi162Scf00437g00320	Peaxi162Scf00437	291001	296611	+	5611	protein_coding	--	--	--	--	--	--	Sugar transport protein 13
Peaxi162Scf00139g00823	2	2	2	12	15	19	2	14	2.708	0.00310826	0.0466696	up	Peaxi162Scf00139g00823	Peaxi162Scf00139	844772	849550	+	4779	protein_coding	--	--	--	--	--	--	Transposon MuDR mudrA-like protein, putative [Solanum demissum]
Peaxi162Scf00168g00086	7	5	10	68	59	41	8	52	2.709	1.30415e-06	9.43463e-05	up	Peaxi162Scf00168g00086	Peaxi162Scf00168	861997	862436	-	440	protein_coding	--	--	--	--	--	--	Unknown protein
Peaxi162Scf00226g00411	8	11	10	113	39	70	11	69	2.713	2.78789e-06	0.000180893	up	Peaxi162Scf00226g00411	Peaxi162Scf00226	424971	426930	+	1960	protein_coding	--	--	--	--	--	--	Oxidoreductase family protein
Peaxi162Scf00235g00325	8	7	8	68	15	95	8	54	2.714	0.000232746	0.00685038	up	Peaxi162Scf00235g00325	Peaxi162Scf00235	386018	389380	+	3363	protein_coding	--	--	--	--	--	--	GDSL esterase/lipase
Peaxi162Scf00015g00721	4	4	10	82	33	25	7	44	2.727	0.000369126	0.00980424	up	Peaxi162Scf00015g00721	Peaxi162Scf00015	735282	737065	-	1784	protein_coding	--	--	--	gb|AEL17350.2|	--	G0ZGI8_PETHY,SubName: Full=Putative transcription factor {ECO:0000313|EMBL:AFI41912.1}; SubName: Full=TCP transcription factor 3 {ECO:0000313|EMBL:AKQ19161.1}; SubName: Full=TCP3 {ECO:0000313|EMBL:AEL17350.2}; Flags: Fragment;	Transcription factor CYCLOIDEA
Peaxi162Scf00825g00027	6	2	9	75	36	20	6	41	2.728	0.000657875	0.0152647	up	Peaxi162Scf00825g00027	Peaxi162Scf00825	68117	71595	-	3479	protein_coding	--	K11968: ARIH1; ariadne-1 [EC:2.3.2.31]	--	--	--	--	Protein yippee-like
Peaxi162Scf01073g00010	9	3	4	64	24	33	6	37	2.729	0.000167957	0.00535418	up	Peaxi162Scf01073g00010	Peaxi162Scf01073	80552	82759	-	2208	protein_coding	--	K15333: TRM3, TARBP1; tRNA guanosine-2'-O-methyltransferase [EC:2.1.1.34]	--	--	--	--	Subtilase family protein
Peaxi162Scf00038g01732	4	25	15	189	27	132	16	107	2.733	0.000596323	0.0141933	up	Peaxi162Scf00038g01732	Peaxi162Scf00038	1689142	1693977	+	4836	protein_coding	GO:0000139,Golgi membrane; GO:0016021,integral component of membrane; GO:0005886,plasma membrane; GO:0005802,trans-Golgi network; GO:0005524,ATP binding; GO:0000287,magnesium ion binding; GO:0004012,phospholipid-translocating ATPase activity; GO:0048194,Golgi vesicle budding	K01530: E3.6.3.1; phospholipid-translocating ATPase [EC:3.6.3.1]	--	ref|XP_009602955.1|	ALA4_ARATH,RecName: Full=Probable phospholipid-transporting ATPase 4 {ECO:0000303|PubMed:11402198}; Short=AtALA4 {ECO:0000303|PubMed:11402198}; EC=3.6.3.1 {ECO:0000305|PubMed:11402198}; AltName: Full=Aminophospholipid flippase 4 {ECO:0000303|PubMed:11402198};	--	ATPase E1-E2 type family protein / haloacid dehalogenase-like hydrolase family protein
Peaxi162Scf00799g00218	35	10	19	343	84	52	22	150	2.737	0.000219072	0.00654656	up	Peaxi162Scf00799g00218	Peaxi162Scf00799	235064	237241	+	2178	protein_coding	--	K00512: CYP17A; steroid 17alpha-monooxygenase / 17alpha-hydroxyprogesterone deacetylase [EC:1.14.14.19 1.14.14.32]	--	--	--	--	cytochrome P450, family 71, subfamily B, polypeptide 34
Peaxi162Scf00085g00114	83	17	28	674	169	100	44	296	2.738	0.000195555	0.00604559	up	Peaxi162Scf00085g00114	Peaxi162Scf00085	139129	143650	+	4522	protein_coding	--	K00083: E1.1.1.195; cinnamyl-alcohol dehydrogenase [EC:1.1.1.195]	--	--	--	--	cinnamyl alcohol dehydrogenase 6
Peaxi162Scf00056g00023	6	4	4	31	12	67	5	33	2.739	0.000779013	0.0171319	up	Peaxi162Scf00056g00023	Peaxi162Scf00056	82966	85962	-	2997	protein_coding	GO:0005576,extracellular region	--	--	--	RIP2_ORYSJ,RecName: Full=Putative ripening-related protein 2; Flags: Precursor;	--	Ripening-related protein
Peaxi162Scf00038g00118	11	16	12	204	37	66	14	96	2.768	5.88415e-05	0.00236312	up	Peaxi162Scf00038g00118	Peaxi162Scf00038	127009	129858	+	2850	protein_coding	GO:0003854,3-beta-hydroxy-delta5-steroid dehydrogenase activity; GO:0042742,defense response to bacterium; GO:0009809,lignin biosynthetic process; GO:0006694,steroid biosynthetic process	--	--	ref|XP_021804346.1|	SNL6_ORYSJ,RecName: Full=Cinnamoyl-CoA reductase-like SNL6 {ECO:0000305}; EC=1.2.-.- {ECO:0000305}; AltName: Full=Protein SUPPRESSOR OF NH1-MEDIATED LESION 6 {ECO:0000303|PubMed:20862311};	--	NAD(P)-binding Rossmann-fold superfamily protein
Peaxi162Scf00089g01623	3	5	1	32	10	29	3	22	2.769	0.00218853	0.036339	up	Peaxi162Scf00089g01623	Peaxi162Scf00089	1591470	1595454	+	3985	protein_coding	--	--	--	--	--	--	NAD(P)-binding Rossmann-fold superfamily protein
Peaxi162Scf00178g01110	223	123	127	2294	707	664	167	1144	2.774	1.0033e-08	1.50747e-06	up	Peaxi162Scf00178g01110	Peaxi162Scf00178	1177168	1182061	+	4894	protein_coding	--	--	--	--	--	--	WRKY family transcription factor
Peaxi162Scf00703g00008	14	1	10	114	49	32	9	61	2.776	0.000707274	0.01603	up	Peaxi162Scf00703g00008	Peaxi162Scf00703	3741	5290	+	1550	protein_coding	--	--	--	--	--	--	conserved hypothetical protein
Peaxi162Scf00538g00520	4	5	2	11	27	51	4	27	2.781	0.00108133	0.0217337	up	Peaxi162Scf00538g00520	Peaxi162Scf00538	570191	571347	+	1157	protein_coding	--	--	--	--	--	--	proline-rich protein 4
Peaxi162Scf00390g00043	22	9	10	160	72	91	15	100	2.788	1.02554e-07	1.11427e-05	up	Peaxi162Scf00390g00043	Peaxi162Scf00390	480080	481435	+	1356	protein_coding	--	--	--	--	--	--	LOB domain-containing protein 15
Peaxi162Scf00376g00036	6	2	2	38	14	27	3	24	2.789	0.00083654	0.0180461	up	Peaxi162Scf00376g00036	Peaxi162Scf00376	359372	363064	-	3693	protein_coding	--	--	--	--	--	--	Leucine-rich repeat protein kinase family protein
Peaxi162Scf01064g00115	3	4	6	17	39	52	5	33	2.799	0.000158745	0.00512189	up	Peaxi162Scf01064g00115	Peaxi162Scf01064	167195	168599	+	1405	protein_coding	--	--	--	--	--	--	CASP-like protein
Peaxi162Scf00418g00055	21	18	24	176	178	164	23	159	2.815	2.39512e-19	3.95857e-16	up	Peaxi162Scf00418g00055	Peaxi162Scf00418	564165	572098	+	7934	protein_coding	--	--	--	--	--	--	TRNA--methyltransferase non-catalytic subunit trm6MTase subunit trm6, putative
Peaxi162Scf00555g00028	1	9	6	68	32	33	6	41	2.817	0.000300728	0.00841333	up	Peaxi162Scf00555g00028	Peaxi162Scf00555	246828	247782	-	955	protein_coding	--	--	--	--	--	--	B-box type zinc finger family protein
Peaxi162Scf00020g00201	5	11	13	156	36	48	11	75	2.818	0.000121472	0.0042548	up	Peaxi162Scf00020g00201	Peaxi162Scf00020	1990610	1990972	+	363	protein_coding	GO:0016021,integral component of membrane; GO:0006865,amino acid transport; GO:0019048,modulation by virus of host morphology or physiology; GO:0080143,regulation of amino acid export; GO:0009615,response to virus; GO:0032940,secretion by cell	--	--	gb|PHT97588.1|	GDU3_ARATH,RecName: Full=Protein GLUTAMINE DUMPER 3; AltName: Full=Protein LESS SUSCEPTIBLE TO BSCTV 1; Short=Protein LBS1;	A0A2G2XI58_CAPBA,SubName: Full=Uncharacterized protein {ECO:0000313|EMBL:PHT57021.1};	Unknown protein
Peaxi162Scf00128g01541	12	5	2	103	11	35	6	46	2.818	0.00269904	0.0426408	up	Peaxi162Scf00128g01541	Peaxi162Scf00128	1508744	1510614	-	1871	protein_coding	--	--	--	--	--	--	WRKY DNA-binding protein 75
Peaxi162Scf00026g00209	18	30	16	224	95	215	23	164	2.836	7.61651e-10	1.50136e-07	up	Peaxi162Scf00026g00209	Peaxi162Scf00026	2042228	2055236	+	13009	protein_coding	GO:0048046,apoplast; GO:0009507,chloroplast; GO:0008422,beta-glucosidase activity; GO:0102483,scopolin beta-glucosidase activity; GO:0005975,carbohydrate metabolic process; GO:1901657,glycosyl compound metabolic process	K01188: E3.2.1.21; beta-glucosidase [EC:3.2.1.21]	--	ref|XP_009631811.1|	BGL40_ARATH,RecName: Full=Beta-glucosidase 40; Short=AtBGLU40; EC=3.2.1.21; Flags: Precursor;	--	beta glucosidase 40
Peaxi162Scf00732g00334	84	17	44	185	419	603	51	366	2.844	1.92681e-07	1.9078e-05	up	Peaxi162Scf00732g00334	Peaxi162Scf00732	326946	328364	+	1419	protein_coding	--	--	--	--	--	--	Non-specific lipid-transfer protein 1
Peaxi162Scf00086g00616	5	5	1	42	10	40	4	28	2.864	0.00127667	0.0245748	up	Peaxi162Scf00086g00616	Peaxi162Scf00086	656491	673835	-	17345	protein_coding	--	--	--	--	--	--	cytochrome B561-1
Peaxi162Scf00390g00337	19	29	36	417	202	99	31	224	2.871	3.94593e-07	3.5034e-05	up	Peaxi162Scf00390g00337	Peaxi162Scf00390	372895	374166	-	1272	protein_coding	--	--	--	--	--	--	ovate family protein 3
Peaxi162Scf00094g00037	34	26	26	528	95	98	30	226	2.881	1.57474e-05	0.000777814	up	Peaxi162Scf00094g00037	Peaxi162Scf00094	331558	333575	-	2018	protein_coding	--	--	--	--	--	--	NAD(P)-linked oxidoreductase superfamily protein
Peaxi162Scf00673g00042	117	12	32	557	387	383	55	410	2.887	2.0601e-06	0.000140518	up	Peaxi162Scf00673g00042	Peaxi162Scf00673	400345	401430	+	1086	protein_coding	--	K05953: E2.5.1.43; nicotianamine synthase [EC:2.5.1.43]	--	--	--	--	nicotianamine synthase 3
Peaxi162Scf00159g00038	2	4	5	57	32	6	4	30	2.892	0.00319298	0.0477414	up	Peaxi162Scf00159g00038	Peaxi162Scf00159	321494	326488	+	4995	protein_coding	--	--	--	--	--	--	Unknown protein
Peaxi162Scf00284g00022	2	6	0	29	15	25	3	21	2.901	0.00302393	0.0459167	up	Peaxi162Scf00284g00022	Peaxi162Scf00284	16860	18680	-	1821	protein_coding	--	K00430: E1.11.1.7; peroxidase [EC:1.11.1.7]	--	--	--	--	Peroxidase superfamily protein
Peaxi162Scf00946g00028	44	20	7	334	128	130	24	184	2.908	2.77702e-06	0.000180809	up	Peaxi162Scf00946g00028	Peaxi162Scf00946	245720	246612	+	893	protein_coding	--	--	--	--	--	--	--
Peaxi162Scf00003g02040	0	4	6	38	36	16	4	28	2.913	0.00204477	0.0347578	up	Peaxi162Scf00003g02040	Peaxi162Scf00003	2028305	2029230	-	926	protein_coding	GO:0005829,cytosol; GO:0005874,microtubule; GO:0009506,plasmodesma; GO:0048487,beta-tubulin binding; GO:0005096,GTPase activator activity; GO:0015631,tubulin binding; GO:0009793,embryo development ending in seed dormancy; GO:0000226,microtubule cytoskeleton organization; GO:0007017,microtubule-based process; GO:0043547,positive regulation of GTPase activity; GO:0007023,post-chaperonin tubulin fol…	K21767: TBCD; tubulin-specific chaperone D	At3g60740	ref|XP_009602979.1|	TBCD_ARATH,RecName: Full=Tubulin-folding cofactor D; Short=AtTFCD; AltName: Full=Protein CHAMPIGNON; AltName: Full=Protein EMBRYO DEFECTIVE 133; AltName: Full=Protein TITAN 1;	A0A1S3YF54_TOBAC,SubName: Full=tubulin-folding cofactor D-like {ECO:0000313|RefSeq:XP_016450871.1};	--
Peaxi162Scf00118g00003	6	2	2	36	28	22	3	26	2.913	0.000137327	0.004653	up	Peaxi162Scf00118g00003	Peaxi162Scf00118	1433	3144	+	1712	protein_coding	--	K10752: RBBP4, HAT2, CAF1, MIS16; histone-binding protein RBBP4	--	--	--	--	Heavy metal transport/detoxification superfamily protein
Peaxi162Scf00033g00307	5	15	8	99	90	60	10	77	2.929	6.40466e-08	7.5197e-06	up	Peaxi162Scf00033g00307	Peaxi162Scf00033	3085853	3088607	-	2755	protein_coding	--	--	--	ref|XP_009617221.1|	--	--	CCT motif family protein
Peaxi162Scf00270g00019	75	78	40	1035	411	220	68	521	2.93	4.4856e-08	5.63612e-06	up	Peaxi162Scf00270g00019	Peaxi162Scf00270	116700	117764	+	1065	protein_coding	--	K06966: K06966; uncharacterized protein	--	--	--	--	Cytokinin riboside 5'-monophosphate phosphoribohydrolase LOG3
Peaxi162Scf00518g00073	6	7	0	58	36	18	5	35	2.94	0.00126834	0.0244409	up	Peaxi162Scf00518g00073	Peaxi162Scf00518	876439	877455	+	1017	protein_coding	--	--	--	--	--	--	alpha/beta-Hydrolases superfamily protein
Peaxi162Scf00013g00288	17	10	8	175	33	99	12	95	2.941	8.96698e-06	0.00048046	up	Peaxi162Scf00013g00288	Peaxi162Scf00013	2867152	2869447	-	2296	protein_coding	GO:0005618,cell wall; GO:0005576,extracellular region; GO:0045330,aspartyl esterase activity; GO:0004857,enzyme inhibitor activity; GO:0030599,pectinesterase activity; GO:0042545,cell wall modification; GO:0045490,pectin catabolic process	K01051: E3.1.1.11; pectinesterase [EC:3.1.1.11]	At2g45220	ref|XP_009766156.1|	PME2_CITSI,RecName: Full=Pectinesterase 2; Short=PE 2; EC=3.1.1.11; AltName: Full=Pectin methylesterase; Flags: Precursor;	A0A1U7VMH1_NICSY,RecName: Full=Pectinesterase {ECO:0000256|RuleBase:RU000589}; EC=3.1.1.11 {ECO:0000256|RuleBase:RU000589};	Plant invertase/pectin methylesterase inhibitor superfamily
Peaxi162Scf00075g00208	7	0	8	62	12	68	5	43	3.005	0.00253233	0.0404834	up	Peaxi162Scf00075g00208	Peaxi162Scf00075	2025782	2026230	+	449	protein_coding	--	--	--	--	--	--	Non-specific lipid-transfer protein
Peaxi162Scf00393g00118	86	361	215	3789	604	1935	242	1960	3.016	0.000744131	0.0165855	up	Peaxi162Scf00393g00118	Peaxi162Scf00393	111216	116094	+	4879	protein_coding	--	K00128: ALDH; aldehyde dehydrogenase (NAD+) [EC:1.2.1.3]	--	--	--	--	Unknown protein
Peaxi162Scf00274g00860	6	13	12	163	63	69	11	92	3.023	4.27794e-07	3.72129e-05	up	Peaxi162Scf00274g00860	Peaxi162Scf00274	871331	872402	-	1072	protein_coding	--	--	--	--	--	--	conserved hypothetical protein
Peaxi162Scf00807g00024	0	3	5	44	21	15	3	25	3.069	0.00228297	0.0373019	up	Peaxi162Scf00807g00024	Peaxi162Scf00807	275149	277029	+	1881	protein_coding	--	--	--	--	--	--	protodermal factor 1
Peaxi162Scf00274g00749	21	7	2	92	64	130	10	87	3.077	2.97016e-06	0.000189152	up	Peaxi162Scf00274g00749	Peaxi162Scf00274	766059	767922	+	1864	protein_coding	--	K20547: CHIB; basic endochitinase B [EC:3.2.1.14]	--	--	--	--	Chitinase family protein
Peaxi162Scf00274g00746	98	23	13	499	270	489	45	386	3.078	2.04337e-07	1.99665e-05	up	Peaxi162Scf00274g00746	Peaxi162Scf00274	744151	746011	+	1861	protein_coding	--	K20547: CHIB; basic endochitinase B [EC:3.2.1.14]	--	--	--	--	Chitinase family protein
Peaxi162Scf00003g02046	0	4	3	38	20	12	3	22	3.086	0.00272935	0.0428049	up	Peaxi162Scf00003g02046	Peaxi162Scf00003	2051016	2051941	-	926	protein_coding	GO:0005829,cytosol; GO:0005874,microtubule; GO:0009506,plasmodesma; GO:0048487,beta-tubulin binding; GO:0005096,GTPase activator activity; GO:0015631,tubulin binding; GO:0009793,embryo development ending in seed dormancy; GO:0000226,microtubule cytoskeleton organization; GO:0007017,microtubule-based process; GO:0043547,positive regulation of GTPase activity; GO:0007023,post-chaperonin tubulin fol…	K21767: TBCD; tubulin-specific chaperone D	At3g60740	ref|XP_009602979.1|	TBCD_ARATH,RecName: Full=Tubulin-folding cofactor D; Short=AtTFCD; AltName: Full=Protein CHAMPIGNON; AltName: Full=Protein EMBRYO DEFECTIVE 133; AltName: Full=Protein TITAN 1;	A0A1S3YF54_TOBAC,SubName: Full=tubulin-folding cofactor D-like {ECO:0000313|RefSeq:XP_016450871.1};	--
Peaxi162Scf00011g01219	30	31	43	331	351	359	38	320	3.09	2.39591e-31	7.35408e-28	up	Peaxi162Scf00011g01219	Peaxi162Scf00011	1202694	1204360	-	1667	protein_coding	--	--	At1g80160	ref|XP_009785992.1|	--	A0A1U7X1H5_NICSY,SubName: Full=uncharacterized protein LOC104234167 {ECO:0000313|RefSeq:XP_009785992.1};	Lactoylglutathione lyase / glyoxalase I family protein
Peaxi162Scf00218g00126	18	17	20	193	66	296	20	169	3.091	1.52569e-08	2.17092e-06	up	Peaxi162Scf00218g00126	Peaxi162Scf00218	1266228	1267658	-	1431	protein_coding	--	--	--	--	--	--	Eukaryotic aspartyl protease family protein
Peaxi162Scf01306g00016	37	18	16	539	61	79	25	214	3.098	7.51149e-05	0.00287174	up	Peaxi162Scf01306g00016	Peaxi162Scf01306	29621	31721	-	2101	protein_coding	--	K14487: GH3; auxin responsive GH3 gene family	--	--	--	--	Auxin-responsive GH3 family protein
Peaxi162Scf00402g00511	4	5	5	78	16	48	5	44	3.119	5.78793e-05	0.00233351	up	Peaxi162Scf00402g00511	Peaxi162Scf00402	544497	545446	-	950	protein_coding	--	--	--	--	--	--	Bifunctional inhibitor/lipid-transfer protein/seed storage 2S albumin superfamily protein
Peaxi162Scf01313g00117	21	14	12	186	95	195	17	146	3.127	4.73645e-13	1.99544e-10	up	Peaxi162Scf01313g00117	Peaxi162Scf01313	135203	137023	+	1821	protein_coding	--	K09872: PIP; aquaporin PIP	--	--	--	--	plasma membrane intrinsic protein 1
Peaxi162Scf00102g01554	4	5	6	110	19	26	5	49	3.158	0.000234196	0.00688363	up	Peaxi162Scf00102g01554	Peaxi162Scf00102	1530407	1537283	-	6877	protein_coding	--	--	--	--	--	--	Protein of unknown function (DUF567)
Peaxi162Scf00367g00073	8	7	7	110	67	51	8	71	3.166	1.21221e-08	1.75983e-06	up	Peaxi162Scf00367g00073	Peaxi162Scf00367	696542	696859	-	318	protein_coding	--	--	--	--	--	--	--
Peaxi162Scf00610g00034	8	1	6	84	26	45	5	48	3.167	5.29907e-05	0.00217745	up	Peaxi162Scf00610g00034	Peaxi162Scf00610	490603	491410	+	808	protein_coding	--	K02866: RP-L10e, RPL10; large subunit ribosomal protein L10e	--	--	--	--	60S ribosomal protein L10
Peaxi162Scf00030g01110	51	56	61	1248	187	322	61	549	3.178	2.03361e-07	1.99665e-05	up	Peaxi162Scf00030g01110	Peaxi162Scf00030	1151973	1154153	-	2181	protein_coding	GO:0035251,UDP-glucosyltransferase activity; GO:0008152,metabolic process	K21374: UGT85A; 7-deoxyloganetin glucosyltransferase [EC:2.4.1.324]	--	ref|XP_016507315.1|	UGT2_GARJA,RecName: Full=7-deoxyloganetin glucosyltransferase; EC=2.4.1.324; AltName: Full=Genipin glucosyltransferase; AltName: Full=UDP-glucose glucosyltransferase 2; Short=GjUGT2; AltName: Full=UDP-glycosyltransferase 85A24;	--	UDP-Glycosyltransferase superfamily protein
Peaxi162Scf00159g00078	3	1	2	38	14	10	2	19	3.178	0.00189672	0.0328387	up	Peaxi162Scf00159g00078	Peaxi162Scf00159	708062	711961	-	3900	protein_coding	--	K09338: HD-ZIP; homeobox-leucine zipper protein	--	--	--	--	Homeobox-leucine zipper protein HOX3
Peaxi162Scf00732g00140	13	25	17	275	139	174	20	182	3.194	2.49238e-13	1.13939e-10	up	Peaxi162Scf00732g00140	Peaxi162Scf00732	160578	161727	-	1150	protein_coding	--	--	--	--	--	--	HAD superfamily, subfamily IIIB acid phosphatase
Peaxi162Scf00263g00523	33	19	19	264	276	222	25	235	3.217	6.14414e-25	1.32013e-21	up	Peaxi162Scf00263g00523	Peaxi162Scf00263	578270	582157	-	3888	protein_coding	--	K08051: PLEKHA8, FAPP2; pleckstrin homology domain containing family A member 8	--	--	--	--	glycolipid transfer protein 2
Peaxi162Scf00160g01112	3	1	3	33	13	31	3	23	3.235	0.000247628	0.00718021	up	Peaxi162Scf00160g01112	Peaxi162Scf00160	1173622	1175518	+	1897	protein_coding	--	--	--	--	--	--	Unknown protein
Peaxi162Scf00280g00613	12	20	21	409	56	117	20	182	3.235	4.36687e-06	0.000261931	up	Peaxi162Scf00280g00613	Peaxi162Scf00280	661978	665910	+	3933	protein_coding	--	--	--	--	--	--	Wall-associated receptor kinase-like 14
Peaxi162Scf00035g02519	9	2	9	120	52	47	7	68	3.245	2.6381e-06	0.00017334	up	Peaxi162Scf00035g02519	Peaxi162Scf00035	2575472	2576186	+	715	protein_coding	GO:0009055,electron transfer activity; GO:0046872,metal ion binding	--	--	ref|XP_019264067.1|	BCP_PEA,RecName: Full=Blue copper protein; Flags: Precursor;	--	--
Peaxi162Scf00336g00132	12	0	2	96	18	32	5	46	3.249	0.00281814	0.0436243	up	Peaxi162Scf00336g00132	Peaxi162Scf00336	1312643	1314207	+	1565	protein_coding	--	K01870: IARS, ileS; isoleucyl-tRNA synthetase [EC:6.1.1.5]	--	--	--	--	Dirigent protein 19
Peaxi162Scf00778g00021	23	12	8	243	178	44	15	146	3.27	8.31141e-07	6.51748e-05	up	Peaxi162Scf00778g00021	Peaxi162Scf00778	216966	217505	+	540	protein_coding	--	--	--	--	--	--	Dof-type zinc finger DNA-binding family protein
Peaxi162Scf00401g00018	261	165	125	3315	2206	480	194	1880	3.277	2.74079e-05	0.00125295	up	Peaxi162Scf00401g00018	Peaxi162Scf00401	174633	176036	-	1404	protein_coding	--	--	--	--	--	--	HXXXD-type acyl-transferase family protein
Peaxi162Scf00007g00102	6	2	7	97	16	57	5	52	3.281	7.52918e-05	0.00287339	up	Peaxi162Scf00007g00102	Peaxi162Scf00007	995329	998042	+	2714	protein_coding	GO:0031969,chloroplast membrane; GO:0016021,integral component of membrane; GO:0005774,vacuolar membrane; GO:0015152,glucose-6-phosphate transmembrane transporter activity; GO:0005315,inorganic phosphate transmembrane transporter activity; GO:0015120,phosphoglycerate transmembrane transporter activity; GO:0071917,triose-phosphate transmembrane transporter activity; GO:0015760,glucose-6-phosphate …	K15283: SLC35E1; solute carrier family 35, member E1	At1g61800	ref|XP_009589013.1|	GPT2_ARATH,RecName: Full=Glucose-6-phosphate/phosphate translocator 2, chloroplastic; Flags: Precursor;	A0A1S3YHR9_TOBAC,SubName: Full=glucose-6-phosphate/phosphate translocator 2, chloroplastic-like {ECO:0000313|RefSeq:XP_016451801.1};	glucose-6-phosphate/phosphate translocator 2
Peaxi162Scf00222g00314	5	5	2	72	42	20	4	42	3.295	2.30675e-05	0.00107047	up	Peaxi162Scf00222g00314	Peaxi162Scf00222	377997	379895	+	1899	protein_coding	--	K01166: E3.1.27.1; ribonuclease T2 [EC:3.1.27.1]	--	--	--	--	Ribonuclease T2 family protein
Peaxi162Scf00423g00051	42	31	32	591	394	215	37	373	3.316	1.96742e-15	1.62585e-12	up	Peaxi162Scf00423g00051	Peaxi162Scf00423	516563	517972	+	1410	protein_coding	--	K21371: UGT75L6, UGTCs2; crocetin glucosyltransferase [EC:2.4.1.271]	--	--	--	--	UDP-Glycosyltransferase superfamily protein
Peaxi162Scf00102g01843	12	3	6	170	22	45	7	74	3.323	0.000108607	0.00392191	up	Peaxi162Scf00102g01843	Peaxi162Scf00102	1794657	1796873	+	2217	protein_coding	--	K00940: ndk, NME; nucleoside-diphosphate kinase [EC:2.7.4.6]	--	--	--	--	Nucleoside diphosphate kinase family protein
Peaxi162Scf00137g00016	267	264	270	6040	1088	2202	288	2904	3.333	4.28624e-06	0.000257967	up	Peaxi162Scf00137g00016	Peaxi162Scf00137	113538	116869	+	3332	protein_coding	--	K00430: E1.11.1.7; peroxidase [EC:1.11.1.7]	--	--	--	--	Peroxidase superfamily protein
Peaxi162Scf01276g00036	2	5	8	71	54	54	5	55	3.335	5.19614e-08	6.30758e-06	up	Peaxi162Scf01276g00036	Peaxi162Scf01276	136751	139624	+	2874	protein_coding	--	--	--	--	--	--	2-oxoglutarate (2OG) and Fe(II)-dependent oxygenase superfamily protein
Peaxi162Scf00169g00220	12	7	5	161	87	27	9	86	3.347	4.46342e-06	0.000266392	up	Peaxi162Scf00169g00220	Peaxi162Scf00169	210956	212504	-	1549	protein_coding	--	--	--	--	--	--	Major pollen allergen Bet v 1-D/H
Peaxi162Scf01333g10016	422	212	252	7259	1070	1913	313	3201	3.353	6.13791e-05	0.00245129	up	Peaxi162Scf01333g10016	Peaxi162Scf01333	183679	185201	+	1523	protein_coding	--	K05933: E1.14.17.4; aminocyclopropanecarboxylate oxidase [EC:1.14.17.4]	--	--	--	--	1-aminocyclopropane-1-carboxylate oxidase 4
Peaxi162Scf00809g00423	10	1	13	110	82	97	9	89	3.358	4.99003e-08	6.16183e-06	up	Peaxi162Scf00809g00423	Peaxi162Scf00809	448395	449934	-	1540	protein_coding	--	--	--	--	--	--	LOB domain-containing protein 11
Peaxi162Scf00128g01632	169	81	53	1921	1038	559	105	1097	3.378	5.57126e-12	1.87038e-09	up	Peaxi162Scf00128g01632	Peaxi162Scf00128	1656934	1660444	-	3511	protein_coding	--	K15382: SLC50A, SWEET; solute carrier family 50 (sugar transporter)	--	--	--	--	Bidirectional sugar transporter N3
Peaxi162Scf00128g01627	153	118	99	2224	1526	645	131	1370	3.382	4.50534e-16	4.6096e-13	up	Peaxi162Scf00128g01627	Peaxi162Scf00128	1685100	1686461	+	1362	protein_coding	--	--	--	--	--	--	NAC domain protein,
Peaxi162Scf00037g01523	31	19	7	382	188	94	20	207	3.384	4.18423e-08	5.34775e-06	up	Peaxi162Scf00037g01523	Peaxi162Scf00037	1578829	1584210	-	5382	protein_coding	--	K10268: FBXL2_20; F-box and leucine-rich repeat protein 2/20	--	ref|XP_015061584.1|	FBL3_ARATH,RecName: Full=F-box/LRR-repeat protein 3;	--	F-box/LRR-repeat protein 3
Peaxi162Scf01238g00223	217	84	54	1239	843	2147	122	1285	3.389	2.01077e-13	9.60076e-11	up	Peaxi162Scf01238g00223	Peaxi162Scf01238	268222	269274	-	1053	protein_coding	--	--	--	--	--	--	Non-specific lipid-transfer protein 2
Peaxi162Scf00585g00010	11	1	7	153	24	51	7	71	3.401	0.000121225	0.0042548	up	Peaxi162Scf00585g00010	Peaxi162Scf00585	41722	45347	+	3626	protein_coding	--	--	--	--	--	--	PLAC8 family protein
Peaxi162Scf00016g01820	25	16	32	417	216	272	27	279	3.406	3.68782e-17	4.17034e-14	up	Peaxi162Scf00016g01820	Peaxi162Scf00016	1793761	1796615	+	2855	protein_coding	GO:0016021,integral component of membrane; GO:0010295,(+)-abscisic acid 8'-hydroxylase activity; GO:0020037,heme binding; GO:0005506,iron ion binding; GO:0046345,abscisic acid catabolic process; GO:0016132,brassinosteroid biosynthetic process; GO:0010268,brassinosteroid homeostasis; GO:0007275,multicellular organism development; GO:0016125,sterol metabolic process	K09843: E1.14.13.93; (+)-abscisic acid 8'-hydroxylase [EC:1.14.13.93]	At3g19270	ref|XP_019232561.1|	ABAH4_ARATH,RecName: Full=Abscisic acid 8'-hydroxylase 4; Short=ABA 8'-hydroxylase 4; EC=1.14.13.93; AltName: Full=Cytochrome P450 707A4;	A0A1J6LA97_NICAT,SubName: Full=Abscisic acid 8'-hydroxylase 4 {ECO:0000313|EMBL:OIT27961.1};	Abscisic acid 8'-hydroxylase 4
Peaxi162Scf00241g00628	5	2	4	33	17	88	4	41	3.406	5.28135e-05	0.00217745	up	Peaxi162Scf00241g00628	Peaxi162Scf00241	650365	662431	+	12067	protein_coding	--	--	--	--	--	--	18.2 kDa class I heat shock protein
Peaxi162Scf00684g00047	2	2	2	13	4	60	2	23	3.418	0.00333167	0.0491651	up	Peaxi162Scf00684g00047	Peaxi162Scf00684	410965	412149	-	1185	protein_coding	--	--	--	--	--	--	Organ-specific protein S2
Peaxi162Scf00207g01242	2	2	2	43	15	17	2	23	3.436	0.000261102	0.00748004	up	Peaxi162Scf00207g01242	Peaxi162Scf00207	1234937	1240375	-	5439	protein_coding	--	--	--	--	--	--	Avr9/Cf-9 rapidly elicited protein 146 [Nicotiana tabacum]
Peaxi162Scf00034g00147	3	2	2	64	15	8	2	27	3.453	0.00116278	0.0229627	up	Peaxi162Scf00034g00147	Peaxi162Scf00034	1470247	1472966	+	2720	protein_coding	--	--	--	ref|XP_019227011.1|	--	--	Ubiquitin system component Cue protein
Peaxi162Scf00528g00515	20	0	18	259	68	161	14	151	3.471	5.85207e-05	0.00235464	up	Peaxi162Scf00528g00515	Peaxi162Scf00528	536284	537606	+	1323	protein_coding	--	K20506: TCEA; tuliposide A-converting enzyme [EC:4.2.99.22]	--	--	--	--	alpha/beta-Hydrolases superfamily protein
Peaxi162Scf00309g00120	55	58	48	1172	325	573	58	641	3.475	8.31696e-15	5.52673e-12	up	Peaxi162Scf00309g00120	Peaxi162Scf00309	50702	58798	-	8097	protein_coding	--	K22390: ACP7; acid phosphatase type 7	--	--	--	--	purple acid phosphatase 24
Peaxi162Scf00957g00018	14	2	4	122	46	84	7	78	3.478	6.90372e-07	5.53483e-05	up	Peaxi162Scf00957g00018	Peaxi162Scf00957	12559	14756	+	2198	protein_coding	--	K14209: SLC36A, PAT; solute carrier family 36 (proton-coupled amino acid transporter)	--	--	--	--	proline transporter 2
Peaxi162Scf00449g00414	33	24	37	811	157	251	34	380	3.487	2.66196e-09	4.61249e-07	up	Peaxi162Scf00449g00414	Peaxi162Scf00449	432698	433869	+	1172	protein_coding	--	--	--	--	--	--	Unknown protein
Peaxi162Scf00469g00528	24	3	2	86	85	201	10	113	3.514	6.50169e-06	0.000366655	up	Peaxi162Scf00469g00528	Peaxi162Scf00469	529849	531729	+	1881	protein_coding	--	K00430: E1.11.1.7; peroxidase [EC:1.11.1.7]	--	--	--	--	Peroxidase superfamily protein
Peaxi162Scf00359g00108	6	2	5	138	11	20	5	53	3.516	0.000639649	0.0149548	up	Peaxi162Scf00359g00108	Peaxi162Scf00359	1015271	1017399	+	2129	protein_coding	--	--	--	--	--	--	Unknown protein
Peaxi162Scf00773g00011	6	5	5	99	69	44	6	66	3.522	5.04216e-09	8.14556e-07	up	Peaxi162Scf00773g00011	Peaxi162Scf00773	61335	62111	-	777	protein_coding	--	--	--	--	--	--	--
Peaxi162Scf00129g00011	84	84	94	1787	1286	405	95	1086	3.523	1.10599e-13	5.65791e-11	up	Peaxi162Scf00129g00011	Peaxi162Scf00129	22007	23301	-	1295	protein_coding	--	--	--	--	--	--	Dof-type zinc finger DNA-binding family protein
Peaxi162Scf00356g00079	6	7	1	150	27	4	5	57	3.543	0.00223681	0.0367994	up	Peaxi162Scf00356g00079	Peaxi162Scf00356	777814	787483	+	9670	protein_coding	--	K08472: MLO; mlo protein	--	--	--	--	MLO-like protein 6
Peaxi162Scf00004g00019	1	6	5	18	64	87	4	51	3.545	2.15468e-05	0.00101973	up	Peaxi162Scf00004g00019	Peaxi162Scf00004	95446	97607	+	2162	protein_coding	GO:0020037,heme binding; GO:0005506,iron ion binding; GO:0004497,monooxygenase activity; GO:0016705,oxidoreductase activity, acting on paired donors, with incorporation or reduction of molecular oxygen	K21995: CYP77A4; unsaturated fatty acid epoxidase [EC:1.14.-.-]	At5g04660	ref|XP_019245572.1|	C77A2_SOLME,RecName: Full=Cytochrome P450 77A2; EC=1.14.-.-; AltName: Full=CYPLXXVIIA2; AltName: Full=Cytochrome P-450EG5;	A0A1J6IDZ2_NICAT,SubName: Full=Cytochrome p450 77a2 {ECO:0000313|EMBL:OIT03269.1};	Cytochrome P450 superfamily protein
Peaxi162Scf00770g00114	12	15	6	276	40	125	12	137	3.546	4.92701e-07	4.15144e-05	up	Peaxi162Scf00770g00114	Peaxi162Scf00770	109001	111010	+	2010	protein_coding	--	--	--	--	--	--	WRKY DNA-binding protein 23
Peaxi162Scf00173g00321	6	0	4	48	12	77	4	42	3.552	0.000333638	0.00914355	up	Peaxi162Scf00173g00321	Peaxi162Scf00173	360939	363058	-	2120	protein_coding	--	--	--	--	--	--	TRICHOME BIREFRINGENCE-LIKE 36
Peaxi162Scf01333g00014	6	4	4	11	67	117	5	58	3.558	3.45508e-05	0.00152435	up	Peaxi162Scf01333g00014	Peaxi162Scf01333	4701	7086	+	2386	protein_coding	--	--	--	--	--	--	ethylene-responsive-element-binding factor 7 [Petunia x hybrida]
Peaxi162Scf00391g00730	5	5	6	173	19	25	6	68	3.563	0.000121362	0.0042548	up	Peaxi162Scf00391g00730	Peaxi162Scf00391	754773	755513	+	741	protein_coding	--	--	--	--	--	--	--
Peaxi162Scf00805g00053	2	6	2	96	25	15	3	43	3.569	0.000203428	0.00622717	up	Peaxi162Scf00805g00053	Peaxi162Scf00805	516865	518079	-	1215	protein_coding	--	--	--	--	--	--	VQ motif-containing protein
Peaxi162Scf00159g00156	18	16	8	321	163	99	15	182	3.611	3.62553e-11	9.05793e-09	up	Peaxi162Scf00159g00156	Peaxi162Scf00159	1507141	1507891	-	751	protein_coding	--	--	--	--	--	--	orf [Nicotiana tabacum]
Peaxi162Scf00421g00827	5	2	4	92	33	31	4	49	3.627	3.34586e-06	0.000208374	up	Peaxi162Scf00421g00827	Peaxi162Scf00421	863311	864497	-	1187	protein_coding	--	--	--	--	--	--	--
Peaxi162Scf00016g03126	62	11	29	947	100	408	36	452	3.663	0.000310654	0.00865721	up	Peaxi162Scf00016g03126	Peaxi162Scf00016	3132308	3133506	-	1199	protein_coding	GO:0008061,chitin binding; GO:0042742,defense response to bacterium; GO:0050832,defense response to fungus	--	--	gb|PHT28029.1|	WIN2_SOLTU,RecName: Full=Wound-induced protein WIN2; Flags: Precursor;	A0A2G2V504_CAPBA,SubName: Full=Wound-induced protein WIN2 {ECO:0000313|EMBL:PHT28029.1};	Wound-induced protein
Peaxi162Scf00732g00152	0	4	2	61	16	13	2	28	3.683	0.000977821	0.020182	up	Peaxi162Scf00732g00152	Peaxi162Scf00732	159393	160427	-	1035	protein_coding	--	K02150: ATPeV1E, ATP6E; V-type H+-transporting ATPase subunit E	--	--	--	--	V-type proton ATPase subunit E
Peaxi162Scf00015g00942	4	1	2	83	8	10	2	32	3.684	0.00160316	0.0292406	up	Peaxi162Scf00015g00942	Peaxi162Scf00015	903010	908876	-	5867	protein_coding	--	--	--	ref|XP_009588175.1|	--	A0FJY4_TOBAC,SubName: Full=NIMIN2c protein {ECO:0000313|EMBL:ABJ98930.1}; SubName: Full=uncharacterized protein LOC107781135 isoform X1 {ECO:0000313|RefSeq:XP_016457269.1};	Unknown protein
Peaxi162Scf00033g03015	1	3	8	51	33	111	4	59	3.736	3.48069e-06	0.000214287	up	Peaxi162Scf00033g03015	Peaxi162Scf00033	2999067	3000388	-	1322	protein_coding	GO:0003993,acid phosphatase activity	--	--	ref|XP_006354440.1|	PPA1_SOLLC,RecName: Full=Acid phosphatase 1; EC=3.1.3.2; AltName: Full=Apase-1(1); Flags: Precursor;	--	HAD superfamily, subfamily IIIB acid phosphatase
Peaxi162Scf00012g01813	19	20	10	418	203	131	18	234	3.751	7.03823e-13	2.80043e-10	up	Peaxi162Scf00012g01813	Peaxi162Scf00012	1850529	1852288	+	1760	protein_coding	GO:0005794,Golgi apparatus; GO:0000139,Golgi membrane; GO:0016021,integral component of membrane; GO:0015020,glucuronosyltransferase activity; GO:0080116,glucuronoxylan glucuronosyltransferase activity; GO:0046872,metal ion binding; GO:0071555,cell wall organization; GO:0010417,glucuronoxylan biosynthetic process; GO:0009834,plant-type secondary cell wall biogenesis; GO:0045492,xylan biosynthetic…	K20890: GUX; xylan alpha-glucuronosyltransferase [EC:2.4.1.-]	At3g18660	ref|XP_016469877.1|	GUX1_ARATH,RecName: Full=UDP-glucuronate:xylan alpha-glucuronosyltransferase 1; Short=UDP-GlcA:xylan glucuronyltransferase 1; EC=2.4.1.-; AltName: Full=Glycogenin-like protein 1; AltName: Full=Plant glycogenin-like starch initiation protein 1; AltName: Full=Protein GLUCURONIC ACID SUBSTITUTION OF XYLAN 1; Short=AtGUX1;	A0A1S3ZZK4_TOBAC,RecName: Full=Hexosyltransferase {ECO:0000256|RuleBase:RU362027}; EC=2.4.1.- {ECO:0000256|RuleBase:RU362027};	plant glycogenin-like starch initiation protein 1
Peaxi162Scf00962g00019	29	21	29	671	367	187	29	382	3.751	1.75818e-14	1.04934e-11	up	Peaxi162Scf00962g00019	Peaxi162Scf00962	181251	183920	+	2670	protein_coding	--	--	--	--	--	--	NAC domain protein,
Peaxi162Scf00037g01026	12	21	16	220	123	448	18	240	3.76	3.50829e-13	1.50758e-10	up	Peaxi162Scf00037g01026	Peaxi162Scf00037	1054330	1056755	-	2426	protein_coding	GO:0048046,apoplast; GO:0005618,cell wall; GO:0004553,hydrolase activity, hydrolyzing O-glycosyl compounds; GO:0016762,xyloglucan:xyloglucosyl transferase activity; GO:0042546,cell wall biogenesis; GO:0071555,cell wall organization; GO:0010411,xyloglucan metabolic process	K08235: E2.4.1.207; xyloglucan:xyloglucosyl transferase [EC:2.4.1.207]	--	ref|NP_001311901.1|	XTH_TOBAC,RecName: Full=Probable xyloglucan endotransglucosylase/hydrolase protein; EC=2.4.1.207; Flags: Precursor;	--	xyloglucan endotransglucosylase/hydrolase 5
Peaxi162Scf00022g00015	2	2	1	54	16	7	2	24	3.764	0.000834068	0.0180108	up	Peaxi162Scf00022g00015	Peaxi162Scf00022	102460	103459	+	1000	protein_coding	GO:0046658,anchored component of plasma membrane; GO:0042973,glucan endo-1,3-beta-D-glucosidase activity; GO:0004553,hydrolase activity, hydrolyzing O-glycosyl compounds; GO:0030247,polysaccharide binding; GO:0005975,carbohydrate metabolic process; GO:0006952,defense response	--	--	ref|XP_009614036.1|	E131_ARATH,RecName: Full=Glucan endo-1,3-beta-glucosidase 1; EC=3.2.1.39; AltName: Full=(1->3)-beta-glucan endohydrolase 1; Short=(1->3)-beta-glucanase 1; AltName: Full=Beta-1,3-endoglucanase 1; Short=Beta-1,3-glucanase 1; Flags: Precursor;	A0A1S3XZ00_TOBAC,SubName: Full=PLASMODESMATA CALLOSE-BINDING PROTEIN 1-like isoform X1 {ECO:0000313|RefSeq:XP_016445069.1};	Carbohydrate-binding X8 domain superfamily protein
Peaxi162Scf00254g00136	2	2	6	70	60	31	4	50	3.777	4.01105e-07	3.53202e-05	up	Peaxi162Scf00254g00136	Peaxi162Scf00254	1305208	1308930	-	3723	protein_coding	--	K15400: HHT1; omega-hydroxypalmitate O-feruloyl transferase [EC:2.3.1.188]	--	--	--	--	HXXXD-type acyl-transferase family protein
Peaxi162Scf00207g00116	3	4	6	118	50	42	5	66	3.793	8.70285e-08	9.68857e-06	up	Peaxi162Scf00207g00116	Peaxi162Scf00207	102634	103152	+	519	protein_coding	--	--	--	--	--	--	Unknown protein
Peaxi162Scf00684g00578	58	21	26	1144	81	433	37	516	3.81	0.000180201	0.00564403	up	Peaxi162Scf00684g00578	Peaxi162Scf00684	564763	571575	-	6813	protein_coding	--	--	--	--	--	--	allene oxide synthase
Peaxi162Scf00244g01418	0	2	2	19	21	27	1	21	3.818	0.000131363	0.00450153	up	Peaxi162Scf00244g01418	Peaxi162Scf00244	1427043	1429846	+	2804	protein_coding	--	--	--	--	--	--	TRAF-like family protein
Peaxi162Scf00032g00147	21	4	9	382	80	83	12	171	3.841	4.01088e-07	3.53202e-05	up	Peaxi162Scf00032g00147	Peaxi162Scf00032	1411727	1413536	+	1810	protein_coding	GO:0016021,integral component of membrane; GO:0020037,heme binding; GO:0005506,iron ion binding; GO:0004497,monooxygenase activity; GO:0016705,oxidoreductase activity, acting on paired donors, with incorporation or reduction of molecular oxygen	K00512: CYP17A; steroid 17alpha-monooxygenase / 17alpha-hydroxyprogesterone deacetylase [EC:1.14.14.19 1.14.14.32]	--	ref|XP_009765039.1|	C7D55_HYOMU,RecName: Full=Premnaspirodiene oxygenase; Short=HPO; EC=1.14.13.121; AltName: Full=Cytochrome P450 71D55;	--	cytochrome P450, family 71, subfamily A, polypeptide 25
Peaxi162Scf00589g00019	8	3	0	61	28	90	4	54	3.841	5.84138e-06	0.000335582	up	Peaxi162Scf00589g00019	Peaxi162Scf00589	132047	134386	+	2340	protein_coding	--	--	--	--	--	--	Chloroplastic NIFS-like cysteine desulfurase isoform 1
Peaxi162Scf00016g01819	8	3	4	92	73	84	5	77	3.843	5.60606e-13	2.31638e-10	up	Peaxi162Scf00016g01819	Peaxi162Scf00016	1792942	1793676	+	735	protein_coding	GO:0016021,integral component of membrane; GO:0010295,(+)-abscisic acid 8'-hydroxylase activity; GO:0020037,heme binding; GO:0005506,iron ion binding; GO:0046345,abscisic acid catabolic process; GO:0016132,brassinosteroid biosynthetic process; GO:0010268,brassinosteroid homeostasis; GO:0007275,multicellular organism development; GO:0016125,sterol metabolic process	K09843: E1.14.13.93; (+)-abscisic acid 8'-hydroxylase [EC:1.14.13.93]	At3g19270	ref|XP_018628677.1|	ABAH4_ARATH,RecName: Full=Abscisic acid 8'-hydroxylase 4; Short=ABA 8'-hydroxylase 4; EC=1.14.13.93; AltName: Full=Cytochrome P450 707A4;	A0A1S4CMH1_TOBAC,SubName: Full=abscisic acid 8'-hydroxylase 4-like {ECO:0000313|RefSeq:XP_016502423.1};	Abscisic acid 8'-hydroxylase 4
Peaxi162Scf00254g00621	9	11	6	278	121	28	9	134	3.855	5.9685e-07	4.83922e-05	up	Peaxi162Scf00254g00621	Peaxi162Scf00254	683604	687304	-	3701	protein_coding	--	K03921: FAB2, SSI2, desA1; acyl-[acyl-carrier-protein] desaturase [EC:1.14.19.2 1.14.19.11 1.14.19.26]	--	--	--	--	Acyl-[acyl-carrier-protein] desaturase, chloroplastic
Peaxi162Scf00332g00739	8	16	12	469	80	53	13	190	3.86	1.28764e-06	9.40877e-05	up	Peaxi162Scf00332g00739	Peaxi162Scf00332	806122	810824	-	4703	protein_coding	--	--	--	--	--	--	Unknown protein
Peaxi162Scf01089g00011	1	0	2	20	5	27	1	16	3.865	0.00261104	0.0414636	up	Peaxi162Scf01089g00011	Peaxi162Scf01089	57047	59576	+	2530	protein_coding	--	K07428: CYP4X; cytochrome P450 family 4 subfamily X [EC:1.14.14.1]	--	--	--	--	Cactin
Peaxi162Scf00241g00054	2	37	35	638	508	161	28	408	3.884	0.000599319	0.0142127	up	Peaxi162Scf00241g00054	Peaxi162Scf00241	576679	577260	+	582	protein_coding	--	--	--	--	--	--	Plant invertase/pectin methylesterase inhibitor superfamily protein
Peaxi162Scf00305g00091	9	6	2	214	57	8	6	88	3.891	0.000134114	0.00457393	up	Peaxi162Scf00305g00091	Peaxi162Scf00305	901839	903835	-	1997	protein_coding	--	K22419: VEP1; Delta4-3-oxosteroid 5beta-reductase [EC:1.3.1.3]	--	--	--	--	NAD(P)-binding Rossmann-fold superfamily protein
Peaxi162Scf00063g00410	9	1	0	112	42	8	3	51	3.914	0.00123184	0.0239958	up	Peaxi162Scf00063g00410	Peaxi162Scf00063	407043	409564	-	2522	protein_coding	GO:0005737,cytoplasm; GO:0003983,UTP:glucose-1-phosphate uridylyltransferase activity; GO:0006011,UDP-glucose metabolic process	K00963: UGP2, galU, galF; UTP--glucose-1-phosphate uridylyltransferase [EC:2.7.7.9]	--	--	UGPA_SOLTU,RecName: Full=UTP--glucose-1-phosphate uridylyltransferase; EC=2.7.7.9; AltName: Full=UDP-glucose pyrophosphorylase; Short=UDPGP; Short=UGPase;	--	--
Peaxi162Scf25743g00030	4	1	1	62	32	7	2	32	3.914	0.000318411	0.00880487	up	Peaxi162Scf25743g00030	Peaxi162Scf25743	26880	28504	-	1625	protein_coding	--	--	--	--	--	--	Cyclin-D-binding Myb-like transcription factor 1 isoform 1
Peaxi162Scf00051g00211	4	6	5	172	67	21	5	81	3.915	2.13608e-06	0.000144782	up	Peaxi162Scf00051g00211	Peaxi162Scf00051	208784	211388	+	2605	protein_coding	GO:0005783,endoplasmic reticulum; GO:0005789,endoplasmic reticulum membrane; GO:0005887,integral component of plasma membrane; GO:0005886,plasma membrane; GO:0051119,sugar transmembrane transporter activity; GO:0051260,protein homooligomerization	K15382: SLC50A, SWEET; solute carrier family 50 (sugar transporter)	--	--	SWET1_ARATH,RecName: Full=Bidirectional sugar transporter SWEET1 {ECO:0000303|PubMed:21107422}; Short=AtSWEET1 {ECO:0000303|PubMed:21107422}; AltName: Full=Protein SUGARS WILL EVENTUALLY BE EXPORTED TRANSPORTERS 1 {ECO:0000303|PubMed:21107422};	--	Bidirectional sugar transporter SWEET1b
Peaxi162Scf00040g03012	12	10	10	202	99	274	12	175	3.938	4.88965e-16	4.77541e-13	up	Peaxi162Scf00040g03012	Peaxi162Scf00040	3018927	3022704	-	3778	protein_coding	--	--	--	--	--	--	O-acyltransferase (WSD1-like) family protein
Peaxi162Scf00365g00028	16	10	14	405	248	53	14	221	3.95	4.2153e-09	7.07577e-07	up	Peaxi162Scf00365g00028	Peaxi162Scf00365	175486	176982	+	1497	protein_coding	--	--	--	--	--	--	F-box/FBD/LRR-repeat protein
Peaxi162Scf00102g01715	0	2	2	59	6	8	1	23	3.963	0.00320695	0.047917	up	Peaxi162Scf00102g01715	Peaxi162Scf00102	1690370	1693781	-	3412	protein_coding	--	--	--	--	--	--	Cation/H(+) antiporter 18
Peaxi162Scf00450g00075	0	1	2	34	4	19	1	18	3.996	0.00274623	0.0429131	up	Peaxi162Scf00450g00075	Peaxi162Scf00450	749340	750017	+	678	protein_coding	--	K20417: FAD4; palmitoyl-[glycerolipid] 3-(E)-desaturase [EC:1.14.19.43]	--	--	--	--	Kua-ubiquitin conjugating enzyme hybrid localisation domain
Peaxi162Scf00223g01011	11	4	4	75	39	243	7	107	4.008	1.35261e-07	1.41767e-05	up	Peaxi162Scf00223g01011	Peaxi162Scf00223	1012464	1014459	+	1996	protein_coding	--	K00145: argC; N-acetyl-gamma-glutamyl-phosphate reductase [EC:1.2.1.38]	--	--	--	--	alpha/beta-Hydrolases superfamily protein
Peaxi162Scf00102g00105	3	2	1	78	24	8	2	34	4.027	0.000200893	0.00617508	up	Peaxi162Scf00102g00105	Peaxi162Scf00102	999615	1002802	+	3188	protein_coding	--	--	--	--	--	--	myb family transcription factor
Peaxi162Scf00365g00924	2	0	1	10	28	19	1	18	4.036	0.000614862	0.0144857	up	Peaxi162Scf00365g00924	Peaxi162Scf00365	912416	915593	+	3178	protein_coding	--	K15333: TRM3, TARBP1; tRNA guanosine-2'-O-methyltransferase [EC:2.1.1.34]	--	--	--	--	Unknown protein
Peaxi162Scf00109g00031	9	6	5	213	57	113	7	118	4.06	1.06984e-10	2.41963e-08	up	Peaxi162Scf00109g00031	Peaxi162Scf00109	19954	21047	-	1094	protein_coding	--	K00799: GST, gst; glutathione S-transferase [EC:2.5.1.18]	--	--	--	--	glutathione S-transferase TAU 8
Peaxi162Scf00658g00811	9	4	5	197	47	101	6	107	4.065	1.79496e-09	3.24088e-07	up	Peaxi162Scf00658g00811	Peaxi162Scf00658	935380	936612	-	1233	protein_coding	--	--	--	--	--	--	Eukaryotic aspartyl protease family protein
Peaxi162Scf00314g00628	1	8	6	186	37	78	6	93	4.089	4.70344e-07	3.99439e-05	up	Peaxi162Scf00314g00628	Peaxi162Scf00314	622008	623415	+	1408	protein_coding	--	--	--	--	--	--	Ethylene-responsive transcription factor ERF114
Peaxi162Scf00016g00355	28	99	64	2418	865	600	70	1213	4.119	3.4566e-07	3.13369e-05	up	Peaxi162Scf00016g00355	Peaxi162Scf00016	346145	351943	-	5799	protein_coding	GO:0048046,apoplast; GO:0009505,plant-type cell wall; GO:0005773,vacuole; GO:0004565,beta-galactosidase activity; GO:0030246,carbohydrate binding; GO:0005975,carbohydrate metabolic process	K12309: GLB1, ELNR1; beta-galactosidase [EC:3.2.1.23]	At4g36360	ref|XP_009777047.1|	BGAL3_ARATH,RecName: Full=Beta-galactosidase 3; Short=Lactase 3; EC=3.2.1.23; Flags: Precursor;	A0A1U7WAN8_NICSY,RecName: Full=Beta-galactosidase {ECO:0000256|RuleBase:RU000675}; EC=3.2.1.23 {ECO:0000256|RuleBase:RU000675};	beta-galactosidase 3
Peaxi162Scf00023g00239	20	22	21	712	412	156	23	400	4.142	8.48842e-15	5.52673e-12	up	Peaxi162Scf00023g00239	Peaxi162Scf00023	2367253	2369881	-	2629	protein_coding	GO:0005737,cytoplasm; GO:0033897,ribonuclease T2 activity; GO:0003723,RNA binding	K01166: E3.1.27.1; ribonuclease T2 [EC:3.1.27.1]	--	ref|XP_015074844.1|	RNLX_SOLLC,RecName: Full=Intracellular ribonuclease LX; Short=RNase LX; EC=3.1.27.1; Flags: Precursor;	Q9SSV1_NICGU,SubName: Full=RNase NGR3 {ECO:0000313|EMBL:BAA84469.1}; SubName: Full=Ribonuclease NGR3 {ECO:0000313|EMBL:BAC77611.1};	ribonuclease 1
Peaxi162Scf00236g00216	3	0	3	49	24	52	2	38	4.155	1.56579e-06	0.000111769	up	Peaxi162Scf00236g00216	Peaxi162Scf00236	195173	196837	-	1665	protein_coding	--	K17294: TSPAN4; tetraspanin-4	--	--	--	--	Tetraspanin family protein
Peaxi162Scf00393g00107	0	2	2	49	9	27	1	26	4.168	0.00024661	0.00716036	up	Peaxi162Scf00393g00107	Peaxi162Scf00393	1088667	1089743	+	1077	protein_coding	--	--	--	--	--	--	proline rich protein [Solanum lycopersicum]
Peaxi162Scf00725g00411	13	4	2	213	146	18	6	118	4.172	3.4373e-06	0.000212835	up	Peaxi162Scf00725g00411	Peaxi162Scf00725	408524	411767	+	3244	protein_coding	--	--	--	--	--	--	phloem protein 2-B1
Peaxi162Scf00057g00183	1	7	18	216	282	69	10	177	4.176	1.47649e-07	1.51789e-05	up	Peaxi162Scf00057g00183	Peaxi162Scf00057	1797671	1798812	-	1142	protein_coding	--	--	--	--	--	--	Unknown protein
Peaxi162Scf00220g00118	4	0	2	99	18	4	2	38	4.178	0.00137709	0.0261842	up	Peaxi162Scf00220g00118	Peaxi162Scf00220	1145043	1146640	-	1598	protein_coding	--	--	--	--	--	--	somatic embryogenesis receptor-like kinase 1
Peaxi162Scf00211g00113	8	14	13	569	52	116	13	231	4.184	1.29778e-07	1.3736e-05	up	Peaxi162Scf00211g00113	Peaxi162Scf00211	174640	175257	+	618	protein_coding	--	--	--	--	--	--	Unknown protein
Peaxi162Scf00154g00516	4	1	1	30	45	52	2	39	4.192	2.08263e-07	2.01565e-05	up	Peaxi162Scf00154g00516	Peaxi162Scf00154	557247	566498	-	9252	protein_coding	--	K09264: K09264; MADS-box transcription factor, plant	--	--	--	--	MADS-box transcription factor 3
Peaxi162Scf00019g00012	31	24	25	676	148	893	28	523	4.193	2.69924e-14	1.48707e-11	up	Peaxi162Scf00019g00012	Peaxi162Scf00019	81872	84233	+	2362	protein_coding	--	--	--	ref|XP_009630913.1|	--	A0A1S4D4H3_TOBAC,SubName: Full=uncharacterized protein LOC107825902 {ECO:0000313|RefSeq:XP_016508307.1};	Protein of unknown function, DUF642
Peaxi162Scf01141g00013	0	4	2	61	49	19	2	40	4.202	9.74337e-06	0.000515631	up	Peaxi162Scf01141g00013	Peaxi162Scf01141	148181	148900	+	720	protein_coding	--	--	--	--	--	--	Zinc finger protein 5 [Morus notabilis]
Peaxi162Scf00912g00139	2	0	4	17	41	75	2	40	4.205	1.56448e-05	0.00077544	up	Peaxi162Scf00912g00139	Peaxi162Scf00912	215887	217825	-	1939	protein_coding	--	K00430: E1.11.1.7; peroxidase [EC:1.11.1.7]	--	--	--	--	Peroxidase superfamily protein
Peaxi162Scf00358g00029	6	8	5	158	134	118	7	127	4.216	6.89172e-20	1.23396e-16	up	Peaxi162Scf00358g00029	Peaxi162Scf00358	228766	229719	+	954	protein_coding	--	--	--	--	--	--	--
Peaxi162Scf00129g01423	1	0	2	50	12	3	1	21	4.23	0.00324409	0.0482704	up	Peaxi162Scf00129g01423	Peaxi162Scf00129	1394527	1404393	+	9867	protein_coding	--	K05605: HIBCH; 3-hydroxyisobutyryl-CoA hydrolase [EC:3.1.2.4]	--	--	--	--	3-hydroxyisobutyryl-CoA hydrolase-like protein 1, mitochondrial
Peaxi162Scf00827g00518	6	4	5	196	96	30	5	101	4.233	3.25431e-08	4.23771e-06	up	Peaxi162Scf00827g00518	Peaxi162Scf00827	487336	488941	-	1606	protein_coding	--	--	--	--	--	--	T28K15.11 protein, putative isoform 2
Peaxi162Scf00415g00042	7	1	8	182	134	31	6	109	4.235	1.88732e-07	1.88609e-05	up	Peaxi162Scf00415g00042	Peaxi162Scf00415	474852	480032	+	5181	protein_coding	--	K19986: EXOC8, SEC84; exocyst complex component 8	--	--	--	--	exocyst complex component 84B
Peaxi162Scf00002g00114	42	27	30	1534	160	453	35	670	4.25	2.3765e-06	0.000158576	up	Peaxi162Scf00002g00114	Peaxi162Scf00002	77675	94869	-	17195	protein_coding	GO:0016020,membrane; GO:0047082,3,9-dihydroxypterocarpan 6a-monooxygenase activity; GO:0020037,heme binding; GO:0005506,iron ion binding; GO:0016709,oxidoreductase activity, acting on paired donors, with incorporation or reduction of molecular oxygen, NAD(P)H as one donor, and incorporation of one atom of oxygen; GO:0006952,defense response; GO:0044550,secondary metabolite biosynthetic process	--	At4g12300	ref|XP_009757704.1|	C93A1_SOYBN,RecName: Full=3,9-dihydroxypterocarpan 6A-monooxygenase; EC=1.14.13.28; AltName: Full=Cytochrome P450 93A1; AltName: Full=Dihydroxypterocarpan 6a-hydroxylase; Short=D6aH;	A0A1U7V638_NICSY,SubName: Full=geraniol 8-hydroxylase-like {ECO:0000313|RefSeq:XP_009757704.1};	cytochrome P450, family 706, subfamily A, polypeptide 6
Peaxi162Scf00349g00038	27	47	61	1796	358	891	50	943	4.252	9.76268e-15	6.16944e-12	up	Peaxi162Scf00349g00038	Peaxi162Scf00349	313569	314654	+	1086	protein_coding	--	--	--	--	--	--	Unknown protein
Peaxi162Scf00468g00722	18	2	20	656	168	49	14	275	4.252	0.000678552	0.015477	up	Peaxi162Scf00468g00722	Peaxi162Scf00468	775170	779863	+	4694	protein_coding	--	--	--	--	--	--	Calcium-binding EF-hand family protein
Peaxi162Scf00376g00832	42	16	17	1029	473	101	26	504	4.264	7.08245e-06	0.000395256	up	Peaxi162Scf00376g00832	Peaxi162Scf00376	825484	828234	-	2751	protein_coding	--	K17991: PXG; peroxygenase [EC:1.11.2.3]	--	--	--	--	Caleosin-related family protein
Peaxi162Scf00357g00012	8	0	2	131	56	28	3	67	4.276	7.15631e-06	0.000397347	up	Peaxi162Scf00357g00012	Peaxi162Scf00357	20427	29225	-	8799	protein_coding	--	--	--	--	--	--	terpene synthase 21
Peaxi162Scf00065g00033	3	3	0	66	45	21	2	41	4.28	3.15802e-06	0.000198401	up	Peaxi162Scf00065g00033	Peaxi162Scf00065	338685	340111	+	1427	protein_coding	--	--	--	--	--	--	conserved hypothetical protein
Peaxi162Scf00753g00440	17	5	10	109	104	521	11	220	4.28	6.84689e-10	1.37488e-07	up	Peaxi162Scf00753g00440	Peaxi162Scf00753	460119	461881	-	1763	protein_coding	--	--	--	--	--	--	endonuclease 2
Peaxi162Scf00363g00733	5	20	17	548	392	20	16	302	4.287	0.00054139	0.0132336	up	Peaxi162Scf00363g00733	Peaxi162Scf00363	760292	763854	-	3563	protein_coding	--	K18932: ZDHHC; palmitoyltransferase [EC:2.3.1.225]	--	--	--	--	DHHC-type zinc finger family protein
Peaxi162Scf00475g00117	0	2	4	106	13	20	2	44	4.289	0.00021428	0.0064482	up	Peaxi162Scf00475g00117	Peaxi162Scf00475	119125	120612	-	1488	protein_coding	--	--	--	--	--	--	uclacyanin 3
Peaxi162Scf00330g01221	1	4	7	215	25	46	4	89	4.335	5.80984e-06	0.000334666	up	Peaxi162Scf00330g01221	Peaxi162Scf00330	1301956	1305148	-	3193	protein_coding	--	K19882: NOTUM; O-palmitoleoyl-L-serine hydrolase [EC:3.1.1.98]	--	--	--	--	Pectinacetylesterase family protein
Peaxi162Scf00150g00062	3	3	6	170	47	66	4	88	4.337	4.59469e-09	7.53599e-07	up	Peaxi162Scf00150g00062	Peaxi162Scf00150	678155	679468	+	1314	protein_coding	--	K13065: E2.3.1.133, HCT; shikimate O-hydroxycinnamoyltransferase [EC:2.3.1.133]	--	--	--	--	HXXXD-type acyl-transferase family protein
Peaxi162Scf00697g00054	15	10	36	844	522	94	23	458	4.344	1.32795e-05	0.000674522	up	Peaxi162Scf00697g00054	Peaxi162Scf00697	551435	554724	+	3290	protein_coding	--	--	--	--	--	--	Histone superfamily protein
Peaxi162Scf00140g01012	0	6	6	139	118	32	4	90	4.348	4.87245e-07	4.12164e-05	up	Peaxi162Scf00140g01012	Peaxi162Scf00140	1006513	1010258	-	3746	protein_coding	--	K15400: HHT1; omega-hydroxypalmitate O-feruloyl transferase [EC:2.3.1.188]	--	--	--	--	HXXXD-type acyl-transferase family protein
Peaxi162Scf00037g01418	6	0	6	144	69	70	4	88	4.35	2.49889e-09	4.3726e-07	up	Peaxi162Scf00037g01418	Peaxi162Scf00037	1453112	1457084	-	3973	protein_coding	GO:0005829,cytosol; GO:0005634,nucleus; GO:0016787,hydrolase activity; GO:0009704,de-etiolation; GO:0009640,photomorphogenesis; GO:0080167,response to karrikin	--	--	ref|XP_009788536.1|	KAI2_ARATH,RecName: Full=Probable esterase KAI2; AltName: Full=Protein DWARF-14-like; Short=Protein D14-like; AltName: Full=Protein HYPOSENSITIVE TO LIGHT; AltName: Full=Protein KARRIKIN INSENSITIVE 2;	--	Epoxide hydrolase 3
Peaxi162Scf00784g00035	9	4	0	205	25	68	4	93	4.377	7.00291e-06	0.000392858	up	Peaxi162Scf00784g00035	Peaxi162Scf00784	302179	304532	-	2354	protein_coding	--	--	--	--	--	--	Late embryogenesis abundant (LEA) hydroxyproline-rich glycoprotein family
Peaxi162Scf00024g00157	2	3	0	40	62	20	2	38	4.417	4.07654e-06	0.000247425	up	Peaxi162Scf00024g00157	Peaxi162Scf00024	1496312	1501140	+	4829	protein_coding	GO:0005783,endoplasmic reticulum; GO:0005789,endoplasmic reticulum membrane; GO:0016021,integral component of membrane; GO:0005524,ATP binding; GO:0051740,ethylene binding; GO:0038199,ethylene receptor activity; GO:0046872,metal ion binding; GO:0000155,phosphorelay sensor kinase activity; GO:0004674,protein serine/threonine kinase activity; GO:0004872,NA; GO:0010105,negative regulation of ethylen…	--	--	ref|XP_019227687.1|	ETR2_ARATH,RecName: Full=Ethylene receptor 2; Short=AtETR2; EC=2.7.11.-; AltName: Full=Protein ETHYLENE RESPONSE 2; AltName: Full=Protein ETR2;	A0A1S4CIY3_TOBAC,RecName: Full=Ethylene receptor {ECO:0000256|PIRNR:PIRNR026389};	Ethylene receptor 2
Peaxi162Scf00938g00005	0	4	2	107	3	42	2	47	4.427	0.00051974	0.0128654	up	Peaxi162Scf00938g00005	Peaxi162Scf00938	11709	21291	-	9583	protein_coding	--	--	--	--	--	--	F-box protein PP2-B7
Peaxi162Scf00539g00713	5	0	0	53	14	54	2	37	4.434	0.000101639	0.00372666	up	Peaxi162Scf00539g00713	Peaxi162Scf00539	695301	696750	-	1450	protein_coding	--	K08235: E2.4.1.207; xyloglucan:xyloglucosyl transferase [EC:2.4.1.207]	--	--	--	--	xyloglucan endotransglucosylase/hydrolase 26
Peaxi162Scf00141g01428	4	4	1	134	26	63	3	69	4.441	1.42247e-07	1.47649e-05	up	Peaxi162Scf00141g01428	Peaxi162Scf00141	1504890	1506163	-	1274	protein_coding	--	--	--	--	--	--	Trihelix transcription factor GT-3a
Peaxi162Scf00023g02225	7	5	3	299	31	37	5	116	4.446	1.57152e-06	0.000111807	up	Peaxi162Scf00023g02225	Peaxi162Scf00023	2189219	2193710	+	4492	protein_coding	GO:0005634,nucleus; GO:0003700,DNA binding transcription factor activity; GO:0000978,RNA polymerase II proximal promoter sequence-specific DNA binding; GO:0044212,transcription regulatory region DNA binding; GO:0010055,atrichoblast differentiation; GO:0048527,lateral root development; GO:0000122,negative regulation of transcription by RNA polymerase II; GO:0043620,regulation of DNA-templated tran…	--	--	gb|OAY64995.1|	WRK75_ARATH,RecName: Full=Probable WRKY transcription factor 75; AltName: Full=WRKY DNA-binding protein 75;	A0A199UK83_ANACO,SubName: Full=Putative WRKY transcription factor 75 {ECO:0000313|EMBL:OAY64995.1};	WRKY DNA-binding protein 75
Peaxi162Scf00548g00113	0	1	2	40	6	33	1	24	4.463	0.00036431	0.00974461	up	Peaxi162Scf00548g00113	Peaxi162Scf00548	92983	93670	+	688	protein_coding	--	--	--	--	--	--	Unknown protein
Peaxi162Scf00231g00320	5	7	14	470	209	7	10	216	4.493	0.00107653	0.0217058	up	Peaxi162Scf00231g00320	Peaxi162Scf00231	294856	297028	+	2173	protein_coding	--	--	--	--	--	--	ROP guanine nucleotide exchange factor 5
Peaxi162Scf00164g00711	59	15	18	1832	268	196	32	723	4.506	5.07087e-05	0.00210333	up	Peaxi162Scf00164g00711	Peaxi162Scf00164	687785	688689	-	905	protein_coding	--	--	--	--	--	--	pop3 peptide [Arabidopsis thaliana]
Peaxi162Scf00046g00168	2	14	2	338	24	111	6	147	4.509	3.55767e-06	0.0002184	up	Peaxi162Scf00046g00168	Peaxi162Scf00046	1618452	1622228	-	3777	protein_coding	GO:0016491,oxidoreductase activity	--	--	--	DBR_TOBAC,RecName: Full=2-alkenal reductase (NADP(+)-dependent); EC=1.3.1.102 {ECO:0000269|PubMed:17945329, ECO:0000269|Ref.3, ECO:0000269|Ref.4}; AltName: Full=Alkenal double bound reductase; AltName: Full=Allylic alcohol dehydrogenase 1 {ECO:0000303|PubMed:11117876}; Short=allyl-ADH1 {ECO:0000303|PubMed:11117876}; AltName: Full=Flavin-free double bond reductase {ECO:0000303|Ref.4}; Short=NtDBR;…	--	Zinc-binding dehydrogenase family protein
Peaxi162Scf00945g00013	2	4	13	400	52	66	7	162	4.519	7.53297e-07	5.9287e-05	up	Peaxi162Scf00945g00013	Peaxi162Scf00945	28754	31052	-	2299	protein_coding	--	K14487: GH3; auxin responsive GH3 gene family	--	--	--	--	Auxin-responsive GH3 family protein
Peaxi162Scf00928g00125	12	1	4	273	84	82	6	137	4.528	4.4912e-09	7.42292e-07	up	Peaxi162Scf00928g00125	Peaxi162Scf00928	92358	93732	+	1375	protein_coding	--	--	--	--	--	--	Protein LURP-one-related 6
Peaxi162Scf00801g00078	1	2	0	40	13	28	1	25	4.548	6.28923e-05	0.00249318	up	Peaxi162Scf00801g00078	Peaxi162Scf00801	852652	855796	+	3145	protein_coding	--	--	--	--	--	--	conserved hypothetical protein
Peaxi162Scf00299g00345	2	0	0	20	6	29	1	17	4.587	0.00148279	0.0276632	up	Peaxi162Scf00299g00345	Peaxi162Scf00299	299686	301135	+	1450	protein_coding	--	--	--	--	--	--	basic helix-loop-helix (bHLH) DNA-binding superfamily protein
Peaxi162Scf00003g00113	0	2	3	58	26	59	2	44	4.588	3.18887e-07	2.91558e-05	up	Peaxi162Scf00003g00113	Peaxi162Scf00003	1151239	1158822	+	7584	protein_coding	GO:0005783,endoplasmic reticulum; GO:0005789,endoplasmic reticulum membrane; GO:0016021,integral component of membrane; GO:0005886,plasma membrane; GO:0102966,arachidoyl-CoA:1-dodecanol O-acyltransferase activity; GO:0004144,diacylglycerol O-acyltransferase activity; GO:0047196,long-chain-alcohol O-fatty-acyltransferase activity; GO:0103095,wax ester synthase activity; GO:0019432,triglyceride bio…	K15406: WSD1; wax-ester synthase / diacylglycerol O-acyltransferase [EC:2.3.1.75 2.3.1.20]	At5g53390	ref|XP_019189003.1|	WSD1_ARATH,RecName: Full=O-acyltransferase WSD1; AltName: Full=Diacylglycerol O-acyltransferase; Short=DGAT; EC=2.3.1.20; AltName: Full=Long-chain-alcohol O-fatty-acyltransferase; EC=2.3.1.75; AltName: Full=Wax synthase; Short=WS;	A0A2G3CX66_CAPCH,SubName: Full=Uncharacterized protein {ECO:0000313|EMBL:PHU23315.1};	O-acyltransferase (WSD1-like) family protein
Peaxi162Scf00076g00071	4	2	4	195	16	69	4	87	4.603	7.43679e-07	5.87452e-05	up	Peaxi162Scf00076g00071	Peaxi162Scf00076	721258	723410	+	2153	protein_coding	--	--	--	--	--	--	NAC domain protein,
Peaxi162Scf00194g00817	5	0	1	98	56	9	2	51	4.62	5.30022e-05	0.00217745	up	Peaxi162Scf00194g00817	Peaxi162Scf00194	788935	792890	-	3956	protein_coding	--	K00521: E1.16.1.7; ferric-chelate reductase [EC:1.16.1.7]	--	--	--	--	ferric reduction oxidase 6
Peaxi162Scf00472g00827	4	0	0	64	10	36	1	34	4.629	0.000184609	0.00575691	up	Peaxi162Scf00472g00827	Peaxi162Scf00472	896014	897376	-	1363	protein_coding	--	--	--	--	--	--	ABC transporter G family member 20
Peaxi162Scf00807g00004	1	2	0	57	8	20	1	26	4.635	0.000252486	0.00729154	up	Peaxi162Scf00807g00004	Peaxi162Scf00807	49986	51994	+	2009	protein_coding	--	--	--	--	--	--	WRKY DNA-binding protein 28
Peaxi162Scf00205g00812	2	2	0	81	28	5	1	36	4.675	0.00021485	0.00645632	up	Peaxi162Scf00205g00812	Peaxi162Scf00205	803978	817262	-	13285	protein_coding	--	--	--	--	--	--	--
Peaxi162Scf01007g00013	5	0	0	71	13	59	2	44	4.681	5.56007e-05	0.00225943	up	Peaxi162Scf01007g00013	Peaxi162Scf01007	81931	83208	+	1278	protein_coding	--	--	--	--	--	--	UPF0329 protein ECU01_0100/ECU01_1510/ECU08_0030, putative isoform 1
Peaxi162Scf00047g00221	2	0	0	24	6	29	1	18	4.692	0.00108279	0.0217429	up	Peaxi162Scf00047g00221	Peaxi162Scf00047	272122	274216	+	2095	protein_coding	GO:0005739,mitochondrion	--	--	--	LBD1_ARATH,RecName: Full=LOB domain-containing protein 1; AltName: Full=ASYMMETRIC LEAVES 2-like protein 8; Short=AS2-like protein 8;	--	LOB domain-containing protein 1
Peaxi162Scf00129g00232	3	0	0	40	4	44	1	27	4.703	0.000794381	0.0174164	up	Peaxi162Scf00129g00232	Peaxi162Scf00129	262439	263592	-	1154	protein_coding	--	--	--	--	--	--	Non-specific lipid-transfer protein A
Peaxi162Scf00011g00224	4	0	2	131	15	41	2	58	4.783	8.63051e-06	0.00046475	up	Peaxi162Scf00011g00224	Peaxi162Scf00011	2225029	2226589	-	1561	protein_coding	GO:0004364,glutathione transferase activity; GO:0009734,auxin-activated signaling pathway	K00799: GST, gst; glutathione S-transferase [EC:2.5.1.18]	At1g17180	ref|XP_009776045.1|	GSTXA_TOBAC,RecName: Full=Probable glutathione S-transferase parA; EC=2.5.1.18; AltName: Full=Auxin-regulated protein parA; AltName: Full=STR246C protein;	A0A1U7WP67_NICSY,SubName: Full=probable glutathione S-transferase parA {ECO:0000313|RefSeq:XP_009776045.1};	glutathione S-transferase TAU 25
Peaxi162Scf01164g00024	0	1	0	12	6	17	0	11	4.791	0.00222951	0.0367639	up	Peaxi162Scf01164g00024	Peaxi162Scf01164	250982	252214	+	1233	protein_coding	--	--	--	--	--	--	FASCICLIN-like arabinogalactan 1
Peaxi162Scf00357g00011	2	0	0	40	18	6	1	20	4.849	0.00101715	0.0208138	up	Peaxi162Scf00357g00011	Peaxi162Scf00357	77936	80296	-	2361	protein_coding	--	K14182: HVS; vetispiradiene synthase [EC:4.2.3.21]	--	--	--	--	terpene synthase 21
Peaxi162Scf00683g00024	0	0	3	41	38	25	1	32	4.871	7.24664e-06	0.000401292	up	Peaxi162Scf00683g00024	Peaxi162Scf00683	54040	57444	+	3405	protein_coding	--	--	--	--	--	--	Core-2/I-branching beta-1,6-N-acetylglucosaminyltransferase family protein
Peaxi162Scf00993g00334	5	0	2	155	30	53	2	74	4.912	2.94209e-07	2.72473e-05	up	Peaxi162Scf00993g00334	Peaxi162Scf00993	468563	470807	-	2245	protein_coding	--	--	--	--	--	--	PATATIN-like protein 4
Peaxi162Scf00136g01915	1	0	0	17	4	17	0	12	4.916	0.00227134	0.037225	up	Peaxi162Scf00136g01915	Peaxi162Scf00136	1980783	1984860	-	4078	protein_coding	--	--	--	--	--	--	Unknown protein
Peaxi162Scf00424g00042	6	7	3	391	52	107	6	172	4.917	4.36287e-10	8.92767e-08	up	Peaxi162Scf00424g00042	Peaxi162Scf00424	390211	390840	-	630	protein_coding	--	--	--	--	--	--	Ethylene-responsive transcription factor 1B
Peaxi162Scf00232g01124	5	2	0	192	5	38	2	74	4.936	8.52212e-05	0.00319557	up	Peaxi162Scf00232g01124	Peaxi162Scf00232	1236212	1238245	+	2034	protein_coding	--	K11778: DHDDS, RER2, SRT1; ditrans,polycis-polyprenyl diphosphate synthase [EC:2.5.1.87]	--	--	--	--	cis-prenyl transferase 9 [Solanum habrochaites]
Peaxi162Scf00153g01841	86	29	16	3395	160	892	45	1390	4.951	4.02724e-05	0.00173754	up	Peaxi162Scf00153g01841	Peaxi162Scf00153	1938062	1938814	-	753	protein_coding	--	--	--	--	--	--	Major pollen allergen Bet v 1-M/N
Peaxi162Scf00978g00116	5	0	6	92	86	231	4	124	4.968	7.18513e-12	2.30418e-09	up	Peaxi162Scf00978g00116	Peaxi162Scf00978	147922	151373	-	3452	protein_coding	--	--	--	--	--	--	Bifunctional inhibitor/lipid-transfer protein/seed storage 2S albumin superfamily protein
Peaxi162Scf00130g00326	18	6	12	895	124	292	13	409	4.999	3.05912e-13	1.36934e-10	up	Peaxi162Scf00130g00326	Peaxi162Scf00130	355067	357269	-	2203	protein_coding	--	K09419: HSFF; heat shock transcription factor, other eukaryote	--	--	--	--	Heat stress transcription factor B-3
Peaxi162Scf00502g00825	24	4	11	645	590	178	14	441	5.007	3.17907e-16	3.41527e-13	up	Peaxi162Scf00502g00825	Peaxi162Scf00502	854718	856403	-	1686	protein_coding	--	--	--	--	--	--	S-adenosyl-L-methionine-dependent methyltransferases superfamily protein
Peaxi162Scf00041g00319	0	0	1	6	26	9	0	13	5.033	0.0017149	0.0307053	up	Peaxi162Scf00041g00319	Peaxi162Scf00041	368181	371070	-	2890	protein_coding	GO:0048046,apoplast; GO:0005618,cell wall; GO:0009507,chloroplast; GO:0009505,plant-type cell wall; GO:0009506,plasmodesma; GO:0005578,proteinaceous extracellular matrix; GO:0004553,hydrolase activity, hydrolyzing O-glycosyl compounds; GO:0005975,carbohydrate metabolic process	K15920: XYL4; xylan 1,4-beta-xylosidase [EC:3.2.1.37]	--	--	BXL7_ARATH,RecName: Full=Probable beta-D-xylosidase 7; Short=AtBXL7; EC=3.2.1.-; Flags: Precursor;	--	beta-xylosidase 3
Peaxi162Scf00102g01633	1	0	0	30	5	6	0	13	5.057	0.00277471	0.0431698	up	Peaxi162Scf00102g01633	Peaxi162Scf00102	1648705	1650242	+	1538	protein_coding	--	K13426: WRKY29; WRKY transcription factor 29	--	--	--	--	WRKY DNA-binding protein 27
Peaxi162Scf00919g00022	0	1	0	6	23	13	0	13	5.061	0.00119572	0.0234872	up	Peaxi162Scf00919g00022	Peaxi162Scf00919	221305	222132	+	828	protein_coding	--	--	--	--	--	--	Polygalacturonase [Morus notabilis]
Peaxi162Scf00564g00516	11	7	11	760	299	56	11	351	5.074	3.44203e-11	8.80422e-09	up	Peaxi162Scf00564g00516	Peaxi162Scf00564	556740	557942	-	1203	protein_coding	--	--	--	--	--	--	tropinone reductase
Peaxi162Scf00809g00410	0	3	7	161	216	26	4	126	5.076	1.23095e-07	1.30932e-05	up	Peaxi162Scf00809g00410	Peaxi162Scf00809	414472	415890	+	1419	protein_coding	--	--	--	--	--	--	conserved hypothetical protein
Peaxi162Scf00610g00021	0	2	0	58	5	17	1	25	5.119	0.000774969	0.0170779	up	Peaxi162Scf00610g00021	Peaxi162Scf00610	224715	226004	-	1290	protein_coding	--	K20769: CYP94A5; fatty acid omega-hydroxylase [EC:1.14.-.-]	--	--	--	--	Cytochrome P450 superfamily protein
Peaxi162Scf03779g00021	0	0	2	41	9	34	1	26	5.135	0.00015942	0.0051354	up	Peaxi162Scf03779g00021	Peaxi162Scf03779	53267	56244	-	2978	protein_coding	--	--	--	--	--	--	Encodes a protein wh whose expression is responsive to nematode infection, putative [Theobroma cacao]
Peaxi162Scf00089g00045	31	23	41	1187	1294	1460	34	1208	5.142	1.74857e-98	3.75698e-94	up	Peaxi162Scf00089g00045	Peaxi162Scf00089	459076	463882	-	4807	protein_coding	--	K10526: OPCL1; OPC-8:0 CoA ligase 1 [EC:6.2.1.-]	--	--	--	--	4-coumarate:CoA ligase 2
Peaxi162Scf00148g00093	2	0	5	67	69	162	3	90	5.151	8.09153e-11	1.85336e-08	up	Peaxi162Scf00148g00093	Peaxi162Scf00148	937544	940880	+	3337	protein_coding	--	K00430: E1.11.1.7; peroxidase [EC:1.11.1.7]	--	--	--	--	Peroxidase superfamily protein
Peaxi162Scf00875g00019	249	143	86	14483	1355	3533	167	6061	5.183	2.09279e-07	2.0164e-05	up	Peaxi162Scf00875g00019	Peaxi162Scf00875	88872	90720	+	1849	protein_coding	--	K20547: CHIB; basic endochitinase B [EC:3.2.1.14]	--	--	--	--	Endochitinase A
Peaxi162Scf00164g00613	2	0	0	71	4	7	1	26	5.229	0.00168259	0.0302528	up	Peaxi162Scf00164g00613	Peaxi162Scf00164	664095	664945	-	851	protein_coding	--	--	--	--	--	--	pop3 peptide [Arabidopsis thaliana]
Peaxi162Scf00285g00931	2	0	2	104	11	60	1	54	5.238	3.18529e-06	0.000199531	up	Peaxi162Scf00285g00931	Peaxi162Scf00285	957390	960426	+	3037	protein_coding	--	K06911: K06911; uncharacterized protein	--	--	--	--	pirin
Peaxi162Scf00007g00923	0	0	0	9	5	11	0	8	5.271	0.0025534	0.0407898	up	Peaxi162Scf00007g00923	Peaxi162Scf00007	897308	899874	+	2567	protein_coding	GO:0031225,anchored component of membrane; GO:0046658,anchored component of plasma membrane; GO:0005886,plasma membrane; GO:0009506,plasmodesma	--	At1g61900	ref|XP_016433034.1|	UGPI6_ARATH,RecName: Full=Uncharacterized GPI-anchored protein At1g61900; Flags: Precursor;	A0A1S3WZH0_TOBAC,SubName: Full=uncharacterized GPI-anchored protein At1g61900-like isoform X1 {ECO:0000313|RefSeq:XP_016433034.1};	conserved hypothetical protein
Peaxi162Scf00362g00832	2	0	0	69	9	9	1	27	5.302	0.000566576	0.0136934	up	Peaxi162Scf00362g00832	Peaxi162Scf00362	852787	855781	+	2995	protein_coding	--	--	--	--	--	--	Major facilitator superfamily protein
Peaxi162Scf00786g00454	2	2	0	104	17	65	1	57	5.345	4.07238e-07	3.57139e-05	up	Peaxi162Scf00786g00454	Peaxi162Scf00786	498097	501580	-	3484	protein_coding	--	--	--	--	--	--	alpha/beta-Hydrolases superfamily protein
Peaxi162Scf00115g00125	0	0	0	10	11	5	0	8	5.347	0.00209641	0.0352453	up	Peaxi162Scf00115g00125	Peaxi162Scf00115	1273040	1273473	-	434	protein_coding	--	--	--	--	--	--	kiwellin [Actinidia deliciosa]
Peaxi162Scf01276g00040	2	0	0	33	4	59	1	29	5.387	0.000317546	0.00879227	up	Peaxi162Scf01276g00040	Peaxi162Scf01276	14522	16905	+	2384	protein_coding	--	--	--	--	--	--	Cytochrome P450 superfamily protein
Peaxi162Scf00209g00838	27	25	36	1447	930	2031	32	1345	5.403	5.20581e-57	5.59261e-53	up	Peaxi162Scf00209g00838	Peaxi162Scf00209	792616	795833	+	3218	protein_coding	--	--	--	--	--	--	thioredoxin 2
Peaxi162Scf00498g00034	0	0	0	11	5	12	0	9	5.437	0.00150624	0.0279474	up	Peaxi162Scf00498g00034	Peaxi162Scf00498	81308	83014	+	1707	protein_coding	--	K01762: ACS; 1-aminocyclopropane-1-carboxylate synthase [EC:4.4.1.14]	--	--	--	--	1-aminocyclopropane-1-carboxylate synthase 11
Peaxi162Scf00451g00610	0	0	1	27	20	7	0	17	5.448	0.000337117	0.00919748	up	Peaxi162Scf00451g00610	Peaxi162Scf00451	629288	631272	+	1985	protein_coding	--	--	--	--	--	--	Werner Syndrome-like exonuclease [Morus notabilis]
Peaxi162Scf00160g00713	0	0	2	59	34	10	1	32	5.455	6.64961e-05	0.00261233	up	Peaxi162Scf00160g00713	Peaxi162Scf00160	753874	755506	+	1633	protein_coding	--	K16298: SCPL-IV; serine carboxypeptidase-like clade IV [EC:3.4.16.-]	--	--	--	--	serine carboxypeptidase-like 48
Peaxi162Scf00196g00325	0	0	2	87	12	6	1	33	5.479	0.000455319	0.0115094	up	Peaxi162Scf00196g00325	Peaxi162Scf00196	368479	383309	-	14831	protein_coding	--	--	--	--	--	--	Rhamnogalacturonate lyase family protein
Peaxi162Scf00175g00101	0	0	3	53	47	59	1	49	5.484	2.2452e-08	3.05319e-06	up	Peaxi162Scf00175g00101	Peaxi162Scf00175	1025515	1025931	+	417	protein_coding	--	--	--	--	--	--	--
Peaxi162Scf00227g00915	2	1	2	210	21	28	2	82	5.505	6.27283e-07	5.04787e-05	up	Peaxi162Scf00227g00915	Peaxi162Scf00227	935285	936266	-	982	protein_coding	--	--	--	--	--	--	SWIM zinc finger family protein / mitogen-activated protein kinase kinase kinase (MAPKKK)-related
Peaxi162Scf00042g00077	0	0	0	17	6	6	0	9	5.509	0.00164997	0.0299167	up	Peaxi162Scf00042g00077	Peaxi162Scf00042	694177	697062	-	2886	protein_coding	GO:0005737,cytoplasm; GO:0005634,nucleus; GO:0003700,DNA binding transcription factor activity; GO:0043565,sequence-specific DNA binding; GO:0044212,transcription regulatory region DNA binding; GO:0009793,embryo development ending in seed dormancy; GO:0008284,positive regulation of cell proliferation; GO:0010075,regulation of meristem growth; GO:0006351,transcription, DNA-templated	K09326: OTX1; homeobox protein OTX1	--	--	WOX9_ARATH,RecName: Full=WUSCHEL-related homeobox 9 {ECO:0000303|PubMed:14711878}; AltName: Full=Protein STIMPY {ECO:0000303|PubMed:15753038};	--	WUSCHEL related homeobox 8
Peaxi162Scf00016g01228	0	0	1	46	9	5	0	19	5.612	0.000732659	0.0163978	up	Peaxi162Scf00016g01228	Peaxi162Scf00016	1192484	1206833	-	14350	protein_coding	GO:0102895,colneleate synthase activity; GO:0020037,heme binding; GO:0005506,iron ion binding; GO:0004497,monooxygenase activity; GO:0016705,oxidoreductase activity, acting on paired donors, with incorporation or reduction of molecular oxygen	--	At5g42650	gb|PHT64426.1|	DES_CAPAN,RecName: Full=9-divinyl ether synthase; Short=StDES; EC=4.2.1.121; AltName: Full=Colneleate synthase; AltName: Full=Cytochrome P450 74D4;	A0A1U8DZV9_CAPAN,SubName: Full=9-divinyl ether synthase {ECO:0000313|EMBL:PHT64426.1};	allene oxide synthase
Peaxi162Scf00007g01617	6	2	0	329	38	69	3	137	5.629	2.40574e-08	3.25093e-06	up	Peaxi162Scf00007g01617	Peaxi162Scf00007	1591115	1593543	+	2429	protein_coding	GO:0009507,chloroplast; GO:0005737,cytoplasm; GO:0010279,indole-3-acetic acid amido synthetase activity; GO:0010252,auxin homeostasis; GO:0009734,auxin-activated signaling pathway; GO:0009733,response to auxin; GO:0009826,unidimensional cell growth	K14487: GH3; auxin responsive GH3 gene family	At5g54510	ref|XP_009621450.1|	GH36_ARATH,RecName: Full=Indole-3-acetic acid-amido synthetase GH3.6; EC=6.3.2.-; AltName: Full=Auxin-responsive GH3-like protein 6; Short=AtGH3-6; AltName: Full=Protein DWARF IN LIGHT 1; Short=DFL-1;	A0A1S4CC15_TOBAC,SubName: Full=indole-3-acetic acid-amido synthetase GH3.6-like {ECO:0000313|RefSeq:XP_016498680.1};	Auxin-responsive GH3 family protein
Peaxi162Scf00073g01827	3	0	1	162	25	39	1	70	5.649	3.85387e-07	3.43586e-05	up	Peaxi162Scf00073g01827	Peaxi162Scf00073	1867192	1869067	-	1876	protein_coding	--	--	--	--	--	--	Nucleotide-diphospho-sugar transferase family protein
Peaxi162Scf00173g00824	0	3	4	227	145	51	3	132	5.687	2.20579e-11	6.07612e-09	up	Peaxi162Scf00173g00824	Peaxi162Scf00173	786108	796993	+	10886	protein_coding	--	--	--	--	--	--	Major facilitator superfamily protein
Peaxi162Scf00188g00072	0	0	0	25	2	6	0	10	5.704	0.00293134	0.0449065	up	Peaxi162Scf00188g00072	Peaxi162Scf00188	710227	711426	+	1200	protein_coding	--	K13065: E2.3.1.133, HCT; shikimate O-hydroxycinnamoyltransferase [EC:2.3.1.133]	--	--	--	--	HXXXD-type acyl-transferase family protein
Peaxi162Scf01050g00224	2	2	2	302	27	36	2	115	5.738	6.07956e-08	7.21687e-06	up	Peaxi162Scf01050g00224	Peaxi162Scf01050	190785	192881	-	2097	protein_coding	--	K16292: CEP, CYSEP; KDEL-tailed cysteine endopeptidase [EC:3.4.22.-]	--	--	--	--	Cysteine proteinases superfamily protein
Peaxi162Scf00241g00032	0	0	0	8	9	18	0	11	5.747	0.000405384	0.0105728	up	Peaxi162Scf00241g00032	Peaxi162Scf00241	307921	312723	+	4803	protein_coding	--	--	--	--	--	--	Bifunctional inhibitor/lipid-transfer protein/seed storage 2S albumin superfamily protein
Peaxi162Scf00244g00086	0	0	0	24	7	3	0	11	5.752	0.00170688	0.0305872	up	Peaxi162Scf00244g00086	Peaxi162Scf00244	822045	823403	-	1359	protein_coding	--	--	--	--	--	--	UDP-glucose:glucosyltransferase [Lycium barbarum]
Peaxi162Scf00005g00318	18	33	20	3552	191	717	26	1399	5.772	2.53577e-07	2.41078e-05	up	Peaxi162Scf00005g00318	Peaxi162Scf00005	3132656	3137719	+	5064	protein_coding	GO:0005829,cytosol; GO:0009505,plant-type cell wall; GO:0009506,plasmodesma; GO:0020037,heme binding; GO:0046872,metal ion binding; GO:0004601,peroxidase activity; GO:0050832,defense response to fungus; GO:0042744,hydrogen peroxide catabolic process; GO:0009664,plant-type cell wall organization; GO:0006979,response to oxidative stress; GO:0048511,rhythmic process	K00430: E1.11.1.7; peroxidase [EC:1.11.1.7]	At2g37130	ref|XP_016471313.1|	PER21_ARATH,RecName: Full=Peroxidase 21; Short=Atperox P21; EC=1.11.1.7; AltName: Full=ATP2a/ATP2b; AltName: Full=PRXR5; Flags: Precursor;	A0A1S4A3U5_TOBAC,RecName: Full=Peroxidase {ECO:0000256|RuleBase:RU362060, ECO:0000256|SAAS:SAAS00709852}; EC=1.11.1.7 {ECO:0000256|RuleBase:RU362060, ECO:0000256|SAAS:SAAS00709852};	Peroxidase superfamily protein
Peaxi162Scf00366g00819	0	0	0	24	4	7	0	11	5.785	0.00119233	0.02346	up	Peaxi162Scf00366g00819	Peaxi162Scf00366	848207	853316	-	5110	protein_coding	--	--	--	--	--	--	Phosphatidic acid phosphatase (PAP2) family protein
Peaxi162Scf00252g00712	3	2	7	203	122	480	4	244	5.803	1.28467e-17	1.53346e-14	up	Peaxi162Scf00252g00712	Peaxi162Scf00252	770688	773227	+	2540	protein_coding	--	K01176: AMY, amyA, malS; alpha-amylase [EC:3.2.1.1]	--	--	--	--	alpha amylase
Peaxi162Scf00281g00003	0	0	0	12	12	12	0	11	5.804	0.000202698	0.00622166	up	Peaxi162Scf00281g00003	Peaxi162Scf00281	78106	79416	+	1311	protein_coding	--	K01381: PEP4; saccharopepsin [EC:3.4.23.25]	--	--	--	--	Eukaryotic aspartyl protease family protein
Peaxi162Scf00900g00110	0	2	0	109	8	13	1	41	5.832	0.000154022	0.00502172	up	Peaxi162Scf00900g00110	Peaxi162Scf00900	95202	96797	+	1596	protein_coding	--	--	--	--	--	--	Eukaryotic aspartyl protease family protein
Peaxi162Scf00083g00156	10	2	2	416	82	416	5	280	5.842	4.13889e-15	3.17601e-12	up	Peaxi162Scf00083g00156	Peaxi162Scf00083	1498063	1502444	-	4382	protein_coding	--	K09755: CYP84A, F5H; ferulate-5-hydroxylase [EC:1.14.-.-]	--	--	--	--	Cytochrome P450 superfamily protein
Peaxi162Scf00252g00081	2	2	0	57	35	185	1	83	5.881	6.8406e-09	1.07283e-06	up	Peaxi162Scf00252g00081	Peaxi162Scf00252	789775	795775	+	6001	protein_coding	--	--	--	--	--	--	alpha amylase
Peaxi162Scf00505g00062	0	0	0	25	2	12	0	12	5.932	0.00114509	0.0226759	up	Peaxi162Scf00505g00062	Peaxi162Scf00505	646325	647458	-	1134	protein_coding	--	K21026: AAE; acetylajmaline esterase [EC:3.1.1.80]	--	--	--	--	GDSL esterase/lipase
Peaxi162Scf00610g00011	0	0	0	20	11	8	0	12	5.935	0.000217902	0.00652066	up	Peaxi162Scf00610g00011	Peaxi162Scf00610	54403	55687	+	1285	protein_coding	--	--	--	--	--	--	Protein of unknown function (DUF506)
Peaxi162Scf00025g00291	2	1	3	136	45	258	2	133	5.943	4.75829e-12	1.69687e-09	up	Peaxi162Scf00025g00291	Peaxi162Scf00025	2895571	2897781	-	2211	protein_coding	GO:0005618,cell wall; GO:0005576,extracellular region; GO:0071555,cell wall organization; GO:0007275,multicellular organism development	--	--	ref|XP_019232847.1|	LRX2_ARATH,RecName: Full=Leucine-rich repeat extensin-like protein 2; Short=AtLRX2; Short=LRR/EXTENSIN2; AltName: Full=Cell wall hydroxyproline-rich glycoprotein; Flags: Precursor;	--	leucine-rich repeat/extensin 2
Peaxi162Scf00124g01738	0	0	0	27	10	2	0	12	5.953	0.00126131	0.0243772	up	Peaxi162Scf00124g01738	Peaxi162Scf00124	1734380	1738302	-	3923	protein_coding	--	--	--	--	--	--	F-box/FBD/LRR-repeat protein
Peaxi162Scf00304g01224	0	2	1	106	14	100	1	67	5.955	2.77261e-07	2.61282e-05	up	Peaxi162Scf00304g01224	Peaxi162Scf00304	1235687	1239275	-	3589	protein_coding	--	K04125: E1.14.11.13; gibberellin 2-oxidase [EC:1.14.11.13]	--	--	--	--	2-oxoglutarate (2OG) and Fe(II)-dependent oxygenase superfamily protein
Peaxi162Scf00942g00005	0	0	0	10	4	27	0	13	5.964	0.000539763	0.0132088	up	Peaxi162Scf00942g00005	Peaxi162Scf00942	60624	67863	+	7240	protein_coding	--	--	--	--	--	--	CAP (Cysteine-rich secretory proteins, Antigen 5, and Pathogenesis-related 1 protein) superfamily protein
Peaxi162Scf00111g00122	3	1	3	332	53	121	3	158	5.972	4.81752e-12	1.69687e-09	up	Peaxi162Scf00111g00122	Peaxi162Scf00111	173269	175387	-	2119	protein_coding	--	--	--	--	--	--	WRKY DNA-binding protein 28
Peaxi162Scf00548g00114	0	0	0	19	2	21	0	13	6.018	0.000743774	0.0165855	up	Peaxi162Scf00548g00114	Peaxi162Scf00548	100452	101103	+	652	protein_coding	--	--	--	--	--	--	Unknown protein
Peaxi162Scf00268g01427	0	0	0	2	28	12	0	13	6.021	0.000921317	0.0193126	up	Peaxi162Scf00268g01427	Peaxi162Scf00268	1470917	1471289	+	373	protein_coding	--	--	--	--	--	--	Unknown protein
Peaxi162Scf00451g00323	4	11	8	1316	114	392	8	569	6.085	7.70453e-09	1.19093e-06	up	Peaxi162Scf00451g00323	Peaxi162Scf00451	381161	382933	+	1773	protein_coding	--	--	--	--	--	--	Glucan endo-1,3-beta-glucosidase B
Peaxi162Scf00029g01512	2	0	0	73	26	58	1	48	6.097	5.47146e-07	4.5042e-05	up	Peaxi162Scf00029g01512	Peaxi162Scf00029	1506119	1513949	-	7831	protein_coding	--	--	--	ref|XP_015077878.1|	--	--	Pleckstrin homology (PH) and lipid-binding START domains-containing protein
Peaxi162Scf00178g01410	2	0	0	126	18	8	1	48	6.112	6.19016e-05	0.00246756	up	Peaxi162Scf00178g01410	Peaxi162Scf00178	1411941	1414123	+	2183	protein_coding	--	K00083: E1.1.1.195; cinnamyl-alcohol dehydrogenase [EC:1.1.1.195]	--	--	--	--	cinnamyl alcohol dehydrogenase 9
Peaxi162Scf00001g00352	3	0	0	180	31	18	1	72	6.12	3.05846e-06	0.000193277	up	Peaxi162Scf00001g00352	Peaxi162Scf00001	3502588	3503618	-	1031	protein_coding	GO:0005634,nucleus; GO:0003677,DNA binding; GO:0003700,DNA binding transcription factor activity; GO:0009873,ethylene-activated signaling pathway; GO:2000280,regulation of root development; GO:0034059,response to anoxia; GO:0006351,transcription, DNA-templated	K09286: EREBP; EREBP-like factor	At2g47520	gb|ADP37419.1|	ERF71_ARATH,RecName: Full=Ethylene-responsive transcription factor ERF071;	E3VVR3_PETHY,SubName: Full=Ethylene-responsive-element-binding factor 4 {ECO:0000313|EMBL:ADP37419.1};	Ethylene-responsive transcription factor 1
Peaxi162Scf00803g00019	0	0	0	15	16	14	0	14	6.128	4.09852e-05	0.00176474	up	Peaxi162Scf00803g00019	Peaxi162Scf00803	3000	4574	-	1575	protein_coding	--	--	--	--	--	--	Unknown protein
Peaxi162Scf00207g01342	1	0	2	139	79	25	1	76	6.133	2.94428e-08	3.88104e-06	up	Peaxi162Scf00207g01342	Peaxi162Scf00207	1310895	1315499	+	4605	protein_coding	--	K03787: surE; 5'-nucleotidase [EC:3.1.3.5]	--	--	--	--	5'-nucleotidase SurE
Peaxi162Scf00268g00024	11	16	15	2807	254	414	15	1092	6.166	5.68984e-09	9.05569e-07	up	Peaxi162Scf00268g00024	Peaxi162Scf00268	208389	209425	-	1037	protein_coding	--	--	--	--	--	--	--
Peaxi162Scf00057g00144	2	0	0	106	13	43	1	50	6.17	6.36548e-06	0.000359918	up	Peaxi162Scf00057g00144	Peaxi162Scf00057	186235	188344	-	2110	protein_coding	GO:0016021,integral component of membrane; GO:0005886,plasma membrane; GO:0055085,transmembrane transport	--	--	--	LSI3_ORYSJ,RecName: Full=Silicon efflux transporter LSI3 {ECO:0000303|PubMed:26283388}; AltName: Full=Low silicon protein 3 {ECO:0000303|PubMed:26283388};	--	silicon efflux transporter CmLsi2-2 [Cucurbita moschata]
Peaxi162Scf00391g00074	0	0	0	38	2	6	0	14	6.189	0.00113701	0.0225367	up	Peaxi162Scf00391g00074	Peaxi162Scf00391	753054	753305	-	252	protein_coding	--	--	--	--	--	--	--
Peaxi162Scf00045g00203	2	0	0	128	12	27	1	52	6.231	1.47692e-05	0.000737979	up	Peaxi162Scf00045g00203	Peaxi162Scf00045	2014151	2014351	+	201	protein_coding	GO:0005737,cytoplasm; GO:0008080,N-acetyltransferase activity; GO:0050366,tyramine N-feruloyltransferase activity	K22246: THT; tyramine N-feruloyltransferase [EC:2.3.1.110]	--	--	THT11_TOBAC,RecName: Full=Tyramine N-feruloyltransferase 4/11; EC=2.3.1.110; AltName: Full=Hydroxycinnamoyl-CoA: tyramine N-hydroxycinnamoyltransferase;	--	tyramine hydroxycinnamoyl transferase [Solanum tuberosum]
Peaxi162Scf00147g01410	0	0	0	25	20	3	0	15	6.246	0.000266791	0.00760249	up	Peaxi162Scf00147g01410	Peaxi162Scf00147	1436059	1441502	+	5444	protein_coding	--	--	--	--	--	--	xanthine/uracil permease family protein [Solanum lycopersicum]
Peaxi162Scf00125g00216	0	0	0	34	12	2	0	15	6.254	0.0005827	0.0139513	up	Peaxi162Scf00125g00216	Peaxi162Scf00125	218354	228514	+	10161	protein_coding	--	--	--	--	--	--	Unknown protein
Peaxi162Scf00102g00518	0	0	0	32	9	9	0	16	6.299	0.000104195	0.00380737	up	Peaxi162Scf00102g00518	Peaxi162Scf00102	535239	535994	+	756	protein_coding	--	--	--	--	--	--	AT-hook motif nuclear-localized protein 22
Peaxi162Scf00821g00047	6	0	0	403	88	32	2	165	6.365	0.000901416	0.0190661	up	Peaxi162Scf00821g00047	Peaxi162Scf00821	474886	476640	+	1755	protein_coding	--	K00083: E1.1.1.195; cinnamyl-alcohol dehydrogenase [EC:1.1.1.195]	--	--	--	--	cinnamyl alcohol dehydrogenase 9
Peaxi162Scf00393g00062	0	0	0	45	4	4	0	17	6.399	0.000585655	0.0139971	up	Peaxi162Scf00393g00062	Peaxi162Scf00393	599078	599671	+	594	protein_coding	--	--	--	--	--	--	Unknown protein
Peaxi162Scf00409g00121	0	0	0	17	33	4	0	17	6.408	0.000129789	0.00446899	up	Peaxi162Scf00409g00121	Peaxi162Scf00409	150923	153243	-	2321	protein_coding	--	K14182: HVS; vetispiradiene synthase [EC:4.2.3.21]	--	--	--	--	terpene synthase 21
Peaxi162Scf00353g00023	0	0	0	17	34	5	0	17	6.459	8.10236e-05	0.00305953	up	Peaxi162Scf00353g00023	Peaxi162Scf00353	236993	237793	-	801	protein_coding	--	--	--	--	--	--	TGACG-sequence-specific DNA-binding protein TGA-2.1, putative
Peaxi162Scf00078g01219	125	37	47	14338	1034	5937	73	6620	6.508	2.80506e-10	5.90879e-08	up	Peaxi162Scf00078g01219	Peaxi162Scf00078	1213981	1215607	+	1627	protein_coding	--	K20547: CHIB; basic endochitinase B [EC:3.2.1.14]	--	--	--	--	Chitinase family protein
Peaxi162Scf01114g00012	0	0	0	18	16	26	0	18	6.533	5.31124e-06	0.000309261	up	Peaxi162Scf01114g00012	Peaxi162Scf01114	16779	18512	+	1734	protein_coding	--	--	--	--	--	--	Glucan endo-1,3-beta-glucosidase 12
Peaxi162Scf00384g00008	2	2	0	364	40	21	1	134	6.578	7.52407e-08	8.64504e-06	up	Peaxi162Scf00384g00008	Peaxi162Scf00384	43069	49953	+	6885	protein_coding	--	K07428: CYP4X; cytochrome P450 family 4 subfamily X [EC:1.14.14.1]	--	--	--	--	Cytochrome P450 superfamily protein
Peaxi162Scf00420g00140	0	0	2	72	22	141	1	71	6.606	2.04441e-07	1.99665e-05	up	Peaxi162Scf00420g00140	Peaxi162Scf00420	164653	166143	-	1491	protein_coding	--	K01728: pel; pectate lyase [EC:4.2.2.2]	--	--	--	--	Pectin lyase-like superfamily protein
Peaxi162Scf00060g00211	0	0	0	56	3	2	0	19	6.607	0.000828607	0.0179344	up	Peaxi162Scf00060g00211	Peaxi162Scf00060	274721	276121	-	1401	protein_coding	GO:0005634,nucleus; GO:0003700,DNA binding transcription factor activity; GO:0046872,metal ion binding; GO:0003676,nucleic acid binding; GO:0071289,cellular response to nickel ion; GO:2000280,regulation of root development; GO:0006355,regulation of transcription, DNA-templated; GO:0010200,response to chitin; GO:0006351,transcription, DNA-templated	--	--	--	ZAT11_ARATH,RecName: Full=Zinc finger protein ZAT11;	--	C2H2-type zinc finger family protein
Peaxi162Scf00951g00335	0	0	0	44	5	14	0	20	6.632	6.98947e-05	0.00271566	up	Peaxi162Scf00951g00335	Peaxi162Scf00951	471510	472364	-	855	protein_coding	--	--	--	--	--	--	elicitor-inducible protein EIG-J7 [Capsicum annuum]
Peaxi162Scf00357g00064	0	0	4	313	32	152	2	154	6.657	0.000115549	0.00412405	up	Peaxi162Scf00357g00064	Peaxi162Scf00357	614427	617484	+	3058	protein_coding	--	K17500: ILKAP; integrin-linked kinase-associated serine/threonine phosphatase 2C [EC:3.1.3.16]	--	--	--	--	nodulin MtN21 /EamA-like transporter family protein
Peaxi162Scf00565g00812	0	0	1	95	6	25	0	40	6.674	2.68196e-05	0.0012313	up	Peaxi162Scf00565g00812	Peaxi162Scf00565	923803	925716	+	1914	protein_coding	--	--	--	--	--	--	17.6 kDa class II heat shock protein
Peaxi162Scf00071g00131	1	4	4	779	48	268	3	341	6.69	5.13156e-08	6.26459e-06	up	Peaxi162Scf00071g00131	Peaxi162Scf00071	139408	141291	-	1884	protein_coding	--	--	--	--	--	--	germin-like protein 5
Peaxi162Scf00045g02038	0	0	0	43	14	10	0	21	6.724	1.71972e-05	0.000837864	up	Peaxi162Scf00045g02038	Peaxi162Scf00045	2028837	2031740	-	2904	protein_coding	GO:0004398,histidine decarboxylase activity; GO:0030170,pyridoxal phosphate binding; GO:0019752,carboxylic acid metabolic process	K22427: AADC; phenylalanine decarboxylase [EC:4.1.1.53]	--	--	DCHS_SOLLC,RecName: Full=Histidine decarboxylase; Short=HDC; EC=4.1.1.22; AltName: Full=TOM92;	--	Histidine decarboxylase
Peaxi162Scf00047g00524	0	0	0	43	20	5	0	21	6.751	3.55691e-05	0.00156286	up	Peaxi162Scf00047g00524	Peaxi162Scf00047	508246	509611	+	1366	protein_coding	GO:0005634,nucleus; GO:0003677,DNA binding; GO:0003700,DNA binding transcription factor activity; GO:0009873,ethylene-activated signaling pathway; GO:0006351,transcription, DNA-templated	--	--	--	ERF62_ARATH,RecName: Full=Ethylene-responsive transcription factor ERF062;	--	Ethylene-responsive transcription factor ERF062
Peaxi162Scf00362g00353	0	2	0	98	21	149	1	81	6.827	9.51154e-08	1.04803e-05	up	Peaxi162Scf00362g00353	Peaxi162Scf00362	342088	345359	+	3272	protein_coding	--	--	--	--	--	--	SKU5 similar 5
Peaxi162Scf00451g00625	14	12	2	1556	1715	300	10	1115	6.839	1.46943e-12	5.63788e-10	up	Peaxi162Scf00451g00625	Peaxi162Scf00451	599524	600870	-	1347	protein_coding	--	--	--	--	--	--	NAC domain protein,
Peaxi162Scf00845g00122	2	0	0	104	21	145	1	82	6.87	8.63723e-08	9.6656e-06	up	Peaxi162Scf00845g00122	Peaxi162Scf00845	164411	165802	+	1392	protein_coding	--	--	--	--	--	--	arabinogalactan-protein [Nicotiana alata]
Peaxi162Scf00107g01115	0	0	0	51	16	10	0	24	6.927	9.05119e-06	0.000482566	up	Peaxi162Scf00107g01115	Peaxi162Scf00107	1120812	1124263	+	3452	protein_coding	--	--	--	--	--	--	Tetratricopeptide repeat (TPR)-like superfamily protein
Peaxi162Scf00723g00041	0	0	0	39	30	11	0	25	6.976	2.32107e-06	0.000155846	up	Peaxi162Scf00723g00041	Peaxi162Scf00723	395313	399477	+	4165	protein_coding	--	--	--	--	--	--	Unknown protein
Peaxi162Scf00003g02832	0	0	0	40	4	38	0	25	6.987	1.62443e-05	0.000798685	up	Peaxi162Scf00003g02832	Peaxi162Scf00003	2857822	2858636	-	815	protein_coding	--	--	At3g19660	ref|XP_009614134.1|	--	A0A1S4CD88_TOBAC,SubName: Full=uncharacterized protein LOC107817716 {ECO:0000313|RefSeq:XP_016499071.1};	Unknown protein
Peaxi162Scf00183g00037	0	2	2	396	212	37	1	203	7.119	1.0812e-11	3.22649e-09	up	Peaxi162Scf00183g00037	Peaxi162Scf00183	338717	344543	+	5827	protein_coding	--	--	--	--	--	--	Unknown protein
Peaxi162Scf00071g00435	1	10	12	2942	245	667	9	1207	7.136	2.70786e-08	3.59142e-06	up	Peaxi162Scf00071g00435	Peaxi162Scf00071	402949	406726	+	3778	protein_coding	--	--	--	--	--	--	proteinase inhibitor precursor [Nicotiana alata]
Peaxi162Scf00263g01310	14	16	20	6075	805	2493	18	2912	7.327	2.2539e-18	3.0267e-15	up	Peaxi162Scf00263g01310	Peaxi162Scf00263	1306093	1307621	-	1529	protein_coding	--	--	--	--	--	--	Unknown protein
Peaxi162Scf00147g01415	0	0	0	82	20	1	0	33	7.361	6.59331e-05	0.00259934	up	Peaxi162Scf00147g01415	Peaxi162Scf00147	1458165	1459172	+	1008	protein_coding	--	K14611: SLC23A1_2, SVCT1_2; solute carrier family 23 (nucleobase transporter), member 1/2	--	--	--	--	Unknown protein
Peaxi162Scf02097g00017	1	2	3	1061	96	44	2	380	7.431	4.4553e-07	3.84444e-05	up	Peaxi162Scf02097g00017	Peaxi162Scf02097	27397	36599	-	9203	protein_coding	--	--	--	--	--	--	G-type lectin S-receptor-like serine/threonine-protein kinase
Peaxi162Scf00305g01119	0	0	0	45	12	60	0	36	7.493	2.56262e-07	2.42557e-05	up	Peaxi162Scf00305g01119	Peaxi162Scf00305	1124576	1125781	-	1206	protein_coding	--	--	--	--	--	--	--
Peaxi162Scf00017g00045	0	0	0	68	42	7	0	37	7.534	1.22201e-06	9.02275e-05	up	Peaxi162Scf00017g00045	Peaxi162Scf00017	437516	438152	+	637	protein_coding	GO:0005829,cytosol; GO:0009506,plasmodesma; GO:0005524,ATP binding; GO:0004674,protein serine/threonine kinase activity; GO:0004712,protein serine/threonine/tyrosine kinase activity; GO:0004713,protein tyrosine kinase activity; GO:0009789,positive regulation of abscisic acid-activated signaling pathway; GO:0046777,protein autophosphorylation; GO:0006468,protein phosphorylation; GO:0009737,respons…	K08832: SRPK3, STK23; serine/threonine-protein kinase SRPK3 [EC:2.7.11.1]	--	ref|XP_009601916.1|	YAK1_ARATH,RecName: Full=Dual specificity protein kinase YAK1 homolog {ECO:0000305}; Short=AtYAK1 {ECO:0000303|PubMed:26452715}; EC=2.7.12.1 {ECO:0000269|PubMed:26452715}; AltName: Full=Dual specificity tyrosine-phosphorylation-regulated kinase YAK1 {ECO:0000305};	A0A1S3YZT2_TOBAC,SubName: Full=SRSF protein kinase 1-like {ECO:0000313|RefSeq:XP_016457704.1};	Protein kinase superfamily protein
Peaxi162Scf00469g00010	0	0	0	79	8	32	0	37	7.545	1.22673e-06	9.02657e-05	up	Peaxi162Scf00469g00010	Peaxi162Scf00469	65026	67347	-	2322	protein_coding	--	--	--	--	--	--	conserved hypothetical protein
Peaxi162Scf00071g00049	1	3	6	1865	121	256	4	705	7.568	1.8372e-08	2.54672e-06	up	Peaxi162Scf00071g00049	Peaxi162Scf00071	399162	399505	+	344	protein_coding	--	--	--	--	--	--	proteinase inhibitor precursor [Nicotiana alata]
Peaxi162Scf00076g00074	14	0	0	2377	143	328	5	896	7.601	0.000850549	0.0183115	up	Peaxi162Scf00076g00074	Peaxi162Scf00076	783473	785071	-	1599	protein_coding	--	K22395: K22395; cinnamyl-alcohol dehydrogenase [EC:1.1.1.195]	--	--	--	--	FAD-binding Berberine family protein
Peaxi162Scf00549g00015	0	2	0	417	6	24	1	142	7.619	0.000909864	0.0191472	up	Peaxi162Scf00549g00015	Peaxi162Scf00549	63388	65831	+	2444	protein_coding	--	--	--	--	--	--	HXXXD-type acyl-transferase family protein
Peaxi162Scf00378g00215	0	2	2	835	65	28	1	294	7.631	1.27549e-05	0.000654059	up	Peaxi162Scf00378g00215	Peaxi162Scf00378	200510	201172	+	663	protein_coding	--	--	--	--	--	--	--
Peaxi162Scf00078g00825	0	0	0	68	4	60	0	41	7.675	1.85046e-06	0.000128274	up	Peaxi162Scf00078g00825	Peaxi162Scf00078	834003	836694	+	2692	protein_coding	--	--	--	--	--	--	Endoglucanase 9
Peaxi162Scf00032g00125	0	0	0	111	12	7	0	41	7.696	5.73605e-06	0.000331303	up	Peaxi162Scf00032g00125	Peaxi162Scf00032	1235970	1237899	+	1930	protein_coding	GO:0016021,integral component of membrane; GO:0020037,heme binding; GO:0005506,iron ion binding; GO:0004497,monooxygenase activity; GO:0016705,oxidoreductase activity, acting on paired donors, with incorporation or reduction of molecular oxygen	K00512: CYP17A; steroid 17alpha-monooxygenase / 17alpha-hydroxyprogesterone deacetylase [EC:1.14.14.19 1.14.14.32]	--	ref|XP_016462479.1|	C7D55_HYOMU,RecName: Full=Premnaspirodiene oxygenase; Short=HPO; EC=1.14.13.121; AltName: Full=Cytochrome P450 71D55;	--	cytochrome P450, family 71, subfamily B, polypeptide 35
Peaxi162Scf00420g00451	0	0	0	86	12	39	0	42	7.746	2.06855e-07	2.01108e-05	up	Peaxi162Scf00420g00451	Peaxi162Scf00420	483675	486821	+	3147	protein_coding	--	K01052: LIPA; lysosomal acid lipase/cholesteryl ester hydrolase [EC:3.1.1.13]	--	--	--	--	lipase 1
Peaxi162Scf00096g01846	0	0	0	107	19	15	0	44	7.805	5.13541e-07	4.27672e-05	up	Peaxi162Scf00096g01846	Peaxi162Scf00096	1788318	1790072	-	1755	protein_coding	--	K01762: ACS; 1-aminocyclopropane-1-carboxylate synthase [EC:4.4.1.14]	--	--	--	--	1-aminocyclopropane-1-carboxylate synthase 9
Peaxi162Scf00763g00035	0	0	0	43	26	82	0	46	7.855	8.36357e-09	1.28357e-06	up	Peaxi162Scf00763g00035	Peaxi162Scf00763	338585	339430	-	846	protein_coding	--	--	--	--	--	--	conserved hypothetical protein
Peaxi162Scf00325g00711	10	10	21	8269	985	2181	15	3574	7.892	7.94216e-16	7.11022e-13	up	Peaxi162Scf00325g00711	Peaxi162Scf00325	715288	715955	-	668	protein_coding	--	--	--	--	--	--	Unknown protein
Peaxi162Scf00248g00095	0	0	0	102	40	19	0	50	7.992	3.37533e-08	4.36882e-06	up	Peaxi162Scf00248g00095	Peaxi162Scf00248	982766	989199	+	6434	protein_coding	--	--	--	--	--	--	ABC transporter family protein
Peaxi162Scf00039g00054	0	0	0	112	14	36	0	51	7.995	1.02552e-07	1.11427e-05	up	Peaxi162Scf00039g00054	Peaxi162Scf00039	543199	545118	-	1920	protein_coding	GO:0005829,cytosol; GO:0012505,endomembrane system; GO:0000145,exocyst; GO:0016020,membrane; GO:0005634,nucleus; GO:0045335,phagocytic vesicle; GO:0031982,vesicle; GO:0006952,defense response; GO:0006887,exocytosis; GO:1900426,positive regulation of defense response to bacterium; GO:0009617,response to bacterium; GO:0009620,response to fungus; GO:0002237,response to molecule of bacterial origin	K07195: EXOC7, EXO70; exocyst complex component 7	--	--	E70H1_ARATH,RecName: Full=Exocyst complex component EXO70H1 {ECO:0000303|PubMed:16942608}; Short=AtExo70h1 {ECO:0000303|PubMed:16942608}; AltName: Full=Exocyst subunit Exo70 family protein H1 {ECO:0000303|PubMed:16942608};	--	exocyst subunit exo70 family protein H4
Peaxi162Scf00016g01036	0	1	0	203	10	108	0	99	8.009	1.02684e-07	1.11427e-05	up	Peaxi162Scf00016g01036	Peaxi162Scf00016	1041396	1047996	+	6601	protein_coding	GO:0016021,integral component of membrane; GO:0005774,vacuolar membrane; GO:0015297,antiporter activity; GO:0015238,drug transmembrane transporter activity; GO:0006855,drug transmembrane transport	--	At1g47530	gb|PIA51717.1|	DTX33_ARATH,RecName: Full=Protein DETOXIFICATION 33 {ECO:0000303|PubMed:11739388}; Short=AtDTX33 {ECO:0000303|PubMed:11739388}; AltName: Full=Multidrug and toxic compound extrusion protein 33 {ECO:0000305}; Short=MATE protein 33 {ECO:0000305};	A0A2G5E844_AQUCA,RecName: Full=Protein DETOXIFICATION {ECO:0000256|RuleBase:RU004914}; AltName: Full=Multidrug and toxic compound extrusion protein {ECO:0000256|RuleBase:RU004914};	MATE efflux family protein
Peaxi162Scf00291g00054	0	0	0	109	52	9	0	53	8.076	1.4169e-07	1.47649e-05	up	Peaxi162Scf00291g00054	Peaxi162Scf00291	496285	498429	-	2145	protein_coding	--	--	--	--	--	--	purine permease 10
Peaxi162Scf00985g00422	6	0	5	2333	157	984	4	1079	8.103	1.10038e-08	1.61937e-06	up	Peaxi162Scf00985g00422	Peaxi162Scf00985	499795	504331	-	4537	protein_coding	--	K00430: E1.11.1.7; peroxidase [EC:1.11.1.7]	--	--	--	--	Peroxidase superfamily protein
Peaxi162Scf00159g00096	0	0	0	99	83	20	0	63	8.316	3.66629e-09	6.25189e-07	up	Peaxi162Scf00159g00096	Peaxi162Scf00159	958708	965444	+	6737	protein_coding	--	--	--	--	--	--	Unknown protein
Peaxi162Scf00714g00014	0	0	0	197	9	22	0	72	8.504	0.000211978	0.00642393	up	Peaxi162Scf00714g00014	Peaxi162Scf00714	145107	145862	+	756	protein_coding	--	--	--	--	--	--	Pathogenesis-related thaumatin superfamily protein
Peaxi162Scf61242g00001	0	0	0	179	12	43	0	73	8.531	3.78458e-08	4.86919e-06	up	Peaxi162Scf61242g00001	Peaxi162Scf61242	1	735	-	735	protein_coding	--	--	--	--	--	--	Glucan endo-1,3-beta-glucosidase, basic isoform 2
Peaxi162Scf00161g00067	0	0	0	223	25	1	0	79	8.639	0.00256739	0.0408998	up	Peaxi162Scf00161g00067	Peaxi162Scf00161	650265	652100	-	1836	protein_coding	--	--	--	--	--	--	Phosphorylase superfamily protein
Peaxi162Scf00294g01311	0	0	0	226	8	39	0	85	8.759	0.000119474	0.00422904	up	Peaxi162Scf00294g01311	Peaxi162Scf00294	1413175	1416778	+	3604	protein_coding	--	--	--	--	--	--	WRKY family transcription factor
Peaxi162Scf00615g00311	0	0	0	262	8	19	0	91	8.85	0.00036464	0.00974461	up	Peaxi162Scf00615g00311	Peaxi162Scf00615	294846	297906	+	3061	protein_coding	--	--	--	--	--	--	D-arabinono-1,4-lactone oxidase family protein
Peaxi162Scf00263g10122	9	11	18	9535	2190	10650	14	6836	8.943	3.39536e-32	1.21588e-28	up	Peaxi162Scf00263g10122	Peaxi162Scf00263	1273731	1274957	+	1227	protein_coding	--	--	--	--	--	--	Unknown protein
Peaxi162Scf00391g00729	6	6	4	7541	489	1200	6	2901	8.992	1.22272e-14	7.5061e-12	up	Peaxi162Scf00391g00729	Peaxi162Scf00391	730445	731104	+	660	protein_coding	--	--	--	--	--	--	Unknown protein
Peaxi162Scf00067g00107	0	0	1	544	29	82	0	206	9.061	2.33984e-06	0.000156616	up	Peaxi162Scf00067g00107	Peaxi162Scf00067	995051	996843	+	1793	protein_coding	--	K15382: SLC50A, SWEET; solute carrier family 50 (sugar transporter)	--	--	--	--	Bidirectional sugar transporter N3
Peaxi162Scf00160g01641	0	0	2	1055	49	183	1	404	9.067	2.51139e-06	0.000167058	up	Peaxi162Scf00160g01641	Peaxi162Scf00160	1639186	1650075	+	10890	protein_coding	--	K05909: E1.10.3.2; laccase [EC:1.10.3.2]	--	--	--	--	laccase 14
Peaxi162Scf00462g00005	0	0	0	198	146	13	0	112	9.145	4.0037e-06	0.000243692	up	Peaxi162Scf00462g00005	Peaxi162Scf00462	20703	21828	-	1126	protein_coding	--	--	--	--	--	--	Unknown protein
Peaxi162Scf00022g00018	0	0	0	291	128	26	0	140	9.465	4.11365e-07	3.59292e-05	up	Peaxi162Scf00022g00018	Peaxi162Scf00022	104650	113012	-	8363	protein_coding	GO:0009941,chloroplast envelope; GO:0009535,chloroplast thylakoid membrane; GO:0031357,integral component of chloroplast inner membrane; GO:0070417,cellular response to cold; GO:0009631,cold acclimation	K03251: EIF3D; translation initiation factor 3 subunit D	--	ref|XP_015067067.1|	CRIM2_ARATH,RecName: Full=Cold-regulated 413 inner membrane protein 2, chloroplastic; Short=AtCOR413-IM2; AltName: Full=Cold-regulated 413 thylakoid membrane 2; Short=AtCOR413-TM2; Flags: Precursor;	M0ZTV1_SOLTU,SubName: Full=Uncharacterized protein {ECO:0000313|EnsemblPlants:PGSC0003DMT400007975};	cold regulated 314 thylakoid membrane 2
Peaxi162Scf00714g00017	3	0	4	4746	344	1114	3	1942	9.581	2.36762e-11	6.43932e-09	up	Peaxi162Scf00714g00017	Peaxi162Scf00714	162038	162793	-	756	protein_coding	--	--	--	--	--	--	Pathogenesis-related thaumatin superfamily protein
Peaxi162Scf00016g00332	7	0	4	10760	847	2176	4	4322	10.125	4.97375e-12	1.72364e-09	up	Peaxi162Scf00016g00332	Peaxi162Scf00016	3298801	3299361	-	561	protein_coding	GO:0005576,extracellular region; GO:0006952,defense response; GO:0009607,response to biotic stimulus	K13449: PR1; pathogenesis-related protein 1	At2g14580	ref|XP_019238087.1|	PRB1_TOBAC,RecName: Full=Basic form of pathogenesis-related protein 1; Short=PRP 1; Flags: Precursor;	A0A1J6JW58_NICAT,SubName: Full=Basic form of pathogenesis-related protein 1 {ECO:0000313|EMBL:OIT21973.1};	CAP (Cysteine-rich secretory proteins, Antigen 5, and Pathogenesis-related 1 protein) superfamily protein
Peaxi162Scf00089g00005	0	0	0	429	166	162	0	236	10.216	2.05224e-15	1.63313e-12	up	Peaxi162Scf00089g00005	Peaxi162Scf00089	42028	45342	+	3315	protein_coding	--	--	--	--	--	--	Unknown protein
Peaxi162Scf00347g00056	1	0	0	1758	78	191	0	639	10.695	9.27942e-08	1.02772e-05	up	Peaxi162Scf00347g00056	Peaxi162Scf00347	540411	541502	-	1092	protein_coding	--	K01183: E3.2.1.14; chitinase [EC:3.2.1.14]	--	--	--	--	Chitinase-3-like protein 1
Peaxi162Scf00228g00020	2	0	0	3260	234	626	1	1292	10.88	1.26866e-09	2.39108e-07	up	Peaxi162Scf00228g00020	Peaxi162Scf00228	40758	64851	+	24094	protein_coding	--	--	--	--	--	--	Glucan endo-1,3-beta-glucosidase, basic isoform 2
Peaxi162Scf00877g00009	0	0	0	581	111	583	0	390	10.945	5.85888e-12	1.93667e-09	up	Peaxi162Scf00877g00009	Peaxi162Scf00877	16617	17102	+	486	protein_coding	--	--	--	--	--	--	Unknown protein
Peaxi162Scf00714g10016	4	0	0	15784	1024	4876	1	6766	12.296	9.12825e-12	2.80185e-09	up	Peaxi162Scf00714g10016	Peaxi162Scf00714	146921	147661	-	741	protein_coding	--	--	--	--	--	--	Pathogenesis-related thaumatin superfamily protein
Peaxi162Scf00845g00039	0	0	0	3351	190	411	0	1245	12.618	1.12989e-08	1.65148e-06	up	Peaxi162Scf00845g00039	Peaxi162Scf00845	433258	434812	+	1555	protein_coding	--	K11778: DHDDS, RER2, SRT1; ditrans,polycis-polyprenyl diphosphate synthase [EC:2.5.1.87]	--	--	--	--	cis-prenyl transferase 9 [Solanum habrochaites]

## Sheet: S5-2
ID	CK	ACLs	log2FoldChange	pvalue	FDR	regulated	Name	Chrom	Start	End	Strand	Length	Type	GO	KEGG	KOG	NR	SwissProt	TrEMBL	gene description
Peaxi162Scf00128g00216	144	0	-9.731	4.77803e-15	3.48938e-12	down	Peaxi162Scf00128g00216	Peaxi162Scf00128	234135	234745	+	611	protein_coding	--	--	--	--	--	--	--
Peaxi162Scf00089g01240	19	0	-6.789	1.91005e-06	0.000131536	down	Peaxi162Scf00089g01240	Peaxi162Scf00089	1217028	1220019	-	2992	protein_coding	--	--	--	--	--	--	cytochrome P450, family 71, subfamily A, polypeptide 24
Peaxi162Scf00651g00113	18	0	-6.702	1.93516e-05	0.000923975	down	Peaxi162Scf00651g00113	Peaxi162Scf00651	125799	126463	-	665	protein_coding	--	--	--	--	--	--	--
Peaxi162Scf00008g02027	13	0	-6.223	0.000447573	0.0113805	down	Peaxi162Scf00008g02027	Peaxi162Scf00008	2063661	2066113	+	2453	protein_coding	GO:0005737,cytoplasm; GO:0005856,cytoskeleton; GO:0051015,actin filament binding; GO:0046872,metal ion binding; GO:0051017,actin filament bundle assembly	--	At1g01780	gb|PHU04525.1|	PLI2B_ARATH,RecName: Full=LIM domain-containing protein PLIM2b {ECO:0000305}; AltName: Full=Pollen-expressed LIM protein 2B {ECO:0000305};	A0A2G3BDG0_CAPCH,SubName: Full=LIM domain-containing protein PLIM2c {ECO:0000313|EMBL:PHU04525.1};	GATA type zinc finger transcription factor family protein
Peaxi162Scf00064g00423	20	0	-5.924	0.00232297	0.0378403	down	Peaxi162Scf00064g00423	Peaxi162Scf00064	485002	486116	+	1115	protein_coding	GO:0005634,nucleus; GO:0003677,DNA binding; GO:0003700,DNA binding transcription factor activity; GO:0009793,embryo development ending in seed dormancy; GO:0009630,gravitropism; GO:0010114,response to red light; GO:0006351,transcription, DNA-templated	--	--	--	RADL2_ARATH,RecName: Full=Protein RADIALIS-like 2; Short=AtRL2; Short=Protein RAD-like 2; AltName: Full=Protein MATERNAL EFFECT EMBRYO ARREST 3; AltName: Full=Protein RADIALIS-LIKE SANT/MYB 1; Short=Protein RSM1;	--	DNA binding protein, putative
Peaxi162Scf00029g02912	10	0	-5.859	0.00123026	0.0239866	down	Peaxi162Scf00029g02912	Peaxi162Scf00029	2967451	2970504	-	3054	protein_coding	GO:0005634,nucleus; GO:0003700,DNA binding transcription factor activity; GO:0046872,metal ion binding; GO:0003676,nucleic acid binding; GO:0001709,cell fate determination; GO:1990058,fruit replum development; GO:0009860,pollen tube growth; GO:0010468,regulation of gene expression; GO:0006355,regulation of transcription, DNA-templated; GO:0006351,transcription, DNA-templated; GO:0010500,transmitt…	--	--	ref|XP_019226555.1|	ZWIP2_ARATH,RecName: Full=Zinc finger protein WIP2; AltName: Full=Protein NO TRANSMITTING TRACT; AltName: Full=WIP-domain protein 2 {ECO:0000303|PubMed:11782451}; Short=AtWIP2 {ECO:0000303|PubMed:11782451};	--	C2H2-like zinc finger protein
Peaxi162Scf00191g01319	10	0	-5.856	0.00193559	0.0333553	down	Peaxi162Scf00191g01319	Peaxi162Scf00191	1311236	1312607	+	1372	protein_coding	--	K05765: CFL; cofilin	--	--	--	--	actin depolymerizing factor 11
Peaxi162Scf00032g02024	127	3	-5.687	2.47658e-07	2.36497e-05	down	Peaxi162Scf00032g02024	Peaxi162Scf00032	2016454	2021058	-	4605	protein_coding	GO:0005794,Golgi apparatus; GO:0000139,Golgi membrane; GO:0016021,integral component of membrane; GO:0015297,antiporter activity; GO:0005457,GDP-fucose transmembrane transporter activity; GO:0005458,GDP-mannose transmembrane transporter activity; GO:0005338,nucleotide-sugar transmembrane transporter activity; GO:0008643,carbohydrate transport; GO:0015783,GDP-fucose transmembrane transport; GO:199…	K15356: VRG4, GONST1; GDP-mannose transporter	--	gb|PHU29639.1|	GONS1_ARATH,RecName: Full=GDP-mannose transporter GONST1 {ECO:0000303|PubMed:11595802}; AltName: Full=Protein GOLGI NUCLEOTIDE SUGAR TRANSPORTER 1 {ECO:0000303|PubMed:11595802};	--	golgi nucleotide sugar transporter 1
Peaxi162Scf00128g00316	1092	28	-5.304	7.48515e-09	1.1654e-06	down	Peaxi162Scf00128g00316	Peaxi162Scf00128	316755	327709	+	10955	protein_coding	--	--	--	--	--	--	Leucine-rich repeat transmembrane protein kinase
Peaxi162Scf00253g00131	11	0	-5.085	0.00129685	0.0248343	down	Peaxi162Scf00253g00131	Peaxi162Scf00253	121350	125420	+	4071	protein_coding	--	--	--	--	--	--	Transmembrane amino acid transporter family protein
Peaxi162Scf00003g02920	1159	36	-5.03	6.60145e-08	7.70863e-06	down	Peaxi162Scf00003g02920	Peaxi162Scf00003	2949442	2952821	-	3380	protein_coding	GO:0005576,extracellular region; GO:0005773,vacuole; GO:0006952,defense response; GO:0009607,response to biotic stimulus	--	At2g14580	ref|XP_009769213.1|	PR1C_TOBAC,RecName: Full=Pathogenesis-related protein 1C; Short=PR-1C; Flags: Precursor;	A0A1U7VS72_NICSY,SubName: Full=pathogenesis-related protein 1C {ECO:0000313|RefSeq:XP_009769213.1};	CAP (Cysteine-rich secretory proteins, Antigen 5, and Pathogenesis-related 1 protein) superfamily protein
Peaxi162Scf00750g00057	58	2	-4.977	0.000169914	0.00539358	down	Peaxi162Scf00750g00057	Peaxi162Scf00750	551410	553276	+	1867	protein_coding	--	K01051: E3.1.1.11; pectinesterase [EC:3.1.1.11]	--	--	--	--	Plant invertase/pectin methylesterase inhibitor superfamily
Peaxi162Scf00498g00620	10	0	-4.898	0.00204115	0.0347239	down	Peaxi162Scf00498g00620	Peaxi162Scf00498	674123	676445	+	2323	protein_coding	--	--	--	--	--	--	Ankyrin repeat family protein
Peaxi162Scf00543g00110	174	7	-4.705	4.4503e-07	3.84444e-05	down	Peaxi162Scf00543g00110	Peaxi162Scf00543	167968	170342	+	2375	protein_coding	--	--	--	--	--	--	2-oxoglutarate (2OG) and Fe(II)-dependent oxygenase superfamily protein
Peaxi162Scf01175g00021	47	3	-4.242	9.82714e-05	0.00362389	down	Peaxi162Scf01175g00021	Peaxi162Scf01175	138452	140076	+	1625	protein_coding	--	--	--	--	--	--	conserved hypothetical protein
Peaxi162Scf00931g00117	23	1	-4.234	3.66295e-05	0.0016029	down	Peaxi162Scf00931g00117	Peaxi162Scf00931	136360	137598	+	1239	protein_coding	--	--	--	--	--	--	DNA binding protein, putative
Peaxi162Scf00131g00112	199	12	-4.084	5.35714e-06	0.00031109	down	Peaxi162Scf00131g00112	Peaxi162Scf00131	1108473	1109756	-	1284	protein_coding	--	--	--	--	--	--	F-box family protein with a domain of unknown function (DUF295)
Peaxi162Scf00473g00120	95	6	-3.928	0.000261514	0.00748189	down	Peaxi162Scf00473g00120	Peaxi162Scf00473	150185	162963	+	12779	protein_coding	--	--	--	--	--	--	Peroxidase superfamily protein
Peaxi162Scf00003g00313	65	5	-3.802	1.11145e-05	0.000578224	down	Peaxi162Scf00003g00313	Peaxi162Scf00003	3118037	3120202	-	2166	protein_coding	GO:0016021,integral component of membrane; GO:0005886,plasma membrane; GO:0005524,ATP binding; GO:0030246,carbohydrate binding; GO:0004674,protein serine/threonine kinase activity; GO:0002229,defense response to oomycetes; GO:0010942,positive regulation of cell death; GO:0010726,positive regulation of hydrogen peroxide metabolic process	--	At5g10530	gb|AKV93687.1|	LRK91_ARATH,RecName: Full=L-type lectin-domain containing receptor kinase IX.1 {ECO:0000303|PubMed:19773388}; Short=LecRK-IX.1 {ECO:0000303|PubMed:19773388}; EC=2.7.11.1 {ECO:0000255|PROSITE-ProRule:PRU00159}; Flags: Precursor;	A0A0K1U1V7_NICBE,SubName: Full=Clade XVII lectin receptor kinase {ECO:0000313|EMBL:AKV93687.1};	receptor lectin kinase
Peaxi162Scf00016g00136	42	3	-3.739	0.000253336	0.00730628	down	Peaxi162Scf00016g00136	Peaxi162Scf00016	1374279	1376366	+	2088	protein_coding	GO:0005618,cell wall; GO:0005576,extracellular region; GO:0005199,structural constituent of cell wall; GO:0071555,cell wall organization; GO:0009860,pollen tube growth	--	At3g19020	ref|XP_018630760.1|	PLRX1_ARATH,RecName: Full=Pollen-specific leucine-rich repeat extensin-like protein 1; Short=AtPEX1; Short=Pollen-specific LRR/EXTENSIN1; AltName: Full=Cell wall hydroxyproline-rich glycoprotein; Flags: Precursor;	A0A1S4AEG7_TOBAC,SubName: Full=pollen-specific leucine-rich repeat extensin-like protein 3 {ECO:0000313|RefSeq:XP_016475031.1};	Leucine-rich repeat (LRR) family protein
Peaxi162Scf00189g00521	68	5	-3.712	7.33792e-05	0.00283057	down	Peaxi162Scf00189g00521	Peaxi162Scf00189	474723	485559	+	10837	protein_coding	--	--	--	--	--	--	Unknown protein
Peaxi162Scf00183g00021	104	9	-3.558	4.4468e-05	0.00188822	down	Peaxi162Scf00183g00021	Peaxi162Scf00183	245364	246671	+	1308	protein_coding	--	--	--	--	--	--	E3 ubiquitin ligase PUB14, putative
Peaxi162Scf00089g00072	550	48	-3.523	6.0947e-48	4.36503e-44	down	Peaxi162Scf00089g00072	Peaxi162Scf00089	697054	698679	+	1626	protein_coding	--	K06901: pbuG; putative MFS transporter, AGZA family, xanthine/uracil permease	--	--	--	--	transmembrane transport protein-like [Arabidopsis thaliana]
Peaxi162Scf00778g00313	36	3	-3.431	0.00112045	0.0223115	down	Peaxi162Scf00778g00313	Peaxi162Scf00778	405256	406446	-	1191	protein_coding	--	K03036: PSMD11, RPN6; 26S proteasome regulatory subunit N6	--	--	--	--	Pollen Ole e 1 allergen and extensin family protein
Peaxi162Scf00221g00512	36	3	-3.395	0.00083287	0.0180031	down	Peaxi162Scf00221g00512	Peaxi162Scf00221	544010	546288	-	2279	protein_coding	--	--	--	--	--	--	Unknown protein
Peaxi162Scf00111g00125	69	7	-3.371	0.000226731	0.00673795	down	Peaxi162Scf00111g00125	Peaxi162Scf00111	123492	133033	+	9542	protein_coding	--	--	--	--	--	--	NADH-ubiquinone oxidoreductase chain 5
Peaxi162Scf00156g01113	64	7	-3.305	5.58626e-07	4.58116e-05	down	Peaxi162Scf00156g01113	Peaxi162Scf00156	1158047	1167714	-	9668	protein_coding	--	--	--	--	--	--	ankyrin repeat family protein
Peaxi162Scf00160g00179	51	5	-3.279	0.00211612	0.0354673	down	Peaxi162Scf00160g00179	Peaxi162Scf00160	1831166	1832179	+	1014	protein_coding	--	--	--	--	--	--	P18 protein [Nicotiana alata]
Peaxi162Scf00738g00032	116	12	-3.262	0.000230753	0.00681038	down	Peaxi162Scf00738g00032	Peaxi162Scf00738	339810	341489	+	1680	protein_coding	--	K00423: E1.10.3.3; L-ascorbate oxidase [EC:1.10.3.3]	--	--	--	--	SKU5 similar 12
Peaxi162Scf00254g00212	121	13	-3.241	0.000137515	0.004653	down	Peaxi162Scf00254g00212	Peaxi162Scf00254	197016	198476	+	1461	protein_coding	--	--	--	--	--	--	Pollen-specific protein C13
Peaxi162Scf03028g00014	50	5	-3.214	0.000426214	0.0110068	down	Peaxi162Scf03028g00014	Peaxi162Scf03028	13350	15866	-	2517	protein_coding	--	--	--	--	--	--	--
Peaxi162Scf00886g00018	40	4	-3.212	0.00241141	0.039023	down	Peaxi162Scf00886g00018	Peaxi162Scf00886	25909	28720	-	2812	protein_coding	--	--	--	--	--	--	Glucan endo-1,3-beta-glucosidase
Peaxi162Scf00132g01512	42	5	-3.171	0.000675467	0.015423	down	Peaxi162Scf00132g01512	Peaxi162Scf00132	1528185	1531226	+	3042	protein_coding	--	--	--	--	--	--	S-adenosyl-L-methionine-dependent methyltransferases superfamily protein
Peaxi162Scf00008g01622	65	8	-3.146	7.50344e-05	0.00287174	down	Peaxi162Scf00008g01622	Peaxi162Scf00008	1675741	1678459	-	2719	protein_coding	GO:0005829,cytosol; GO:0005524,ATP binding; GO:0008865,fructokinase activity; GO:0016051,carbohydrate biosynthetic process; GO:0006633,fatty acid biosynthetic process; GO:0006000,fructose metabolic process; GO:0046686,response to cadmium ion; GO:0019252,starch biosynthetic process	K00847: E2.7.1.4, scrK; fructokinase [EC:2.7.1.4]	At5g51830	ref|NP_001312118.1|	SCRK7_ARATH,RecName: Full=Probable fructokinase-7; EC=2.7.1.4;	A0A068JFR3_TOBAC,SubName: Full=Fructokinase {ECO:0000313|EMBL:AIE16179.1};	Fructokinase-1
Peaxi162Scf00546g00321	32	4	-3.132	0.00098269	0.020263	down	Peaxi162Scf00546g00321	Peaxi162Scf00546	379633	384271	+	4639	protein_coding	--	K17471: SULTR3; sulfate transporter 3	--	--	--	--	sulfate transporter 3
Peaxi162Scf00483g00001	56	6	-3.107	0.000396805	0.0104354	down	Peaxi162Scf00483g00001	Peaxi162Scf00483	3532	8831	+	5300	protein_coding	--	K19882: NOTUM; O-palmitoleoyl-L-serine hydrolase [EC:3.1.1.98]	--	--	--	--	Pectinacetylesterase family protein
Peaxi162Scf00021g02121	52	6	-3.084	0.00013221	0.00452335	down	Peaxi162Scf00021g02121	Peaxi162Scf00021	2160146	2162152	+	2007	protein_coding	GO:0016021,integral component of membrane; GO:0005886,plasma membrane; GO:0055055,D-glucose:proton symporter activity; GO:0005354,galactose transmembrane transporter activity; GO:0009679,hexose:proton symporter activity; GO:0015578,mannose transmembrane transporter activity; GO:0071333,cellular response to glucose stimulus; GO:0046323,glucose import; GO:0035428,NA	--	--	gb|AAC61852.1|	STP10_ARATH,RecName: Full=Sugar transport protein 10; AltName: Full=Hexose transporter 10;	O65322_PETHY,SubName: Full=Putative monosaccharide transporter 1 {ECO:0000313|EMBL:AAC61852.1};	Sugar transport protein 10
Peaxi162Scf00042g02513	127	15	-3.062	0.00058239	0.0139513	down	Peaxi162Scf00042g02513	Peaxi162Scf00042	2500730	2505161	+	4432	protein_coding	GO:0048046,apoplast; GO:0005618,cell wall; GO:0005773,vacuole; GO:0004565,beta-galactosidase activity; GO:0030246,carbohydrate binding; GO:0005975,carbohydrate metabolic process	--	--	--	BGA13_ARATH,RecName: Full=Beta-galactosidase 13; Short=Lactase 13; EC=3.2.1.23; Flags: Precursor;	--	beta-galactosidase 11
Peaxi162Scf00095g00088	88	11	-3.027	0.00168462	0.030264	down	Peaxi162Scf00095g00088	Peaxi162Scf00095	835431	838006	-	2576	protein_coding	--	--	--	--	--	--	ARM repeat superfamily protein
Peaxi162Scf00036g00035	112	14	-3.006	4.54693e-05	0.00191936	down	Peaxi162Scf00036g00035	Peaxi162Scf00036	375117	376793	-	1677	protein_coding	GO:0005615,extracellular space; GO:0005507,copper ion binding; GO:0016491,oxidoreductase activity	K00423: E1.10.3.3; L-ascorbate oxidase [EC:1.10.3.3]	--	gb|AAL87103.1|	ASOL_TOBAC,RecName: Full=L-ascorbate oxidase homolog; EC=1.10.3.-; AltName: Full=Pollen-specific protein NTP303; Flags: Precursor;	--	SKU5 similar 12
Peaxi162Scf00347g00332	104	13	-3.005	0.000171624	0.00543882	down	Peaxi162Scf00347g00332	Peaxi162Scf00347	380272	385045	-	4774	protein_coding	--	--	--	--	--	--	Plasma membrane ATPase
Peaxi162Scf00498g00722	89	11	-2.987	0.00181617	0.0318654	down	Peaxi162Scf00498g00722	Peaxi162Scf00498	702410	703986	+	1577	protein_coding	--	--	--	--	--	--	Adenine nucleotide alpha hydrolases-like superfamily protein
Peaxi162Scf00451g00932	66	8	-2.968	0.00123933	0.024098	down	Peaxi162Scf00451g00932	Peaxi162Scf00451	933209	934888	-	1680	protein_coding	--	K01728: pel; pectate lyase [EC:4.2.2.2]	--	--	--	--	Pectin lyase-like superfamily protein
Peaxi162Scf00177g00915	44	6	-2.915	0.00138459	0.0262571	down	Peaxi162Scf00177g00915	Peaxi162Scf00177	897133	901312	-	4180	protein_coding	--	K01535: PMA1, PMA2; H+-transporting ATPase [EC:3.6.3.6]	--	--	--	--	Plasma membrane ATPase 4
Peaxi162Scf00391g00322	98	13	-2.913	0.00308143	0.0464289	down	Peaxi162Scf00391g00322	Peaxi162Scf00391	355452	357839	-	2388	protein_coding	--	--	--	--	--	--	Protein kinase superfamily protein
Peaxi162Scf00565g00821	112	15	-2.904	0.00212586	0.0356012	down	Peaxi162Scf00565g00821	Peaxi162Scf00565	794553	796386	+	1834	protein_coding	--	--	--	--	--	--	Ankyrin repeat family protein
Peaxi162Scf00323g00026	53	8	-2.861	0.000631088	0.014803	down	Peaxi162Scf00323g00026	Peaxi162Scf00323	203562	206603	+	3042	protein_coding	--	--	--	--	--	--	receptor like protein 33
Peaxi162Scf00412g00043	49	7	-2.861	0.00190414	0.0329407	down	Peaxi162Scf00412g00043	Peaxi162Scf00412	462188	465010	+	2823	protein_coding	--	--	--	--	--	--	PLANT CADMIUM RESISTANCE 2
Peaxi162Scf00951g00333	118	17	-2.793	0.000166584	0.00533415	down	Peaxi162Scf00951g00333	Peaxi162Scf00951	411572	413692	-	2121	protein_coding	--	--	--	--	--	--	proline transporter 2
Peaxi162Scf00615g00004	68	10	-2.778	0.000288638	0.00812802	down	Peaxi162Scf00615g00004	Peaxi162Scf00615	7426	7755	-	330	protein_coding	--	K21568: PLR; pinoresinol/lariciresinol reductase [EC:1.23.1.1 1.23.1.2 1.23.1.3 1.23.1.4]	--	--	--	--	Bifunctional pinoresinol-lariciresinol reductase
Peaxi162Scf00040g00620	65	9	-2.773	7.96959e-08	9.06003e-06	down	Peaxi162Scf00040g00620	Peaxi162Scf00040	623579	626393	+	2815	protein_coding	GO:0005829,cytosol; GO:0005739,mitochondrion; GO:0005634,nucleus; GO:0051087,chaperone binding; GO:0071629,cytoplasm protein quality control by the ubiquitin-proteasome system	--	--	--	BAG1_ARATH,RecName: Full=BAG family molecular chaperone regulator 1; AltName: Full=Bcl-2-associated athanogene 1;	--	BAG family molecular chaperone regulator 1
Peaxi162Scf00199g00915	115	17	-2.744	0.00211614	0.0354673	down	Peaxi162Scf00199g00915	Peaxi162Scf00199	941331	943963	+	2633	protein_coding	--	--	--	--	--	--	V-type proton ATPase subunit F
Peaxi162Scf01181g00022	137	20	-2.743	0.000683474	0.0155398	down	Peaxi162Scf01181g00022	Peaxi162Scf01181	215840	217504	+	1665	protein_coding	--	K00423: E1.10.3.3; L-ascorbate oxidase [EC:1.10.3.3]	--	--	--	--	SKU5 similar 12
Peaxi162Scf00091g00176	58	9	-2.732	0.000717928	0.0162031	down	Peaxi162Scf00091g00176	Peaxi162Scf00091	1722738	1724207	+	1470	protein_coding	--	K20624: CYP94C1; 12-hydroxyjasmonoyl-L-amino acid 12-hydroxylase / fatty acid hydroxylase [EC:1.14.14.49]	--	--	--	--	Cytochrome P450 superfamily protein
Peaxi162Scf00393g00027	36	6	-2.693	9.83305e-05	0.00362389	down	Peaxi162Scf00393g00027	Peaxi162Scf00393	190509	192143	-	1635	protein_coding	--	K08235: E2.4.1.207; xyloglucan:xyloglucosyl transferase [EC:2.4.1.207]	--	--	--	--	xyloglucan endotransglucosylase/hydrolase 28
Peaxi162Scf00183g00421	61	10	-2.675	0.00115241	0.022799	down	Peaxi162Scf00183g00421	Peaxi162Scf00183	426353	441137	-	14785	protein_coding	--	K11000: CALS; callose synthase [EC:2.4.1.-]	--	--	--	--	callose synthase 5
Peaxi162Scf00047g02225	38	6	-2.672	0.00327071	0.0485268	down	Peaxi162Scf00047g02225	Peaxi162Scf00047	2248271	2251349	+	3079	protein_coding	GO:0005618,cell wall; GO:0005576,extracellular region; GO:0004650,polygalacturonase activity; GO:0005975,carbohydrate metabolic process; GO:0071555,cell wall organization	K01213: E3.2.1.67; galacturan 1,4-alpha-galacturonidase [EC:3.2.1.67]	--	--	PGLR_TOBAC,RecName: Full=Polygalacturonase; Short=PG; EC=3.2.1.15; AltName: Full=Pectinase; Flags: Precursor;	--	Pectin lyase-like superfamily protein
Peaxi162Scf00411g00055	296	48	-2.628	0.000675103	0.015423	down	Peaxi162Scf00411g00055	Peaxi162Scf00411	530147	532054	+	1908	protein_coding	--	K07195: EXOC7, EXO70; exocyst complex component 7	--	--	--	--	exocyst subunit exo70 family protein H1
Peaxi162Scf03375g00003	43	7	-2.619	0.000432876	0.0110885	down	Peaxi162Scf03375g00003	Peaxi162Scf03375	6749	8617	-	1869	protein_coding	--	K01051: E3.1.1.11; pectinesterase [EC:3.1.1.11]	--	--	--	--	Plant invertase/pectin methylesterase inhibitor superfamily
Peaxi162Scf00073g01928	253	43	-2.571	6.93359e-06	0.000389987	down	Peaxi162Scf00073g01928	Peaxi162Scf00073	1926228	1929832	+	3605	protein_coding	--	--	--	--	--	--	metacaspase 1
Peaxi162Scf01022g00031	119	21	-2.513	1.86266e-05	0.000899353	down	Peaxi162Scf01022g00031	Peaxi162Scf01022	283150	284214	-	1065	protein_coding	--	--	--	--	--	--	wall associated kinase-like 2
Peaxi162Scf00263g00026	23	4	-2.503	0.000450781	0.0114216	down	Peaxi162Scf00263g00026	Peaxi162Scf00263	32117	32615	+	499	protein_coding	--	--	--	--	--	--	ex [Populus trichocarpa]
Peaxi162Scf00203g00310	22	4	-2.474	0.00153085	0.0283551	down	Peaxi162Scf00203g00310	Peaxi162Scf00203	300722	305549	+	4828	protein_coding	--	K13412: CPK; calcium-dependent protein kinase [EC:2.7.11.1]	--	--	--	--	calcium-dependent protein kinase 20
Peaxi162Scf00073g02339	293	54	-2.446	0.0008004	0.0174601	down	Peaxi162Scf00073g02339	Peaxi162Scf00073	2390869	2392593	+	1725	protein_coding	--	--	--	--	--	--	WRKY DNA-binding protein 70
Peaxi162Scf00954g00024	122	23	-2.412	1.42903e-09	2.6469e-07	down	Peaxi162Scf00954g00024	Peaxi162Scf00954	274633	276399	+	1767	protein_coding	--	K00487: CYP73A; trans-cinnamate 4-monooxygenase [EC:1.14.13.11]	--	--	--	--	Trans-cinnamate 4-monooxygenase
Peaxi162Scf01002g00006	41	8	-2.373	0.00322418	0.0480741	down	Peaxi162Scf01002g00006	Peaxi162Scf01002	55785	69075	+	13291	protein_coding	--	--	--	--	--	--	Unknown protein
Peaxi162Scf00188g00924	30	6	-2.348	0.00143474	0.0269701	down	Peaxi162Scf00188g00924	Peaxi162Scf00188	892903	896341	-	3439	protein_coding	--	--	--	--	--	--	Armadillo/beta-catenin-like repeat family protein
Peaxi162Scf00067g00252	143	29	-2.317	0.00107443	0.0216965	down	Peaxi162Scf00067g00252	Peaxi162Scf00067	2538425	2540123	+	1699	protein_coding	--	--	--	--	--	--	RALFL33, putative
Peaxi162Scf00121g00213	32	7	-2.314	0.00074594	0.0166086	down	Peaxi162Scf00121g00213	Peaxi162Scf00121	239684	252202	-	12519	protein_coding	--	--	--	--	--	--	--
Peaxi162Scf01022g00326	52	11	-2.282	0.000429961	0.0110839	down	Peaxi162Scf01022g00326	Peaxi162Scf01022	298919	307855	-	8937	protein_coding	--	--	--	--	--	--	wall associated kinase 3
Peaxi162Scf00106g00323	35	8	-2.206	0.000241235	0.00705195	down	Peaxi162Scf00106g00323	Peaxi162Scf00106	353091	354453	+	1363	protein_coding	--	--	--	--	--	--	NAC domain protein,
Peaxi162Scf00445g00068	79	17	-2.205	0.00164426	0.0298383	down	Peaxi162Scf00445g00068	Peaxi162Scf00445	615081	615370	+	290	protein_coding	--	--	--	--	--	--	Unknown protein
Peaxi162Scf00038g01911	55	12	-2.193	0.000852445	0.0183191	down	Peaxi162Scf00038g01911	Peaxi162Scf00038	1980787	1982613	+	1827	protein_coding	GO:0005618,cell wall; GO:0005856,cytoskeleton; GO:0005829,cytosol; GO:0000145,exocyst; GO:0005576,extracellular region; GO:0009524,phragmoplast; GO:0005886,plasma membrane; GO:0006887,exocytosis	K07195: EXOC7, EXO70; exocyst complex component 7	--	ref|XP_009788385.1|	E70A1_ARATH,RecName: Full=Exocyst complex component EXO70A1; Short=AtExo70a1; AltName: Full=Exocyst subunit Exo70 family protein A1;	--	exocyst subunit exo70 family protein D1
Peaxi162Scf00082g00148	171	38	-2.163	0.000350305	0.00946748	down	Peaxi162Scf00082g00148	Peaxi162Scf00082	1414987	1421159	+	6173	protein_coding	--	--	--	--	--	--	cysteine-rich RLK (RECEPTOR-like protein kinase) 10
Peaxi162Scf01160g00016	1271	286	-2.152	2.56749e-14	1.45172e-11	down	Peaxi162Scf01160g00016	Peaxi162Scf01160	49271	56008	+	6738	protein_coding	--	K01648: ACLY; ATP citrate (pro-S)-lyase [EC:2.3.3.8]	--	--	--	--	ATP-citrate synthase
Peaxi162Scf01022g00022	188	43	-2.13	4.9818e-05	0.00207413	down	Peaxi162Scf01022g00022	Peaxi162Scf01022	265591	266652	-	1062	protein_coding	--	--	--	--	--	--	wall associated kinase-like 2
Peaxi162Scf00228g00327	501	114	-2.127	1.58925e-09	2.91851e-07	down	Peaxi162Scf00228g00327	Peaxi162Scf00228	284909	290855	+	5947	protein_coding	--	K01648: ACLY; ATP citrate (pro-S)-lyase [EC:2.3.3.8]	--	--	--	--	ATP-citrate synthase
Peaxi162Scf00153g01322	150	35	-2.112	0.000237019	0.00693813	down	Peaxi162Scf00153g01322	Peaxi162Scf00153	1315398	1317847	+	2450	protein_coding	--	K19323: ATXN10; ataxin-10	--	--	--	--	protein MATERNAL EFFECT EMBRYO ARREST 50
Peaxi162Scf00429g00714	201	47	-2.109	0.000254796	0.0073331	down	Peaxi162Scf00429g00714	Peaxi162Scf00429	719296	722558	+	3263	protein_coding	--	--	--	--	--	--	Apoptosis-inducing factor homolog A
Peaxi162Scf00498g00537	314	73	-2.098	2.50316e-09	4.3726e-07	down	Peaxi162Scf00498g00537	Peaxi162Scf00498	550225	552742	-	2518	protein_coding	--	--	--	--	--	--	Cytokinin dehydrogenase 3
Peaxi162Scf00195g00617	80	19	-2.093	0.000353133	0.00950893	down	Peaxi162Scf00195g00617	Peaxi162Scf00195	592526	601008	+	8483	protein_coding	--	K15333: TRM3, TARBP1; tRNA guanosine-2'-O-methyltransferase [EC:2.1.1.34]	--	--	--	--	Subtilase family protein
Peaxi162Scf00391g00424	57	13	-2.086	0.000955939	0.0199024	down	Peaxi162Scf00391g00424	Peaxi162Scf00391	430888	432089	+	1202	protein_coding	--	--	--	--	--	--	Plant regulator RWP-RK family protein
Peaxi162Scf00089g01239	5803	1416	-2.035	9.06835e-18	1.14613e-14	down	Peaxi162Scf00089g01239	Peaxi162Scf00089	1186377	1204582	-	18206	protein_coding	--	--	--	--	--	--	cytochrome P450, family 71, subfamily A, polypeptide 22
Peaxi162Scf00536g00512	469	116	-2.01	0.000758345	0.0167892	down	Peaxi162Scf00536g00512	Peaxi162Scf00536	556808	559443	-	2636	protein_coding	--	K01114: plc; phospholipase C [EC:3.1.4.3]	--	--	--	--	non-specific phospholipase C6
Peaxi162Scf00043g00098	284	71	-1.992	6.65356e-05	0.00261233	down	Peaxi162Scf00043g00098	Peaxi162Scf00043	913536	914990	-	1455	protein_coding	GO:0050660,flavin adenine dinucleotide binding; GO:0103075,indole-3-pyruvate monooxygenase activity; GO:0004499,N,N-dimethylaniline monooxygenase activity; GO:0050661,NADP binding; GO:0009851,auxin biosynthetic process; GO:0009742,brassinosteroid mediated signaling pathway; GO:0010600,regulation of auxin biosynthetic process; GO:0009735,response to cytokinin	K11816: YUCCA; indole-3-pyruvate monooxygenase [EC:1.14.13.168]	--	--	YUC8_ARATH,RecName: Full=Probable indole-3-pyruvate monooxygenase YUCCA8; EC=1.14.13.168; AltName: Full=Flavin-containing monooxygenase YUCCA8;	--	Flavin-binding monooxygenase family protein
Peaxi162Scf00320g00013	108	27	-1.986	1.29619e-06	9.40877e-05	down	Peaxi162Scf00320g00013	Peaxi162Scf00320	20486	22715	+	2230	protein_coding	--	--	--	--	--	--	Plant invertase/pectin methylesterase inhibitor superfamily
Peaxi162Scf00349g00058	81	21	-1.962	3.9402e-06	0.000240509	down	Peaxi162Scf00349g00058	Peaxi162Scf00349	509716	511550	-	1835	protein_coding	--	--	--	--	--	--	--
Peaxi162Scf00391g00715	174	45	-1.961	0.00306927	0.0463432	down	Peaxi162Scf00391g00715	Peaxi162Scf00391	784111	784523	+	413	protein_coding	--	--	--	--	--	--	Bifunctional inhibitor/lipid-transfer protein/seed storage 2S albumin superfamily protein
Peaxi162Scf00065g01216	76	20	-1.953	0.000251645	0.00727704	down	Peaxi162Scf00065g01216	Peaxi162Scf00065	1267081	1268834	-	1754	protein_coding	GO:0005618,cell wall; GO:0005576,extracellular region; GO:0045330,aspartyl esterase activity; GO:0030599,pectinesterase activity; GO:0042545,cell wall modification; GO:0045490,pectin catabolic process	K01051: E3.1.1.11; pectinesterase [EC:3.1.1.11]	--	--	PME_PETIN,RecName: Full=Pectinesterase; Short=PE; EC=3.1.1.11; AltName: Full=Pectin methylesterase; Flags: Precursor;	--	Plant invertase/pectin methylesterase inhibitor superfamily
Peaxi162Scf00427g00031	104	27	-1.941	0.00251798	0.0403477	down	Peaxi162Scf00427g00031	Peaxi162Scf00427	293113	294558	-	1446	protein_coding	--	K12356: UGT72E; coniferyl-alcohol glucosyltransferase [EC:2.4.1.111]	--	--	--	--	UDP-Glycosyltransferase superfamily protein
Peaxi162Scf00128g10012	2020	531	-1.927	1.93782e-45	1.0409e-41	down	Peaxi162Scf00128g10012	Peaxi162Scf00128	108942	114634	+	5693	protein_coding	--	K03327: TC.MATE, SLC47A, norM, mdtK, dinF; multidrug resistance protein, MATE family	--	--	--	--	MATE efflux family protein
Peaxi162Scf01132g00138	404	106	-1.925	3.36953e-07	3.0677e-05	down	Peaxi162Scf01132g00138	Peaxi162Scf01132	145327	153384	+	8058	protein_coding	--	--	--	--	--	--	pyruvate decarboxylase-3
Peaxi162Scf00021g01817	260	68	-1.924	4.98518e-05	0.00207413	down	Peaxi162Scf00021g01817	Peaxi162Scf00021	1812158	1815639	+	3482	protein_coding	--	--	--	ref|XP_009759226.1|	--	A0A1U7V2P3_NICSY,SubName: Full=uncharacterized protein LOC104211796 {ECO:0000313|RefSeq:XP_009759226.1};	alpha/beta-Hydrolases superfamily protein
Peaxi162Scf00163g00008	357	95	-1.908	1.97358e-05	0.00093815	down	Peaxi162Scf00163g00008	Peaxi162Scf00163	49193	50040	-	848	protein_coding	--	K20618: CYP76A; cytochrome P450 family 76 subfamily A	--	--	--	--	Cytochrome P450 superfamily protein
Peaxi162Scf00198g00043	481	131	-1.88	5.92692e-07	4.82371e-05	down	Peaxi162Scf00198g00043	Peaxi162Scf00198	437610	442438	-	4829	protein_coding	--	--	--	--	--	--	Phosphate transporter PHO1 homolog 1
Peaxi162Scf00119g00136	388	115	-1.758	0.000344135	0.00934776	down	Peaxi162Scf00119g00136	Peaxi162Scf00119	1321255	1322646	-	1392	protein_coding	--	--	--	--	--	--	Pentatricopeptide repeat (PPR) superfamily protein
Peaxi162Scf00141g00927	437	129	-1.757	9.34556e-06	0.000495799	down	Peaxi162Scf00141g00927	Peaxi162Scf00141	940573	945181	-	4609	protein_coding	--	K07300: chaA, CAX; Ca2+:H+ antiporter	--	--	--	--	Vacuolar cation/proton exchanger 3
Peaxi162Scf01029g00212	2330	697	-1.74	3.71138e-06	0.000227187	down	Peaxi162Scf01029g00212	Peaxi162Scf01029	248345	249837	-	1493	protein_coding	--	K14492: ARR-A; two-component response regulator ARR-A family	--	--	--	--	response regulator 9
Peaxi162Scf01039g00010	31	9	-1.719	0.00282491	0.0436977	down	Peaxi162Scf01039g00010	Peaxi162Scf01039	63696	64133	+	438	protein_coding	--	--	--	--	--	--	Glutaredoxin family protein
Peaxi162Scf00452g00005	134	41	-1.714	1.02803e-06	7.88867e-05	down	Peaxi162Scf00452g00005	Peaxi162Scf00452	22590	24293	+	1704	protein_coding	--	K01051: E3.1.1.11; pectinesterase [EC:3.1.1.11]	--	--	--	--	Plant invertase/pectin methylesterase inhibitor superfamily
Peaxi162Scf00037g00191	105	32	-1.713	1.11533e-06	8.37905e-05	down	Peaxi162Scf00037g00191	Peaxi162Scf00037	1881189	1895390	-	14202	protein_coding	--	--	--	ref|XP_016509066.1|	--	--	Unknown protein
Peaxi162Scf01350g00012	323	99	-1.713	2.28764e-05	0.00106621	down	Peaxi162Scf01350g00012	Peaxi162Scf01350	98732	114332	-	15601	protein_coding	--	--	--	--	--	--	receptor like protein 50
Peaxi162Scf00128g00453	3610	1106	-1.706	2.83143e-19	4.34544e-16	down	Peaxi162Scf00128g00453	Peaxi162Scf00128	377962	389011	-	11050	protein_coding	--	--	--	--	--	--	GDSL esterase/lipase
Peaxi162Scf00758g00214	1888	593	-1.671	5.56134e-20	1.08628e-16	down	Peaxi162Scf00758g00214	Peaxi162Scf00758	190207	192169	-	1963	protein_coding	--	K13811: PAPSS; 3'-phosphoadenosine 5'-phosphosulfate synthase [EC:2.7.7.4 2.7.1.25]	--	--	--	--	Sulfate adenylyltransferase
Peaxi162Scf00207g01041	176	56	-1.66	0.000187937	0.00585219	down	Peaxi162Scf00207g01041	Peaxi162Scf00207	1078015	1079670	-	1656	protein_coding	--	K13248: PHOSPHO2; pyridoxal phosphate phosphatase PHOSPHO2 [EC:3.1.3.74]	--	--	--	--	Pyridoxal phosphate phosphatase-related protein
Peaxi162Scf00497g00024	103	33	-1.654	0.00301928	0.0458785	down	Peaxi162Scf00497g00024	Peaxi162Scf00497	226277	227129	+	853	protein_coding	--	--	--	--	--	--	Unknown protein
Peaxi162Scf00498g00062	814	260	-1.645	0.000108469	0.00392191	down	Peaxi162Scf00498g00062	Peaxi162Scf00498	590475	592848	-	2374	protein_coding	--	--	--	--	--	--	Unknown protein
Peaxi162Scf00689g00420	18307	5863	-1.643	9.7176e-09	1.47037e-06	down	Peaxi162Scf00689g00420	Peaxi162Scf00689	453827	459151	+	5325	protein_coding	--	K00130: betB, gbsA; betaine-aldehyde dehydrogenase [EC:1.2.1.8]	--	--	--	--	Aldehyde dehydrogenase
Peaxi162Scf00175g10117	69	22	-1.639	5.39935e-05	0.00221394	down	Peaxi162Scf00175g10117	Peaxi162Scf00175	1231861	1232835	+	975	protein_coding	--	K22312: ST2A, SOT15; hydroxyjasmonate sulfotransferase [EC:2.8.2.39]	--	--	--	--	sulfotransferase 17
Peaxi162Scf00207g00334	1233	398	-1.633	0.000100431	0.00368865	down	Peaxi162Scf00207g00334	Peaxi162Scf00207	295359	300118	+	4760	protein_coding	--	K01904: 4CL; 4-coumarate--CoA ligase [EC:6.2.1.12]	--	--	--	--	4-coumarate:CoA ligase 2
Peaxi162Scf00004g02110	1441	468	-1.621	0.00110119	0.0220248	down	Peaxi162Scf00004g02110	Peaxi162Scf00004	2082432	2085502	-	3071	protein_coding	GO:0005737,cytoplasm; GO:0047150,betaine-homocysteine S-methyltransferase activity; GO:0008898,S-adenosylmethionine-homocysteine S-methyltransferase activity; GO:0008270,zinc ion binding; GO:0009086,methionine biosynthetic process; GO:0032259,methylation	K00547: mmuM, BHMT2; homocysteine S-methyltransferase [EC:2.1.1.10]	At3g25900	ref|XP_019241173.1|	HMT1_BRAOT,RecName: Full=Homocysteine S-methyltransferase 1; Short=BoHMT1; EC=2.1.1.10;	A0A1J6KCJ8_NICAT,SubName: Full=Homocysteine s-methyltransferase 1 {ECO:0000313|EMBL:OIT19671.1};	Homocysteine S-methyltransferase family protein
Peaxi162Scf00111g01017	52	17	-1.616	0.000169411	0.00539253	down	Peaxi162Scf00111g01017	Peaxi162Scf00111	999642	1002953	+	3312	protein_coding	--	--	--	--	--	--	Unknown protein
Peaxi162Scf00114g00310	477	161	-1.566	0.00120513	0.0235824	down	Peaxi162Scf00114g00310	Peaxi162Scf00114	327864	338641	-	10778	protein_coding	--	K20184: VPS41; vacuolar protein sorting-associated protein 41	--	--	--	--	vacuolar protein sorting 41
Peaxi162Scf00153g01323	136	46	-1.552	1.54946e-05	0.000770641	down	Peaxi162Scf00153g01323	Peaxi162Scf00153	1317855	1319012	+	1158	protein_coding	--	--	--	--	--	--	--
Peaxi162Scf00086g01316	58	20	-1.532	0.000141147	0.00473118	down	Peaxi162Scf00086g01316	Peaxi162Scf00086	1363143	1366195	-	3053	protein_coding	--	--	--	--	--	--	conserved hypothetical protein
Peaxi162Scf00125g00089	97	34	-1.531	0.00138232	0.0262373	down	Peaxi162Scf00125g00089	Peaxi162Scf00125	866846	886328	-	19483	protein_coding	--	K10357: MYO5; myosin V	--	--	--	--	myosin XI A
Peaxi162Scf00035g00092	131	46	-1.516	0.00279323	0.0433323	down	Peaxi162Scf00035g00092	Peaxi162Scf00035	949573	949863	-	291	protein_coding	--	--	--	gb|OIT24463.1|	--	--	Unknown protein
Peaxi162Scf00320g00316	514	181	-1.507	0.000583088	0.0139513	down	Peaxi162Scf00320g00316	Peaxi162Scf00320	307326	309094	+	1769	protein_coding	--	--	--	--	--	--	Arginine decarboxylase
Peaxi162Scf00128g00012	79	28	-1.496	0.000138653	0.00467677	down	Peaxi162Scf00128g00012	Peaxi162Scf00128	63497	66701	+	3205	protein_coding	--	--	--	--	--	--	MATE efflux family protein
Peaxi162Scf00498g00427	1771	627	-1.496	1.9682e-09	3.52406e-07	down	Peaxi162Scf00498g00427	Peaxi162Scf00498	378415	381445	+	3031	protein_coding	--	K00279: CKX; cytokinin dehydrogenase [EC:1.5.99.12]	--	--	--	--	Cytokinin dehydrogenase 3
Peaxi162Scf00171g00239	161	57	-1.491	0.000209035	0.00637067	down	Peaxi162Scf00171g00239	Peaxi162Scf00171	197125	199260	-	2136	protein_coding	--	--	--	--	--	--	GRAM domain-containing protein / ABA-responsive protein-related
Peaxi162Scf00750g00067	1286	458	-1.488	0.00126163	0.0243772	down	Peaxi162Scf00750g00067	Peaxi162Scf00750	648687	652538	-	3852	protein_coding	--	--	--	--	--	--	conserved hypothetical protein
Peaxi162Scf00045g00725	1084	387	-1.487	9.29489e-06	0.000494332	down	Peaxi162Scf00045g00725	Peaxi162Scf00045	776899	779030	+	2132	protein_coding	GO:0016021,integral component of membrane; GO:0010295,(+)-abscisic acid 8'-hydroxylase activity; GO:0020037,heme binding; GO:0005506,iron ion binding; GO:0046345,abscisic acid catabolic process; GO:0016132,brassinosteroid biosynthetic process; GO:0010268,brassinosteroid homeostasis; GO:0016125,sterol metabolic process	K09843: E1.14.13.93; (+)-abscisic acid 8'-hydroxylase [EC:1.14.13.93]	--	--	ABAH1_ARATH,RecName: Full=Abscisic acid 8'-hydroxylase 1; Short=ABA 8'-hydroxylase 1; EC=1.14.13.93; AltName: Full=Cytochrome P450 707A1;	--	Abscisic acid 8'-hydroxylase 1
Peaxi162Scf00799g00311	196	71	-1.459	0.000314801	0.00872749	down	Peaxi162Scf00799g00311	Peaxi162Scf00799	302822	313172	+	10351	protein_coding	--	--	--	--	--	--	BURP domain-containing protein
Peaxi162Scf00076g00414	137	50	-1.451	0.000367896	0.00980424	down	Peaxi162Scf00076g00414	Peaxi162Scf00076	407603	411444	+	3842	protein_coding	--	--	--	--	--	--	Alpha-glucosidase YihQ
Peaxi162Scf00368g00121	1010	375	-1.431	0.000793494	0.0174147	down	Peaxi162Scf00368g00121	Peaxi162Scf00368	179132	182396	+	3265	protein_coding	--	--	--	--	--	--	senescence-associated gene 101
Peaxi162Scf00130g00127	1862	692	-1.427	1.61975e-06	0.00011448	down	Peaxi162Scf00130g00127	Peaxi162Scf00130	1248271	1249149	+	879	protein_coding	--	K13448: CML; calcium-binding protein CML	--	--	--	--	Calcium-binding EF-hand family protein
Peaxi162Scf01509g00010	336	126	-1.418	0.00221931	0.0367048	down	Peaxi162Scf01509g00010	Peaxi162Scf01509	53699	54177	-	479	protein_coding	--	--	--	--	--	--	Unknown protein
Peaxi162Scf00188g00099	167	64	-1.375	4.48211e-09	7.42292e-07	down	Peaxi162Scf00188g00099	Peaxi162Scf00188	934073	935479	-	1407	protein_coding	--	K13496: UGT73C; UDP-glucosyl transferase 73C [EC:2.4.1.-]	--	--	--	--	UDP-Glycosyltransferase superfamily protein
Peaxi162Scf00536g00111	727	282	-1.367	3.57684e-11	9.0414e-09	down	Peaxi162Scf00536g00111	Peaxi162Scf00536	87269	94244	+	6976	protein_coding	--	--	--	--	--	--	B3 domain-containing protein
Peaxi162Scf00411g00714	1438	560	-1.361	1.66187e-07	1.68429e-05	down	Peaxi162Scf00411g00714	Peaxi162Scf00411	750112	754395	-	4284	protein_coding	--	--	--	--	--	--	Leucine-rich repeat protein kinase family protein
Peaxi162Scf00970g00159	126	49	-1.349	0.000559393	0.0135656	down	Peaxi162Scf00970g00159	Peaxi162Scf00970	87666	89566	+	1901	protein_coding	--	K14492: ARR-A; two-component response regulator ARR-A family	--	--	--	--	response regulator 9
Peaxi162Scf00078g00021	398	157	-1.338	0.000894792	0.0190163	down	Peaxi162Scf00078g00021	Peaxi162Scf00078	195338	196516	+	1179	protein_coding	--	--	--	--	--	--	Protein of unknown function (DUF677)
Peaxi162Scf00286g01042	256	104	-1.304	0.000130475	0.00448542	down	Peaxi162Scf00286g01042	Peaxi162Scf00286	1051706	1062951	+	11246	protein_coding	--	--	--	--	--	--	terpene synthase 21
Peaxi162Scf00075g01239	533	218	-1.289	2.84249e-11	7.44802e-09	down	Peaxi162Scf00075g01239	Peaxi162Scf00075	1220249	1226309	+	6061	protein_coding	--	--	--	--	--	--	Integrin-linked protein kinase family
Peaxi162Scf00311g01111	1645	679	-1.276	0.000958806	0.019919	down	Peaxi162Scf00311g01111	Peaxi162Scf00311	1114974	1116561	-	1588	protein_coding	--	--	--	--	--	--	Heavy metal transport/detoxification superfamily protein
Peaxi162Scf00061g00031	253	105	-1.263	0.000513586	0.0127424	down	Peaxi162Scf00061g00031	Peaxi162Scf00061	289054	297801	+	8748	protein_coding	--	--	--	--	--	--	--
Peaxi162Scf00030g00132	2960	1235	-1.261	0.00120393	0.0235803	down	Peaxi162Scf00030g00132	Peaxi162Scf00030	1310288	1311220	+	933	protein_coding	GO:0048046,apoplast; GO:0005618,cell wall; GO:0005615,extracellular space; GO:0005794,Golgi apparatus; GO:0009505,plant-type cell wall; GO:0009741,response to brassinosteroid	--	--	ref|XP_010320182.1|	EXO_ARATH,RecName: Full=Protein EXORDIUM; Flags: Precursor;	--	EXORDIUM like 2
Peaxi162Scf00556g00035	373	156	-1.26	0.000450328	0.0114216	down	Peaxi162Scf00556g00035	Peaxi162Scf00556	298954	302943	+	3990	protein_coding	--	K00487: CYP73A; trans-cinnamate 4-monooxygenase [EC:1.14.13.11]	--	--	--	--	Trans-cinnamate 4-monooxygenase
Peaxi162Scf00177g00415	237	99	-1.259	0.000165296	0.00530084	down	Peaxi162Scf00177g00415	Peaxi162Scf00177	399059	404365	+	5307	protein_coding	--	K01530: E3.6.3.1; phospholipid-translocating ATPase [EC:3.6.3.1]	--	--	--	--	ATPase E1-E2 type family protein / haloacid dehalogenase-like hydrolase family protein
Peaxi162Scf00437g00514	323	136	-1.25	0.000515972	0.0127868	down	Peaxi162Scf00437g00514	Peaxi162Scf00437	511964	516283	-	4320	protein_coding	--	--	--	--	--	--	Leucine-rich repeat protein kinase family protein
Peaxi162Scf00328g01215	3425	1457	-1.233	0.000844334	0.0181959	down	Peaxi162Scf00328g01215	Peaxi162Scf00328	1229341	1234386	-	5046	protein_coding	--	K13412: CPK; calcium-dependent protein kinase [EC:2.7.11.1]	--	--	--	--	calcium-dependent protein kinase 16
Peaxi162Scf00076g00020	693	296	-1.228	0.00243659	0.0393628	down	Peaxi162Scf00076g00020	Peaxi162Scf00076	61972	63905	+	1934	protein_coding	--	K00737: MGAT3; beta-1,4-mannosyl-glycoprotein beta-1,4-N-acetylglucosaminyltransferase [EC:2.4.1.144]	--	--	--	--	beta-1,4-N-acetylglucosaminyltransferase family protein
Peaxi162Scf00128g01046	365	157	-1.217	2.02651e-06	0.00013911	down	Peaxi162Scf00128g01046	Peaxi162Scf00128	1040715	1043675	+	2961	protein_coding	--	--	--	--	--	--	Unknown protein
Peaxi162Scf00016g00007	5447	2358	-1.208	0.00150595	0.0279474	down	Peaxi162Scf00016g00007	Peaxi162Scf00016	33050	35218	-	2169	protein_coding	GO:0008792,arginine decarboxylase activity; GO:0006527,arginine catabolic process; GO:0009446,putrescine biosynthetic process; GO:0008295,spermidine biosynthetic process	K01583: E4.1.1.19; arginine decarboxylase [EC:4.1.1.19]	At2g16500	ref|XP_019239967.1|	SPE1_PEA,RecName: Full=Arginine decarboxylase; Short=ADC; Short=ARGDC; EC=4.1.1.19;	A0A1J6JBJ0_NICAT,RecName: Full=Arginine decarboxylase {ECO:0000256|RuleBase:RU003740}; EC=4.1.1.19 {ECO:0000256|RuleBase:RU003740};	arginine decarboxylase 1
Peaxi162Scf00089g00927	241	105	-1.204	4.52565e-07	3.87403e-05	down	Peaxi162Scf00089g00927	Peaxi162Scf00089	955681	958376	+	2696	protein_coding	--	--	--	--	--	--	Pentatricopeptide repeat (PPR) superfamily protein
Peaxi162Scf01205g00028	377	164	-1.202	0.00187979	0.0326619	down	Peaxi162Scf01205g00028	Peaxi162Scf01205	38105	40649	+	2545	protein_coding	--	--	--	--	--	--	Ankyrin repeat family protein
Peaxi162Scf00906g00019	686	299	-1.199	2.11482e-06	0.000143795	down	Peaxi162Scf00906g00019	Peaxi162Scf00906	122232	126216	-	3985	protein_coding	--	K08912: LHCB1; light-harvesting complex II chlorophyll a/b binding protein 1	--	--	--	--	light-harvesting chlorophyll B-binding protein 3
Peaxi162Scf00314g00627	3637	1585	-1.198	0.000149603	0.00493002	down	Peaxi162Scf00314g00627	Peaxi162Scf00314	610890	619749	+	8860	protein_coding	--	--	--	--	--	--	Copine-3
Peaxi162Scf00236g00054	686	300	-1.196	3.04585e-08	3.99043e-06	down	Peaxi162Scf00236g00054	Peaxi162Scf00236	559143	560882	+	1740	protein_coding	--	K04125: E1.14.11.13; gibberellin 2-oxidase [EC:1.14.11.13]	--	--	--	--	2-oxoglutarate (2OG) and Fe(II)-dependent oxygenase superfamily protein
Peaxi162Scf00449g00212	7418	3240	-1.195	0.000870978	0.0186252	down	Peaxi162Scf00449g00212	Peaxi162Scf00449	202429	207568	-	5140	protein_coding	--	K01537: E3.6.3.8; Ca2+-transporting ATPase [EC:3.6.3.8]	--	--	--	--	calcium-transporting ATPase, putative
Peaxi162Scf00058g00267	999	436	-1.194	0.000182803	0.00570888	down	Peaxi162Scf00058g00267	Peaxi162Scf00058	2638077	2638514	-	438	protein_coding	GO:0005634,nucleus; GO:0003700,DNA binding transcription factor activity; GO:0045735,nutrient reservoir activity; GO:0046982,protein heterodimerization activity; GO:0043565,sequence-specific DNA binding; GO:0009267,cellular response to starvation; GO:0006971,hypotonic response; GO:2000693,positive regulation of seed maturation; GO:0045893,positive regulation of transcription, DNA-templated; GO:00…	--	--	--	BZP53_ARATH,RecName: Full=bZIP transcription factor 53 {ECO:0000303|PubMed:11906833}; Short=AtbZIP53 {ECO:0000303|PubMed:11906833};	--	bZIP transcription factor [Nicotiana benthamiana]
Peaxi162Scf00065g00041	693	304	-1.189	0.000452219	0.0114445	down	Peaxi162Scf00065g00041	Peaxi162Scf00065	475157	478214	+	3058	protein_coding	GO:0031225,anchored component of membrane; GO:0046658,anchored component of plasma membrane; GO:0005768,endosome; GO:0005794,Golgi apparatus; GO:0009506,plasmodesma; GO:0005802,trans-Golgi network; GO:0016049,cell growth; GO:0010215,cellulose microfibril organization	--	--	--	COBL7_ARATH,RecName: Full=COBRA-like protein 7; Flags: Precursor;	--	COBRA-like protein 7
Peaxi162Scf00115g00111	500	220	-1.183	0.00306038	0.0462739	down	Peaxi162Scf00115g00111	Peaxi162Scf00115	1119635	1120933	+	1299	protein_coding	--	--	--	--	--	--	receptor-like protein kinase 4
Peaxi162Scf00311g00131	5124	2276	-1.17	0.000948201	0.0197605	down	Peaxi162Scf00311g00131	Peaxi162Scf00311	1302882	1304054	+	1173	protein_coding	--	K00789: metK; S-adenosylmethionine synthetase [EC:2.5.1.6]	--	--	--	--	S-adenosylmethionine synthase 2
Peaxi162Scf00981g00110	1208	538	-1.166	7.25983e-08	8.43161e-06	down	Peaxi162Scf00981g00110	Peaxi162Scf00981	117185	121197	-	4013	protein_coding	--	--	--	--	--	--	Concanavalin A-like lectin protein kinase family protein
Peaxi162Scf00076g00919	271	121	-1.165	8.89548e-05	0.00331245	down	Peaxi162Scf00076g00919	Peaxi162Scf00076	903480	910337	+	6858	protein_coding	--	--	--	--	--	--	Glucan endo-1,3-beta-glucosidase 8
Peaxi162Scf00589g00001	217	97	-1.156	0.000288185	0.0081259	down	Peaxi162Scf00589g00001	Peaxi162Scf00589	22050	22625	-	576	protein_coding	--	--	--	--	--	--	cell wall / vacuolar inhibitor of fructosidase 2
Peaxi162Scf00714g00621	97	43	-1.151	0.000777736	0.0171213	down	Peaxi162Scf00714g00621	Peaxi162Scf00714	719131	723816	+	4686	protein_coding	--	--	--	--	--	--	Unknown protein
Peaxi162Scf00363g00822	363	164	-1.149	6.77211e-05	0.00263597	down	Peaxi162Scf00363g00822	Peaxi162Scf00363	931495	932618	-	1124	protein_coding	--	--	--	--	--	--	Disease resistance-responsive (dirigent-like protein) family protein
Peaxi162Scf00231g00033	1605	724	-1.148	0.00333049	0.0491651	down	Peaxi162Scf00231g00033	Peaxi162Scf00231	37542	40280	-	2739	protein_coding	--	--	--	--	--	--	AAA-type ATPase family protein / ankyrin repeat family protein
Peaxi162Scf00152g01220	6288	2845	-1.144	5.09583e-07	4.26027e-05	down	Peaxi162Scf00152g01220	Peaxi162Scf00152	1262904	1266066	+	3163	protein_coding	--	K10355: ACTF; actin, other eukaryote	--	--	--	--	actin-11
Peaxi162Scf00570g00004	159	72	-1.14	0.00125914	0.0243728	down	Peaxi162Scf00570g00004	Peaxi162Scf00570	38027	38787	-	761	protein_coding	--	K14492: ARR-A; two-component response regulator ARR-A family	--	--	--	--	response regulator 9
Peaxi162Scf00274g00311	1092	495	-1.139	0.00129152	0.0247696	down	Peaxi162Scf00274g00311	Peaxi162Scf00274	317516	318901	-	1386	protein_coding	--	K08238: XXT; xyloglucan 6-xylosyltransferase [EC:2.4.2.39]	--	--	--	--	Galactosyl transferase GMA12/MNN10 family protein
Peaxi162Scf00767g00016	306	139	-1.136	0.00107691	0.0217058	down	Peaxi162Scf00767g00016	Peaxi162Scf00767	15675	26636	-	10962	protein_coding	--	--	--	--	--	--	Pentatricopeptide repeat-containing protein
Peaxi162Scf00753g00015	765	348	-1.135	0.00168212	0.0302528	down	Peaxi162Scf00753g00015	Peaxi162Scf00753	41345	46013	-	4669	protein_coding	--	--	--	--	--	--	Core-2/I-branching beta-1,6-N-acetylglucosaminyltransferase family protein
Peaxi162Scf00342g01012	154	70	-1.132	6.09451e-05	0.00243848	down	Peaxi162Scf00342g01012	Peaxi162Scf00342	981860	985007	+	3148	protein_coding	--	--	--	--	--	--	Pentatricopeptide repeat (PPR) superfamily protein
Peaxi162Scf00520g00001	1229	561	-1.132	0.00198286	0.0338959	down	Peaxi162Scf00520g00001	Peaxi162Scf00520	62542	64176	+	1635	protein_coding	--	--	--	--	--	--	GRAS family transcription factor
Peaxi162Scf00737g00043	83	38	-1.121	0.00211476	0.0354673	down	Peaxi162Scf00737g00043	Peaxi162Scf00737	499625	500734	+	1110	protein_coding	--	--	--	--	--	--	--
Peaxi162Scf03072g00005	107	49	-1.119	0.000213429	0.00644063	down	Peaxi162Scf03072g00005	Peaxi162Scf03072	35	5743	+	5709	protein_coding	--	--	--	--	--	--	serine protease [Solanum lycopersicum]
Peaxi162Scf00049g01513	480	222	-1.113	3.30702e-06	0.000206554	down	Peaxi162Scf00049g01513	Peaxi162Scf00049	1569568	1578376	-	8809	protein_coding	GO:0005789,endoplasmic reticulum membrane; GO:0016021,integral component of membrane; GO:0016020,membrane; GO:0005886,plasma membrane; GO:0005506,iron ion binding; GO:0016491,oxidoreductase activity; GO:0043447,alkane biosynthetic process; GO:0042335,cuticle development; GO:0006723,cuticle hydrocarbon biosynthetic process; GO:0008610,lipid biosynthetic process; GO:0006629,lipid metabolic process;…	K15404: K15404, CER1; aldehyde decarbonylase [EC:4.1.99.5]	--	--	CER3_ARATH,RecName: Full=Protein ECERIFERUM 3; AltName: Full=Protein FACELESS POLLEN 1; AltName: Full=Protein WAX2; AltName: Full=Protein YORE-YORE;	--	Fatty acid hydroxylase superfamily
Peaxi162Scf00403g00838	430	198	-1.113	7.31149e-07	5.81832e-05	down	Peaxi162Scf00403g00838	Peaxi162Scf00403	819567	820656	+	1090	protein_coding	--	K01183: E3.2.1.14; chitinase [EC:3.2.1.14]	--	--	--	--	chitinase A
Peaxi162Scf01294g00032	2032	939	-1.113	1.707e-05	0.000833559	down	Peaxi162Scf01294g00032	Peaxi162Scf01294	81520	88571	-	7052	protein_coding	--	K10999: CESA; cellulose synthase A [EC:2.4.1.12]	--	--	--	--	Pathogenesis-related thaumatin superfamily protein
Peaxi162Scf00014g00613	938	437	-1.102	0.00206105	0.0348691	down	Peaxi162Scf00014g00613	Peaxi162Scf00014	596991	600367	+	3377	protein_coding	GO:0005886,plasma membrane; GO:0005524,ATP binding; GO:0004674,protein serine/threonine kinase activity; GO:0033160,positive regulation of protein import into nucleus, translocation; GO:0046777,protein autophosphorylation; GO:0009409,response to cold; GO:0050826,response to freezing; GO:0009625,response to insect; GO:0002237,response to molecule of bacterial origin	--	At3g09010	ref|XP_009769553.1|	CRPK1_ARATH,RecName: Full=Cold-responsive protein kinase 1 {ECO:0000303|PubMed:28344081}; EC=2.7.11.1 {ECO:0000255|PROSITE-ProRule:PRU00159, ECO:0000269|PubMed:28344081};	A0A1U7VT66_NICSY,SubName: Full=putative serine/threonine-protein kinase {ECO:0000313|RefSeq:XP_009769553.1};	Protein kinase superfamily protein
Peaxi162Scf00684g00571	373	176	-1.088	0.00306486	0.0463091	down	Peaxi162Scf00684g00571	Peaxi162Scf00684	583071	584878	+	1808	protein_coding	--	--	--	--	--	--	2-oxoglutarate (2OG) and Fe(II)-dependent oxygenase superfamily protein
Peaxi162Scf00006g00402	2892	1362	-1.086	0.000883301	0.0188467	down	Peaxi162Scf00006g00402	Peaxi162Scf00006	3996789	3998354	-	1566	protein_coding	GO:0016021,integral component of membrane; GO:0005886,plasma membrane; GO:0005524,ATP binding; GO:0004674,protein serine/threonine kinase activity; GO:0004702,signal transducer, downstream of receptor, with serine/threonine kinase activity	--	At2g48010	gb|PHT38575.1|	RKF3_ARATH,RecName: Full=Probable LRR receptor-like serine/threonine-protein kinase RKF3; EC=2.7.11.1; AltName: Full=Receptor-like kinase in flowers 3; Flags: Precursor;	A0A0V0ILA5_SOLCH,SubName: Full=Putative LRR receptor-like serine/threonine-protein kinase RKF3-like {ECO:0000313|EMBL:JAP32857.1};	Protein kinase superfamily protein
Peaxi162Scf00222g00125	647	307	-1.073	2.82853e-05	0.00128215	down	Peaxi162Scf00222g00125	Peaxi162Scf00222	179096	188300	+	9205	protein_coding	--	--	--	--	--	--	Unknown protein
Peaxi162Scf00108g00220	879	419	-1.069	0.00105206	0.0213452	down	Peaxi162Scf00108g00220	Peaxi162Scf00108	245577	247755	+	2179	protein_coding	--	K13783: SLC37A1_2; MFS transporter, OPA family, solute carrier family 37 (glycerol-3-phosphate transporter), member 1/2	--	--	--	--	Sugar phosphate exchanger 2
Peaxi162Scf00072g00021	421	202	-1.063	0.000195491	0.00604559	down	Peaxi162Scf00072g00021	Peaxi162Scf00072	9039	17025	+	7987	protein_coding	--	K10398: KIF11, EG5; kinesin family member 11	--	--	--	--	ATP binding microtubule motor family protein
Peaxi162Scf00684g00029	254	122	-1.059	0.000127122	0.00441963	down	Peaxi162Scf00684g00029	Peaxi162Scf00684	21896	24911	-	3016	protein_coding	--	K01426: E3.5.1.4, amiE; amidase [EC:3.5.1.4]	--	--	--	--	Glutamyl-tRNA(Gln) amidotransferase subunit A
Peaxi162Scf00446g00412	136	65	-1.057	0.000424288	0.0109702	down	Peaxi162Scf00446g00412	Peaxi162Scf00446	456597	458204	-	1608	protein_coding	--	--	--	--	--	--	Unknown protein
Peaxi162Scf00993g00326	708	341	-1.054	0.001265	0.0244203	down	Peaxi162Scf00993g00326	Peaxi162Scf00993	329405	334085	+	4681	protein_coding	--	--	--	--	--	--	Disease resistance protein (CC-NBS-LRR class) family
Peaxi162Scf02135g00021	190	92	-1.052	6.21311e-05	0.00247213	down	Peaxi162Scf02135g00021	Peaxi162Scf02135	62574	65572	+	2999	protein_coding	--	K03715: MGD; 1,2-diacylglycerol 3-beta-galactosyltransferase [EC:2.4.1.46]	--	--	--	--	monogalactosyldiacylglycerol synthase 2
Peaxi162Scf00668g00049	944	455	-1.051	0.000555157	0.0134933	down	Peaxi162Scf00668g00049	Peaxi162Scf00668	448198	449379	-	1182	protein_coding	--	K00789: metK; S-adenosylmethionine synthetase [EC:2.5.1.6]	--	--	--	--	S-adenosylmethionine synthase 2
Peaxi162Scf00132g00721	148	72	-1.048	0.000749611	0.0166406	down	Peaxi162Scf00132g00721	Peaxi162Scf00132	732868	735783	+	2916	protein_coding	--	--	--	--	--	--	f-box family protein [Silene vulgaris]
Peaxi162Scf00429g00042	18313	8865	-1.047	0.00140574	0.0265411	down	Peaxi162Scf00429g00042	Peaxi162Scf00429	445385	446881	+	1497	protein_coding	--	--	--	--	--	--	conserved hypothetical protein
Peaxi162Scf00312g00053	181	87	-1.045	0.00076747	0.0169474	down	Peaxi162Scf00312g00053	Peaxi162Scf00312	503007	509170	+	6164	protein_coding	--	K14638: SLC15A3_4, PHT; solute carrier family 15 (peptide/histidine transporter), member 3/4	--	--	--	--	Protein NRT1/ PTR FAMILY 7.3
Peaxi162Scf00089g00639	131	64	-1.043	0.00010375	0.00379755	down	Peaxi162Scf00089g00639	Peaxi162Scf00089	670061	676888	-	6828	protein_coding	--	K10389: TUBG; tubulin gamma	--	--	--	--	Tubulin gamma-1 chain
Peaxi162Scf01060g00147	1175	570	-1.043	0.000220697	0.00656771	down	Peaxi162Scf01060g00147	Peaxi162Scf01060	119828	130878	-	11051	protein_coding	--	--	--	--	--	--	ABC transporter G family member 11
Peaxi162Scf00128g01041	917	446	-1.04	1.23216e-11	3.5299e-09	down	Peaxi162Scf00128g01041	Peaxi162Scf00128	1053132	1056060	-	2929	protein_coding	--	--	--	--	--	--	Unknown protein
Peaxi162Scf00620g00315	2353	1148	-1.035	7.88377e-08	9.01015e-06	down	Peaxi162Scf00620g00315	Peaxi162Scf00620	292016	302003	-	9988	protein_coding	--	--	--	--	--	--	serine protease [Solanum lycopersicum]
Peaxi162Scf00620g00242	7573	3698	-1.034	0.000104658	0.00381781	down	Peaxi162Scf00620g00242	Peaxi162Scf00620	248593	272885	-	24293	protein_coding	--	--	--	--	--	--	serine protease [Solanum lycopersicum]
Peaxi162Scf00002g00383	690	339	-1.026	0.000129746	0.00446899	down	Peaxi162Scf00002g00383	Peaxi162Scf00002	3808426	3826560	-	18135	protein_coding	--	--	--	--	--	--	Unknown protein
Peaxi162Scf00912g00134	465	229	-1.02	0.000708964	0.0160514	down	Peaxi162Scf00912g00134	Peaxi162Scf00912	141368	148669	+	7302	protein_coding	--	K00475: E1.14.11.9; naringenin 3-dioxygenase [EC:1.14.11.9]	--	--	--	--	2-oxoglutarate (2OG) and Fe(II)-dependent oxygenase superfamily protein
Peaxi162Scf00953g00514	77	38	-1.01	0.00300985	0.0458	down	Peaxi162Scf00953g00514	Peaxi162Scf00953	576903	589389	+	12487	protein_coding	--	K21842: EFR3; protein EFR3	--	--	--	--	conserved hypothetical protein
Peaxi162Scf00347g00014	204	101	-1.006	0.000167633	0.00535179	down	Peaxi162Scf00347g00014	Peaxi162Scf00347	138286	140259	+	1974	protein_coding	--	K17086: TM9SF2_4; transmembrane 9 superfamily member 2/4	--	--	--	--	Transmembrane 9 superfamily member 4
Peaxi162Scf00623g00518	2906	1447	-1.006	3.37754e-05	0.0014932	down	Peaxi162Scf00623g00518	Peaxi162Scf00623	543784	548592	+	4809	protein_coding	--	--	--	--	--	--	Argonaute family protein
Peaxi162Scf00585g00081	583	291	-1.001	0.000125008	0.00436737	down	Peaxi162Scf00585g00081	Peaxi162Scf00585	843089	844408	+	1320	protein_coding	--	K21734: SLD; sphingolipid 8-(E/Z)-desaturase [EC:1.14.19.29]	--	--	--	--	Fatty acid desaturase 1
Peaxi162Scf00104g00017	800	400	-1	0.00111995	0.0223115	down	Peaxi162Scf00104g00017	Peaxi162Scf00104	180209	187800	+	7592	protein_coding	--	K21989: TMEM63; calcium permeable stress-gated cation channel	--	--	--	--	ERD (early-responsive to dehydration stress) family protein
Peaxi162Scf00527g00026	1524	3052	1.002	1.92287e-07	1.9078e-05	up	Peaxi162Scf00527g00026	Peaxi162Scf00527	249699	263886	-	14188	protein_coding	--	--	--	--	--	--	endonuclease 4
Peaxi162Scf00092g00720	76	153	1.003	0.000254949	0.0073331	up	Peaxi162Scf00092g00720	Peaxi162Scf00092	697841	702117	-	4277	protein_coding	--	--	--	--	--	--	Emb:CAB10263.1, putative
Peaxi162Scf00418g00611	221	443	1.006	4.3765e-06	0.000261931	up	Peaxi162Scf00418g00611	Peaxi162Scf00418	614562	616631	-	2070	protein_coding	--	--	--	--	--	--	S-adenosyl-L-methionine-dependent methyltransferases superfamily protein
Peaxi162Scf00002g03316	55	111	1.007	0.00144096	0.0270634	up	Peaxi162Scf00002g03316	Peaxi162Scf00002	3376553	3383292	-	6740	protein_coding	GO:0005794,Golgi apparatus; GO:0000139,Golgi membrane; GO:0016021,integral component of membrane; GO:0008643,carbohydrate transport; GO:0048359,mucilage metabolic process involved in seed coat development; GO:0015780,nucleotide-sugar transmembrane transport	K15286: SLC35E4; solute carrier family 35, member E4	At5g04160	ref|XP_015056202.1|	UUAT1_ARATH,RecName: Full=UDP-URONIC ACID TRANSPORTER 1 {ECO:0000303|PubMed:28062750};	A0A0V0I2Q4_SOLCH,SubName: Full=Putative sugar phosphate/phosphate translocator-like {ECO:0000313|EMBL:JAP26320.1};	Nucleotide-sugar transporter family protein
Peaxi162Scf00015g00049	201	404	1.008	0.000352388	0.00950893	up	Peaxi162Scf00015g00049	Peaxi162Scf00015	412471	415377	-	2907	protein_coding	--	K19476: IST1; vacuolar protein sorting-associated protein IST1	At1g79910	ref|XP_019255373.1|	--	A0A1J6I7N4_NICAT,SubName: Full=Uncharacterized protein {ECO:0000313|EMBL:OIS96551.1};	Regulator of Vps4 activity in the MVB pathway protein
Peaxi162Scf00774g00011	13394	26963	1.009	2.11619e-05	0.00100372	up	Peaxi162Scf00774g00011	Peaxi162Scf00774	57514	58743	+	1230	protein_coding	--	--	--	--	--	--	--
Peaxi162Scf00522g00210	567	1142	1.01	0.00128194	0.0246367	up	Peaxi162Scf00522g00210	Peaxi162Scf00522	222548	227347	+	4800	protein_coding	--	K02140: ATPeFG, ATP5L, ATP20; F-type H+-transporting ATPase subunit g	--	--	--	--	Mitochondrial ATP synthase subunit G protein
Peaxi162Scf00009g01815	616	1242	1.011	9.69047e-05	0.00358364	up	Peaxi162Scf00009g01815	Peaxi162Scf00009	1852915	1855613	+	2699	protein_coding	GO:0005829,cytosol; GO:0061630,ubiquitin protein ligase activity; GO:0009737,response to abscisic acid; GO:0009651,response to salt stress; GO:0006511,ubiquitin-dependent protein catabolic process	--	At5g01520	ref|XP_009590594.1|	AIRP2_ARATH,RecName: Full=E3 ubiquitin-protein ligase AIRP2 {ECO:0000305}; EC=2.3.2.27 {ECO:0000269|PubMed:21969385}; AltName: Full=Protein ABA INSENSITIVE RING PROTEIN 2 {ECO:0000303|PubMed:21969385}; Short=AtAIRP2 {ECO:0000303|PubMed:21969385}; AltName: Full=RING-type E3 ubiquitin transferase AIRP2 {ECO:0000305};	A0A1S4B9P5_TOBAC,SubName: Full=E3 ubiquitin-protein ligase RNF8-like {ECO:0000313|RefSeq:XP_016485621.1};	RING/U-box superfamily protein
Peaxi162Scf00860g00018	2789	5625	1.012	0.000503266	0.0125298	up	Peaxi162Scf00860g00018	Peaxi162Scf00860	97324	99198	+	1875	protein_coding	--	K20628: exlX; expansin	--	--	--	--	expansin 11
Peaxi162Scf00000g00214	176	355	1.013	0.00274618	0.0429131	up	Peaxi162Scf00000g00214	Peaxi162Scf00000	2091581	2095883	-	4303	protein_coding	--	--	--	--	--	--	--
Peaxi162Scf00135g00417	35	70	1.015	0.00174117	0.0310463	up	Peaxi162Scf00135g00417	Peaxi162Scf00135	444039	445403	+	1365	protein_coding	--	--	--	--	--	--	calcium-dependent protein kinase 33
Peaxi162Scf00562g00001	297	602	1.017	0.000389738	0.0102621	up	Peaxi162Scf00562g00001	Peaxi162Scf00562	15781	16899	+	1119	protein_coding	--	--	--	--	--	--	Eukaryotic aspartyl protease family protein
Peaxi162Scf00149g00813	915	1857	1.022	1.65348e-07	1.68373e-05	up	Peaxi162Scf00149g00813	Peaxi162Scf00149	863965	865524	-	1560	protein_coding	--	--	--	--	--	--	phloem protein 2-A1
Peaxi162Scf01160g00142	3067	6239	1.025	1.66391e-12	6.27207e-10	up	Peaxi162Scf01160g00142	Peaxi162Scf01160	167924	168752	-	829	protein_coding	--	--	--	--	--	--	invertase inhibitor [Solanum tuberosum]
Peaxi162Scf00452g00240	522	1063	1.026	1.22921e-05	0.000634874	up	Peaxi162Scf00452g00240	Peaxi162Scf00452	188191	194035	-	5845	protein_coding	--	--	--	--	--	--	Homeodomain-like superfamily protein
Peaxi162Scf00569g00510	2474	5054	1.03	2.95759e-06	0.000189127	up	Peaxi162Scf00569g00510	Peaxi162Scf00569	655161	655847	-	687	protein_coding	--	--	--	--	--	--	Unknown protein
Peaxi162Scf00005g00505	270	554	1.032	0.00021745	0.00651621	up	Peaxi162Scf00005g00505	Peaxi162Scf00005	5000373	5005316	-	4944	protein_coding	GO:0009507,chloroplast; GO:0005829,cytosol; GO:0004130,cytochrome-c peroxidase activity; GO:0020037,heme binding; GO:0016688,L-ascorbate peroxidase activity; GO:0046872,metal ion binding; GO:0034599,cellular response to oxidative stress; GO:0042744,hydrogen peroxide catabolic process; GO:0006979,response to oxidative stress; GO:0000302,response to reactive oxygen species	K00434: E1.11.1.11; L-ascorbate peroxidase [EC:1.11.1.11]	At3g09640	ref|XP_019250347.1|	APX2_ARATH,RecName: Full=L-ascorbate peroxidase 2, cytosolic; EC=1.11.1.11; AltName: Full=L-ascorbate peroxidase 1b; Short=APX1b; Short=AtAPx02;	A0A1J6I7J3_NICAT,SubName: Full=L-ascorbate peroxidase 2, cytosolic {ECO:0000313|EMBL:OIT01005.1};	ascorbate peroxidase 2
Peaxi162Scf00092g00512	857	1752	1.032	1.59161e-08	2.23511e-06	up	Peaxi162Scf00092g00512	Peaxi162Scf00092	566480	573325	+	6846	protein_coding	--	--	--	--	--	--	Transposon MuDR mudrA-like protein, putative [Solanum demissum]
Peaxi162Scf00128g00137	1728	3535	1.032	4.87208e-15	3.48938e-12	up	Peaxi162Scf00128g00137	Peaxi162Scf00128	84039	90727	-	6689	protein_coding	--	K00276: AOC3, AOC2, tynA; primary-amine oxidase [EC:1.4.3.21]	--	--	--	--	Copper amine oxidase family protein
Peaxi162Scf00188g00813	345	704	1.033	7.88828e-10	1.52691e-07	up	Peaxi162Scf00188g00813	Peaxi162Scf00188	881494	884087	+	2594	protein_coding	--	--	--	--	--	--	basic helix-loop-helix (bHLH) DNA-binding superfamily protein
Peaxi162Scf00449g00016	204	417	1.034	7.67876e-05	0.0029201	up	Peaxi162Scf00449g00016	Peaxi162Scf00449	70185	74625	+	4441	protein_coding	--	--	--	--	--	--	Transducin family protein / WD-40 repeat family protein
Peaxi162Scf00646g00323	159	325	1.037	2.29702e-05	0.00106826	up	Peaxi162Scf00646g00323	Peaxi162Scf00646	357014	360513	-	3500	protein_coding	--	--	--	--	--	--	alpha/beta-Hydrolases superfamily protein
Peaxi162Scf00111g00412	363	747	1.039	2.2853e-06	0.000153925	up	Peaxi162Scf00111g00412	Peaxi162Scf00111	426603	430440	+	3838	protein_coding	--	K00975: glgC; glucose-1-phosphate adenylyltransferase [EC:2.7.7.27]	--	--	--	--	Glucose-1-phosphate adenylyltransferase family protein
Peaxi162Scf00000g00582	708	1457	1.041	0.00250284	0.0401913	up	Peaxi162Scf00000g00582	Peaxi162Scf00000	5851056	5852334	+	1279	protein_coding	GO:0009507,chloroplast; GO:0009570,chloroplast stroma; GO:0005737,cytoplasm; GO:0005829,cytosol; GO:0005886,plasma membrane; GO:0005774,vacuolar membrane; GO:0043295,glutathione binding; GO:0004364,glutathione transferase activity; GO:0004601,peroxidase activity; GO:0042631,cellular response to water deprivation; GO:0006749,glutathione metabolic process; GO:0046686,response to cadmium ion; GO:000…	K00799: GST, gst; glutathione S-transferase [EC:2.5.1.18]	At1g17180	ref|XP_009615213.1|	GSTUJ_ARATH,RecName: Full=Glutathione S-transferase U19; Short=AtGSTU19; EC=2.5.1.18; AltName: Full=GST class-tau member 19; AltName: Full=Glutathione S-transferase 8;	A0A1S4CZQ6_TOBAC,SubName: Full=glutathione S-transferase U25-like {ECO:0000313|RefSeq:XP_016506633.1};	glutathione S-transferase TAU 19
Peaxi162Scf00377g00610	220	454	1.043	0.000751013	0.0166525	up	Peaxi162Scf00377g00610	Peaxi162Scf00377	633072	634203	+	1132	protein_coding	--	--	--	--	--	--	Unknown protein
Peaxi162Scf00193g00616	82	170	1.046	0.000114239	0.00409918	up	Peaxi162Scf00193g00616	Peaxi162Scf00193	636103	638227	-	2125	protein_coding	--	--	--	--	--	--	--
Peaxi162Scf01141g00003	106	220	1.054	1.04017e-05	0.00054777	up	Peaxi162Scf01141g00003	Peaxi162Scf01141	19334	23763	+	4430	protein_coding	--	--	--	--	--	--	Unknown protein
Peaxi162Scf00005g00612	238	497	1.058	0.000889109	0.018933	up	Peaxi162Scf00005g00612	Peaxi162Scf00005	674491	677392	+	2902	protein_coding	GO:0016021,integral component of membrane; GO:0004872,NA; GO:0009788,negative regulation of abscisic acid-activated signaling pathway; GO:0009725,response to hormone; GO:0009651,response to salt stress; GO:0009744,response to sucrose	K07297: ADIPOR; adiponectin receptor	At5g20270	ref|XP_019266614.1|	HHP1_ARATH,RecName: Full=Heptahelical transmembrane protein 1; AltName: Full=PAQR family protein HHP1;	A0A1U7X599_NICSY,SubName: Full=heptahelical transmembrane protein 1-like {ECO:0000313|RefSeq:XP_009782054.1};	Adiponectin receptor protein
Peaxi162Scf00553g00054	74	153	1.058	0.000436639	0.0111553	up	Peaxi162Scf00553g00054	Peaxi162Scf00553	519040	519402	+	363	protein_coding	--	--	--	--	--	--	Unknown protein
Peaxi162Scf00337g00112	2124	4425	1.059	2.31147e-13	1.07966e-10	up	Peaxi162Scf00337g00112	Peaxi162Scf00337	155695	163062	-	7368	protein_coding	--	K16732: PRC1; protein regulator of cytokinesis 1	--	--	--	--	microtubule-associated protein 65-7
Peaxi162Scf00481g00048	1162	2421	1.06	0.00274623	0.0429131	up	Peaxi162Scf00481g00048	Peaxi162Scf00481	465547	468274	+	2728	protein_coding	--	K14497: PP2C; protein phosphatase 2C [EC:3.1.3.16]	--	--	--	--	Protein phosphatase 2C family protein
Peaxi162Scf00694g00049	573	1204	1.072	1.23923e-05	0.000638515	up	Peaxi162Scf00694g00049	Peaxi162Scf00694	547071	549416	-	2346	protein_coding	--	K15333: TRM3, TARBP1; tRNA guanosine-2'-O-methyltransferase [EC:2.1.1.34]	--	--	--	--	Subtilase family protein
Peaxi162Scf00009g01231	57	119	1.075	0.000159726	0.00513752	up	Peaxi162Scf00009g01231	Peaxi162Scf00009	1206693	1211570	+	4878	protein_coding	--	K10446: KLHL8; kelch-like protein 8	At5g01660_2	ref|XP_019254693.1|	--	A0A1J6I0C7_NICAT,SubName: Full=B2 protein {ECO:0000313|EMBL:OIS98017.1};	Kelch-like protein 8
Peaxi162Scf00011g00430	112	236	1.075	0.00116723	0.0230295	up	Peaxi162Scf00011g00430	Peaxi162Scf00011	480085	482221	+	2137	protein_coding	--	--	At1g07750	ref|XP_006349431.1|	--	M1C705_SOLTU,SubName: Full=Uncharacterized protein {ECO:0000313|EnsemblPlants:PGSC0003DMT400061076};	RmlC-like cupins superfamily protein
Peaxi162Scf00376g00214	943	1989	1.076	4.20632e-08	5.34775e-06	up	Peaxi162Scf00376g00214	Peaxi162Scf00376	194134	202708	+	8575	protein_coding	--	K01835: pgm; phosphoglucomutase [EC:5.4.2.2]	--	--	--	--	phosphoglucomutase
Peaxi162Scf00544g00616	2955	6233	1.077	0.00028558	0.00807366	up	Peaxi162Scf00544g00616	Peaxi162Scf00544	625960	630485	+	4526	protein_coding	--	K13356: FAR; alcohol-forming fatty acyl-CoA reductase [EC:1.2.1.84]	--	--	--	--	Alcohol-forming fatty acyl-CoA reductase
Peaxi162Scf00188g00626	286	604	1.08	2.58087e-11	6.84599e-09	up	Peaxi162Scf00188g00626	Peaxi162Scf00188	619277	629060	-	9784	protein_coding	--	K04710: CERS; ceramide synthetase [EC:2.3.1.24]	--	--	--	--	LAG1 longevity assurance homolog 3
Peaxi162Scf00188g00814	163	345	1.081	1.08279e-06	8.20149e-05	up	Peaxi162Scf00188g00814	Peaxi162Scf00188	806791	809881	-	3091	protein_coding	--	K03135: TAF11; transcription initiation factor TFIID subunit 11	--	--	--	--	Transcription initiation factor TFIID subunit 11
Peaxi162Scf00940g00038	152	322	1.081	8.55052e-06	0.000461599	up	Peaxi162Scf00940g00038	Peaxi162Scf00940	373553	376172	-	2620	protein_coding	--	--	--	--	--	--	Transcription initiation factor TFIID subunit 11, putative
Peaxi162Scf00128g00624	53	114	1.092	0.00155408	0.028608	up	Peaxi162Scf00128g00624	Peaxi162Scf00128	599094	605869	+	6776	protein_coding	--	K20463: OSBPL3_6_7, ORP3_6_7; oxysterol-binding protein-related protein 3/6/7	--	--	--	--	Oxysterol-binding protein-related protein 1D
Peaxi162Scf01060g00013	819	1749	1.093	5.78869e-05	0.00233351	up	Peaxi162Scf01060g00013	Peaxi162Scf01060	24262	26701	-	2440	protein_coding	--	--	--	--	--	--	Aldolase-type TIM barrel family protein
Peaxi162Scf00129g00738	397	849	1.096	0.00104525	0.0212674	up	Peaxi162Scf00129g00738	Peaxi162Scf00129	705674	711916	+	6243	protein_coding	--	K05658: ABCB1, CD243; ATP-binding cassette, subfamily B (MDR/TAP), member 1 [EC:3.6.3.44]	--	--	--	--	ABC transporter family protein
Peaxi162Scf00415g00216	138	296	1.1	1.56633e-05	0.00077544	up	Peaxi162Scf00415g00216	Peaxi162Scf00415	248490	252808	+	4319	protein_coding	--	--	--	--	--	--	Long-chain-alcohol oxidase FAO1
Peaxi162Scf01141g00126	104	224	1.106	0.000388465	0.0102538	up	Peaxi162Scf01141g00126	Peaxi162Scf01141	113050	114976	+	1927	protein_coding	--	--	--	--	--	--	Transducin/WD40 repeat-like superfamily protein
Peaxi162Scf00037g00631	164	354	1.108	0.00208691	0.0352067	up	Peaxi162Scf00037g00631	Peaxi162Scf00037	668433	671235	+	2803	protein_coding	--	--	--	ref|XP_015062720.1|	--	--	Chaperone DnaJ-domain superfamily protein
Peaxi162Scf00417g01210	780	1684	1.11	1.85073e-06	0.000128274	up	Peaxi162Scf00417g01210	Peaxi162Scf00417	1204803	1208960	+	4158	protein_coding	--	--	--	--	--	--	Sec14p-like phosphatidylinositol transfer family protein
Peaxi162Scf00080g01316	58	125	1.114	6.68655e-05	0.00261233	up	Peaxi162Scf00080g01316	Peaxi162Scf00080	1362588	1368487	+	5900	protein_coding	--	--	--	--	--	--	Prolyl endopeptidase
Peaxi162Scf00347g00003	212	459	1.114	0.000136451	0.00463159	up	Peaxi162Scf00347g00003	Peaxi162Scf00347	40652	48547	-	7896	protein_coding	--	--	--	--	--	--	Unknown protein
Peaxi162Scf01313g00009	273	592	1.116	0.000445215	0.011334	up	Peaxi162Scf01313g00009	Peaxi162Scf01313	7673	8431	-	759	protein_coding	--	--	--	--	--	--	Glutathione S-transferase 3
Peaxi162Scf00078g01331	350	759	1.118	0.000530872	0.0130806	up	Peaxi162Scf00078g01331	Peaxi162Scf00078	1285656	1286394	-	739	protein_coding	--	--	--	--	--	--	--
Peaxi162Scf00164g01524	117	254	1.119	4.17385e-06	0.000252618	up	Peaxi162Scf00164g01524	Peaxi162Scf00164	1498902	1502900	+	3999	protein_coding	--	--	--	--	--	--	zinc ion binding protein, putative
Peaxi162Scf00679g00318	2695	5879	1.125	0.000336273	0.00919748	up	Peaxi162Scf00679g00318	Peaxi162Scf00679	369403	377967	+	8565	protein_coding	--	K19044: XBAT32_33; E3 ubiquitin-protein ligase XBAT32/33 [EC:2.3.2.27]	--	--	--	--	XB3 ortholog 1 in Arabidopsis thaliana
Peaxi162Scf00357g00527	55	121	1.126	0.00202434	0.0344924	up	Peaxi162Scf00357g00527	Peaxi162Scf00357	538480	542797	-	4318	protein_coding	--	K10396: KIF5; kinesin family member 5	--	--	--	--	GDSL esterase/lipase
Peaxi162Scf00002g00097	67	147	1.13	2.1661e-05	0.00102288	up	Peaxi162Scf00002g00097	Peaxi162Scf00002	941954	947045	-	5092	protein_coding	--	--	At1g62520	ref|XP_019259712.1|	--	A0A1S3XTY4_TOBAC,SubName: Full=uncharacterized protein LOC107768700 {ECO:0000313|RefSeq:XP_016443330.1};	conserved hypothetical protein
Peaxi162Scf00599g00115	1642	3592	1.13	7.39217e-05	0.00284129	up	Peaxi162Scf00599g00115	Peaxi162Scf00599	102954	104424	-	1471	protein_coding	--	--	--	--	--	--	ASR5 protein [Solanum chilense]
Peaxi162Scf00338g00422	2213	4854	1.133	3.13265e-06	0.000197384	up	Peaxi162Scf00338g00422	Peaxi162Scf00338	385743	391981	+	6239	protein_coding	--	K01673: cynT, can; carbonic anhydrase [EC:4.2.1.1]	--	--	--	--	carbonic anhydrase 2
Peaxi162Scf00209g00515	203	446	1.141	0.000149007	0.00492413	up	Peaxi162Scf00209g00515	Peaxi162Scf00209	487593	489603	+	2011	protein_coding	--	K09338: HD-ZIP; homeobox-leucine zipper protein	--	--	--	--	Homeobox-leucine zipper protein family
Peaxi162Scf00667g00619	286	631	1.141	8.2108e-06	0.000445498	up	Peaxi162Scf00667g00619	Peaxi162Scf00667	729037	732545	-	3509	protein_coding	--	--	--	--	--	--	ureide permease 1
Peaxi162Scf00224g00819	56	123	1.143	0.00156593	0.0287078	up	Peaxi162Scf00224g00819	Peaxi162Scf00224	811313	811924	-	612	protein_coding	--	--	--	--	--	--	Ovate family protein
Peaxi162Scf00740g10015	224	497	1.15	5.17694e-05	0.00213907	up	Peaxi162Scf00740g10015	Peaxi162Scf00740	132526	135261	+	2736	protein_coding	--	--	--	--	--	--	Ribonuclease P protein subunit P38-related isoform 1
Peaxi162Scf00332g00222	287	638	1.151	2.22472e-05	0.0010414	up	Peaxi162Scf00332g00222	Peaxi162Scf00332	200310	203462	-	3153	protein_coding	--	K14794: RRP12; ribosomal RNA-processing protein 12	--	--	--	--	Major facilitator superfamily protein
Peaxi162Scf00196g00724	2929	6537	1.158	2.73874e-06	0.000178859	up	Peaxi162Scf00196g00724	Peaxi162Scf00196	739466	743494	-	4029	protein_coding	--	--	--	--	--	--	xyloglucan specific endoglucanase inhibitor [Solanum melongena]
Peaxi162Scf00753g00218	77	172	1.158	0.0028902	0.0444198	up	Peaxi162Scf00753g00218	Peaxi162Scf00753	281449	282708	-	1260	protein_coding	--	--	--	--	--	--	Protein of unknown function (DUF1639)
Peaxi162Scf00036g02214	246	551	1.165	8.32053e-05	0.0031364	up	Peaxi162Scf00036g02214	Peaxi162Scf00036	2273444	2277490	+	4047	protein_coding	--	--	--	ref|XP_009788101.1|	--	--	Haloacid dehalogenase-like hydrolase domain-containing protein 3
Peaxi162Scf00359g01115	304	686	1.172	0.00107951	0.0217227	up	Peaxi162Scf00359g01115	Peaxi162Scf00359	1099677	1103407	+	3731	protein_coding	--	K14508: NPR1; regulatory protein NPR1	--	--	--	--	regulatory protein (NPR1)
Peaxi162Scf00003g00251	174	395	1.18	0.00236993	0.0384886	up	Peaxi162Scf00003g00251	Peaxi162Scf00003	2491683	2493149	+	1467	protein_coding	GO:0016758,transferase activity, transferring hexosyl groups; GO:0008152,metabolic process	--	At4g15480	ref|XP_016582364.1|	UGT_FRAAN,RecName: Full=Putative UDP-glucose glucosyltransferase; Short=FaGT5 {ECO:0000312|EMBL:ABB92747.1}; EC=2.4.1.- {ECO:0000250|UniProtKB:Q66PF4}; AltName: Full=Glucosyltransferase 5;	A0A1U8HP67_CAPAN,RecName: Full=Glycosyltransferase {ECO:0000256|RuleBase:RU362057}; EC=2.4.1.- {ECO:0000256|RuleBase:RU362057};	UDP-Glycosyltransferase superfamily protein
Peaxi162Scf00038g01118	356	809	1.181	0.0001074	0.00390202	up	Peaxi162Scf00038g01118	Peaxi162Scf00038	1101731	1102529	-	799	protein_coding	--	--	--	ref|XP_019243548.1|	--	--	Unknown protein
Peaxi162Scf00517g00428	36	81	1.184	0.00180637	0.0317608	up	Peaxi162Scf00517g00428	Peaxi162Scf00517	428766	434385	+	5620	protein_coding	--	--	--	--	--	--	conserved hypothetical protein
Peaxi162Scf01064g00262	75	170	1.188	0.000383568	0.0101369	up	Peaxi162Scf01064g00262	Peaxi162Scf01064	346677	348337	-	1661	protein_coding	--	K17279: REEP5_6; receptor expression-enhancing protein 5/6	--	--	--	--	HVA22 homologue E
Peaxi162Scf00347g00524	343	783	1.189	1.81024e-06	0.000126693	up	Peaxi162Scf00347g00524	Peaxi162Scf00347	557748	563392	+	5645	protein_coding	--	--	--	--	--	--	alpha/beta-Hydrolases superfamily protein
Peaxi162Scf00017g00244	50	114	1.198	0.0018515	0.0323162	up	Peaxi162Scf00017g00244	Peaxi162Scf00017	2404295	2409291	-	4997	protein_coding	GO:0009507,chloroplast; GO:0004519,endonuclease activity; GO:0003723,RNA binding; GO:0008270,zinc ion binding; GO:0031425,chloroplast RNA processing; GO:0009451,RNA modification	--	--	ref|XP_009786243.1|	PP175_ARATH,RecName: Full=Pentatricopeptide repeat-containing protein At2g29760, chloroplastic; AltName: Full=Protein ORGANELLE TRANSCRIPT PROCESSING 81 {ECO:0000303|PubMed:19934379}; Flags: Precursor;	A0A1U7X5W3_NICSY,SubName: Full=pentatricopeptide repeat-containing protein At2g20540-like {ECO:0000313|RefSeq:XP_009786243.1};	Pentatricopeptide repeat-containing protein
Peaxi162Scf00118g00085	41	94	1.2	0.000808749	0.0175878	up	Peaxi162Scf00118g00085	Peaxi162Scf00118	858648	860038	-	1391	protein_coding	--	--	--	--	--	--	hydroxyproline-rich glycoprotein family protein
Peaxi162Scf00110g00013	23	53	1.206	0.00223393	0.0367802	up	Peaxi162Scf00110g00013	Peaxi162Scf00110	183753	185237	+	1485	protein_coding	--	K13496: UGT73C; UDP-glucosyl transferase 73C [EC:2.4.1.-]	--	--	--	--	UDP-Glycosyltransferase superfamily protein
Peaxi162Scf00122g02417	235	541	1.207	3.43855e-11	8.80422e-09	up	Peaxi162Scf00122g02417	Peaxi162Scf00122	2472491	2482830	+	10340	protein_coding	--	--	--	--	--	--	RB1-inducible coiled-coil protein 1, putative isoform 2
Peaxi162Scf00981g00215	1046	2415	1.207	0.000173583	0.00548472	up	Peaxi162Scf00981g00215	Peaxi162Scf00981	201563	205004	-	3442	protein_coding	--	K15333: TRM3, TARBP1; tRNA guanosine-2'-O-methyltransferase [EC:2.1.1.34]	--	--	--	--	Subtilisin-like serine endopeptidase family protein
Peaxi162Scf00316g00001	48	112	1.21	0.00295884	0.0452481	up	Peaxi162Scf00316g00001	Peaxi162Scf00316	17518	19431	-	1914	protein_coding	--	--	--	--	--	--	Uncharacterised conserved protein UCP015417, vWA
Peaxi162Scf01060g00128	40	93	1.212	0.00272828	0.0428049	up	Peaxi162Scf01060g00128	Peaxi162Scf01060	156156	162116	+	5961	protein_coding	--	K02548: menA; 1,4-dihydroxy-2-naphthoate octaprenyltransferase [EC:2.5.1.74 2.5.1.-]	--	--	--	--	UbiA prenyltransferase family protein
Peaxi162Scf00518g00317	41	94	1.216	0.00155762	0.028608	up	Peaxi162Scf00518g00317	Peaxi162Scf00518	335252	339048	-	3797	protein_coding	--	--	--	--	--	--	glycosylphosphatidylinositol-anchored lipid protein transfer 1
Peaxi162Scf00025g02219	296	689	1.218	2.82949e-07	2.6318e-05	up	Peaxi162Scf00025g02219	Peaxi162Scf00025	2190269	2196693	-	6425	protein_coding	GO:0016021,integral component of membrane; GO:0005886,plasma membrane; GO:0022857,transmembrane transporter activity	--	--	ref|XP_009591821.1|	WTR10_ARATH,RecName: Full=WAT1-related protein At1g68170;	--	nodulin MtN21 /EamA-like transporter family protein
Peaxi162Scf00033g01315	150	348	1.218	0.000805329	0.0175312	up	Peaxi162Scf00033g01315	Peaxi162Scf00033	1366342	1366995	-	654	protein_coding	GO:0005737,cytoplasm; GO:0005634,nucleus; GO:0051537,2 iron, 2 sulfur cluster binding; GO:0009055,electron transfer activity; GO:0046872,metal ion binding; GO:0015035,protein disulfide oxidoreductase activity; GO:0045454,cell redox homeostasis	--	--	ref|XP_019267354.1|	GRXS3_ARATH,RecName: Full=Monothiol glutaredoxin-S3; Short=AtGrxS3; AltName: Full=Protein ROXY 11;	--	Monothiol glutaredoxin-S3
Peaxi162Scf00287g00193	174	407	1.221	0.000717172	0.0162031	up	Peaxi162Scf00287g00193	Peaxi162Scf00287	1901255	1906136	-	4882	protein_coding	--	K14486: K14486, ARF; auxin response factor	--	--	--	--	auxin response factor 19
Peaxi162Scf00430g00113	31	71	1.222	0.00205615	0.0348261	up	Peaxi162Scf00430g00113	Peaxi162Scf00430	187263	189086	+	1824	protein_coding	--	K07192: FLOT; flotillin	--	--	--	--	Flotillin-like protein 1
Peaxi162Scf00390g00326	1694	3957	1.224	8.85844e-13	3.46059e-10	up	Peaxi162Scf00390g00326	Peaxi162Scf00390	357646	361863	+	4218	protein_coding	--	K08867: WNK, PRKWNK; WNK lysine deficient protein kinase [EC:2.7.11.1]	--	--	--	--	with no lysine (K) kinase 5
Peaxi162Scf01144g00012	2646	6198	1.228	7.80415e-14	4.08975e-11	up	Peaxi162Scf01144g00012	Peaxi162Scf01144	99828	102862	+	3035	protein_coding	--	K14638: SLC15A3_4, PHT; solute carrier family 15 (peptide/histidine transporter), member 3/4	--	--	--	--	Protein NRT1/ PTR FAMILY 7.3
Peaxi162Scf00545g00034	50	118	1.232	0.000907606	0.0191185	up	Peaxi162Scf00545g00034	Peaxi162Scf00545	380567	386984	+	6418	protein_coding	--	--	--	--	--	--	TIFY domain protein 8 isoform 3
Peaxi162Scf00689g00516	169	398	1.233	4.26069e-08	5.38501e-06	up	Peaxi162Scf00689g00516	Peaxi162Scf00689	675441	678900	-	3460	protein_coding	--	K14638: SLC15A3_4, PHT; solute carrier family 15 (peptide/histidine transporter), member 3/4	--	--	--	--	Protein NRT1/ PTR FAMILY 2.9
Peaxi162Scf00037g00096	140	331	1.237	0.000433828	0.0110967	up	Peaxi162Scf00037g00096	Peaxi162Scf00037	945779	946627	+	849	protein_coding	GO:0005783,endoplasmic reticulum; GO:0005789,endoplasmic reticulum membrane; GO:0016021,integral component of membrane; GO:0005886,plasma membrane; GO:0000326,protein storage vacuole; GO:0032586,protein storage vacuole membrane; GO:0006623,protein targeting to vacuole	--	--	gb|PHT41286.1|	SRC2_ARATH,RecName: Full=Protein SRC2 homolog {ECO:0000305}; Short=AtSRC2 {ECO:0000303|PubMed:16227454};	--	SRC2-like protein [Capsicum annuum]
Peaxi162Scf00895g00039	55	130	1.237	0.00149583	0.0278263	up	Peaxi162Scf00895g00039	Peaxi162Scf00895	388399	389525	-	1127	protein_coding	--	--	--	--	--	--	2-oxoglutarate (2OG) and Fe(II)-dependent oxygenase superfamily protein
Peaxi162Scf00284g00016	126	296	1.239	6.69593e-05	0.00261233	up	Peaxi162Scf00284g00016	Peaxi162Scf00284	152402	155246	+	2845	protein_coding	--	--	--	--	--	--	conserved hypothetical protein
Peaxi162Scf00009g00024	244	577	1.241	4.22353e-05	0.00180963	up	Peaxi162Scf00009g00024	Peaxi162Scf00009	25763	30241	+	4479	protein_coding	GO:0005887,integral component of plasma membrane; GO:0005886,plasma membrane; GO:0015301,anion:anion antiporter activity; GO:0005452,inorganic anion exchanger activity; GO:0051453,regulation of intracellular pH; GO:0048364,root development	--	At3g62270	ref|XP_019223751.1|	BOR2_ARATH,RecName: Full=Probable boron transporter 2;	A0A1U7YAI7_NICSY,SubName: Full=probable boron transporter 2 {ECO:0000313|RefSeq:XP_009800123.1, ECO:0000313|RefSeq:XP_009800124.1};	HCO3- transporter family
Peaxi162Scf00665g00339	60	143	1.241	0.00222099	0.0367048	up	Peaxi162Scf00665g00339	Peaxi162Scf00665	385057	387876	-	2820	protein_coding	--	--	--	--	--	--	Senescence/dehydration-associated protein-related
Peaxi162Scf00116g00042	41	97	1.244	1.87569e-05	0.000903611	up	Peaxi162Scf00116g00042	Peaxi162Scf00116	440756	442708	-	1953	protein_coding	--	K17086: TM9SF2_4; transmembrane 9 superfamily member 2/4	--	--	--	--	Transmembrane 9 superfamily member 4
Peaxi162Scf00560g00618	133	314	1.244	0.000888435	0.018933	up	Peaxi162Scf00560g00618	Peaxi162Scf00560	648856	658924	+	10069	protein_coding	--	--	--	--	--	--	2-oxoglutarate (2OG) and Fe(II)-dependent oxygenase superfamily protein
Peaxi162Scf00340g00111	46	110	1.249	0.000356123	0.00957654	up	Peaxi162Scf00340g00111	Peaxi162Scf00340	96950	108456	-	11507	protein_coding	--	K16296: SCPL-I; serine carboxypeptidase-like clade I [EC:3.4.16.-]	--	--	--	--	serine carboxypeptidase-like 18
Peaxi162Scf01323g00001	32	74	1.25	0.00216194	0.0359809	up	Peaxi162Scf01323g00001	Peaxi162Scf01323	13201	13627	-	427	protein_coding	--	--	--	--	--	--	Unknown protein
Peaxi162Scf00000g76017	124	294	1.251	0.00326537	0.0485198	up	Peaxi162Scf00000g76017	Peaxi162Scf00000	7637300	7644832	+	7533	protein_coding	GO:0005887,integral component of plasma membrane; GO:0016020,membrane; GO:0005516,calmodulin binding; GO:0030552,cAMP binding; GO:0008324,cation transmembrane transporter activity; GO:0030553,cGMP binding; GO:0005249,voltage-gated potassium channel activity; GO:0009626,plant-type hypersensitive response; GO:0042391,regulation of membrane potential	K05391: CNGC; cyclic nucleotide gated channel, plant	At5g54250	ref|XP_009765747.1|	CNGC4_ARATH,RecName: Full=Cyclic nucleotide-gated ion channel 4; Short=AtCNGC4; AltName: Full=Cyclic nucleotide- and calmodulin-regulated ion channel 4; Short=AtHLM1;	A0A1U7VCH5_NICSY,SubName: Full=cyclic nucleotide-gated ion channel 4-like isoform X1 {ECO:0000313|RefSeq:XP_009765747.1};	cyclic nucleotide-gated channel 15
Peaxi162Scf00202g00313	44	104	1.253	0.00174591	0.0310535	up	Peaxi162Scf00202g00313	Peaxi162Scf00202	327439	330858	+	3420	protein_coding	--	K00208: fabI; enoyl-[acyl-carrier protein] reductase I [EC:1.3.1.9 1.3.1.10]	--	--	--	--	Enoyl-[acyl-carrier-protein] reductase [NADH] 1
Peaxi162Scf00065g01019	55	132	1.257	1.3241e-06	9.54685e-05	up	Peaxi162Scf00065g01019	Peaxi162Scf00065	1040964	1042150	-	1187	protein_coding	--	--	--	--	--	--	Heavy metal transport/detoxification superfamily protein, putative
Peaxi162Scf00345g00124	164	392	1.257	0.00105116	0.0213452	up	Peaxi162Scf00345g00124	Peaxi162Scf00345	176674	178974	-	2301	protein_coding	--	--	--	--	--	--	conserved hypothetical protein
Peaxi162Scf00089g01026	300	721	1.262	3.80312e-11	9.3924e-09	up	Peaxi162Scf00089g01026	Peaxi162Scf00089	1063817	1067688	-	3872	protein_coding	--	--	--	--	--	--	alpha/beta-Hydrolases superfamily protein
Peaxi162Scf00786g00439	168	404	1.262	2.91467e-05	0.00131564	up	Peaxi162Scf00786g00439	Peaxi162Scf00786	577297	578014	+	718	protein_coding	--	--	--	--	--	--	Homeodomain-like superfamily protein
Peaxi162Scf00109g01520	30	71	1.265	0.00185805	0.0323568	up	Peaxi162Scf00109g01520	Peaxi162Scf00109	1634596	1635588	-	993	protein_coding	--	K13495: CISZOG; cis-zeatin O-glucosyltransferase [EC:2.4.1.215]	--	--	--	--	UDP-Glycosyltransferase superfamily protein
Peaxi162Scf00286g00087	179	430	1.266	9.4411e-10	1.79515e-07	up	Peaxi162Scf00286g00087	Peaxi162Scf00286	855475	856988	-	1514	protein_coding	--	--	--	--	--	--	Unknown protein
Peaxi162Scf00365g00212	115	276	1.267	1.42488e-06	0.00010205	up	Peaxi162Scf00365g00212	Peaxi162Scf00365	258448	263797	-	5350	protein_coding	--	K09264: K09264; MADS-box transcription factor, plant	--	--	--	--	MADS-box transcription factor 7
Peaxi162Scf00128g01533	631	1520	1.268	1.83135e-07	1.83871e-05	up	Peaxi162Scf00128g01533	Peaxi162Scf00128	1517721	1524264	+	6544	protein_coding	--	K01634: SGPL1, DPL1; sphinganine-1-phosphate aldolase [EC:4.1.2.27]	--	--	--	--	Sphingosine-1-phosphate lyase
Peaxi162Scf00332g00512	222	536	1.269	0.000138044	0.00466355	up	Peaxi162Scf00332g00512	Peaxi162Scf00332	485360	493861	-	8502	protein_coding	--	K21398: SLC11A2, DMT1, NRAMP2; natural resistance-associated macrophage protein 2	--	--	--	--	Metal transporter Nramp1
Peaxi162Scf00071g00138	94	227	1.273	0.000154856	0.00504126	up	Peaxi162Scf00071g00138	Peaxi162Scf00071	129152	131451	-	2300	protein_coding	--	--	--	--	--	--	U-box domain-containing protein 9
Peaxi162Scf00013g00533	65	157	1.274	3.77222e-05	0.00164401	up	Peaxi162Scf00013g00533	Peaxi162Scf00013	514170	519438	+	5269	protein_coding	GO:0005576,extracellular region; GO:0005765,lysosomal membrane; GO:0009505,plant-type cell wall; GO:0004566,beta-glucuronidase activity	K07964: HPSE; heparanase [EC:3.2.1.166]	At5g07830	ref|XP_016515366.1|	HPSE2_ARATH,RecName: Full=Heparanase-like protein 2; EC=3.2.-.-; Flags: Precursor;	A0A1S4DPL4_TOBAC,SubName: Full=heparanase-like protein 2 isoform X2 {ECO:0000313|RefSeq:XP_016515366.1};	Heparanase-like protein 2
Peaxi162Scf00306g00611	72	175	1.274	0.000577357	0.0138915	up	Peaxi162Scf00306g00611	Peaxi162Scf00306	666273	668889	+	2617	protein_coding	--	K05907: APR; adenylyl-sulfate reductase (glutathione) [EC:1.8.4.9]	--	--	--	--	Phosphoadenosine phosphosulfate reductase
Peaxi162Scf00348g00014	60	144	1.277	0.00012814	0.00444067	up	Peaxi162Scf00348g00014	Peaxi162Scf00348	42470	43019	+	550	protein_coding	--	--	--	--	--	--	--
Peaxi162Scf00944g00156	478	1159	1.279	6.24363e-06	0.000355838	up	Peaxi162Scf00944g00156	Peaxi162Scf00944	209371	212023	-	2653	protein_coding	--	K18592: GGT1_5, CD224; gamma-glutamyltranspeptidase / glutathione hydrolase / leukotriene-C4 hydrolase [EC:2.3.2.2 3.4.19.13 3.4.19.14]	--	--	--	--	Gamma-glutamyltranspeptidase 3
Peaxi162Scf00457g00052	79	194	1.285	2.53461e-08	3.40366e-06	up	Peaxi162Scf00457g00052	Peaxi162Scf00457	592975	594489	-	1515	protein_coding	--	K19041: RNF38_44; E3 ubiquitin-protein ligase RNF38/44 [EC:2.3.2.27]	--	--	--	--	RING/U-box superfamily protein
Peaxi162Scf01144g00010	101	247	1.285	0.00102672	0.0209498	up	Peaxi162Scf01144g00010	Peaxi162Scf01144	74733	81295	+	6563	protein_coding	--	K14500: BSK; BR-signaling kinase [EC:2.7.11.1]	--	--	--	--	Protein kinase superfamily protein
Peaxi162Scf00255g01119	77	187	1.286	0.000346151	0.00939065	up	Peaxi162Scf00255g01119	Peaxi162Scf00255	1153498	1157601	+	4104	protein_coding	--	K15283: SLC35E1; solute carrier family 35, member E1	--	--	--	--	Triose phosphate/phosphate translocator, chloroplastic
Peaxi162Scf00232g00083	87	213	1.288	0.000814015	0.0176845	up	Peaxi162Scf00232g00083	Peaxi162Scf00232	874732	878313	-	3582	protein_coding	--	K13415: BRI1; protein brassinosteroid insensitive 1 [EC:2.7.10.1 2.7.11.1]	--	--	--	--	Leucine-rich receptor-like protein kinase family protein
Peaxi162Scf00110g00122	1851	4539	1.294	1.59367e-06	0.000113009	up	Peaxi162Scf00110g00122	Peaxi162Scf00110	129680	131433	-	1754	protein_coding	--	K09873: TIP; aquaporin TIP	--	--	--	--	tonoplast intrinsic protein 1
Peaxi162Scf00451g00912	797	1961	1.298	1.65316e-10	3.62448e-08	up	Peaxi162Scf00451g00912	Peaxi162Scf00451	1005029	1011586	-	6558	protein_coding	--	--	--	--	--	--	Plasma membrane ATPase 2
Peaxi162Scf00103g00071	382	940	1.299	6.00205e-12	1.95394e-09	up	Peaxi162Scf00103g00071	Peaxi162Scf00103	744192	746630	+	2439	protein_coding	--	--	--	--	--	--	Blue copper protein
Peaxi162Scf00015g00812	292	719	1.3	0.000430356	0.0110839	up	Peaxi162Scf00015g00812	Peaxi162Scf00015	876567	877235	-	669	protein_coding	--	--	At1g13350	ref|XP_004235829.1|	--	K4BMB0_SOLLC,SubName: Full=Uncharacterized protein {ECO:0000313|EnsemblPlants:Solyc03g119610.1.1};	Unknown protein
Peaxi162Scf00270g01010	1998	4922	1.301	5.39598e-14	2.89845e-11	up	Peaxi162Scf00270g01010	Peaxi162Scf00270	1004765	1013097	-	8333	protein_coding	--	--	--	--	--	--	beta-galactosidase 8
Peaxi162Scf00058g01716	31	78	1.304	0.000493931	0.0123402	up	Peaxi162Scf00058g01716	Peaxi162Scf00058	1763650	1769418	-	5769	protein_coding	GO:0016021,integral component of membrane; GO:0005886,plasma membrane; GO:0005774,vacuolar membrane; GO:0005524,ATP binding; GO:0042626,ATPase activity, coupled to transmembrane movement of substances; GO:0010329,auxin efflux transmembrane transporter activity; GO:0010328,auxin influx transmembrane transporter activity; GO:0010315,auxin efflux; GO:0060919,auxin influx; GO:0010540,basipetal auxin …	K05658: ABCB1, CD243; ATP-binding cassette, subfamily B (MDR/TAP), member 1 [EC:3.6.3.44]	--	--	AB21B_ARATH,RecName: Full=ABC transporter B family member 21; Short=ABC transporter ABCB.21; Short=AtABCB21; AltName: Full=Multidrug resistance protein 17; AltName: Full=P-glycoprotein 21;	--	ABC transporter B family member 21
Peaxi162Scf00993g00033	104	258	1.31	1.08474e-07	1.17119e-05	up	Peaxi162Scf00993g00033	Peaxi162Scf00993	366009	368318	+	2310	protein_coding	--	--	--	--	--	--	myb-like transcription factor family protein
Peaxi162Scf01063g00111	31	76	1.312	0.00252009	0.0403477	up	Peaxi162Scf01063g00111	Peaxi162Scf01063	114875	116656	+	1782	protein_coding	--	--	--	--	--	--	conserved hypothetical protein
Peaxi162Scf01099g00035	579	1441	1.314	5.34381e-16	4.99205e-13	up	Peaxi162Scf01099g00035	Peaxi162Scf01099	378361	379459	+	1099	protein_coding	--	--	--	--	--	--	Photosystem II reaction center W protein, chloroplastic
Peaxi162Scf00677g00035	42	105	1.316	0.00278125	0.0432402	up	Peaxi162Scf00677g00035	Peaxi162Scf00677	330709	337942	-	7234	protein_coding	--	--	--	--	--	--	Unknown protein
Peaxi162Scf01481g00038	30	74	1.316	0.000664522	0.0153197	up	Peaxi162Scf01481g00038	Peaxi162Scf01481	135686	138307	-	2622	protein_coding	--	--	--	--	--	--	Unknown protein
Peaxi162Scf00140g01313	238	596	1.323	0.000136417	0.00463159	up	Peaxi162Scf00140g01313	Peaxi162Scf00140	1432714	1434020	-	1307	protein_coding	--	--	--	--	--	--	conserved hypothetical protein
Peaxi162Scf00210g00008	149	374	1.326	4.54433e-07	3.87458e-05	up	Peaxi162Scf00210g00008	Peaxi162Scf00210	32297	40838	-	8542	protein_coding	--	K01301: NAALAD; N-acetylated-alpha-linked acidic dipeptidase [EC:3.4.17.21]	--	--	--	--	N-acetylated-alpha-linked acidic dipeptidase 2
Peaxi162Scf00038g01039	748	1878	1.329	1.279e-06	9.37903e-05	up	Peaxi162Scf00038g01039	Peaxi162Scf00038	1078635	1081591	+	2957	protein_coding	GO:0005634,nucleus; GO:0003700,DNA binding transcription factor activity; GO:0009734,auxin-activated signaling pathway; GO:0009733,response to auxin; GO:0006351,transcription, DNA-templated	K14484: IAA; auxin-responsive protein IAA	--	ref|XP_009606564.1|	IAA26_ARATH,RecName: Full=Auxin-responsive protein IAA26; AltName: Full=Indoleacetic acid-induced protein 26; AltName: Full=Phytochrome-associated protein 1;	--	phytochrome-associated protein 1 [Arabidopsis thaliana]
Peaxi162Scf00441g00415	329	829	1.335	0.000638186	0.0149369	up	Peaxi162Scf00441g00415	Peaxi162Scf00441	466100	469822	+	3723	protein_coding	--	K07466: RFA1, RPA1, rpa; replication factor A1	--	--	--	--	Unknown protein
Peaxi162Scf00026g01919	200	509	1.343	0.00132704	0.0253221	up	Peaxi162Scf00026g01919	Peaxi162Scf00026	1949384	1950371	-	988	protein_coding	--	--	--	ref|XP_018623836.1|	FDL1_ARATH,RecName: Full=F-box/FBD/LRR-repeat protein At1g13570;	--	Unknown protein
Peaxi162Scf00418g00810	4935	12540	1.345	0.00121031	0.0236623	up	Peaxi162Scf00418g00810	Peaxi162Scf00418	878397	879443	-	1047	protein_coding	--	--	--	--	--	--	Unknown protein
Peaxi162Scf01178g00116	400	1017	1.346	7.45405e-08	8.61063e-06	up	Peaxi162Scf01178g00116	Peaxi162Scf01178	148563	150723	-	2161	protein_coding	--	K08869: ADCK, ABC1; aarF domain-containing kinase	--	--	--	--	S-adenosyl-L-methionine-dependent methyltransferases superfamily protein
Peaxi162Scf00000g00481	851	2165	1.347	0.000522695	0.0128939	up	Peaxi162Scf00000g00481	Peaxi162Scf00000	4861131	4863062	+	1932	protein_coding	GO:0005634,nucleus; GO:0003677,DNA binding; GO:0006355,regulation of transcription, DNA-templated; GO:0006351,transcription, DNA-templated	--	At4g27410	ref|XP_009618124.1|	NAC72_ARATH,RecName: Full=NAC domain-containing protein 72; Short=ANAC072; AltName: Full=Protein RESPONSIVE TO DESICCATION 26;	A0A1S3XJF8_TOBAC,SubName: Full=NAC domain-containing protein 72-like {ECO:0000313|RefSeq:XP_016440048.1};	NAC domain containing protein 3
Peaxi162Scf00057g00227	22	56	1.348	0.00276693	0.0430885	up	Peaxi162Scf00057g00227	Peaxi162Scf00057	233602	236540	+	2939	protein_coding	GO:0005737,cytoplasm; GO:0005829,cytosol; GO:0016747,transferase activity, transferring acyl groups other than amino-acyl groups; GO:0010143,cutin biosynthetic process; GO:0051179,localization; GO:0090626,plant epidermis morphogenesis; GO:0010090,trichome morphogenesis	K19747: DCR; BAHD acyltransferase [EC:2.3.1.-]	--	--	DCR_ARATH,RecName: Full=BAHD acyltransferase DCR; EC=2.3.1.-; AltName: Full=Protein DEFECTIVE IN CUTICULAR RIDGES; AltName: Full=Protein PERMEABLE LEAVES 3;	--	HXXXD-type acyl-transferase family protein
Peaxi162Scf00650g00351	71	181	1.354	1.46113e-05	0.000733503	up	Peaxi162Scf00650g00351	Peaxi162Scf00650	417390	428441	+	11052	protein_coding	--	--	--	--	--	--	F-box/RNI-like superfamily protein
Peaxi162Scf00262g00035	602	1541	1.356	0.000331419	0.00909434	up	Peaxi162Scf00262g00035	Peaxi162Scf00262	315416	320383	+	4968	protein_coding	--	K05350: bglB; beta-glucosidase [EC:3.2.1.21]	--	--	--	--	beta glucosidase 46
Peaxi162Scf00073g00128	225	578	1.361	0.000117227	0.0041632	up	Peaxi162Scf00073g00128	Peaxi162Scf00073	95296	98079	-	2784	protein_coding	--	--	--	--	--	--	Polynucleotidyl transferase, ribonuclease H-like superfamily protein
Peaxi162Scf00381g01014	173	445	1.361	1.85843e-05	0.00089933	up	Peaxi162Scf00381g01014	Peaxi162Scf00381	1106344	1108769	-	2426	protein_coding	--	K17605: PPP2R4, PTPA; serine/threonine-protein phosphatase 2A activator	--	--	--	--	F-BOX WITH WD-40 2
Peaxi162Scf00100g00510	22	56	1.367	0.00188195	0.0326619	up	Peaxi162Scf00100g00510	Peaxi162Scf00100	563715	569287	-	5573	protein_coding	--	--	--	--	--	--	--
Peaxi162Scf00160g01417	207	537	1.376	0.000382814	0.0101295	up	Peaxi162Scf00160g01417	Peaxi162Scf00160	1461217	1466287	+	5071	protein_coding	--	K01210: E3.2.1.58; glucan 1,3-beta-glucosidase [EC:3.2.1.58]	--	--	--	--	Glucan 1,3-beta-glucosidase
Peaxi162Scf00347g00021	72	188	1.377	0.00147752	0.0276052	up	Peaxi162Scf00347g00021	Peaxi162Scf00347	32088	37209	-	5122	protein_coding	--	--	--	--	--	--	Unknown protein
Peaxi162Scf00700g00139	57	150	1.379	0.00140113	0.0264774	up	Peaxi162Scf00700g00139	Peaxi162Scf00700	158808	161540	-	2733	protein_coding	--	--	--	--	--	--	4-coumarate:CoA ligase 2
Peaxi162Scf00071g00313	96	250	1.384	0.00328217	0.0486014	up	Peaxi162Scf00071g00313	Peaxi162Scf00071	357733	358631	-	899	protein_coding	--	--	--	--	--	--	Protein of unknown function, DUF538
Peaxi162Scf00976g00315	115	299	1.384	0.00019704	0.00607403	up	Peaxi162Scf00976g00315	Peaxi162Scf00976	306686	308518	+	1833	protein_coding	--	--	--	--	--	--	cytochrome P450, family 71, subfamily B, polypeptide 35
Peaxi162Scf00823g00003	65	171	1.386	3.11132e-05	0.00138744	up	Peaxi162Scf00823g00003	Peaxi162Scf00823	9079	9762	-	684	protein_coding	--	--	--	--	--	--	Vacuolar iron transporter homolog 4
Peaxi162Scf00490g00310	60	158	1.387	8.11259e-06	0.000441284	up	Peaxi162Scf00490g00310	Peaxi162Scf00490	287988	291364	+	3377	protein_coding	--	--	--	--	--	--	NAC domain containing protein 73
Peaxi162Scf00975g10014	1000	2615	1.387	5.81133e-07	4.74762e-05	up	Peaxi162Scf00975g10014	Peaxi162Scf00975	198810	202618	+	3809	protein_coding	--	--	--	--	--	--	conserved hypothetical protein
Peaxi162Scf00477g00110	155	406	1.388	5.47073e-05	0.00223894	up	Peaxi162Scf00477g00110	Peaxi162Scf00477	114566	115729	-	1164	protein_coding	--	K20726: TMEM222; transmembrane protein 222	--	--	--	--	green-ripe like protein 1 [Solanum melongena]
Peaxi162Scf00002g00191	57	149	1.39	2.58513e-06	0.000170818	up	Peaxi162Scf00002g00191	Peaxi162Scf00002	1877897	1887885	-	9989	protein_coding	GO:0009570,chloroplast stroma	--	At4g25200	ref|XP_016503526.1|	HS23C_OXYRB,RecName: Full=Small heat shock protein, chloroplastic; Flags: Precursor;	A0A1S4CR30_TOBAC,SubName: Full=small heat shock protein, chloroplastic-like {ECO:0000313|RefSeq:XP_016503526.1};	heat shock protein 21
Peaxi162Scf01096g00316	66	175	1.407	0.000723722	0.0162851	up	Peaxi162Scf01096g00316	Peaxi162Scf01096	326638	328495	-	1858	protein_coding	--	--	--	--	--	--	At5g37260-like protein [Solanum habrochaites]
Peaxi162Scf00159g00014	744	1982	1.413	6.03994e-11	1.45814e-08	up	Peaxi162Scf00159g00014	Peaxi162Scf00159	38687	42837	+	4151	protein_coding	--	--	--	--	--	--	Encodes a protein wh whose expression is responsive to nematode infection, putative [Theobroma cacao]
Peaxi162Scf00332g00622	18	47	1.413	0.00106743	0.0215798	up	Peaxi162Scf00332g00622	Peaxi162Scf00332	664674	666741	+	2068	protein_coding	--	--	--	--	--	--	Protein LURP-one-related 12
Peaxi162Scf00054g00047	230	613	1.414	8.10832e-11	1.85336e-08	up	Peaxi162Scf00054g00047	Peaxi162Scf00054	398909	401374	-	2466	protein_coding	GO:0005634,nucleus; GO:0003677,DNA binding; GO:0003700,DNA binding transcription factor activity; GO:0046983,protein dimerization activity; GO:0006355,regulation of transcription, DNA-templated; GO:0006351,transcription, DNA-templated	--	--	--	BH062_ARATH,RecName: Full=Transcription factor bHLH62; AltName: Full=Basic helix-loop-helix protein 62; Short=AtbHLH62; Short=bHLH 62; AltName: Full=Transcription factor EN 85; AltName: Full=bHLH transcription factor bHLH062;	--	basic helix-loop-helix (bHLH) DNA-binding superfamily protein
Peaxi162Scf00008g00386	17	46	1.415	0.00183279	0.0320417	up	Peaxi162Scf00008g00386	Peaxi162Scf00008	3810615	3812743	-	2129	protein_coding	GO:0016021,integral component of membrane; GO:0005355,glucose transmembrane transporter activity; GO:0005351,carbohydrate:proton symporter activity; GO:0046323,glucose import; GO:0035428,NA	K08150: SLC2A13, ITR; MFS transporter, SP family, solute carrier family 2 (myo-inositol transporter), member 13	At4g36670	ref|XP_019232472.1|	PLT6_ARATH,RecName: Full=Probable polyol transporter 6;	A0A1J6KH64_NICAT,SubName: Full=Putative polyol transporter 6 {ECO:0000313|EMBL:OIT28012.1};	Major facilitator superfamily protein
Peaxi162Scf00015g00844	30	78	1.415	0.00163543	0.0297032	up	Peaxi162Scf00015g00844	Peaxi162Scf00015	869594	869997	-	404	protein_coding	--	--	--	ref|XP_009764789.1|	--	A0A1U7VR02_NICSY,SubName: Full=uncharacterized protein LOC104216450 {ECO:0000313|RefSeq:XP_009764789.1};	Unknown protein
Peaxi162Scf00030g01518	175	465	1.415	2.21416e-08	3.03016e-06	up	Peaxi162Scf00030g01518	Peaxi162Scf00030	1504897	1505574	-	678	protein_coding	--	--	--	gb|PLY67130.1|	--	--	Unknown protein
Peaxi162Scf00229g00412	541	1448	1.419	0.000258096	0.00740382	up	Peaxi162Scf00229g00412	Peaxi162Scf00229	461995	465025	+	3031	protein_coding	--	K03798: ftsH, hflB; cell division protease FtsH [EC:3.4.24.-]	--	--	--	--	ATP-dependent zinc metalloprotease FtsH
Peaxi162Scf00034g00315	22	58	1.422	0.00298791	0.0454984	up	Peaxi162Scf00034g00315	Peaxi162Scf00034	380514	382206	-	1693	protein_coding	GO:0005618,cell wall; GO:0042807,central vacuole; GO:0009507,chloroplast; GO:0009941,chloroplast envelope; GO:0005794,Golgi apparatus; GO:0005887,integral component of plasma membrane; GO:0009505,plant-type cell wall; GO:0009705,plant-type vacuole membrane; GO:0005886,plasma membrane; GO:0009506,plasmodesma; GO:0000326,protein storage vacuole; GO:0005774,vacuolar membrane; GO:0005773,vacuole; GO:…	K09873: TIP; aquaporin TIP	--	ref|XP_009617337.1|	TIP21_ARATH,RecName: Full=Aquaporin TIP2-1; AltName: Full=Delta-tonoplast intrinsic protein; Short=Delta-TIP; AltName: Full=Tonoplast intrinsic protein 2-1; Short=AtTIP2;1; Contains: RecName: Full=Aquaporin TIP2-1, N-terminally processed;	--	tonoplast intrinsic protein 2
Peaxi162Scf00188g00812	398	1066	1.423	3.39175e-13	1.48725e-10	up	Peaxi162Scf00188g00812	Peaxi162Scf00188	830802	834740	-	3939	protein_coding	--	--	--	--	--	--	WPP domain-interacting protein 2
Peaxi162Scf00362g00838	292	784	1.426	4.95796e-06	0.000292656	up	Peaxi162Scf00362g00838	Peaxi162Scf00362	825911	826918	-	1008	protein_coding	--	K05765: CFL; cofilin	--	--	--	--	actin depolymerizing factor 5
Peaxi162Scf00039g00333	311	838	1.43	0.00172613	0.0308293	up	Peaxi162Scf00039g00333	Peaxi162Scf00039	3338912	3341274	+	2363	protein_coding	GO:0016020,membrane; GO:0020037,heme binding; GO:0005506,iron ion binding; GO:0033773,isoflavone 2'-hydroxylase activity	K00512: CYP17A; steroid 17alpha-monooxygenase / 17alpha-hydroxyprogesterone deacetylase [EC:1.14.14.19 1.14.14.32]	--	--	C81E1_GLYEC,RecName: Full=Isoflavone 2'-hydroxylase; EC=1.14.13.89; AltName: Full=CYP GE-3; AltName: Full=Cytochrome P450 81E1; AltName: Full=Cytochrome P450 91A4;	--	Cytochrome P450 superfamily protein
Peaxi162Scf00001g00604	34	91	1.44	0.000151079	0.00496343	up	Peaxi162Scf00001g00604	Peaxi162Scf00001	6075341	6078662	+	3322	protein_coding	GO:0009507,chloroplast; GO:0009543,chloroplast thylakoid lumen; GO:0005737,cytoplasm; GO:0009579,thylakoid; GO:0031977,thylakoid lumen; GO:0005528,FK506 binding; GO:0016491,oxidoreductase activity; GO:0003755,peptidyl-prolyl cis-trans isomerase activity; GO:0061077,chaperone-mediated protein folding; GO:0010207,photosystem II assembly	--	At3g60370	ref|XP_009801173.1|	FK202_ARATH,RecName: Full=Peptidyl-prolyl cis-trans isomerase FKBP20-2, chloroplastic {ECO:0000303|PubMed:15047905}; Short=PPIase FKBP20-2 {ECO:0000303|PubMed:15047905}; EC=5.2.1.8 {ECO:0000305}; AltName: Full=FK506-binding protein 20-2 {ECO:0000303|PubMed:15047905}; Short=AtFKBP20-2 {ECO:0000303|PubMed:15047905}; AltName: Full=Immunophilin FKBP20-2 {ECO:0000303|PubMed:15047905}; AltName: Full=Ro…	A0A1U7YDH0_NICSY,RecName: Full=Peptidylprolyl isomerase {ECO:0000256|PROSITE-ProRule:PRU00277}; EC=5.2.1.8 {ECO:0000256|PROSITE-ProRule:PRU00277};	FKBP-like peptidyl-prolyl cis-trans isomerase family protein
Peaxi162Scf00224g00612	153	416	1.441	8.6598e-07	6.71713e-05	up	Peaxi162Scf00224g00612	Peaxi162Scf00224	616325	618363	+	2039	protein_coding	--	--	--	--	--	--	Unknown protein
Peaxi162Scf00389g00623	49	135	1.453	0.000107512	0.00390202	up	Peaxi162Scf00389g00623	Peaxi162Scf00389	600515	603759	-	3245	protein_coding	--	K10352: MYH; myosin heavy chain	--	--	--	--	ROP interactive partner 5
Peaxi162Scf00160g00837	62	172	1.458	0.00293232	0.0449065	up	Peaxi162Scf00160g00837	Peaxi162Scf00160	766486	789885	-	23400	protein_coding	--	--	--	--	--	--	Branched-chain-amino-acid aminotransferase 6
Peaxi162Scf00015g00459	50	138	1.467	0.00244214	0.0394229	up	Peaxi162Scf00015g00459	Peaxi162Scf00015	450278	453435	-	3158	protein_coding	GO:0016021,integral component of membrane; GO:0020037,heme binding; GO:0005506,iron ion binding; GO:0016705,oxidoreductase activity, acting on paired donors, with incorporation or reduction of molecular oxygen; GO:0008395,steroid hydroxylase activity; GO:0010268,brassinosteroid homeostasis; GO:0016131,brassinosteroid metabolic process; GO:0040008,regulation of growth; GO:0009741,response to brass…	K15639: CYP734A1, BAS1; PHYB activation tagged suppressor 1 [EC:1.14.-.-]	At2g26710	ref|XP_009784939.1|	C734A_ARATH,RecName: Full=Cytochrome P450 734A1; EC=1.14.-.-; AltName: Full=Protein PHYB ACTIVATION-TAGGED SUPPRESSOR 1;	A0A1U7XDA9_NICSY,SubName: Full=cytochrome P450 734A1-like {ECO:0000313|RefSeq:XP_009784939.1};	Cytochrome P450 superfamily protein
Peaxi162Scf00432g00082	37	102	1.471	0.00127758	0.0245748	up	Peaxi162Scf00432g00082	Peaxi162Scf00432	836129	837233	-	1105	protein_coding	--	K14638: SLC15A3_4, PHT; solute carrier family 15 (peptide/histidine transporter), member 3/4	--	--	--	--	Protein NRT1/ PTR FAMILY 4.6
Peaxi162Scf00212g00215	19	53	1.473	0.00261294	0.0414636	up	Peaxi162Scf00212g00215	Peaxi162Scf00212	191641	196243	-	4603	protein_coding	--	--	--	--	--	--	Unknown protein
Peaxi162Scf00023g02530	112	312	1.477	0.00339951	0.0499603	up	Peaxi162Scf00023g02530	Peaxi162Scf00023	2560825	2563704	-	2880	protein_coding	GO:0005634,nucleus; GO:0003677,DNA binding; GO:0003700,DNA binding transcription factor activity; GO:0046983,protein dimerization activity; GO:0009908,flower development; GO:0048573,photoperiodism, flowering; GO:0009909,regulation of flower development; GO:0006355,regulation of transcription, DNA-templated; GO:0006351,transcription, DNA-templated	--	--	ref|XP_006360255.1|	AGL27_ARATH,RecName: Full=Agamous-like MADS-box protein AGL27; AltName: Full=MADS box FLC1-like nuclear protein; AltName: Full=Protein FLOWERING LOCUS M; AltName: Full=Protein MADS AFFECTING FLOWERING 1;	A0A0V0HME9_SOLCH,SubName: Full=Uncharacterized protein {ECO:0000313|EMBL:JAP21320.1};	MADS-box transcription factor 18
Peaxi162Scf00290g00115	29	82	1.481	0.000353166	0.00950893	up	Peaxi162Scf00290g00115	Peaxi162Scf00290	1169931	1171578	-	1648	protein_coding	--	K14432: ABF; ABA responsive element binding factor	--	--	--	--	Basic-leucine zipper transcription factor family protein, putative isoform 3
Peaxi162Scf00191g00051	105	295	1.486	0.00066128	0.0152941	up	Peaxi162Scf00191g00051	Peaxi162Scf00191	535473	535853	+	381	protein_coding	--	--	--	--	--	--	SAUR-like auxin-responsive protein family
Peaxi162Scf01242g00036	77	220	1.498	5.03771e-06	0.000296407	up	Peaxi162Scf01242g00036	Peaxi162Scf01242	26526	32213	-	5688	protein_coding	--	--	--	--	--	--	ribonuclease 2
Peaxi162Scf00003g05227	78	222	1.499	0.00124457	0.024156	up	Peaxi162Scf00003g05227	Peaxi162Scf00003	5243387	5245642	+	2256	protein_coding	GO:0016021,integral component of membrane; GO:0005886,plasma membrane; GO:0022857,transmembrane transporter activity	--	At5g07050	ref|XP_009790909.1|	WTR38_ARATH,RecName: Full=WAT1-related protein At5g07050;	A0A1U7XVD6_NICSY,RecName: Full=WAT1-related protein {ECO:0000256|RuleBase:RU363077};	nodulin MtN21 /EamA-like transporter family protein
Peaxi162Scf00076g00531	71	200	1.501	0.000413655	0.0107547	up	Peaxi162Scf00076g00531	Peaxi162Scf00076	483077	495052	-	11976	protein_coding	--	K14431: TGA; transcription factor TGA	--	--	--	--	--
Peaxi162Scf00845g00027	91	259	1.508	0.00266114	0.042104	up	Peaxi162Scf00845g00027	Peaxi162Scf00845	237349	247193	-	9845	protein_coding	--	--	--	--	--	--	Tyrosine transaminase family protein
Peaxi162Scf00207g00623	27	79	1.513	0.000212895	0.00643355	up	Peaxi162Scf00207g00623	Peaxi162Scf00207	663964	665898	-	1935	protein_coding	--	K20623: CYP92A6; typhasterol/6-deoxotyphasterol 2alpha-hydroxylase	--	--	--	--	Cytochrome P450 superfamily protein
Peaxi162Scf00300g00015	2015	5772	1.518	2.1516e-14	1.24944e-11	up	Peaxi162Scf00300g00015	Peaxi162Scf00300	57766	60738	-	2973	protein_coding	--	--	--	--	--	--	Rhodanese/Cell cycle control phosphatase superfamily protein
Peaxi162Scf00002g00816	286	822	1.521	0.00213749	0.0356847	up	Peaxi162Scf00002g00816	Peaxi162Scf00002	860185	862872	-	2688	protein_coding	GO:0004805,trehalose-phosphatase activity; GO:0005992,trehalose biosynthetic process	K01087: otsB; trehalose 6-phosphate phosphatase [EC:3.1.3.12]	At4g22590	ref|XP_009788659.1|	TPPG_ARATH,RecName: Full=Probable trehalose-phosphate phosphatase G; Short=AtTPPG; EC=3.1.3.12; AltName: Full=Trehalose 6-phosphate phosphatase; AltName: Full=Trehalose-phosphate phosphatase 6;	A0A1U7XCR6_NICSY,RecName: Full=Trehalose 6-phosphate phosphatase {ECO:0000256|RuleBase:RU361117}; EC=3.1.3.12 {ECO:0000256|RuleBase:RU361117};	Haloacid dehalogenase-like hydrolase (HAD) superfamily protein
Peaxi162Scf00328g00521	347	998	1.523	1.08456e-05	0.00056836	up	Peaxi162Scf00328g00521	Peaxi162Scf00328	562057	563758	-	1702	protein_coding	--	K06689: UBE2D, UBC4, UBC5; ubiquitin-conjugating enzyme E2 D [EC:2.3.2.23]	--	--	--	--	ubiquitin-conjugating enzyme 10
Peaxi162Scf00714g00013	435	1249	1.523	1.1426e-11	3.31755e-09	up	Peaxi162Scf00714g00013	Peaxi162Scf00714	50563	51916	+	1354	protein_coding	--	--	--	--	--	--	Protein LURP-one-related 11
Peaxi162Scf00128g10025	1072	3083	1.524	1.06078e-11	3.21014e-09	up	Peaxi162Scf00128g10025	Peaxi162Scf00128	284220	284660	+	441	protein_coding	--	--	--	--	--	--	Unknown protein
Peaxi162Scf00628g00029	96	274	1.524	0.00178274	0.0314224	up	Peaxi162Scf00628g00029	Peaxi162Scf00628	189472	191922	+	2451	protein_coding	--	--	--	--	--	--	--
Peaxi162Scf00260g00001	69	198	1.526	5.44729e-12	1.85779e-09	up	Peaxi162Scf00260g00001	Peaxi162Scf00260	46541	48232	-	1692	protein_coding	--	--	--	--	--	--	alpha/beta-Hydrolases superfamily protein
Peaxi162Scf00386g00072	106	309	1.534	2.54471e-11	6.83447e-09	up	Peaxi162Scf00386g00072	Peaxi162Scf00386	715307	715615	+	309	protein_coding	--	K03676: grxC, GLRX, GLRX2; glutaredoxin 3	--	--	--	--	Monothiol glutaredoxin-S2
Peaxi162Scf00089g01742	50	145	1.537	1.75902e-06	0.000123511	up	Peaxi162Scf00089g01742	Peaxi162Scf00089	1715284	1717810	-	2527	protein_coding	--	K18726: FAF2, UBXD8; FAS-associated factor 2	--	--	--	--	FAS-associated factor 2-B
Peaxi162Scf00195g01223	55	160	1.537	0.000110107	0.0039694	up	Peaxi162Scf00195g01223	Peaxi162Scf00195	1228967	1236171	+	7205	protein_coding	--	K01904: 4CL; 4-coumarate--CoA ligase [EC:6.2.1.12]	--	--	--	--	4-coumarate:CoA ligase 2
Peaxi162Scf00192g00116	84	245	1.54	0.00136063	0.0259172	up	Peaxi162Scf00192g00116	Peaxi162Scf00192	1178010	1178387	-	378	protein_coding	--	--	--	--	--	--	Protein of unknown function (DUF1677)
Peaxi162Scf00450g00859	97	283	1.541	8.01511e-05	0.00303191	up	Peaxi162Scf00450g00859	Peaxi162Scf00450	922255	925295	-	3041	protein_coding	--	K01051: E3.1.1.11; pectinesterase [EC:3.1.1.11]	--	--	--	--	Plant invertase/pectin methylesterase inhibitor superfamily
Peaxi162Scf00274g00443	24	71	1.543	0.00310133	0.0466492	up	Peaxi162Scf00274g00443	Peaxi162Scf00274	413113	414592	-	1480	protein_coding	--	--	--	--	--	--	NAC domain protein,
Peaxi162Scf00089g01019	923	2695	1.545	0.000324822	0.00895908	up	Peaxi162Scf00089g01019	Peaxi162Scf00089	996136	998190	+	2055	protein_coding	--	K01728: pel; pectate lyase [EC:4.2.2.2]	--	--	--	--	Pectate lyase family protein
Peaxi162Scf00074g01129	241	705	1.552	3.30842e-05	0.00146566	up	Peaxi162Scf00074g01129	Peaxi162Scf00074	1114036	1119127	-	5092	protein_coding	--	K14209: SLC36A, PAT; solute carrier family 36 (proton-coupled amino acid transporter)	--	--	--	--	lysine histidine transporter 1
Peaxi162Scf00014g00414	414	1216	1.553	1.43488e-08	2.05532e-06	up	Peaxi162Scf00014g00414	Peaxi162Scf00014	467911	471826	-	3916	protein_coding	GO:0005622,intracellular; GO:0005886,plasma membrane; GO:0004435,phosphatidylinositol phospholipase C activity; GO:0004629,phospholipase C activity; GO:0004871,signal transducer activity; GO:0042742,defense response to bacterium; GO:0009553,embryo sac development; GO:0048437,floral organ development; GO:0035556,intracellular signal transduction; GO:0016042,lipid catabolic process; GO:0009556,micr…	K05857: PLCD; phosphatidylinositol phospholipase C, delta [EC:3.1.4.11]	At3g08510	ref|XP_009612249.1|	PLCD2_ARATH,RecName: Full=Phosphoinositide phospholipase C 2; EC=3.1.4.11; AltName: Full=Phosphoinositide phospholipase PLC2; Short=AtPLC2; Short=PI-PLC2;	A0A1S3WY24_TOBAC,RecName: Full=Phosphoinositide phospholipase C {ECO:0000256|RuleBase:RU361133}; EC=3.1.4.11 {ECO:0000256|RuleBase:RU361133};	Phosphoinositide phospholipase C 2
Peaxi162Scf00720g10014	276	811	1.555	1.89975e-05	0.000911117	up	Peaxi162Scf00720g10014	Peaxi162Scf00720	116922	118417	+	1496	protein_coding	--	--	--	--	--	--	Unknown protein
Peaxi162Scf00017g02912	276	814	1.561	1.68417e-07	1.69888e-05	up	Peaxi162Scf00017g02912	Peaxi162Scf00017	2874556	2879393	+	4838	protein_coding	GO:0005737,cytoplasm; GO:0005524,ATP binding; GO:0004672,protein kinase activity; GO:0004674,protein serine/threonine kinase activity; GO:0004871,signal transducer activity; GO:0035556,intracellular signal transduction	--	--	ref|XP_009593484.1|	HT1_ARATH,RecName: Full=Serine/threonine-protein kinase HT1; EC=2.7.11.1; AltName: Full=High leaf temperature protein 1;	A0A1S4B0Y1_TOBAC,SubName: Full=serine/threonine-protein kinase HT1-like isoform X1 {ECO:0000313|RefSeq:XP_016482592.1};	Protein kinase superfamily protein
Peaxi162Scf00037g00927	51	151	1.563	0.00305073	0.046193	up	Peaxi162Scf00037g00927	Peaxi162Scf00037	956150	956933	-	784	protein_coding	GO:0000790,nuclear chromatin; GO:0000786,nucleosome; GO:0003677,DNA binding; GO:0046982,protein heterodimerization activity; GO:0006342,chromatin silencing	--	--	ref|XP_016538629.1|	H2A1_SOLLC,RecName: Full=Histone H2A.1; AltName: Full=LeH2A-1;	--	histone H2A 6
Peaxi162Scf00401g00337	103	305	1.564	2.18535e-05	0.0010297	up	Peaxi162Scf00401g00337	Peaxi162Scf00401	372829	373524	+	696	protein_coding	--	--	--	--	--	--	Unknown protein
Peaxi162Scf00016g00145	24	70	1.569	0.00238598	0.0386907	up	Peaxi162Scf00016g00145	Peaxi162Scf00016	119177	123440	+	4264	protein_coding	--	--	At3g51090	ref|XP_009631304.1|	--	A0A1S3ZXR0_TOBAC,SubName: Full=protein FMP32, mitochondrial-like isoform X2 {ECO:0000313|RefSeq:XP_016469129.1};	Protein of unknown function (DUF1640)
Peaxi162Scf00479g00436	16	47	1.569	0.00086581	0.0185472	up	Peaxi162Scf00479g00436	Peaxi162Scf00479	413485	416787	-	3303	protein_coding	--	--	--	--	--	--	Sarcolemmal membrane-associated protein, putative isoform 1
Peaxi162Scf00322g00042	336	997	1.57	1.21907e-18	1.74619e-15	up	Peaxi162Scf00322g00042	Peaxi162Scf00322	408062	409468	-	1407	protein_coding	--	K08237: E2.4.1.218; hydroquinone glucosyltransferase [EC:2.4.1.218]	--	--	--	--	UDP-Glycosyltransferase superfamily protein
Peaxi162Scf00983g00012	47	141	1.573	2.76519e-05	0.00125875	up	Peaxi162Scf00983g00012	Peaxi162Scf00983	105460	106440	-	981	protein_coding	--	--	--	--	--	--	C2H2-type zinc finger family protein
Peaxi162Scf00003g04827	307	914	1.574	3.99475e-05	0.00172699	up	Peaxi162Scf00003g04827	Peaxi162Scf00003	4789441	4791649	+	2209	protein_coding	--	--	At5g18130	ref|XP_019232205.1|	--	A0A1J6L3A2_NICAT,SubName: Full=Uncharacterized protein {ECO:0000313|EMBL:OIT28215.1};	cation channel family protein [Phaseolus vulgaris]
Peaxi162Scf00365g00087	205	615	1.583	5.1628e-07	4.28294e-05	up	Peaxi162Scf00365g00087	Peaxi162Scf00365	849936	853107	+	3172	protein_coding	--	--	--	--	--	--	Subtilase family protein
Peaxi162Scf00316g00340	36	107	1.585	0.000818033	0.0177538	up	Peaxi162Scf00316g00340	Peaxi162Scf00316	312780	315894	-	3115	protein_coding	--	--	--	--	--	--	aspartic proteinase A1
Peaxi162Scf01333g00139	156	467	1.587	0.000496249	0.0123837	up	Peaxi162Scf01333g00139	Peaxi162Scf01333	192252	196235	-	3984	protein_coding	--	K18045: SIW14, OCA3; tyrosine-protein phosphatase SIW14 [EC:3.1.3.48]	--	--	--	--	Tyrosine phosphatase family protein
Peaxi162Scf00372g00004	719	2170	1.593	1.61544e-15	1.38838e-12	up	Peaxi162Scf00372g00004	Peaxi162Scf00372	8739	10175	-	1437	protein_coding	--	--	--	--	--	--	early tobacco anther 1 [Nicotiana tabacum]
Peaxi162Scf00684g00228	143	433	1.593	9.33777e-09	1.42292e-06	up	Peaxi162Scf00684g00228	Peaxi162Scf00684	285684	289016	+	3333	protein_coding	--	--	--	--	--	--	Adenine nucleotide alpha hydrolases-like superfamily protein
Peaxi162Scf00307g01425	24	72	1.594	3.04403e-05	0.00136543	up	Peaxi162Scf00307g01425	Peaxi162Scf00307	1474905	1477850	+	2946	protein_coding	--	K19619: TDP2; tyrosyl-DNA phosphodiesterase 2 [EC:3.1.4.-]	--	--	--	--	endonuclease/exonuclease/phosphatase family protein
Peaxi162Scf00635g00079	323	978	1.597	3.81304e-05	0.00165509	up	Peaxi162Scf00635g00079	Peaxi162Scf00635	770999	774673	+	3675	protein_coding	--	K06689: UBE2D, UBC4, UBC5; ubiquitin-conjugating enzyme E2 D [EC:2.3.2.23]	--	--	--	--	ubiquitin-conjugating enzyme 28
Peaxi162Scf00008g00487	290	884	1.608	1.73267e-05	0.000842268	up	Peaxi162Scf00008g00487	Peaxi162Scf00008	4825200	4827230	-	2031	protein_coding	GO:0020037,heme binding; GO:0005506,iron ion binding; GO:0004497,monooxygenase activity; GO:0016705,oxidoreductase activity, acting on paired donors, with incorporation or reduction of molecular oxygen	K07408: CYP1A1; cytochrome P450 family 1 subfamily A polypeptide 1 [EC:1.14.14.1]	At4g31940	ref|XP_016507832.1|	C7D47_PANGI,RecName: Full=Cytochrome P450 CYP82D47; EC=1.14.-.-;	A0A1S4D341_TOBAC,SubName: Full=cytochrome P450 CYP82D47-like {ECO:0000313|RefSeq:XP_016507832.1};	Unknown protein
Peaxi162Scf00130g00824	98	300	1.615	4.64095e-06	0.000275457	up	Peaxi162Scf00130g00824	Peaxi162Scf00130	804748	809460	-	4713	protein_coding	--	K00006: GPD1; glycerol-3-phosphate dehydrogenase (NAD+) [EC:1.1.1.8]	--	--	--	--	6-phosphogluconate dehydrogenase family protein
Peaxi162Scf00174g00083	62	189	1.616	0.000377392	0.0100107	up	Peaxi162Scf00174g00083	Peaxi162Scf00174	826065	826772	-	708	protein_coding	--	--	--	--	--	--	Syringolide-induced protein 14-1-1
[truncated: 521 more rows]

## Sheet: S6
Supplemental Data 6 KEGG pathway enrichment of differential mRNAs in corollas from the PaACLB1-B2-silenced plants and control
[truncated: 15 more rows]

[truncated: 5 more sheets: S7, S8-Protein_quant, S8-Peptide_quant, S8-Statistics, S8-Summary]
