# Supplementary material for: PaACL silencing accelerates flower senescence and changes the proteome to maintain metabolic homeostasis in Petunia hybrida
Source: J Exp Bot. 2020 May 4;71(16):4858–76. doi: 10.1093/jxb/eraa208 (PMC7475263; doi:10.1093/jxb/eraa208)
Supplement: eraa208_suppl_Supplementary_Datasets_S9-S12 [file eraa208_suppl_supplementary_datasets_s9-s12.xlsx]

## Sheet: S9-Diff distribution
Compared sample name	Up-regulated	Down-regulated
ACL/CK	345	182

## Sheet: S9-ACLvsCK
Supplemental Data 9 Differential proteins in corollas from the PaACLB1-B2-silenced plants and control
Protein accession	Protein description	ACL/CK Ratio	Regulated Type	ACL/CK P value	MW [kDa]	Score	Coverage [%]	Peptides	PSMs	Unique peptides	ACL_1	ACL_2	ACL_3	CK_1	CK_2	CK_3	Subcellular localization	Biological Process	Cellular Component	Molecular Function	KEGG KO No.	KEGG Gene	KEGG pathway	IPR ID	Domain description
Peaxi162Scf00158g00011.1	ATP-citrate synthase	0.165	Down	2.0363e-07	43.69	144.9	28.8	12	24	8	0.263	0.275	0.29	1.672	1.686	1.647	chloroplast			GO:0005524 ATP binding; GO:1901265 nucleoside phosphate binding; GO:0001882 nucleoside binding; GO:0043167 ion binding; GO:0000166 nucleotide binding; GO:0097159 organic cyclic compound binding; GO:1901363 heterocyclic compound binding; GO:0032549 ribonucleoside binding; GO:0097367 carbohydrate derivative binding; GO:0032553 ribonucleotide binding; GO:0005488 binding; GO:0032550 purine ribonucleo…	K01648	ACLY; ATP citrate (pro-S)-lyase [EC:2.3.3.8]	sly01110 Biosynthesis of secondary metabolites - Solanum lycopersicum (tomato); sly01100 Metabolic pathways - Solanum lycopersicum (tomato); sly00020 Citrate cycle (TCA cycle) - Solanum lycopersicum (tomato);	IPR032263; IPR013816; IPR013650; IPR016102;	ATP-citrate synthase, citrate-binding domain; ATP-grasp fold, subdomain 2; ATP-grasp fold, succinyl-CoA synthetase-type; Succinyl-CoA synthetase-like;
Peaxi162Scf01160g00016.1	ATP-citrate synthase	0.21	Down	2.7258e-08	65.66	293.69	45.9	23	54	11	0.337	0.332	0.345	1.638	1.581	1.618	chloroplast	GO:0008152 metabolic process;		GO:0016746 transferase activity, transferring acyl groups; GO:0046912 transferase activity, transferring acyl groups, acyl groups converted into alkyl on transfer; GO:0003824 catalytic activity; GO:0016740 transferase activity;	K01648	ACLY; ATP citrate (pro-S)-lyase [EC:2.3.3.8]	sly01110 Biosynthesis of secondary metabolites - Solanum lycopersicum (tomato); sly01100 Metabolic pathways - Solanum lycopersicum (tomato); sly00020 Citrate cycle (TCA cycle) - Solanum lycopersicum (tomato);	IPR016142; IPR005811; IPR016040; IPR016143; IPR016102;	Citrate synthase-like, large alpha subdomain; ATP-citrate lyase/succinyl-CoA ligase; NAD(P)-binding domain; Citrate synthase-like, small alpha subdomain; Succinyl-CoA synthetase-like;
Peaxi162Scf00131g01512.1	40S ribosomal protein S26-2	0.314	Down	0.00096401	14.383	1.6964	49.6	6	11	1	0.499	0.424	0.502	1.575	1.187	1.781	cytoplasm	GO:0006518 peptide metabolic process; GO:0043043 peptide biosynthetic process; GO:0044267 cellular protein metabolic process; GO:0006807 nitrogen compound metabolic process; GO:0009058 biosynthetic process; GO:0043603 cellular amide metabolic process; GO:0044238 primary metabolic process; GO:1901566 organonitrogen compound biosynthetic process; GO:1901576 organic substance biosynthetic process; G…	GO:0005840 ribosome; GO:0043226 organelle; GO:0043229 intracellular organelle; GO:0043232 intracellular non-membrane-bounded organelle; GO:0044464 cell part; GO:0005622 intracellular; GO:0005737 cytoplasm; GO:0032991 macromolecular complex; GO:0044424 intracellular part; GO:1990904 ribonucleoprotein complex; GO:0005623 cell; GO:0030529 intracellular ribonucleoprotein complex; GO:0044444 cytoplasm…	GO:0003735 structural constituent of ribosome; GO:0005198 structural molecule activity;
Peaxi162Scf00228g00327.1	ATP-citrate synthase	0.336	Down	3.9334e-06	65.731	73.455	42.9	21	54	9	0.466	0.514	0.523	1.465	1.506	1.504	chloroplast	GO:0008152 metabolic process;		GO:0016746 transferase activity, transferring acyl groups; GO:0046912 transferase activity, transferring acyl groups, acyl groups converted into alkyl on transfer; GO:0003824 catalytic activity; GO:0016740 transferase activity;	K01648	ACLY; ATP citrate (pro-S)-lyase [EC:2.3.3.8]	sly01110 Biosynthesis of secondary metabolites - Solanum lycopersicum (tomato); sly01100 Metabolic pathways - Solanum lycopersicum (tomato); sly00020 Citrate cycle (TCA cycle) - Solanum lycopersicum (tomato);	IPR016142; IPR005811; IPR016040; IPR016143; IPR016102;	Citrate synthase-like, large alpha subdomain; ATP-citrate lyase/succinyl-CoA ligase; NAD(P)-binding domain; Citrate synthase-like, small alpha subdomain; Succinyl-CoA synthetase-like;
Peaxi162Scf01132g00315.1	"Ferritin, chloroplastic"	0.395	Down	1.83885e-05	33.579	5.473	3.7	1	1	1	0.578	0.582	0.527	1.432	1.37	1.471	cytoplasm							IPR012347; IPR009078;	Ferritin-related; Ferritin-like superfamily;
Peaxi162Scf00373g00310.1	ureidoglycolate hydrolases	0.435	Down	0.00064231	26.812	3.5709	7.5	2	3	2	0.53	0.696	0.583	1.414	1.295	1.448	chloroplast			GO:0004848 ureidoglycolate hydrolase activity; GO:0016787 hydrolase activity; GO:0003824 catalytic activity; GO:0016810 hydrolase activity, acting on carbon-nitrogen (but not peptide) bonds; GO:0016813 hydrolase activity, acting on carbon-nitrogen (but not peptide) bonds, in linear amidines;				IPR024060; IPR011051;	Ureidoglycolate lyase domain; RmlC-like cupin domain;
Peaxi162Scf00001g00211.1	Peroxidase superfamily protein	0.438	Down	0.0053153	32.614	11.189	20.7	5	5	5	0.602	0.702	0.505	1.416	1.618	1.094	chloroplast	GO:0008152 metabolic process; GO:0042743 hydrogen peroxide metabolic process; GO:0006950 response to stress; GO:0072593 reactive oxygen species metabolic process; GO:0055114 oxidation-reduction process; GO:0044710 single-organism metabolic process; GO:0006979 response to oxidative stress; GO:0044699 single-organism process; GO:0044248 cellular catabolic process; GO:0050896 response to stimulus; G…		GO:0097159 organic cyclic compound binding; GO:1901363 heterocyclic compound binding; GO:0020037 heme binding; GO:0003824 catalytic activity; GO:0005488 binding; GO:0016209 antioxidant activity; GO:0004601 peroxidase activity; GO:0046906 tetrapyrrole binding; GO:0016491 oxidoreductase activity; GO:0016684 oxidoreductase activity, acting on peroxide as acceptor;	K00430	E1.11.1.7; peroxidase [EC:1.11.1.7]	sly01110 Biosynthesis of secondary metabolites - Solanum lycopersicum (tomato); sly00940 Phenylpropanoid biosynthesis - Solanum lycopersicum (tomato); sly01100 Metabolic pathways - Solanum lycopersicum (tomato);	IPR033905; IPR002016;	Secretory peroxidase; Haem peroxidase, plant/fungal/bacterial;
Peaxi162Scf38051g00002.1	18.5 kDa class I heat shock protein	0.445	Down	8.1715e-05	17.98	5.3372	21.5	4	7	2	0.566	0.615	0.647	1.451	1.349	1.307	cytoplasm				K13993	HSP20; HSP20 family protein	sly04141 Protein processing in endoplasmic reticulum - Solanum lycopersicum (tomato);	IPR002068; IPR008978;	Alpha crystallin/Hsp20 domain; HSP20-like chaperone;
Peaxi162Scf00916g00134.1	NAD(P)-binding Rossmann-fold superfamily protein	0.455	Down	0.0005593	27.635	5.2229	4	1	1	1	0.68	0.531	0.654	1.368	1.408	1.319	chloroplast							IPR016040;	NAD(P)-binding domain;
Peaxi162Scf00358g00004.1	Unknown protein	0.46	Down	8.0015e-05	9.8453	17.871	34.1	3	6	3	0.577	0.65	0.654	1.362	1.42	1.307	chloroplast			GO:0030234 enzyme regulator activity; GO:0030414 peptidase inhibitor activity; GO:0061134 peptidase regulator activity; GO:0061135 endopeptidase regulator activity; GO:0004857 enzyme inhibitor activity; GO:0098772 molecular function regulator; GO:0004866 endopeptidase inhibitor activity;				IPR011065;	Kunitz inhibitor ST1-like;
Peaxi162Scf00241g00056.1	---	0.464	Down	1.7315e-06	19.191	3.899	5.6	1	5	1	0.641	0.633	0.617	1.377	1.31	1.387	chloroplast			GO:0004857 enzyme inhibitor activity; GO:0098772 molecular function regulator; GO:0030234 enzyme regulator activity;				IPR006501;	Pectinesterase inhibitor domain;
Peaxi162Scf00082g01114.1	Aldolase-type TIM barrel family protein	0.498	Down	0.0034186	32.925	1.5155	4.8	1	1	1	0.665	0.632	0.69	1.479	1.061	1.45	nucleus			GO:0003824 catalytic activity;				IPR013785;	Aldolase-type TIM barrel;
Peaxi162Scf00137g00228.1	Peroxidase superfamily protein	0.52	Down	0.000155205	37.528	27.007	3.2	1	1	1	0.652	0.718	0.675	1.298	1.233	1.401	chloroplast	GO:0008152 metabolic process; GO:0042743 hydrogen peroxide metabolic process; GO:0006950 response to stress; GO:0072593 reactive oxygen species metabolic process; GO:0055114 oxidation-reduction process; GO:0044710 single-organism metabolic process; GO:0006979 response to oxidative stress; GO:0044699 single-organism process; GO:0044248 cellular catabolic process; GO:0050896 response to stimulus; G…		GO:0097159 organic cyclic compound binding; GO:1901363 heterocyclic compound binding; GO:0020037 heme binding; GO:0003824 catalytic activity; GO:0005488 binding; GO:0016209 antioxidant activity; GO:0004601 peroxidase activity; GO:0046906 tetrapyrrole binding; GO:0016491 oxidoreductase activity; GO:0016684 oxidoreductase activity, acting on peroxide as acceptor;	K00430	E1.11.1.7; peroxidase [EC:1.11.1.7]	sly01110 Biosynthesis of secondary metabolites - Solanum lycopersicum (tomato); sly00940 Phenylpropanoid biosynthesis - Solanum lycopersicum (tomato); sly01100 Metabolic pathways - Solanum lycopersicum (tomato);	IPR033905; IPR002016;	Secretory peroxidase; Haem peroxidase, plant/fungal/bacterial;
Peaxi162Scf00201g00240.1	Chaperone protein ClpB	0.521	Down	0.00106011	102.8	70.387	16.3	13	16	3	0.726	0.624	0.698	1.356	1.157	1.419	mitochondria	GO:0008152 metabolic process; GO:0019538 protein metabolic process; GO:0043170 macromolecule metabolic process; GO:0044238 primary metabolic process; GO:0071704 organic substance metabolic process;		GO:0005524 ATP binding; GO:1901265 nucleoside phosphate binding; GO:0001882 nucleoside binding; GO:0043167 ion binding; GO:0000166 nucleotide binding; GO:0097159 organic cyclic compound binding; GO:1901363 heterocyclic compound binding; GO:0032549 ribonucleoside binding; GO:0097367 carbohydrate derivative binding; GO:0032553 ribonucleotide binding; GO:0005488 binding; GO:0032550 purine ribonucleo…	K03695			IPR019489; IPR003593; IPR003959; IPR027417; IPR004176;	Clp ATPase, C-terminal; AAA+ ATPase domain; ATPase, AAA-type, core; P-loop containing nucleoside triphosphate hydrolase; Clp, N-terminal;
Peaxi162Scf00498g00427.1	Cytokinin dehydrogenase 3	0.567	Down	0.0024437	60.501	14.598	11.2	5	6	5	0.705	0.763	0.699	1.268	1.271	1.285	chloroplast	GO:0042445 hormone metabolic process; GO:0065008 regulation of biological quality; GO:0006725 cellular aromatic compound metabolic process; GO:0055114 oxidation-reduction process; GO:0044699 single-organism process; GO:0006807 nitrogen compound metabolic process; GO:0044237 cellular metabolic process; GO:0034754 cellular hormone metabolic process; GO:0071704 organic substance metabolic process; G…		GO:0019139 cytokinin dehydrogenase activity; GO:0016645 oxidoreductase activity, acting on the CH-NH group of donors; GO:1901265 nucleoside phosphate binding; GO:0050660 flavin adenine dinucleotide binding; GO:0043167 ion binding; GO:0000166 nucleotide binding; GO:0048037 cofactor binding; GO:0016491 oxidoreductase activity; GO:0016614 oxidoreductase activity, acting on CH-OH group of donors; GO:…	K00279	CKX; cytokinin dehydrogenase [EC:1.5.99.12]	sly00908 Zeatin biosynthesis - Solanum lycopersicum (tomato);	IPR015345; IPR016166; IPR016170; IPR016169; IPR016164; IPR016167; IPR006094;	Cytokinin dehydrogenase 1, FAD/cytokinin binding domain; FAD-binding, type 2; Vanillyl-alcohol oxidase/Cytokinin dehydrogenase C-terminal domain; CO dehydrogenase flavoprotein-like, FAD-binding, subdomain 2; FAD-linked oxidase-like, C-terminal; FAD-binding, type 2, subdomain 1; FAD linked oxidase, N-terminal;
Peaxi162Scf00034g00315.1	tonoplast intrinsic protein 2	0.572	Down	0.000164374	24.931	14.85	4.5	1	1	1	0.766	0.722	0.684	1.254	1.327	1.219	vacuolar membrane	GO:0006810 transport; GO:0051179 localization; GO:0051234 establishment of localization;	GO:0016020 membrane;	GO:0005215 transporter activity;	K09873			IPR023271;	Aquaporin-like;
Peaxi162Scf00110g00122.1	tonoplast intrinsic protein 1	0.579	Down	0.00055731	25.268	27.843	6.5	1	3	1	0.705	0.823	0.713	1.35	1.265	1.258	cytoplasm	GO:0006810 transport; GO:0051179 localization; GO:0051234 establishment of localization;	GO:0016020 membrane;	GO:0005215 transporter activity;	K09873			IPR023271;	Aquaporin-like;
Peaxi162Scf00159g01111.1	MLP-like protein 43	0.593	Down	0.000196751	16.725	6.2501	7.5	1	2	1	0.719	0.716	0.79	1.309	1.225	1.216	cytoplasm	GO:0006952 defense response; GO:0050896 response to stimulus; GO:0006950 response to stress; GO:0009607 response to biotic stimulus;						IPR023393; IPR000916;	START-like domain; Bet v I/Major latex protein;
Peaxi162Scf01363g00001.1	caffeoyl-CoA 3-O-methyltransferase	0.607	Down	0.00053727	32.638	3.2215	8.7	3	4	3	0.694	0.805	0.766	1.191	1.29	1.25	chloroplast			GO:0016741 transferase activity, transferring one-carbon groups; GO:0008171 O-methyltransferase activity; GO:0008168 methyltransferase activity; GO:0003824 catalytic activity; GO:0016740 transferase activity;	K00588	E2.1.1.104; caffeoyl-CoA O-methyltransferase [EC:2.1.1.104]	sly01110 Biosynthesis of secondary metabolites - Solanum lycopersicum (tomato); sly00945 Stilbenoid, diarylheptanoid and gingerol biosynthesis - Solanum lycopersicum (tomato); sly00941 Flavonoid biosynthesis - Solanum lycopersicum (tomato); sly00940 Phenylpropanoid biosynthesis - Solanum lycopersicum (tomato); sly01100 Metabolic pathways - Solanum lycopersicum (tomato); sly00360 Phenylalanine met…	IPR029063;	S-adenosyl-L-methionine-dependent methyltransferase;
Peaxi162Scf71358g00001.1	Histone superfamily protein	0.608	Down	3.8755e-05	11.409	114.7	58.3	8	40	2	0.773	0.721	0.754	1.248	1.252	1.197	nucleus	GO:0044085 cellular component biogenesis; GO:0016043 cellular component organization; GO:0034728 nucleosome organization; GO:0034622 cellular macromolecular complex assembly; GO:0006333 chromatin assembly or disassembly; GO:0043933 macromolecular complex subunit organization; GO:0065004 protein-DNA complex assembly; GO:0006323 DNA packaging; GO:0006334 nucleosome assembly; GO:0051276 chromosome o…	GO:0043229 intracellular organelle; GO:0043232 intracellular non-membrane-bounded organelle; GO:0044446 intracellular organelle part; GO:0032991 macromolecular complex; GO:0044424 intracellular part; GO:0005623 cell; GO:0044422 organelle part; GO:0044427 chromosomal part; GO:0000786 nucleosome; GO:0043228 non-membrane-bounded organelle; GO:0043231 intracellular membrane-bounded organelle; GO:0043…	GO:0097159 organic cyclic compound binding; GO:1901363 heterocyclic compound binding; GO:0003677 DNA binding; GO:0046982 protein heterodimerization activity; GO:0005488 binding; GO:0046983 protein dimerization activity; GO:0003676 nucleic acid binding; GO:0005515 protein binding;	K11254			IPR009072;	Histone-fold;
Peaxi162Scf00254g00136.1	HXXXD-type acyl-transferase family protein	0.614	Down	0.0042963	50.991	219.34	49.5	18	30	18	0.798	0.732	0.72	1.226	1.227	1.212	nucleus			GO:0016746 transferase activity, transferring acyl groups; GO:0016747 transferase activity, transferring acyl groups other than amino-acyl groups; GO:0003824 catalytic activity; GO:0016740 transferase activity;	K15400	HHT1; omega-hydroxypalmitate O-feruloyl transferase [EC:2.3.1.188]	sly00073 Cutin, suberine and wax biosynthesis - Solanum lycopersicum (tomato);	IPR023213;	Chloramphenicol acetyltransferase-like domain;
Peaxi162Scf01211g00117.1	Unknown protein	0.617	Down	0.00040425	30.035	7.4702	6.4	2	2	2	0.813	0.708	0.762	1.261	1.185	1.253	nucleus				K04507			IPR015120; IPR007052; IPR007699; IPR008978;	Siah interacting protein, N-terminal; CS domain; SGS domain; HSP20-like chaperone;
Peaxi162Scf00134g01716.1	17.8 kDa class I heat shock protein	0.622	Down	0.000161864	15.705	1.9092	6.3	1	2	1	0.745	0.809	0.741	1.199	1.213	1.279	cytoplasm				K13993	HSP20; HSP20 family protein	sly04141 Protein processing in endoplasmic reticulum - Solanum lycopersicum (tomato);	IPR002068; IPR008978;	Alpha crystallin/Hsp20 domain; HSP20-like chaperone;
Peaxi162Scf00362g00538.1	plasma membrane intrinsic protein 2	0.625	Down	0.00020435	30.137	84.777	14.8	3	14	3	0.802	0.751	0.762	1.287	1.163	1.256	plasma membrane	GO:0006810 transport; GO:0051179 localization; GO:0051234 establishment of localization;	GO:0016020 membrane;	GO:0005215 transporter activity;	K09872			IPR023271;	Aquaporin-like;
Peaxi162Scf00007g00431.1	Disease resistance protein (CC-NBS-LRR class) family	0.628	Down	0.00023875	180.24	8.6814	0.8	1	1	1	0.755	0.794	0.762	1.179	1.189	1.31	nucleus			GO:1901265 nucleoside phosphate binding; GO:0001882 nucleoside binding; GO:0043167 ion binding; GO:0000166 nucleotide binding; GO:0097159 organic cyclic compound binding; GO:1901363 heterocyclic compound binding; GO:0032549 ribonucleoside binding; GO:0097367 carbohydrate derivative binding; GO:0032553 ribonucleotide binding; GO:0005488 binding; GO:0032550 purine ribonucleoside binding; GO:0043531…				IPR002182; IPR027417; IPR032675;	NB-ARC; P-loop containing nucleoside triphosphate hydrolase; Leucine-rich repeat domain, L domain-like;
Peaxi162Scf00153g00106.1	Calcium-binding EF-hand family protein	0.63	Down	9.8336e-05	16.848	43.629	29.5	4	4	4	0.757	0.783	0.759	1.282	1.196	1.171	nucleus			GO:0043169 cation binding; GO:0046872 metal ion binding; GO:0005509 calcium ion binding; GO:0005488 binding; GO:0043167 ion binding;	K02183	CALM; calmodulin	sly04016 MAPK signaling pathway - plant - Solanum lycopersicum (tomato); sly04626 Plant-pathogen interaction - Solanum lycopersicum (tomato); sly04070 Phosphatidylinositol signaling system - Solanum lycopersicum (tomato);	IPR011992; IPR002048;	EF-hand domain pair; EF-hand domain;
Peaxi162Scf00399g00066.1	60S ribosome subunit biogenesis protein NIP7 homolog	0.631	Down	0.045322	20.934	24.667	23.5	3	5	3	0.838	0.861	0.606	1.382	1.31	0.96	chloroplast	GO:0044085 cellular component biogenesis; GO:0016043 cellular component organization; GO:0034622 cellular macromolecular complex assembly; GO:0022613 ribonucleoprotein complex biogenesis; GO:0022618 ribonucleoprotein complex assembly; GO:0042254 ribosome biogenesis; GO:0042255 ribosome assembly; GO:0043933 macromolecular complex subunit organization; GO:0071826 ribonucleoprotein complex subunit o…	GO:0043226 organelle; GO:0043231 intracellular membrane-bounded organelle; GO:0043229 intracellular organelle; GO:0005634 nucleus; GO:0044464 cell part; GO:0005622 intracellular; GO:0044424 intracellular part; GO:0043227 membrane-bounded organelle; GO:0005623 cell;	GO:0097159 organic cyclic compound binding; GO:1901363 heterocyclic compound binding; GO:0003723 RNA binding; GO:0005488 binding; GO:0003676 nucleic acid binding;	K07565			IPR015947; IPR002478;	PUA-like domain; PUA domain;
Peaxi162Scf01867g00005.1	Xyloglucan endotransglucosylase/hydrolase family protein	0.641	Down	0.00151652	32.294	32.633	23.3	6	7	2	0.723	0.763	0.852	1.141	1.245	1.263	extracellular	GO:0044085 cellular component biogenesis; GO:0006073 cellular glucan metabolic process; GO:0044036 cell wall macromolecule metabolic process; GO:0044042 glucan metabolic process; GO:0005975 carbohydrate metabolic process; GO:0044238 primary metabolic process; GO:0044237 cellular metabolic process; GO:0010410 hemicellulose metabolic process; GO:0044264 cellular polysaccharide metabolic process; GO…	GO:0048046 apoplast; GO:0030312 external encapsulating structure; GO:0044464 cell part; GO:0071944 cell periphery; GO:0005618 cell wall; GO:0005623 cell; GO:0005576 extracellular region;	GO:0016762 xyloglucan:xyloglucosyl transferase activity; GO:0016758 transferase activity, transferring hexosyl groups; GO:0003824 catalytic activity; GO:0016798 hydrolase activity, acting on glycosyl bonds; GO:0004553 hydrolase activity, hydrolyzing O-glycosyl compounds; GO:0016757 transferase activity, transferring glycosyl groups; GO:0016787 hydrolase activity; GO:0016740 transferase activity;	K14504	TCH4; xyloglucan:xyloglucosyl transferase TCH4 [EC:2.4.1.207]	sly04075 Plant hormone signal transduction - Solanum lycopersicum (tomato);	IPR010713; IPR013320; IPR000757;	Xyloglucan endo-transglycosylase, C-terminal; Concanavalin A-like lectin/glucanase domain; Glycoside hydrolase family 16;
Peaxi162Scf00372g00004.1	early tobacco anther 1 [Nicotiana tabacum]	0.651	Down	4.3327e-05	17.32	47.492	55.4	6	10	6	0.808	0.773	0.775	1.167	1.24	1.211	nucleus							IPR029068; IPR028973;	Glyoxalase/Bleomycin resistance protein/Dihydroxybiphenyl dioxygenase; PhnB-like;
Peaxi162Scf36888g00001.1	"60S ribosomal protein L5, mitochondrial"	0.654	Down	0.036765	29.663	22.358	12.9	3	3	3	0.593	0.961	0.814	1.159	1.199	1.263	nucleus	GO:0006518 peptide metabolic process; GO:0043043 peptide biosynthetic process; GO:0044267 cellular protein metabolic process; GO:0006807 nitrogen compound metabolic process; GO:0009058 biosynthetic process; GO:0043603 cellular amide metabolic process; GO:0044238 primary metabolic process; GO:1901566 organonitrogen compound biosynthetic process; GO:1901576 organic substance biosynthetic process; G…	GO:0005840 ribosome; GO:0043226 organelle; GO:0043229 intracellular organelle; GO:0043232 intracellular non-membrane-bounded organelle; GO:0044464 cell part; GO:0005622 intracellular; GO:0005737 cytoplasm; GO:0032991 macromolecular complex; GO:0044424 intracellular part; GO:1990904 ribonucleoprotein complex; GO:0005623 cell; GO:0030529 intracellular ribonucleoprotein complex; GO:0044444 cytoplasm…	GO:0003735 structural constituent of ribosome; GO:0005198 structural molecule activity;				IPR022803;	Ribosomal protein L5 domain;
Peaxi162Scf01253g00002.1	17.6 kDa class II heat shock protein	0.657	Down	0.000119265	17.59	57.178	31.8	3	7	2	0.815	0.811	0.761	1.176	1.25	1.209	cytoplasm				K13993	HSP20; HSP20 family protein	sly04141 Protein processing in endoplasmic reticulum - Solanum lycopersicum (tomato);	IPR002068; IPR008978;	Alpha crystallin/Hsp20 domain; HSP20-like chaperone;
Peaxi162Scf00188g00099.1	UDP-Glycosyltransferase superfamily protein	0.658	Down	0.00020228	51.876	5.4023	4.1	2	2	2	0.831	0.776	0.769	1.212	1.156	1.242	vacuolar membrane	GO:0008152 metabolic process;		GO:0016757 transferase activity, transferring glycosyl groups; GO:0016758 transferase activity, transferring hexosyl groups; GO:0003824 catalytic activity; GO:0016740 transferase activity;
Peaxi162Scf00033g00069.1	alcohol dehydrogenase 1	0.667	Down	0.00023549	40.466	12.847	42.9	15	30	3	0.776	0.808	0.817	1.153	1.266	1.18	cytoplasm	GO:0044699 single-organism process; GO:0008152 metabolic process; GO:0055114 oxidation-reduction process; GO:0044710 single-organism metabolic process;		GO:0046914 transition metal ion binding; GO:0003824 catalytic activity; GO:0005488 binding; GO:0043167 ion binding; GO:0046872 metal ion binding; GO:0043169 cation binding; GO:0008270 zinc ion binding; GO:0016491 oxidoreductase activity;	K18857	ADH1; alcohol dehydrogenase class-P [EC:1.1.1.1]	sly01110 Biosynthesis of secondary metabolites - Solanum lycopersicum (tomato); sly00592 alpha-Linolenic acid metabolism - Solanum lycopersicum (tomato); sly00350 Tyrosine metabolism - Solanum lycopersicum (tomato); sly00010 Glycolysis / Gluconeogenesis - Solanum lycopersicum (tomato); sly01100 Metabolic pathways - Solanum lycopersicum (tomato); sly00071 Fatty acid degradation - Solanum lycopersi…	IPR011032; IPR016040; IPR013154; IPR013149;	GroES-like; NAD(P)-binding domain; Alcohol dehydrogenase, N-terminal; Alcohol dehydrogenase, C-terminal;
Peaxi162Scf00038g00218.1	germin 3	0.669	Down	0.000118382	21.603	26.072	19.7	4	11	4	0.806	0.766	0.823	1.205	1.155	1.219	extracellular			GO:0046914 transition metal ion binding; GO:0005488 binding; GO:0043167 ion binding; GO:0046872 metal ion binding; GO:0043169 cation binding; GO:0045735 nutrient reservoir activity; GO:0030145 manganese ion binding;				IPR011051; IPR006045; IPR014710;	RmlC-like cupin domain; Cupin 1; RmlC-like jelly roll fold;
Peaxi162Scf00083g01313.1	Protein of unknown function (DUF1640)	0.669	Down	0.00087844	22.379	37.776	9.1	1	1	1	0.825	0.78	0.792	1.295	1.133	1.155	chloroplast
Peaxi162Scf00836g00036.1	Histone superfamily protein	0.669	Down	0.00039519	11.425	16.961	58.3	8	39	2	0.812	0.765	0.834	1.242	1.221	1.14	nucleus	GO:0044085 cellular component biogenesis; GO:0016043 cellular component organization; GO:0034728 nucleosome organization; GO:0034622 cellular macromolecular complex assembly; GO:0006333 chromatin assembly or disassembly; GO:0043933 macromolecular complex subunit organization; GO:0065004 protein-DNA complex assembly; GO:0006323 DNA packaging; GO:0006334 nucleosome assembly; GO:0051276 chromosome o…	GO:0043229 intracellular organelle; GO:0043232 intracellular non-membrane-bounded organelle; GO:0044446 intracellular organelle part; GO:0032991 macromolecular complex; GO:0044424 intracellular part; GO:0005623 cell; GO:0044422 organelle part; GO:0044427 chromosomal part; GO:0000786 nucleosome; GO:0043228 non-membrane-bounded organelle; GO:0043231 intracellular membrane-bounded organelle; GO:0043…	GO:0097159 organic cyclic compound binding; GO:1901363 heterocyclic compound binding; GO:0003677 DNA binding; GO:0046982 protein heterodimerization activity; GO:0005488 binding; GO:0046983 protein dimerization activity; GO:0003676 nucleic acid binding; GO:0005515 protein binding;	K11254			IPR009072;	Histone-fold;
Peaxi162Scf00714g00019.1	Remorin family protein	0.671	Down	5.7519e-05	20.629	52.367	38.7	7	8	7	0.792	0.802	0.791	1.219	1.199	1.135	mitochondria							IPR005516;	Remorin, C-terminal;
Peaxi162Scf00049g00042.1	"cytochrome P450, family 76, subfamily C, polypeptide 4"	0.677	Down	0.0115965	35.522	13.835	16.3	4	4	2	0.892	0.83	0.691	1.233	1.25	1.08	chloroplast	GO:0044699 single-organism process; GO:0008152 metabolic process; GO:0055114 oxidation-reduction process; GO:0044710 single-organism metabolic process;		GO:0097159 organic cyclic compound binding; GO:1901363 heterocyclic compound binding; GO:0020037 heme binding; GO:0005506 iron ion binding; GO:0046914 transition metal ion binding; GO:0003824 catalytic activity; GO:0005488 binding; GO:0043167 ion binding; GO:0043169 cation binding; GO:0046872 metal ion binding; GO:0016705 oxidoreductase activity, acting on paired donors, with incorporation or red…	K20556
Peaxi162Scf00064g00184.1	17.3 kDa class II heat shock protein	0.681	Down	0.00031569	12.849	21.802	13.3	1	2	1	0.809	0.778	0.841	1.138	1.188	1.237	cytoplasm							IPR002068; IPR008978;	Alpha crystallin/Hsp20 domain; HSP20-like chaperone;
Peaxi162Scf00008g01718.1	"Digalactosyldiacylglycerol synthase 2, chloroplastic"	0.683	Down	0.045157	52.232	27.944	13.4	4	4	2	0.912	0.767	0.761	0.991	1.119	1.461	chloroplast				K09480	DGD; digalactosyldiacylglycerol synthase [EC:2.4.1.241]	sly00561 Glycerolipid metabolism - Solanum lycopersicum (tomato); sly01100 Metabolic pathways - Solanum lycopersicum (tomato);
Peaxi162Scf00035g00018.1	Protein NRT1/ PTR FAMILY 4.3	0.684	Down	3.0534e-06	68.138	140.57	17.3	10	19	10	0.808	0.798	0.81	1.186	1.195	1.152	plasma membrane	GO:0006810 transport; GO:0051179 localization; GO:0051234 establishment of localization;	GO:0016020 membrane;	GO:0005215 transporter activity;	K14638			IPR020846;	Major facilitator superfamily domain;
Peaxi162Scf00258g00621.1	2-oxoglutarate (2OG) and Fe(II)-dependent oxygenase superfamily protein	0.684	Down	0.0039198	31.443	105.75	23.9	6	10	2	0.816	0.769	0.878	1.104	1.184	1.313	nucleus	GO:0044699 single-organism process; GO:0008152 metabolic process; GO:0055114 oxidation-reduction process; GO:0044710 single-organism metabolic process;		GO:0003824 catalytic activity; GO:0016491 oxidoreductase activity;				IPR027443; IPR005123;	Isopenicillin N synthase-like; Oxoglutarate/iron-dependent dioxygenase;
Peaxi162Scf01100g00009.1	Dormancy/auxin associated family protein	0.689	Down	0.00157696	12.891	61.113	28.6	2	2	2	0.786	0.893	0.765	1.174	1.164	1.207	cytoplasm
Peaxi162Scf00030g02221.1	Serine--tRNA ligase	0.691	Down	0.026956	43.946	12.387	7.3	2	2	2	0.857	0.729	0.868	1.091	1.055	1.407	nucleus	GO:0006518 peptide metabolic process; GO:0006725 cellular aromatic compound metabolic process; GO:0044267 cellular protein metabolic process; GO:0044699 single-organism process; GO:0009058 biosynthetic process; GO:1901566 organonitrogen compound biosynthetic process; GO:0043039 tRNA aminoacylation; GO:0044237 cellular metabolic process; GO:0071704 organic substance metabolic process; GO:0008152 m…	GO:0044424 intracellular part; GO:0005623 cell; GO:0044464 cell part; GO:0005622 intracellular; GO:0005737 cytoplasm;	GO:0016876 ligase activity, forming aminoacyl-tRNA and related compounds; GO:0005524 ATP binding; GO:0004828 serine-tRNA ligase activity; GO:1901265 nucleoside phosphate binding; GO:0016875 ligase activity, forming carbon-oxygen bonds; GO:0001882 nucleoside binding; GO:0043167 ion binding; GO:0016874 ligase activity; GO:0000166 nucleotide binding; GO:0097159 organic cyclic compound binding; GO:19…	K01875	SARS; seryl-tRNA synthetase [EC:6.1.1.11]	sly00970 Aminoacyl-tRNA biosynthesis - Solanum lycopersicum (tomato);	IPR010978; IPR015866; IPR002314; IPR006195; IPR033729;	tRNA-binding arm; Serine-tRNA synthetase, type1, N-terminal; Aminoacyl-tRNA synthetase, class II (G/ P/ S/T); Aminoacyl-tRNA synthetase, class II; Serine-tRNA ligase catalytic core domain;
Peaxi162Scf00357g00428.1	ATP-citrate synthase	0.692	Down	0.00011756	46.537	208.84	43.5	17	41	13	0.811	0.837	0.775	1.184	1.144	1.171	chloroplast			GO:0005524 ATP binding; GO:1901265 nucleoside phosphate binding; GO:0001882 nucleoside binding; GO:0043167 ion binding; GO:0000166 nucleotide binding; GO:0097159 organic cyclic compound binding; GO:1901363 heterocyclic compound binding; GO:0032549 ribonucleoside binding; GO:0097367 carbohydrate derivative binding; GO:0032553 ribonucleotide binding; GO:0005488 binding; GO:0032550 purine ribonucleo…	K01648	ACLY; ATP citrate (pro-S)-lyase [EC:2.3.3.8]	sly01110 Biosynthesis of secondary metabolites - Solanum lycopersicum (tomato); sly01100 Metabolic pathways - Solanum lycopersicum (tomato); sly00020 Citrate cycle (TCA cycle) - Solanum lycopersicum (tomato);	IPR032263; IPR013816; IPR013650; IPR016102;	ATP-citrate synthase, citrate-binding domain; ATP-grasp fold, subdomain 2; ATP-grasp fold, succinyl-CoA synthetase-type; Succinyl-CoA synthetase-like;
Peaxi162Scf00263g00126.1	alcohol dehydrogenase 1	0.697	Down	0.00048151	45.769	116.48	42.7	16	34	5	0.805	0.8	0.833	1.237	1.152	1.108	cytoplasm	GO:0044699 single-organism process; GO:0008152 metabolic process; GO:0055114 oxidation-reduction process; GO:0044710 single-organism metabolic process;		GO:0046914 transition metal ion binding; GO:0003824 catalytic activity; GO:0005488 binding; GO:0043167 ion binding; GO:0046872 metal ion binding; GO:0043169 cation binding; GO:0008270 zinc ion binding; GO:0016491 oxidoreductase activity;	K18857	ADH1; alcohol dehydrogenase class-P [EC:1.1.1.1]	sly01110 Biosynthesis of secondary metabolites - Solanum lycopersicum (tomato); sly00592 alpha-Linolenic acid metabolism - Solanum lycopersicum (tomato); sly00350 Tyrosine metabolism - Solanum lycopersicum (tomato); sly00010 Glycolysis / Gluconeogenesis - Solanum lycopersicum (tomato); sly01100 Metabolic pathways - Solanum lycopersicum (tomato); sly00071 Fatty acid degradation - Solanum lycopersi…	IPR011032; IPR016040; IPR013154; IPR013149;	GroES-like; NAD(P)-binding domain; Alcohol dehydrogenase, N-terminal; Alcohol dehydrogenase, C-terminal;
Peaxi162Scf00160g01335.1	---	0.698	Down	0.00016406	11.078	36.3	12.1	1	1	1	0.855	0.814	0.791	1.204	1.169	1.15	cytoplasm			GO:0097159 organic cyclic compound binding; GO:1901363 heterocyclic compound binding; GO:1901265 nucleoside phosphate binding; GO:0005488 binding; GO:0003676 nucleic acid binding; GO:0000166 nucleotide binding; GO:0036094 small molecule binding;				IPR000504; IPR012677;	RNA recognition motif domain; Nucleotide-binding alpha-beta plait domain;
Peaxi162Scf00481g00732.1	17.5 kDa class I heat shock protein	0.702	Down	0.00106336	46.911	46.994	21.3	4	6	2	0.811	0.842	0.8	1.216	1.203	1.077	cytoplasm				K13993	HSP20; HSP20 family protein	sly04141 Protein processing in endoplasmic reticulum - Solanum lycopersicum (tomato);	IPR002068; IPR008978;	Alpha crystallin/Hsp20 domain; HSP20-like chaperone;
Peaxi162Scf00525g00623.1	conserved hypothetical protein	0.703	Down	0.0083228	20.592	3.5999	5.3	1	1	1	0.737	0.908	0.83	1.083	1.193	1.243	cytoplasm							IPR008493;	Domain of unknown function DUF775;
Peaxi162Scf00095g00920.1	alpha/beta-Hydrolases superfamily protein	0.707	Down	0.00015769	25.801	10.197	9.7	2	3	2	0.829	0.837	0.812	1.144	1.224	1.139	nucleus			GO:0016787 hydrolase activity; GO:0003824 catalytic activity;				IPR029058; IPR002925;	Alpha/Beta hydrolase fold; Dienelactone hydrolase;
Peaxi162Scf00003g04832.1	---	0.708	Down	0.0060836	19.771	24.156	15.3	2	4	1	0.748	0.84	0.895	1.082	1.231	1.194	chloroplast	GO:0044085 cellular component biogenesis; GO:0022613 ribonucleoprotein complex biogenesis; GO:0006725 cellular aromatic compound metabolic process; GO:0001522 pseudouridine synthesis; GO:0006807 nitrogen compound metabolic process; GO:0042254 ribosome biogenesis; GO:1901360 organic cyclic compound metabolic process; GO:0044238 primary metabolic process; GO:0044237 cellular metabolic process; GO:0…	GO:0043229 intracellular organelle; GO:0043232 intracellular non-membrane-bounded organelle; GO:0044446 intracellular organelle part; GO:0031429 box H/ACA snoRNP complex; GO:0032991 macromolecular complex; GO:0031981 nuclear lumen; GO:0044452 nucleolar part; GO:0044424 intracellular part; GO:0005730 nucleolus; GO:0005623 cell; GO:0044422 organelle part; GO:0043228 non-membrane-bounded organelle; …		K11128	GAR1; H/ACA ribonucleoprotein complex subunit 1	sly03008 Ribosome biogenesis in eukaryotes - Solanum lycopersicum (tomato);	IPR009000;	Translation protein, beta-barrel domain;
Peaxi162Scf00391g00042.1	22.0 kDa class IV heat shock protein	0.715	Down	0.0028025	21.732	3.0009	5.2	1	1	1	0.82	0.776	0.902	1.203	1.104	1.186	cytoplasm				K13993	HSP20; HSP20 family protein	sly04141 Protein processing in endoplasmic reticulum - Solanum lycopersicum (tomato);	IPR002068; IPR008978;	Alpha crystallin/Hsp20 domain; HSP20-like chaperone;
Peaxi162Scf00036g00062.1	PPPDE putative thiol peptidase family protein	0.716	Down	2.0129e-05	30.375	20.512	21.2	6	8	6	0.825	0.846	0.822	1.186	1.144	1.151	cytoplasm				K22763			IPR008580;	PPPDE putative peptidase domain;
Peaxi162Scf00016g00739.1	Glycine-rich RNA-binding protein	0.717	Down	0.0148004	15.805	4.104	26.9	4	10	2	0.89	0.717	0.897	1.092	1.161	1.24	nucleus			GO:0097159 organic cyclic compound binding; GO:1901363 heterocyclic compound binding; GO:1901265 nucleoside phosphate binding; GO:0005488 binding; GO:0003676 nucleic acid binding; GO:0000166 nucleotide binding; GO:0036094 small molecule binding;	K13195			IPR000504; IPR012677;	RNA recognition motif domain; Nucleotide-binding alpha-beta plait domain;
Peaxi162Scf00797g00063.1	Short-chain dehydrogenase reductase 3b	0.72	Down	0.042996	29.417	4.3016	13.2	3	3	3	0.783	0.745	0.975	1.1	1.338	1.039	chloroplast							IPR016040;	NAD(P)-binding domain;
Peaxi162Scf00362g00046.1	sterol methyltransferase 2	0.721	Down	0.00138302	39.887	22.249	19.4	7	15	2	0.853	0.87	0.788	1.126	1.13	1.228	chloroplast	GO:0006694 steroid biosynthetic process; GO:0008152 metabolic process; GO:0044711 single-organism biosynthetic process; GO:0044710 single-organism metabolic process; GO:0008202 steroid metabolic process; GO:1901360 organic cyclic compound metabolic process; GO:0044699 single-organism process; GO:0009058 biosynthetic process; GO:0044238 primary metabolic process; GO:1901576 organic substance biosy…		GO:0016741 transferase activity, transferring one-carbon groups; GO:0008168 methyltransferase activity; GO:0003824 catalytic activity; GO:0016740 transferase activity;	K08242	E2.1.1.143; 24-methylenesterol C-methyltransferase [EC:2.1.1.143]	sly01110 Biosynthesis of secondary metabolites - Solanum lycopersicum (tomato); sly00100 Steroid biosynthesis - Solanum lycopersicum (tomato);	IPR030384; IPR013705; IPR029063; IPR013216;	SAM-dependent methyltransferase SMT-type; Sterol methyltransferase C-terminal; S-adenosyl-L-methionine-dependent methyltransferase; Methyltransferase type 11;
Peaxi162Scf00002g00912.1	adenine phosphoribosyltransferase 5	0.725	Down	0.00072241	19.987	35.894	49.2	7	10	7	0.835	0.815	0.84	1.071	1.184	1.181	cytoplasm	GO:0046148 pigment biosynthetic process; GO:0046083 adenine metabolic process; GO:0009116 nucleoside metabolic process; GO:0006725 cellular aromatic compound metabolic process; GO:0044699 single-organism process; GO:0009058 biosynthetic process; GO:0046084 adenine biosynthetic process; GO:1901566 organonitrogen compound biosynthetic process; GO:0044237 cellular metabolic process; GO:0043096 purin…	GO:0044424 intracellular part; GO:0005623 cell; GO:0044464 cell part; GO:0005622 intracellular; GO:0005737 cytoplasm;	GO:0003999 adenine phosphoribosyltransferase activity; GO:0016763 transferase activity, transferring pentosyl groups; GO:0016757 transferase activity, transferring glycosyl groups; GO:0003824 catalytic activity; GO:0016740 transferase activity;	K00759	APRT; adenine phosphoribosyltransferase [EC:2.4.2.7]	sly00230 Purine metabolism - Solanum lycopersicum (tomato); sly01100 Metabolic pathways - Solanum lycopersicum (tomato);	IPR000836; IPR029057;	Phosphoribosyltransferase domain; Phosphoribosyltransferase-like;
Peaxi162Scf00332g00780.1	terpene synthase 10	0.725	Down	0.00156013	62.235	18.657	8.5	4	4	4	0.877	0.848	0.792	1.099	1.217	1.157	chloroplast	GO:0008152 metabolic process;		GO:0000287 magnesium ion binding; GO:0003824 catalytic activity; GO:0010333 terpene synthase activity; GO:0005488 binding; GO:0043167 ion binding; GO:0046872 metal ion binding; GO:0043169 cation binding; GO:0016829 lyase activity; GO:0016838 carbon-oxygen lyase activity, acting on phosphates; GO:0016835 carbon-oxygen lyase activity;				IPR005630; IPR008949; IPR008930; IPR001906;	Terpene synthase, metal-binding domain; Isoprenoid synthase domain; Terpenoid cyclases/protein prenyltransferase alpha-alpha toroid; Terpene synthase, N-terminal domain;
Peaxi162Scf00333g00213.1	40S ribosomal protein S4	0.725	Down	0.000181011	28.993	24.714	52	13	39	5	0.844	0.832	0.868	1.122	1.195	1.192	chloroplast	GO:0006518 peptide metabolic process; GO:0043043 peptide biosynthetic process; GO:0044267 cellular protein metabolic process; GO:0006807 nitrogen compound metabolic process; GO:0009058 biosynthetic process; GO:0043603 cellular amide metabolic process; GO:0044238 primary metabolic process; GO:1901566 organonitrogen compound biosynthetic process; GO:1901576 organic substance biosynthetic process; G…	GO:0005840 ribosome; GO:0043226 organelle; GO:0043229 intracellular organelle; GO:0043232 intracellular non-membrane-bounded organelle; GO:0044464 cell part; GO:0005622 intracellular; GO:0005737 cytoplasm; GO:0032991 macromolecular complex; GO:0044424 intracellular part; GO:1990904 ribonucleoprotein complex; GO:0005623 cell; GO:0030529 intracellular ribonucleoprotein complex; GO:0044444 cytoplasm…	GO:0097159 organic cyclic compound binding; GO:1901363 heterocyclic compound binding; GO:0003723 RNA binding; GO:0005488 binding; GO:0003676 nucleic acid binding; GO:0005198 structural molecule activity; GO:0003735 structural constituent of ribosome;	K02987	RP-S4e; small subunit ribosomal protein S4e	sly03010 Ribosome - Solanum lycopersicum (tomato);	IPR013845; IPR032277; IPR002942; IPR005824; IPR013843;	Ribosomal protein S4e, central region; 40S ribosomal protein S4, C-terminal domain; RNA-binding S4 domain; KOW; Ribosomal protein S4e, N-terminal;
Peaxi162Scf00282g00516.1	Wound-induced protein	0.728	Down	0.0051618	19.749	3.1115	5.9	1	2	1	0.85	0.868	0.811	1.091	1.098	1.283	chloroplast	GO:0050832 defense response to fungus; GO:0009605 response to external stimulus; GO:0009620 response to fungus; GO:0006950 response to stress; GO:0042742 defense response to bacterium; GO:0098542 defense response to other organism; GO:0006952 defense response; GO:0043207 response to external biotic stimulus; GO:0050896 response to stimulus; GO:0051707 response to other organism; GO:0009617 respon…		GO:0008061 chitin binding; GO:0097367 carbohydrate derivative binding; GO:0005488 binding;				IPR009009; IPR001153; IPR001002;	RlpA-like protein, double-psi beta-barrel domain; Barwin domain; Chitin-binding, type 1;
Peaxi162Scf00152g00525.1	serine carboxypeptidase-like 18	0.729	Down	3.587e-05	21.082	4.5391	11.2	2	3	1	0.85	0.828	0.845	1.181	1.153	1.129	vacuolar membrane	GO:0006508 proteolysis; GO:0008152 metabolic process; GO:0043170 macromolecule metabolic process; GO:0019538 protein metabolic process; GO:0044238 primary metabolic process; GO:0071704 organic substance metabolic process;		GO:0004180 carboxypeptidase activity; GO:0008233 peptidase activity; GO:0008238 exopeptidase activity; GO:0003824 catalytic activity; GO:0017171 serine hydrolase activity; GO:0008236 serine-type peptidase activity; GO:0070011 peptidase activity, acting on L-amino acid peptides; GO:0016787 hydrolase activity; GO:0004185 serine-type carboxypeptidase activity; GO:0070008 serine-type exopeptidase act…				IPR029058;	Alpha/Beta hydrolase fold;
Peaxi162Scf00620g00918.1	Cox19-like CHCH family protein	0.733	Down	0.0031005	11.87	1.9536	6.7	1	2	1	0.807	0.808	0.92	1.126	1.128	1.206	chloroplast				K03952	NDUFA8; NADH dehydrogenase (ubiquinone) 1 alpha subcomplex subunit 8	sly00190 Oxidative phosphorylation - Solanum lycopersicum (tomato); sly01100 Metabolic pathways - Solanum lycopersicum (tomato);	IPR010625;	CHCH;
Peaxi162Scf00078g00911.1	O-methyltransferase family protein	0.734	Down	0.0150649	23.416	3.1667	5.3	1	1	1	0.812	0.813	0.911	1.144	1.164	1.146	chloroplast			GO:0016741 transferase activity, transferring one-carbon groups; GO:0005515 protein binding; GO:0008171 O-methyltransferase activity; GO:0008168 methyltransferase activity; GO:0003824 catalytic activity; GO:0016740 transferase activity; GO:0005488 binding; GO:0046983 protein dimerization activity;				IPR011991; IPR012967; IPR029063; IPR001077;	Winged helix-turn-helix DNA-binding domain; Plant methyltransferase dimerisation; S-adenosyl-L-methionine-dependent methyltransferase; O-methyltransferase, family 2;
Peaxi162Scf00102g01138.1	"stress-inducible protein, putative"	0.734	Down	0.00024258	66.353	12.95	23.6	14	18	7	0.845	0.821	0.855	1.194	1.11	1.131	mitochondria			GO:0005515 protein binding; GO:0005488 binding;	K09553			IPR006636; IPR011990; IPR013026;	Heat shock chaperonin-binding; Tetratricopeptide-like helical domain; Tetratricopeptide repeat-containing domain;
Peaxi162Scf00042g02314.1	plasma membrane intrinsic protein 3	0.737	Down	2.1269e-05	30.406	124.9	21.8	5	65	4	0.865	0.856	0.828	1.158	1.147	1.152	plasma membrane	GO:0006810 transport; GO:0051179 localization; GO:0051234 establishment of localization;	GO:0016020 membrane;	GO:0005215 transporter activity;	K09872			IPR023271;	Aquaporin-like;
Peaxi162Scf00226g00097.1	Oxidoreductase family protein	0.739	Down	0.045197	37.059	15.826	13.6	3	9	1	0.86	0.723	0.958	1.298	1.103	1.037	cytoplasm
Peaxi162Scf00320g00715.1	Phospholipase A2 family protein	0.739	Down	9.6496e-05	17.454	41.812	20.8	3	7	3	0.871	0.856	0.844	1.142	1.137	1.198	extracellular	GO:0046717 acid secretion; GO:0044699 single-organism process; GO:0050482 arachidonic acid secretion; GO:0044255 cellular lipid metabolic process; GO:0044237 cellular metabolic process; GO:0006796 phosphate-containing compound metabolic process; GO:0071704 organic substance metabolic process; GO:0051234 establishment of localization; GO:0032309 icosanoid secretion; GO:0008152 metabolic process; G…		GO:0052689 carboxylic ester hydrolase activity; GO:0003824 catalytic activity; GO:0004623 phospholipase A2 activity; GO:0016788 hydrolase activity, acting on ester bonds; GO:0004620 phospholipase activity; GO:0016787 hydrolase activity; GO:0016298 lipase activity;	K01047	PLA2G; secretory phospholipase A2 [EC:3.1.1.4]	sly00565 Ether lipid metabolism - Solanum lycopersicum (tomato); sly01110 Biosynthesis of secondary metabolites - Solanum lycopersicum (tomato); sly00592 alpha-Linolenic acid metabolism - Solanum lycopersicum (tomato); sly00590 Arachidonic acid metabolism - Solanum lycopersicum (tomato); sly00591 Linoleic acid metabolism - Solanum lycopersicum (tomato); sly00564 Glycerophospholipid metabolism - S…	IPR016090;	Phospholipase A2 domain;
Peaxi162Scf00364g00045.1	MLP-like protein 43	0.74	Down	0.0042217	17.806	1.7335	12.8	2	3	1	0.872	0.907	0.768	1.153	1.168	1.12	cytoplasm	GO:0006952 defense response; GO:0050896 response to stimulus; GO:0006950 response to stress; GO:0009607 response to biotic stimulus;						IPR023393; IPR000916;	START-like domain; Bet v I/Major latex protein;
Peaxi162Scf00007g00120.1	HXXXD-type acyl-transferase family protein	0.741	Down	0.0127843	53.264	28.428	9.9	6	16	1	0.922	0.747	0.879	1.165	1.193	1.079	chloroplast			GO:0016746 transferase activity, transferring acyl groups; GO:0016747 transferase activity, transferring acyl groups other than amino-acyl groups; GO:0003824 catalytic activity; GO:0016740 transferase activity;				IPR023213;	Chloramphenicol acetyltransferase-like domain;
Peaxi162Scf00049g01318.1	Calcium-dependent protein kinase (CDPK) family protein	0.744	Down	0.021623	64.444	3.9445	5	2	2	1	0.856	0.935	0.761	1.083	1.273	1.076	cytoplasm	GO:0016310 phosphorylation; GO:0044267 cellular protein metabolic process; GO:0044238 primary metabolic process; GO:0044237 cellular metabolic process; GO:0006796 phosphate-containing compound metabolic process; GO:0071704 organic substance metabolic process; GO:0008152 metabolic process; GO:0006468 protein phosphorylation; GO:0006793 phosphorus metabolic process; GO:0044260 cellular macromolecul…		GO:0005524 ATP binding; GO:1901265 nucleoside phosphate binding; GO:0016773 phosphotransferase activity, alcohol group as acceptor; GO:0001882 nucleoside binding; GO:0043167 ion binding; GO:0004672 protein kinase activity; GO:0000166 nucleotide binding; GO:0097159 organic cyclic compound binding; GO:1901363 heterocyclic compound binding; GO:0032549 ribonucleoside binding; GO:0097367 carbohydrate …				IPR000719; IPR002048; IPR011992; IPR011009;	Protein kinase domain; EF-hand domain; EF-hand domain pair; Protein kinase-like domain;
Peaxi162Scf00723g00026.1	MLP-like protein 28	0.748	Down	0.00122423	33.899	70.977	40.5	6	6	6	0.899	0.815	0.84	1.177	1.096	1.14	cytoplasm	GO:0006952 defense response; GO:0050896 response to stimulus; GO:0006950 response to stress; GO:0009607 response to biotic stimulus;						IPR000916; IPR023393;	Bet v I/Major latex protein; START-like domain;
Peaxi162Scf00561g00025.1	Tyrosine decarboxylase 2	0.749	Down	0.0057821	10.691	15.699	44.1	4	6	1	0.858	0.851	0.858	1.129	1.108	1.192	cytoplasm			GO:0003824 catalytic activity;				IPR015424; IPR015422;	Pyridoxal phosphate-dependent transferase; Pyridoxal phosphate-dependent transferase, major region, subdomain 2;
Peaxi162Scf00411g00049.1	60S ribosomal protein L35	0.75	Down	1.86481e-05	14.331	10.416	26.8	6	10	6	0.864	0.846	0.861	1.158	1.121	1.151	cytoplasm	GO:0006518 peptide metabolic process; GO:0043043 peptide biosynthetic process; GO:0044267 cellular protein metabolic process; GO:0006807 nitrogen compound metabolic process; GO:0009058 biosynthetic process; GO:0043603 cellular amide metabolic process; GO:0044238 primary metabolic process; GO:1901566 organonitrogen compound biosynthetic process; GO:1901576 organic substance biosynthetic process; G…	GO:0005840 ribosome; GO:0043226 organelle; GO:0043229 intracellular organelle; GO:0043232 intracellular non-membrane-bounded organelle; GO:0044464 cell part; GO:0005622 intracellular; GO:0005737 cytoplasm; GO:0032991 macromolecular complex; GO:0044424 intracellular part; GO:1990904 ribonucleoprotein complex; GO:0005623 cell; GO:0030529 intracellular ribonucleoprotein complex; GO:0044444 cytoplasm…	GO:0003735 structural constituent of ribosome; GO:0005198 structural molecule activity;	K02918	RP-L35e; large subunit ribosomal protein L35e	sly03010 Ribosome - Solanum lycopersicum (tomato);
Peaxi162Scf00045g02324.1	ERD (early-responsive to dehydration stress) family protein	0.753	Down	1.68619e-05	76.377	130.75	33.4	22	59	22	0.873	0.845	0.858	1.15	1.128	1.145	chloroplast		GO:0016020 membrane;		K21989			IPR027815; IPR003864; IPR032880;	10TM putative phosphate transporter, cytosolic domain; Calcium-dependent channel, 7TM region, putative phosphate; Calcium permeable stress-gated cation channel 1, N-terminal transmembrane domain;
Peaxi162Scf00992g00314.1	golgi snare 11	0.755	Down	0.025099	25.28	9.8422	10.4	2	2	1	0.766	0.965	0.843	1.241	1.099	1.069	Golgi apparatus	GO:0006810 transport; GO:0046907 intracellular transport; GO:0051649 establishment of localization in cell; GO:0016192 vesicle-mediated transport; GO:0048193 Golgi vesicle transport; GO:0051179 localization; GO:0006888 ER to Golgi vesicle-mediated transport; GO:0051641 cellular localization; GO:0051234 establishment of localization;	GO:0043229 intracellular organelle; GO:0016020 membrane; GO:0098588 bounding membrane of organelle; GO:0031090 organelle membrane; GO:0005737 cytoplasm; GO:0044446 intracellular organelle part; GO:0005801 cis-Golgi network; GO:0000139 Golgi membrane; GO:0012505 endomembrane system; GO:0031224 intrinsic component of membrane; GO:0044424 intracellular part; GO:0005623 cell; GO:0016021 integral comp…		K08495	GOSR1; golgi SNAP receptor complex member 1	sly04130 SNARE interactions in vesicular transport - Solanum lycopersicum (tomato);	IPR018876;	Bacteriophage P22, antirepressor protein, C-terminal;
Peaxi162Scf00177g00620.1	Plasma membrane ATPase 4	0.757	Down	2.3166e-05	79.216	195.4	33.8	22	76	15	0.864	0.86	0.85	1.15	1.107	1.143	plasma membrane		GO:0031224 intrinsic component of membrane; GO:0016020 membrane; GO:0016021 integral component of membrane; GO:0044425 membrane part;	GO:0097159 organic cyclic compound binding; GO:1901363 heterocyclic compound binding; GO:1901265 nucleoside phosphate binding; GO:0005488 binding; GO:0043167 ion binding; GO:0043169 cation binding; GO:0046872 metal ion binding; GO:0000166 nucleotide binding; GO:0036094 small molecule binding;				IPR023298; IPR004014; IPR023299; IPR008250; IPR023214;	P-type ATPase, transmembrane domain; Cation-transporting P-type ATPase, N-terminal; P-type ATPase, cytoplasmic domain N; P-type ATPase, A domain; HAD-like domain;
Peaxi162Scf00482g00049.1	double-stranded DNA-binding family protein	0.758	Down	0.00026159	14.686	28.246	35.9	4	5	4	0.861	0.826	0.835	1.085	1.152	1.091	mitochondria			GO:0097159 organic cyclic compound binding; GO:1901363 heterocyclic compound binding; GO:0003677 DNA binding; GO:0005488 binding; GO:0003676 nucleic acid binding;	K06875
Peaxi162Scf01412g00012.1	Aluminium induced protein with YGL and LRDR motifs	0.758	Down	0.0424	27.673	14.858	9.9	2	2	2	0.776	0.847	0.964	0.985	1.209	1.221	nucleus							IPR024286; IPR029055;	Domain of unknown function DUF3700; Nucleophile aminohydrolases, N-terminal;
Peaxi162Scf00119g01214.1	plasma membrane intrinsic protein 1	0.76	Down	0.0047029	29.291	21.294	21.7	6	47	1	0.839	0.92	0.816	1.087	1.098	1.201	plasma membrane	GO:0006810 transport; GO:0051179 localization; GO:0051234 establishment of localization;	GO:0016020 membrane;	GO:0005215 transporter activity;	K09872			IPR023271;	Aquaporin-like;
Peaxi162Scf00069g01737.1	"30S rib S20, putative [Ricinus communis]"	0.762	Down	0.003656	19.711	18.435	25.4	3	4	3	0.867	0.788	0.893	1.15	1.132	1.063	chloroplast	GO:0006518 peptide metabolic process; GO:0043043 peptide biosynthetic process; GO:0044267 cellular protein metabolic process; GO:0006807 nitrogen compound metabolic process; GO:0009058 biosynthetic process; GO:0043603 cellular amide metabolic process; GO:0044238 primary metabolic process; GO:1901566 organonitrogen compound biosynthetic process; GO:1901576 organic substance biosynthetic process; G…	GO:0005840 ribosome; GO:0043226 organelle; GO:0043229 intracellular organelle; GO:0043232 intracellular non-membrane-bounded organelle; GO:0044464 cell part; GO:0005622 intracellular; GO:0005737 cytoplasm; GO:0032991 macromolecular complex; GO:0044424 intracellular part; GO:1990904 ribonucleoprotein complex; GO:0005623 cell; GO:0030529 intracellular ribonucleoprotein complex; GO:0044444 cytoplasm…	GO:0097159 organic cyclic compound binding; GO:1901363 heterocyclic compound binding; GO:0003723 RNA binding; GO:0005488 binding; GO:0003676 nucleic acid binding; GO:0005198 structural molecule activity; GO:0003735 structural constituent of ribosome;	K02968	RP-S20; small subunit ribosomal protein S20	sly03010 Ribosome - Solanum lycopersicum (tomato);
Peaxi162Scf00152g00532.1	serine carboxypeptidase-like 18	0.763	Down	0.000142451	98.059	64.995	12.7	10	18	9	0.872	0.886	0.867	1.127	1.126	1.189	chloroplast	GO:0006508 proteolysis; GO:0008152 metabolic process; GO:0043170 macromolecule metabolic process; GO:0019538 protein metabolic process; GO:0044238 primary metabolic process; GO:0071704 organic substance metabolic process;		GO:0004180 carboxypeptidase activity; GO:0008233 peptidase activity; GO:0008238 exopeptidase activity; GO:0003824 catalytic activity; GO:0017171 serine hydrolase activity; GO:0008236 serine-type peptidase activity; GO:0070011 peptidase activity, acting on L-amino acid peptides; GO:0016787 hydrolase activity; GO:0004185 serine-type carboxypeptidase activity; GO:0070008 serine-type exopeptidase act…	K16296			IPR029058;	Alpha/Beta hydrolase fold;
Peaxi162Scf00241g00059.1	Plant invertase/pectin methylesterase inhibitor superfamily protein	0.767	Down	0.00180093	21.058	39.901	19.1	3	3	3	0.904	0.818	0.88	1.165	1.088	1.138	extracellular			GO:0004857 enzyme inhibitor activity; GO:0098772 molecular function regulator; GO:0030234 enzyme regulator activity;				IPR006501;	Pectinesterase inhibitor domain;
Peaxi162Scf00390g00134.1	50S ribosomal protein L17	0.767	Down	0.00035784	21.452	2.294	8.4	2	2	2	0.895	0.855	0.85	1.165	1.098	1.129	chloroplast	GO:0006518 peptide metabolic process; GO:0043043 peptide biosynthetic process; GO:0044267 cellular protein metabolic process; GO:0006807 nitrogen compound metabolic process; GO:0009058 biosynthetic process; GO:0043603 cellular amide metabolic process; GO:0044238 primary metabolic process; GO:1901566 organonitrogen compound biosynthetic process; GO:1901576 organic substance biosynthetic process; G…	GO:0005840 ribosome; GO:0043226 organelle; GO:0043229 intracellular organelle; GO:0043232 intracellular non-membrane-bounded organelle; GO:0044464 cell part; GO:0005622 intracellular; GO:0005737 cytoplasm; GO:0032991 macromolecular complex; GO:0044424 intracellular part; GO:1990904 ribonucleoprotein complex; GO:0005623 cell; GO:0030529 intracellular ribonucleoprotein complex; GO:0044444 cytoplasm…	GO:0003735 structural constituent of ribosome; GO:0005198 structural molecule activity;	K02879	RP-L17; large subunit ribosomal protein L17	sly03010 Ribosome - Solanum lycopersicum (tomato);
Peaxi162Scf00009g00333.1	SPFH/Band 7/PHB domain-containing membrane-associated protein family	0.768	Down	0.0148561	31.423	5.4383	34	9	17	1	0.865	0.825	0.914	1.212	1.008	1.171	cytoplasm							IPR001107;	Band 7 domain;
Peaxi162Scf00031g01613.1	ABC transporter family protein	0.768	Down	0.00100286	134.11	2.99	3.5	4	4	1	0.915	0.824	0.863	1.143	1.121	1.126	plasma membrane	GO:0006810 transport; GO:0055085 transmembrane transport; GO:0051179 localization; GO:0051234 establishment of localization;	GO:0031224 intrinsic component of membrane; GO:0016020 membrane; GO:0016021 integral component of membrane; GO:0044425 membrane part;	GO:1901265 nucleoside phosphate binding; GO:0015399 primary active transmembrane transporter activity; GO:0016817 hydrolase activity, acting on acid anhydrides; GO:0016787 hydrolase activity; GO:0016887 ATPase activity; GO:0097159 organic cyclic compound binding; GO:1901363 heterocyclic compound binding; GO:0016462 pyrophosphatase activity; GO:0003824 catalytic activity; GO:0032553 ribonucleotide…	K05658	ABCB1; ATP-binding cassette, subfamily B (MDR/TAP), member 1 [EC:3.6.3.44]	sly02010 ABC transporters - Solanum lycopersicum (tomato);	IPR003593; IPR003439; IPR011527; IPR027417;	AAA+ ATPase domain; ABC transporter-like; ABC transporter type 1, transmembrane domain; P-loop containing nucleoside triphosphate hydrolase;
Peaxi162Scf00102g01542.1	serine racemase	0.768	Down	0.007996	35.525	8.2824	9.3	3	3	3	0.888	0.815	0.9	1.07	1.229	1.089	chloroplast	GO:0044281 small molecule metabolic process; GO:0044763 single-organism cellular process; GO:0006807 nitrogen compound metabolic process; GO:0044699 single-organism process; GO:0044238 primary metabolic process; GO:0044237 cellular metabolic process; GO:0071704 organic substance metabolic process; GO:0008152 metabolic process; GO:0006520 cellular amino acid metabolic process; GO:0044710 single-or…		GO:0097159 organic cyclic compound binding; GO:1901363 heterocyclic compound binding; GO:0005488 binding; GO:0043167 ion binding; GO:0043168 anion binding; GO:0048037 cofactor binding; GO:0030170 pyridoxal phosphate binding;	K12235	SRR; serine racemase [EC:5.1.1.18]	sly00260 Glycine, serine and threonine metabolism - Solanum lycopersicum (tomato); sly01100 Metabolic pathways - Solanum lycopersicum (tomato);	IPR001926;	Tryptophan synthase beta subunit-like PLP-dependent enzyme;
Peaxi162Scf00938g00428.1	60S ribosomal protein L13a-4	0.768	Down	0.00046176	23.447	73.675	52.4	12	30	2	0.875	0.857	0.871	1.182	1.089	1.117	cytoplasm	GO:0006518 peptide metabolic process; GO:0043043 peptide biosynthetic process; GO:0044267 cellular protein metabolic process; GO:0006807 nitrogen compound metabolic process; GO:0009058 biosynthetic process; GO:0043603 cellular amide metabolic process; GO:0044238 primary metabolic process; GO:1901566 organonitrogen compound biosynthetic process; GO:1901576 organic substance biosynthetic process; G…	GO:0005840 ribosome; GO:0043229 intracellular organelle; GO:0043232 intracellular non-membrane-bounded organelle; GO:0044446 intracellular organelle part; GO:0005737 cytoplasm; GO:0032991 macromolecular complex; GO:0044424 intracellular part; GO:0005623 cell; GO:0044422 organelle part; GO:0043228 non-membrane-bounded organelle; GO:0043226 organelle; GO:0015934 large ribosomal subunit; GO:0044391 …	GO:0003735 structural constituent of ribosome; GO:0005198 structural molecule activity;	K02872	RP-L13Ae; large subunit ribosomal protein L13Ae	sly03010 Ribosome - Solanum lycopersicum (tomato);
Peaxi162Scf00002g05210.1	nucleobase-ascorbate transporter 12	0.769	Down	0.0199441	75.157	6.5235	1.7	1	1	1	0.849	0.928	0.833	1.035	1.092	1.269	plasma membrane	GO:0006810 transport; GO:0055085 transmembrane transport; GO:0051179 localization; GO:0051234 establishment of localization;	GO:0016020 membrane;	GO:0005215 transporter activity;	K14611
Peaxi162Scf00141g00330.1	1-aminocyclopropane-1-carboxylate oxidase 1	0.774	Down	0.0004618	34.372	73.738	26.2	6	9	6	0.89	0.842	0.861	1.147	1.123	1.078	cytoplasm	GO:0044699 single-organism process; GO:0008152 metabolic process; GO:0055114 oxidation-reduction process; GO:0044710 single-organism metabolic process;		GO:0003824 catalytic activity; GO:0016491 oxidoreductase activity;	K05933	E1.14.17.4; aminocyclopropanecarboxylate oxidase [EC:1.14.17.4]	sly01110 Biosynthesis of secondary metabolites - Solanum lycopersicum (tomato); sly00270 Cysteine and methionine metabolism - Solanum lycopersicum (tomato); sly01100 Metabolic pathways - Solanum lycopersicum (tomato);	IPR027443; IPR005123; IPR026992;	Isopenicillin N synthase-like; Oxoglutarate/iron-dependent dioxygenase; Non-haem dioxygenase N-terminal domain;
Peaxi162Scf00068g00034.1	Family of unknown function (DUF662)	0.775	Down	0.038077	20.333	6.4226	21.7	4	4	2	0.848	0.961	0.808	1.128	1.121	1.127	nucleus				K19748
Peaxi162Scf00423g00220.1	60S ribosomal protein L13a-2	0.775	Down	0.0066569	23.461	6.361	49	11	27	2	0.887	0.813	0.904	1.068	1.088	1.202	mitochondria	GO:0006518 peptide metabolic process; GO:0043043 peptide biosynthetic process; GO:0044267 cellular protein metabolic process; GO:0006807 nitrogen compound metabolic process; GO:0009058 biosynthetic process; GO:0043603 cellular amide metabolic process; GO:0044238 primary metabolic process; GO:1901566 organonitrogen compound biosynthetic process; GO:1901576 organic substance biosynthetic process; G…	GO:0005840 ribosome; GO:0043229 intracellular organelle; GO:0043232 intracellular non-membrane-bounded organelle; GO:0044446 intracellular organelle part; GO:0005737 cytoplasm; GO:0032991 macromolecular complex; GO:0044424 intracellular part; GO:0005623 cell; GO:0044422 organelle part; GO:0043228 non-membrane-bounded organelle; GO:0043226 organelle; GO:0015934 large ribosomal subunit; GO:0044391 …	GO:0003735 structural constituent of ribosome; GO:0005198 structural molecule activity;	K02872	RP-L13Ae; large subunit ribosomal protein L13Ae	sly03010 Ribosome - Solanum lycopersicum (tomato);
Peaxi162Scf00275g00021.1	Sec14p-like phosphatidylinositol transfer family protein	0.776	Down	0.00148218	27.774	10.065	20	4	4	3	0.861	0.886	0.889	1.063	1.163	1.169	cytoplasm							IPR001251; IPR011074;	CRAL-TRIO lipid binding domain; CRAL/TRIO, N-terminal domain;
Peaxi162Scf00815g00012.1	Unknown protein	0.776	Down	0.00182287	17.122	3.2679	15.3	3	4	2	0.877	0.917	0.827	1.101	1.111	1.164	chloroplast	GO:0006952 defense response; GO:0050896 response to stimulus; GO:0006950 response to stress; GO:0009607 response to biotic stimulus;						IPR023393; IPR000916;	START-like domain; Bet v I/Major latex protein;
Peaxi162Scf00430g00215.1	Dipeptide transport ATP-binding protein dppF	0.777	Down	0.025897	9.8341	24.312	27.3	2	2	2	0.939	0.756	0.928	1.12	1.082	1.174	nucleus
Peaxi162Scf00040g00138.1	Alcohol-forming fatty acyl-CoA reductase	0.778	Down	0.0041156	66.266	46.069	18.2	10	15	8	0.851	0.933	0.841	1.067	1.169	1.137	cytoplasm				K13356	FAR; alcohol-forming fatty acyl-CoA reductase [EC:1.2.1.84]	sly00073 Cutin, suberine and wax biosynthesis - Solanum lycopersicum (tomato); sly04146 Peroxisome - Solanum lycopersicum (tomato);	IPR033640; IPR016040; IPR013120;	Fatty acyl-CoA reductase, C-terminal; NAD(P)-binding domain; Male sterility, NAD-binding;
Peaxi162Scf00069g02239.1	Epidermis-specific secreted glycoprotein EP1	0.778	Down	0.021378	31.164	19.784	20.5	6	7	2	0.834	0.964	0.826	1.033	1.214	1.124	chloroplast							IPR001480;	Bulb-type lectin domain;
Peaxi162Scf00171g00927.1	"50S ribosomal protein L29, chloroplastic"	0.778	Down	0.027702	18.774	2.3989	8	1	1	1	0.922	0.871	0.824	1.247	1.121	0.994	chloroplast	GO:0006518 peptide metabolic process; GO:0043043 peptide biosynthetic process; GO:0044267 cellular protein metabolic process; GO:0006807 nitrogen compound metabolic process; GO:0009058 biosynthetic process; GO:0043603 cellular amide metabolic process; GO:0044238 primary metabolic process; GO:1901566 organonitrogen compound biosynthetic process; GO:1901576 organic substance biosynthetic process; G…	GO:0005840 ribosome; GO:0043226 organelle; GO:0043229 intracellular organelle; GO:0043232 intracellular non-membrane-bounded organelle; GO:0044464 cell part; GO:0005622 intracellular; GO:0005737 cytoplasm; GO:0032991 macromolecular complex; GO:0044424 intracellular part; GO:1990904 ribonucleoprotein complex; GO:0005623 cell; GO:0030529 intracellular ribonucleoprotein complex; GO:0044444 cytoplasm…	GO:0003735 structural constituent of ribosome; GO:0005198 structural molecule activity;	K02904	RP-L29; large subunit ribosomal protein L29	sly03010 Ribosome - Solanum lycopersicum (tomato);
Peaxi162Scf00045g01446.1	high-affinity nickel-transport family protein	0.779	Down	0.024342	45.092	3.5702	3.8	2	2	2	0.959	0.763	0.901	1.165	1.124	1.077	plasma membrane
Peaxi162Scf00053g00006.1	[Arabidopsis thaliana]	0.779	Down	0.00142074	71.805	18.307	2.7	1	1	1	0.863	0.878	0.885	1.056	1.15	1.165	plasma membrane				K20784	XEG113; arabinosyltransferase [EC:2.4.2.-]	sly00514 Other types of O-glycan biosynthesis - Solanum lycopersicum (tomato);
Peaxi162Scf00128g00137.1	Copper amine oxidase family protein	0.78	Down	0.009181	84.078	53.354	14	8	8	8	0.909	0.786	0.904	1.154	1.115	1.064	cytoplasm	GO:0008152 metabolic process; GO:0055114 oxidation-reduction process; GO:0044710 single-organism metabolic process; GO:0006807 nitrogen compound metabolic process; GO:0044699 single-organism process; GO:0009308 amine metabolic process; GO:0071704 organic substance metabolic process; GO:1901564 organonitrogen compound metabolic process;		GO:0046914 transition metal ion binding; GO:0003824 catalytic activity; GO:0005488 binding; GO:0043167 ion binding; GO:0046872 metal ion binding; GO:0043169 cation binding; GO:0008131 primary amine oxidase activity; GO:0005507 copper ion binding; GO:0016641 oxidoreductase activity, acting on the CH-NH2 group of donors, oxygen as acceptor; GO:0016638 oxidoreductase activity, acting on the CH-NH2 g…	K00276	AOC3; primary-amine oxidase [EC:1.4.3.21]	sly00410 beta-Alanine metabolism - Solanum lycopersicum (tomato); sly00260 Glycine, serine and threonine metabolism - Solanum lycopersicum (tomato); sly01110 Biosynthesis of secondary metabolites - Solanum lycopersicum (tomato); sly00350 Tyrosine metabolism - Solanum lycopersicum (tomato); sly00950 Isoquinoline alkaloid biosynthesis - Solanum lycopersicum (tomato); sly01100 Metabolic pathways - S…	IPR016182; IPR015802; IPR015798;	Copper amine oxidase, N-terminal; Copper amine oxidase, N3-terminal; Copper amine oxidase, C-terminal;
Peaxi162Scf00717g00217.1	succinate dehydrogenase 6	0.78	Down	0.024216	16.501	11.376	23.4	2	2	2	0.889	0.946	0.787	1.13	1.204	1.029	nucleus
Peaxi162Scf00780g00005.1	"dehydroquinate dehydratase, putative / shikimate dehydrogenase, putative"	0.78	Down	0.0004005	57.133	88.697	29.6	13	16	13	0.904	0.847	0.877	1.11	1.107	1.152	cytoplasm	GO:0044699 single-organism process; GO:0008152 metabolic process; GO:0055114 oxidation-reduction process; GO:0044710 single-organism metabolic process;		GO:0016614 oxidoreductase activity, acting on CH-OH group of donors; GO:0003855 3-dehydroquinate dehydratase activity; GO:0016616 oxidoreductase activity, acting on the CH-OH group of donors, NAD or NADP as acceptor; GO:0003824 catalytic activity; GO:0016829 lyase activity; GO:0016836 hydro-lyase activity; GO:0016835 carbon-oxygen lyase activity; GO:0004764 shikimate 3-dehydrogenase (NADP+) activ…	K13832	aroDE; 3-dehydroquinate dehydratase / shikimate dehydrogenase [EC:4.2.1.10 1.1.1.25]	sly00400 Phenylalanine, tyrosine and tryptophan biosynthesis - Solanum lycopersicum (tomato); sly01110 Biosynthesis of secondary metabolites - Solanum lycopersicum (tomato); sly01230 Biosynthesis of amino acids - Solanum lycopersicum (tomato); sly01100 Metabolic pathways - Solanum lycopersicum (tomato);	IPR013785; IPR016040; IPR013708;	Aldolase-type TIM barrel; NAD(P)-binding domain; Shikimate dehydrogenase substrate binding, N-terminal;
Peaxi162Scf00041g02621.1	Protein kinase family protein	0.781	Down	0.0009982	63.112	119.68	26.2	11	15	7	0.882	0.879	0.868	1.16	1.145	1.06	nucleus	GO:0016310 phosphorylation; GO:0044267 cellular protein metabolic process; GO:0044238 primary metabolic process; GO:0044237 cellular metabolic process; GO:0006796 phosphate-containing compound metabolic process; GO:0071704 organic substance metabolic process; GO:0008152 metabolic process; GO:0006468 protein phosphorylation; GO:0006793 phosphorus metabolic process; GO:0044260 cellular macromolecul…		GO:0005524 ATP binding; GO:1901265 nucleoside phosphate binding; GO:0016773 phosphotransferase activity, alcohol group as acceptor; GO:0001882 nucleoside binding; GO:0043167 ion binding; GO:0004672 protein kinase activity; GO:0000166 nucleotide binding; GO:0097159 organic cyclic compound binding; GO:1901363 heterocyclic compound binding; GO:0032549 ribonucleoside binding; GO:0097367 carbohydrate …	K08790			IPR000719; IPR011993; IPR011009; IPR017892; IPR000961;	Protein kinase domain; PH domain-like; Protein kinase-like domain; Protein kinase, C-terminal; AGC-kinase, C-terminal;
Peaxi162Scf00062g02212.1	DEAD-box ATP-dependent RNA helicase 37	0.781	Down	0.049295	65.064	105.4	29.6	16	33	3	0.936	0.795	0.904	1.106	0.993	1.273	cytoplasm			GO:0005524 ATP binding; GO:1901265 nucleoside phosphate binding; GO:0001882 nucleoside binding; GO:0043167 ion binding; GO:0000166 nucleotide binding; GO:0097159 organic cyclic compound binding; GO:1901363 heterocyclic compound binding; GO:0032549 ribonucleoside binding; GO:0097367 carbohydrate derivative binding; GO:0032553 ribonucleotide binding; GO:0005488 binding; GO:0003676 nucleic acid bind…	K11594			IPR011545; IPR014014; IPR014001; IPR027417; IPR001650;	DEAD/DEAH box helicase domain; RNA helicase, DEAD-box type, Q motif; Helicase superfamily 1/2, ATP-binding domain; P-loop containing nucleoside triphosphate hydrolase; Helicase, C-terminal;
Peaxi162Scf00111g01136.1	glucan synthase-like 4	0.781	Down	0.048696	225.82	3.9416	0.6	1	2	1	1.004	0.818	0.811	1.119	1.019	1.233	plasma membrane	GO:0016051 carbohydrate biosynthetic process; GO:0006074 (1->3)-beta-D-glucan metabolic process; GO:0044711 single-organism biosynthetic process; GO:0006073 cellular glucan metabolic process; GO:0000271 polysaccharide biosynthetic process; GO:0044042 glucan metabolic process; GO:0044763 single-organism cellular process; GO:0044699 single-organism process; GO:0033692 cellular polysaccharide biosyn…	GO:0016020 membrane; GO:1902494 catalytic complex; GO:0044459 plasma membrane part; GO:0044425 membrane part; GO:0044464 cell part; GO:0071944 cell periphery; GO:0032991 macromolecular complex; GO:1990234 transferase complex; GO:0005623 cell; GO:0000148 1,3-beta-D-glucan synthase complex; GO:0005886 plasma membrane;	GO:0016758 transferase activity, transferring hexosyl groups; GO:0003824 catalytic activity; GO:0035251 UDP-glucosyltransferase activity; GO:0008194 UDP-glycosyltransferase activity; GO:0046527 glucosyltransferase activity; GO:0016757 transferase activity, transferring glycosyl groups; GO:0003843 1,3-beta-D-glucan synthase activity; GO:0016740 transferase activity;	K11000			IPR026899;	1,3-beta-glucan synthase subunit FKS1-like, domain-1;
Peaxi162Scf00071g00324.1	S-adenosylmethionine synthase 3	0.783	Down	0.021936	46.806	150.15	43	12	47	4	0.841	0.882	0.887	1.186	1.174	0.974	chloroplast	GO:0051188 cofactor biosynthetic process; GO:0006790 sulfur compound metabolic process; GO:0046500 S-adenosylmethionine metabolic process; GO:0009058 biosynthetic process; GO:0006732 coenzyme metabolic process; GO:1901576 organic substance biosynthetic process; GO:0044237 cellular metabolic process; GO:0044272 sulfur compound biosynthetic process; GO:0044249 cellular biosynthetic process; GO:0051…		GO:0005524 ATP binding; GO:1901265 nucleoside phosphate binding; GO:0001882 nucleoside binding; GO:0043167 ion binding; GO:0000166 nucleotide binding; GO:0004478 methionine adenosyltransferase activity; GO:0097159 organic cyclic compound binding; GO:1901363 heterocyclic compound binding; GO:0032549 ribonucleoside binding; GO:0097367 carbohydrate derivative binding; GO:0003824 catalytic activity; …				IPR022636; IPR022628; IPR022630; IPR022629;	S-adenosylmethionine synthetase superfamily; S-adenosylmethionine synthetase, N-terminal; S-adenosylmethionine synthetase, C-terminal; S-adenosylmethionine synthetase, central domain;
Peaxi162Scf00390g00225.1	Trans-cinnamate 4-monooxygenase	0.783	Down	0.00027982	42.265	33.298	42.7	16	32	6	0.908	0.87	0.872	1.155	1.097	1.132	chloroplast	GO:0044699 single-organism process; GO:0008152 metabolic process; GO:0055114 oxidation-reduction process; GO:0044710 single-organism metabolic process;		GO:0097159 organic cyclic compound binding; GO:1901363 heterocyclic compound binding; GO:0020037 heme binding; GO:0005506 iron ion binding; GO:0046914 transition metal ion binding; GO:0003824 catalytic activity; GO:0005488 binding; GO:0043167 ion binding; GO:0043169 cation binding; GO:0046872 metal ion binding; GO:0016705 oxidoreductase activity, acting on paired donors, with incorporation or red…	K00487	CYP73A; trans-cinnamate 4-monooxygenase [EC:1.14.13.11]	sly01110 Biosynthesis of secondary metabolites - Solanum lycopersicum (tomato); sly00945 Stilbenoid, diarylheptanoid and gingerol biosynthesis - Solanum lycopersicum (tomato); sly00941 Flavonoid biosynthesis - Solanum lycopersicum (tomato); sly00940 Phenylpropanoid biosynthesis - Solanum lycopersicum (tomato); sly00130 Ubiquinone and other terpenoid-quinone biosynthesis - Solanum lycopersicum (to…
Peaxi162Scf00084g00119.1	pleckstrin homology (PH) domain-containing protein	0.785	Down	0.0114804	65.631	2.0078	2.1	1	1	1	0.793	0.937	0.904	1.168	1.097	1.091	cytoplasm				K19525			IPR031646; IPR026854;	Vacuolar protein sorting-associated protein 13, second N-terminal domain; Vacuolar protein sorting-associated protein 13, N-terminal domain;
Peaxi162Scf00141g01024.1	Malectin/receptor-like protein kinase family protein	0.785	Down	0.00185654	87.774	7.3058	11	7	8	1	0.907	0.889	0.841	1.117	1.075	1.169	plasma membrane	GO:0016310 phosphorylation; GO:0044267 cellular protein metabolic process; GO:0044238 primary metabolic process; GO:0044237 cellular metabolic process; GO:0006796 phosphate-containing compound metabolic process; GO:0071704 organic substance metabolic process; GO:0008152 metabolic process; GO:0006468 protein phosphorylation; GO:0006793 phosphorus metabolic process; GO:0044260 cellular macromolecul…		GO:0005524 ATP binding; GO:1901265 nucleoside phosphate binding; GO:0016773 phosphotransferase activity, alcohol group as acceptor; GO:0001882 nucleoside binding; GO:0043167 ion binding; GO:0004672 protein kinase activity; GO:0000166 nucleotide binding; GO:0097159 organic cyclic compound binding; GO:1901363 heterocyclic compound binding; GO:0032549 ribonucleoside binding; GO:0097367 carbohydrate …				IPR000719; IPR001245; IPR024788; IPR013320; IPR011009;	Protein kinase domain; Serine-threonine/tyrosine-protein kinase catalytic domain; Malectin-like carbohydrate-binding domain; Concanavalin A-like lectin/glucanase domain; Protein kinase-like domain;
Peaxi162Scf00396g00134.1	"6-phosphogluconate dehydrogenase, decarboxylating 3"	0.786	Down	0.045839	53.383	30.72	31.3	12	26	3	0.795	0.978	0.913	1.119	1.265	1.035	chloroplast	GO:0006739 NADP metabolic process; GO:0019362 pyridine nucleotide metabolic process; GO:0006725 cellular aromatic compound metabolic process; GO:0046496 nicotinamide nucleotide metabolic process; GO:0009117 nucleotide metabolic process; GO:0044699 single-organism process; GO:0072524 pyridine-containing compound metabolic process; GO:0044237 cellular metabolic process; GO:0006796 phosphate-contain…		GO:0016614 oxidoreductase activity, acting on CH-OH group of donors; GO:0016616 oxidoreductase activity, acting on the CH-OH group of donors, NAD or NADP as acceptor; GO:0004616 phosphogluconate dehydrogenase (decarboxylating) activity; GO:0003824 catalytic activity; GO:0016491 oxidoreductase activity;	K00033	PGD; 6-phosphogluconate dehydrogenase [EC:1.1.1.44 1.1.1.343]	sly01110 Biosynthesis of secondary metabolites - Solanum lycopersicum (tomato); sly01200 Carbon metabolism - Solanum lycopersicum (tomato); sly01100 Metabolic pathways - Solanum lycopersicum (tomato); sly00030 Pentose phosphate pathway - Solanum lycopersicum (tomato); sly00480 Glutathione metabolism - Solanum lycopersicum (tomato);	IPR006115; IPR013328; IPR008927; IPR006114; IPR016040; IPR012284;	6-phosphogluconate dehydrogenase, NADP-binding; 6-phosphogluconate dehydrogenase, domain 2; 6-phosphogluconate dehydrogenase C-terminal domain-like; 6-phosphogluconate dehydrogenase, C-terminal; NAD(P)-binding domain; 6-phosphogluconate dehydrogenase, domain 3;
Peaxi162Scf00842g00426.1	Protein NRT1/ PTR FAMILY 6.1	0.786	Down	0.00054378	64.406	25.221	9.6	5	5	4	0.857	0.914	0.875	1.151	1.123	1.094	chloroplast	GO:0006810 transport; GO:0051179 localization; GO:0051234 establishment of localization;	GO:0016020 membrane;	GO:0005215 transporter activity;				IPR020846;	Major facilitator superfamily domain;
Peaxi162Scf00025g10312.1	26S proteasome non-ATPase regulatory subunit 12 homolog A	0.787	Down	0.00030167	49.281	151.14	44.2	18	31	11	0.875	0.867	0.893	1.075	1.138	1.134	cytoplasm			GO:0005515 protein binding; GO:0005488 binding;	K03035	PSMD12; 26S proteasome regulatory subunit N5	sly03050 Proteasome - Solanum lycopersicum (tomato);	IPR011991; IPR000717;	Winged helix-turn-helix DNA-binding domain; Proteasome component (PCI) domain;
Peaxi162Scf00091g00615.1	60S ribosomal protein L10a-1	0.788	Down	0.00060422	26.815	118.85	34	7	23	3	0.882	0.908	0.845	1.137	1.089	1.12	cytoplasm			GO:0097159 organic cyclic compound binding; GO:1901363 heterocyclic compound binding; GO:0003723 RNA binding; GO:0005488 binding; GO:0003676 nucleic acid binding;	K02865	RP-L10Ae; large subunit ribosomal protein L10Ae	sly03010 Ribosome - Solanum lycopersicum (tomato);	IPR023674; IPR016095; IPR016094;	Ribosomal protein L1-like; Ribosomal protein L1, 3-layer alpha/beta-sandwich; Ribosomal protein L1, 2-layer alpha/beta-sandwich;
Peaxi162Scf00391g00425.1	Plant neutral invertase family protein	0.789	Down	0.00034088	62.776	231.99	33	17	27	9	0.903	0.879	0.88	1.118	1.165	1.092	chloroplast			GO:0033926 glycopeptide alpha-N-acetylgalactosaminidase activity; GO:0004553 hydrolase activity, hydrolyzing O-glycosyl compounds; GO:0016787 hydrolase activity; GO:0003824 catalytic activity; GO:0016798 hydrolase activity, acting on glycosyl bonds;				IPR008928;	Six-hairpin glycosidase-like;
Peaxi162Scf00359g00124.1	RNA-binding protein pno1	0.79	Down	0.005816	11.753	63.326	42.2	3	6	3	0.866	0.875	0.906	1.027	1.172	1.152	nucleus
Peaxi162Scf00548g00221.1	HXXXD-type acyl-transferase family protein	0.79	Down	2.5614e-06	49.253	163.58	34.5	11	17	11	0.873	0.88	0.869	1.099	1.1	1.12	chloroplast			GO:0016746 transferase activity, transferring acyl groups; GO:0016747 transferase activity, transferring acyl groups other than amino-acyl groups; GO:0003824 catalytic activity; GO:0016740 transferase activity;	K13065	E2.3.1.133; shikimate O-hydroxycinnamoyltransferase [EC:2.3.1.133]	sly01110 Biosynthesis of secondary metabolites - Solanum lycopersicum (tomato); sly00945 Stilbenoid, diarylheptanoid and gingerol biosynthesis - Solanum lycopersicum (tomato); sly00941 Flavonoid biosynthesis - Solanum lycopersicum (tomato); sly00940 Phenylpropanoid biosynthesis - Solanum lycopersicum (tomato); sly01100 Metabolic pathways - Solanum lycopersicum (tomato);	IPR023213;	Chloramphenicol acetyltransferase-like domain;
Peaxi162Scf00320g00123.1	conserved hypothetical protein	0.791	Down	0.000297	23.474	5.2248	16.7	3	3	3	0.871	0.882	0.894	1.153	1.082	1.113	nucleus				K17402
Peaxi162Scf00652g00014.1	UDP-D-glucuronate 4-epimerase 6	0.792	Down	0.00049738	50.243	80.936	28.1	10	14	6	0.872	0.861	0.887	1.125	1.125	1.057	cytoplasm	GO:0008152 metabolic process; GO:0005975 carbohydrate metabolic process; GO:0044238 primary metabolic process; GO:0071704 organic substance metabolic process;		GO:0016853 isomerase activity; GO:0016857 racemase and epimerase activity, acting on carbohydrates and derivatives; GO:0003824 catalytic activity; GO:0016854 racemase and epimerase activity;	K08679	E5.1.3.6; UDP-glucuronate 4-epimerase [EC:5.1.3.6]	sly01100 Metabolic pathways - Solanum lycopersicum (tomato); sly00520 Amino sugar and nucleotide sugar metabolism - Solanum lycopersicum (tomato);	IPR016040;	NAD(P)-binding domain;
Peaxi162Scf00518g00425.1	REF/SRPP-like protein	0.795	Down	0.00084381	24.965	48.56	20.4	4	6	3	0.905	0.888	0.863	1.069	1.15	1.12	cytoplasm
Peaxi162Scf00042g00123.1	sterol methyltransferase 2	0.796	Down	0.0044165	39.648	57.628	25.6	9	15	4	0.902	0.904	0.853	1.095	1.058	1.188	chloroplast	GO:0006694 steroid biosynthetic process; GO:0008152 metabolic process; GO:0044711 single-organism biosynthetic process; GO:0044710 single-organism metabolic process; GO:0008202 steroid metabolic process; GO:1901360 organic cyclic compound metabolic process; GO:0044699 single-organism process; GO:0009058 biosynthetic process; GO:0044238 primary metabolic process; GO:1901576 organic substance biosy…		GO:0016741 transferase activity, transferring one-carbon groups; GO:0008168 methyltransferase activity; GO:0003824 catalytic activity; GO:0016740 transferase activity;	K08242	E2.1.1.143; 24-methylenesterol C-methyltransferase [EC:2.1.1.143]	sly01110 Biosynthesis of secondary metabolites - Solanum lycopersicum (tomato); sly00100 Steroid biosynthesis - Solanum lycopersicum (tomato);	IPR030384; IPR013705; IPR029063; IPR013216;	SAM-dependent methyltransferase SMT-type; Sterol methyltransferase C-terminal; S-adenosyl-L-methionine-dependent methyltransferase; Methyltransferase type 11;
Peaxi162Scf01184g00015.1	"2-oxoisovalerate dehydrogenase subunit alpha 1, mitochondrial"	0.796	Down	0.0041576	45.384	58.653	24.6	9	12	9	0.877	0.875	0.927	1.051	1.178	1.135	cytoplasm	GO:0008152 metabolic process;		GO:0003824 catalytic activity; GO:0016624 oxidoreductase activity, acting on the aldehyde or oxo group of donors, disulfide as acceptor; GO:0016491 oxidoreductase activity; GO:0016903 oxidoreductase activity, acting on the aldehyde or oxo group of donors;	K00166	BCKDHA; 2-oxoisovalerate dehydrogenase E1 component alpha subunit [EC:1.2.4.4]	sly00640 Propanoate metabolism - Solanum lycopersicum (tomato); sly01110 Biosynthesis of secondary metabolites - Solanum lycopersicum (tomato); sly00280 Valine, leucine and isoleucine degradation - Solanum lycopersicum (tomato); sly01100 Metabolic pathways - Solanum lycopersicum (tomato);	IPR029061; IPR001017;	Thiamin diphosphate-binding fold; Dehydrogenase, E1 component;
Peaxi162Scf00389g00810.1	"ATP synthase D chain, mitochondrial"	0.8	Down	0.00062233	19.833	174.89	70.2	13	36	2	0.891	0.851	0.914	1.123	1.11	1.087	nucleus	GO:0009116 nucleoside metabolic process; GO:0042278 purine nucleoside metabolic process; GO:0009167 purine ribonucleoside monophosphate metabolic process; GO:0009117 nucleotide metabolic process; GO:0044699 single-organism process; GO:0046129 purine ribonucleoside biosynthetic process; GO:0009163 nucleoside biosynthetic process; GO:0009058 biosynthetic process; GO:0009156 ribonucleoside monophosp…	GO:0016020 membrane; GO:0098800 inner mitochondrial membrane protein complex; GO:0031090 organelle membrane; GO:0098796 membrane protein complex; GO:0005737 cytoplasm; GO:0032991 macromolecular complex; GO:0098798 mitochondrial protein complex; GO:0044424 intracellular part; GO:0005623 cell; GO:0044455 mitochondrial membrane part; GO:0044422 organelle part; GO:0005740 mitochondrial envelope; GO:0…	GO:0015075 ion transmembrane transporter activity; GO:0022892 substrate-specific transporter activity; GO:0015077 monovalent inorganic cation transmembrane transporter activity; GO:0022890 inorganic cation transmembrane transporter activity; GO:0015078 hydrogen ion transmembrane transporter activity; GO:0008324 cation transmembrane transporter activity; GO:0022891 substrate-specific transmembrane…	K02138	ATPeF0D; F-type H+-transporting ATPase subunit d	sly00190 Oxidative phosphorylation - Solanum lycopersicum (tomato); sly01100 Metabolic pathways - Solanum lycopersicum (tomato);
Peaxi162Scf00314g00838.1	respiratory burst oxidase homologue D	0.801	Down	4.2776e-05	100.68	101.9	23.4	18	26	18	0.872	0.906	0.897	1.117	1.114	1.108	cytoplasm	GO:0044699 single-organism process; GO:0008152 metabolic process; GO:0055114 oxidation-reduction process; GO:0044710 single-organism metabolic process;	GO:0016020 membrane;	GO:0016651 oxidoreductase activity, acting on NAD(P)H; GO:0003824 catalytic activity; GO:0005488 binding; GO:0043167 ion binding; GO:0016209 antioxidant activity; GO:0046872 metal ion binding; GO:0043169 cation binding; GO:0050664 oxidoreductase activity, acting on NAD(P)H, oxygen as acceptor; GO:0004601 peroxidase activity; GO:0005509 calcium ion binding; GO:0016684 oxidoreductase activity, acti…	K13447	RBOH; respiratory burst oxidase [EC:1.6.3.- 1.11.1.-]	sly04016 MAPK signaling pathway - plant - Solanum lycopersicum (tomato); sly04626 Plant-pathogen interaction - Solanum lycopersicum (tomato);	IPR017927; IPR011992; IPR002048; IPR013130; IPR013121; IPR013623; IPR013112; IPR017938;	Ferredoxin reductase-type FAD-binding domain; EF-hand domain pair; EF-hand domain; Ferric reductase transmembrane component-like domain; Ferric reductase, NAD binding domain; NADPH oxidase Respiratory burst; FAD-binding 8; Riboflavin synthase-like beta-barrel;
Peaxi162Scf00442g00620.1	Adenine nucleotide alpha hydrolases-like superfamily protein	0.801	Down	0.0076779	17.915	22.331	23.9	3	3	3	0.834	0.917	0.915	1.048	1.171	1.111	nucleus	GO:0006950 response to stress; GO:0050896 response to stimulus;						IPR014729; IPR006016;	Rossmann-like alpha/beta/alpha sandwich fold; UspA;
Peaxi162Scf00009g02527.1	tubulin beta chain 2	0.802	Down	0.046919	28.571	39.594	50.4	8	11	1	0.929	0.769	0.972	1.119	1.042	1.169	chloroplast	GO:0007017 microtubule-based process; GO:0009987 cellular process;	GO:0043229 intracellular organelle; GO:0099513 polymeric cytoskeletal fiber; GO:0005874 microtubule; GO:0043232 intracellular non-membrane-bounded organelle; GO:0044430 cytoskeletal part; GO:0044446 intracellular organelle part; GO:0099512 supramolecular fiber; GO:0044424 intracellular part; GO:0005623 cell; GO:0099080 supramolecular complex; GO:0044422 organelle part; GO:0099081 supramolecular p…	GO:1901265 nucleoside phosphate binding; GO:0001882 nucleoside binding; GO:0043167 ion binding; GO:0016817 hydrolase activity, acting on acid anhydrides; GO:0016787 hydrolase activity; GO:0000166 nucleotide binding; GO:0017111 nucleoside-triphosphatase activity; GO:0097159 organic cyclic compound binding; GO:1901363 heterocyclic compound binding; GO:0032549 ribonucleoside binding; GO:0097367 carb…				IPR003008; IPR023123; IPR008280;	Tubulin/FtsZ, GTPase domain; Tubulin, C-terminal; Tubulin/FtsZ, C-terminal;
Peaxi162Scf00156g01211.1	alpha/beta-Hydrolases superfamily protein	0.802	Down	0.031622	37.33	5.6813	7.7	3	3	3	0.78	0.942	0.945	1.082	1.17	1.074	cytoplasm				K01054	MGLL; acylglycerol lipase [EC:3.1.1.23]	sly00561 Glycerolipid metabolism - Solanum lycopersicum (tomato); sly01100 Metabolic pathways - Solanum lycopersicum (tomato);	IPR029058; IPR022742;	Alpha/Beta hydrolase fold; Serine aminopeptidase, S33;
Peaxi162Scf00002g00191.1	heat shock protein 21	0.803	Down	0.0043592	43.466	11.917	7.5	3	4	3	0.871	0.935	0.867	1.072	1.082	1.173	extracellular				K13993	HSP20; HSP20 family protein	sly04141 Protein processing in endoplasmic reticulum - Solanum lycopersicum (tomato);	IPR002068; IPR008978;	Alpha crystallin/Hsp20 domain; HSP20-like chaperone;
Peaxi162Scf00075g01928.1	60S ribosomal protein L18A-1	0.803	Down	0.0024196	21.436	85.127	55.1	10	26	1	0.942	0.845	0.883	1.115	1.093	1.117	nucleus	GO:0006518 peptide metabolic process; GO:0043043 peptide biosynthetic process; GO:0044267 cellular protein metabolic process; GO:0006807 nitrogen compound metabolic process; GO:0009058 biosynthetic process; GO:0043603 cellular amide metabolic process; GO:0044238 primary metabolic process; GO:1901566 organonitrogen compound biosynthetic process; GO:1901576 organic substance biosynthetic process; G…	GO:0005840 ribosome; GO:0043226 organelle; GO:0043229 intracellular organelle; GO:0043232 intracellular non-membrane-bounded organelle; GO:0044464 cell part; GO:0005622 intracellular; GO:0005737 cytoplasm; GO:0032991 macromolecular complex; GO:0044424 intracellular part; GO:1990904 ribonucleoprotein complex; GO:0005623 cell; GO:0030529 intracellular ribonucleoprotein complex; GO:0044444 cytoplasm…	GO:0003735 structural constituent of ribosome; GO:0005198 structural molecule activity;	K02882	RP-L18Ae; large subunit ribosomal protein L18Ae	sly03010 Ribosome - Solanum lycopersicum (tomato);	IPR023573;	Ribosomal protein 50S-L18Ae/60S-L20/60S-L18A;
Peaxi162Scf00123g01121.1	"ATP synthase D chain, mitochondrial"	0.803	Down	0.027357	19.874	1.3861	64.9	12	31	1	0.904	0.938	0.828	1.114	1.111	1.099	nucleus	GO:0009116 nucleoside metabolic process; GO:0042278 purine nucleoside metabolic process; GO:0009167 purine ribonucleoside monophosphate metabolic process; GO:0009117 nucleotide metabolic process; GO:0044699 single-organism process; GO:0046129 purine ribonucleoside biosynthetic process; GO:0009163 nucleoside biosynthetic process; GO:0009058 biosynthetic process; GO:0009156 ribonucleoside monophosp…	GO:0016020 membrane; GO:0098800 inner mitochondrial membrane protein complex; GO:0031090 organelle membrane; GO:0098796 membrane protein complex; GO:0005737 cytoplasm; GO:0032991 macromolecular complex; GO:0098798 mitochondrial protein complex; GO:0044424 intracellular part; GO:0005623 cell; GO:0044455 mitochondrial membrane part; GO:0044422 organelle part; GO:0005740 mitochondrial envelope; GO:0…	GO:0015075 ion transmembrane transporter activity; GO:0022892 substrate-specific transporter activity; GO:0015077 monovalent inorganic cation transmembrane transporter activity; GO:0022890 inorganic cation transmembrane transporter activity; GO:0015078 hydrogen ion transmembrane transporter activity; GO:0008324 cation transmembrane transporter activity; GO:0022891 substrate-specific transmembrane…	K02138	ATPeF0D; F-type H+-transporting ATPase subunit d	sly00190 Oxidative phosphorylation - Solanum lycopersicum (tomato); sly01100 Metabolic pathways - Solanum lycopersicum (tomato);
Peaxi162Scf00915g00124.1	S-adenosyl-L-methionine-dependent methyltransferases superfamily protein	0.803	Down	0.00072361	74.04	113.71	26.9	17	23	13	0.894	0.868	0.904	1.146	1.069	1.106	chloroplast			GO:0016741 transferase activity, transferring one-carbon groups; GO:0008168 methyltransferase activity; GO:0003824 catalytic activity; GO:0016740 transferase activity;				IPR029063;	S-adenosyl-L-methionine-dependent methyltransferase;
Peaxi162Scf00297g01024.1	diacylglycerol kinase 7	0.804	Down	0.000104819	52.884	98.822	33.9	13	19	11	0.877	0.896	0.884	1.112	1.074	1.12	chloroplast	GO:0007186 G-protein coupled receptor signaling pathway; GO:0050794 regulation of cellular process; GO:0044700 single organism signaling; GO:0007205 protein kinase C-activating G-protein coupled receptor signaling pathway; GO:0051716 cellular response to stimulus; GO:0007165 signal transduction; GO:0050789 regulation of biological process; GO:0007154 cell communication; GO:0044699 single-organism…		GO:0004143 diacylglycerol kinase activity; GO:0016301 kinase activity; GO:0016773 phosphotransferase activity, alcohol group as acceptor; GO:0003824 catalytic activity; GO:0016740 transferase activity; GO:0016772 transferase activity, transferring phosphorus-containing groups;	K00901	dgkA; diacylglycerol kinase (ATP) [EC:2.7.1.107]	sly01110 Biosynthesis of secondary metabolites - Solanum lycopersicum (tomato); sly00564 Glycerophospholipid metabolism - Solanum lycopersicum (tomato); sly00561 Glycerolipid metabolism - Solanum lycopersicum (tomato); sly01100 Metabolic pathways - Solanum lycopersicum (tomato); sly04070 Phosphatidylinositol signaling system - Solanum lycopersicum (tomato);	IPR001206; IPR016064; IPR000756;	Diacylglycerol kinase, catalytic domain; NAD kinase/diacylglycerol kinase-like domain; Diacylglycerol kinase, accessory domain;
Peaxi162Scf00375g00710.1	glutathione peroxidase 2	0.804	Down	6.2571e-05	23.649	65.039	41.5	7	12	7	0.882	0.883	0.901	1.127	1.099	1.088	chloroplast	GO:0008152 metabolic process; GO:0006950 response to stress; GO:0055114 oxidation-reduction process; GO:0044710 single-organism metabolic process; GO:0006979 response to oxidative stress; GO:0044699 single-organism process; GO:0050896 response to stimulus;		GO:0016209 antioxidant activity; GO:0004601 peroxidase activity; GO:0004602 glutathione peroxidase activity; GO:0003824 catalytic activity; GO:0016491 oxidoreductase activity; GO:0016684 oxidoreductase activity, acting on peroxide as acceptor;	K00432	gpx; glutathione peroxidase [EC:1.11.1.9]	sly00590 Arachidonic acid metabolism - Solanum lycopersicum (tomato); sly00480 Glutathione metabolism - Solanum lycopersicum (tomato);	IPR012336;	Thioredoxin-like fold;
Peaxi162Scf00390g00828.1	40S ribosomal protein S4	0.804	Down	0.00055829	29.852	166.09	53.8	14	40	5	0.883	0.886	0.918	1.125	1.076	1.142	chloroplast	GO:0006518 peptide metabolic process; GO:0043043 peptide biosynthetic process; GO:0044267 cellular protein metabolic process; GO:0006807 nitrogen compound metabolic process; GO:0009058 biosynthetic process; GO:0043603 cellular amide metabolic process; GO:0044238 primary metabolic process; GO:1901566 organonitrogen compound biosynthetic process; GO:1901576 organic substance biosynthetic process; G…	GO:0005840 ribosome; GO:0043226 organelle; GO:0043229 intracellular organelle; GO:0043232 intracellular non-membrane-bounded organelle; GO:0044464 cell part; GO:0005622 intracellular; GO:0005737 cytoplasm; GO:0032991 macromolecular complex; GO:0044424 intracellular part; GO:1990904 ribonucleoprotein complex; GO:0005623 cell; GO:0030529 intracellular ribonucleoprotein complex; GO:0044444 cytoplasm…	GO:0097159 organic cyclic compound binding; GO:1901363 heterocyclic compound binding; GO:0003723 RNA binding; GO:0005488 binding; GO:0003676 nucleic acid binding; GO:0005198 structural molecule activity; GO:0003735 structural constituent of ribosome;	K02987	RP-S4e; small subunit ribosomal protein S4e	sly03010 Ribosome - Solanum lycopersicum (tomato);	IPR013845; IPR005824; IPR032277; IPR002942; IPR013843;	Ribosomal protein S4e, central region; KOW; 40S ribosomal protein S4, C-terminal domain; RNA-binding S4 domain; Ribosomal protein S4e, N-terminal;
Peaxi162Scf00860g00017.1	Alba DNA/RNA-binding protein	0.804	Down	0.0053564	28.126	19.714	23.2	5	9	4	0.897	0.859	0.927	1.046	1.118	1.171	cytoplasm			GO:0097159 organic cyclic compound binding; GO:1901363 heterocyclic compound binding; GO:0005488 binding; GO:0003676 nucleic acid binding;
Peaxi162Scf00003g03027.1	heat shock protein 70	0.805	Down	0.00109505	72.903	55.102	31.8	22	53	6	0.897	0.907	0.873	1.148	1.117	1.061	mitochondria	GO:0006457 protein folding; GO:0009987 cellular process;		GO:0005524 ATP binding; GO:1901265 nucleoside phosphate binding; GO:0001882 nucleoside binding; GO:0043167 ion binding; GO:0005515 protein binding; GO:0000166 nucleotide binding; GO:0097159 organic cyclic compound binding; GO:1901363 heterocyclic compound binding; GO:0032549 ribonucleoside binding; GO:0097367 carbohydrate derivative binding; GO:0032553 ribonucleotide binding; GO:0005488 binding; …	K04043	dnaK; molecular chaperone DnaK	sly03018 RNA degradation - Solanum lycopersicum (tomato);	IPR029048; IPR029047;	Heat shock protein 70kD, C-terminal domain; Heat shock protein 70kD, peptide-binding domain;
Peaxi162Scf01350g00014.1	Unknown protein	0.805	Down	0.003638	16.874	36.533	43.8	6	10	5	0.874	0.882	0.918	1.049	1.102	1.172	nucleus	GO:0044085 cellular component biogenesis; GO:0050794 regulation of cellular process; GO:0016043 cellular component organization; GO:0034728 nucleosome organization; GO:0060255 regulation of macromolecule metabolic process; GO:0019219 regulation of nucleobase-containing compound metabolic process; GO:2001141 regulation of RNA biosynthetic process; GO:0006323 DNA packaging; GO:0006334 nucleosome as…	GO:0043229 intracellular organelle; GO:0043232 intracellular non-membrane-bounded organelle; GO:0044446 intracellular organelle part; GO:0032991 macromolecular complex; GO:0044424 intracellular part; GO:0005623 cell; GO:0044422 organelle part; GO:0000786 nucleosome; GO:0044427 chromosomal part; GO:0043228 non-membrane-bounded organelle; GO:0043231 intracellular membrane-bounded organelle; GO:0043…	GO:0097159 organic cyclic compound binding; GO:1901363 heterocyclic compound binding; GO:0003677 DNA binding; GO:0005488 binding; GO:0003676 nucleic acid binding;				IPR011991; IPR005818;	Winged helix-turn-helix DNA-binding domain; Linker histone H1/H5, domain H15;
Peaxi162Scf01213g00003.1	Protein of Unknown Function (DUF239)	0.806	Down	0.00047551	45.118	90.546	8.2	2	2	2	0.867	0.901	0.906	1.119	1.127	1.073	nucleus							IPR025521; IPR004314;	Neprosin activation peptide; Neprosin;
Peaxi162Scf00185g00115.1	"cytochrome P450, family 76, subfamily C, polypeptide 7"	0.807	Down	0.00051954	35.039	69.963	32.4	8	13	8	0.92	0.866	0.887	1.123	1.08	1.109	chloroplast	GO:0044699 single-organism process; GO:0008152 metabolic process; GO:0055114 oxidation-reduction process; GO:0044710 single-organism metabolic process;		GO:0097159 organic cyclic compound binding; GO:1901363 heterocyclic compound binding; GO:0020037 heme binding; GO:0005506 iron ion binding; GO:0046914 transition metal ion binding; GO:0003824 catalytic activity; GO:0005488 binding; GO:0043167 ion binding; GO:0043169 cation binding; GO:0046872 metal ion binding; GO:0016705 oxidoreductase activity, acting on paired donors, with incorporation or red…
Peaxi162Scf00130g01128.1	dehydration-induced protein (ERD15)	0.808	Down	0.0043186	18.457	4.592	9.8	1	1	1	0.869	0.873	0.935	1.153	1.112	1.048	chloroplast							IPR009818;	Ataxin-2, C-terminal;
Peaxi162Scf00461g00012.1	Thioesterase superfamily protein	0.808	Down	0.00050392	17.031	70.338	35.4	4	7	4	0.877	0.903	0.885	1.142	1.079	1.079	cytoplasm							IPR006683; IPR003736; IPR029069;	Thioesterase domain; Phenylacetic acid degradation-related domain; HotDog domain;
Peaxi162Scf01269g00015.1	heme oxygenase 3	0.808	Down	0.046282	32.069	17.577	7.2	2	2	2	0.929	0.92	0.835	0.968	1.165	1.188	chloroplast	GO:0006725 cellular aromatic compound metabolic process; GO:0044699 single-organism process; GO:0042168 heme metabolic process; GO:0044237 cellular metabolic process; GO:0071704 organic substance metabolic process; GO:0044270 cellular nitrogen compound catabolic process; GO:0008152 metabolic process; GO:0006778 porphyrin-containing compound metabolic process; GO:0051187 cofactor catabolic process…		GO:0016705 oxidoreductase activity, acting on paired donors, with incorporation or reduction of molecular oxygen; GO:0004392 heme oxygenase (decyclizing) activity; GO:0003824 catalytic activity; GO:0016491 oxidoreductase activity;	K21480	HO; heme oxygenase (biliverdin-producing, ferredoxin) [EC:1.14.15.20]	sly00860 Porphyrin and chlorophyll metabolism - Solanum lycopersicum (tomato); sly01110 Biosynthesis of secondary metabolites - Solanum lycopersicum (tomato); sly01100 Metabolic pathways - Solanum lycopersicum (tomato);	IPR016084;	Haem oxygenase-like, multi-helical;
Peaxi162Scf00516g00650.1	cellulose synthase-like D3	0.809	Down	0.0041404	127.73	1.8561	5.4	6	7	1	0.939	0.857	0.887	1.091	1.068	1.158	plasma membrane	GO:0016051 carbohydrate biosynthetic process; GO:0044711 single-organism biosynthetic process; GO:0006073 cellular glucan metabolic process; GO:0000271 polysaccharide biosynthetic process; GO:0030243 cellulose metabolic process; GO:0044042 glucan metabolic process; GO:0044763 single-organism cellular process; GO:0044699 single-organism process; GO:0033692 cellular polysaccharide biosynthetic proc…	GO:0016020 membrane;	GO:0016759 cellulose synthase activity; GO:0016758 transferase activity, transferring hexosyl groups; GO:0003824 catalytic activity; GO:0035251 UDP-glucosyltransferase activity; GO:0016760 cellulose synthase (UDP-forming) activity; GO:0008194 UDP-glycosyltransferase activity; GO:0046527 glucosyltransferase activity; GO:0016757 transferase activity, transferring glycosyl groups; GO:0016740 transfe…	K20924			IPR013083; IPR029044;	Zinc finger, RING/FYVE/PHD-type; Nucleotide-diphospho-sugar transferases;
Peaxi162Scf01164g00024.1	FASCICLIN-like arabinogalactan 1	0.81	Down	0.0056154	43.516	70.618	15.1	4	7	4	0.93	0.879	0.869	1.108	1.162	1.038	extracellular							IPR000782;	FAS1 domain;
Peaxi162Scf00020g00611.1	plasma membrane intrinsic protein 1	0.812	Down	0.00025615	17.151	6.0551	14.3	2	3	2	0.872	0.875	0.913	1.096	1.104	1.074	plasma membrane	GO:0006810 transport; GO:0051179 localization; GO:0051234 establishment of localization;	GO:0016020 membrane;	GO:0005215 transporter activity;				IPR023271;	Aquaporin-like;
Peaxi162Scf01372g00045.1	SPFH/Band 7/PHB domain-containing membrane-associated protein family	0.814	Down	0.0041629	24.969	34.589	22.1	6	10	3	0.852	0.936	0.889	1.065	1.079	1.144	cytoplasm							IPR001107;	Band 7 domain;
Peaxi162Scf00904g00016.1	DNAJ heat shock N-terminal domain-containing protein	0.816	Down	0.008999	58.421	9.5355	8.1	3	3	3	0.905	0.861	0.931	1.052	1.072	1.182	nucleus							IPR024593; IPR001623;	Domain of unknown function DUF3444; DnaJ domain;
Peaxi162Scf00213g01024.1	Cryptochrome DASH	0.817	Down	0.00085839	64.378	6.4508	2.1	1	2	1	0.926	0.88	0.888	1.116	1.118	1.064	chloroplast	GO:0033554 cellular response to stress; GO:0051716 cellular response to stimulus; GO:0006725 cellular aromatic compound metabolic process; GO:0006950 response to stress; GO:0006259 DNA metabolic process; GO:1901360 organic cyclic compound metabolic process; GO:0006807 nitrogen compound metabolic process; GO:0044238 primary metabolic process; GO:0050896 response to stimulus; GO:0044237 cellular me…		GO:0016829 lyase activity; GO:0003824 catalytic activity; GO:0016830 carbon-carbon lyase activity; GO:0003913 DNA photolyase activity;	K01669			IPR014729; IPR006050; IPR005101;	Rossmann-like alpha/beta/alpha sandwich fold; DNA photolyase, N-terminal; Cryptochrome/DNA photolyase, FAD-binding domain;
Peaxi162Scf00332g00341.1	Plasma membrane ATPase 4	0.817	Down	0.00033659	103.5	3.8426	15.7	16	59	3	0.868	0.904	0.913	1.097	1.078	1.11	plasma membrane	GO:0009116 nucleoside metabolic process; GO:0042278 purine nucleoside metabolic process; GO:0009167 purine ribonucleoside monophosphate metabolic process; GO:0009117 nucleotide metabolic process; GO:0044699 single-organism process; GO:0046129 purine ribonucleoside biosynthetic process; GO:0009163 nucleoside biosynthetic process; GO:0009058 biosynthetic process; GO:0009156 ribonucleoside monophosp…	GO:0031224 intrinsic component of membrane; GO:0016020 membrane; GO:0016021 integral component of membrane; GO:0044425 membrane part;	GO:1901265 nucleoside phosphate binding; GO:0043167 ion binding; GO:0016817 hydrolase activity, acting on acid anhydrides; GO:0016787 hydrolase activity; GO:0000166 nucleotide binding; GO:0017111 nucleoside-triphosphatase activity; GO:0016887 ATPase activity; GO:1901363 heterocyclic compound binding; GO:0097159 organic cyclic compound binding; GO:0016462 pyrophosphatase activity; GO:0003824 catal…	K01535	PMA1; H+-transporting ATPase [EC:3.6.3.6]	sly00190 Oxidative phosphorylation - Solanum lycopersicum (tomato);	IPR004014; IPR023298; IPR023299; IPR008250; IPR023214;	Cation-transporting P-type ATPase, N-terminal; P-type ATPase, transmembrane domain; P-type ATPase, cytoplasmic domain N; P-type ATPase, A domain; HAD-like domain;
Peaxi162Scf00390g00324.1	Unknown protein	0.817	Down	0.0173995	23.152	9.7546	24.1	5	7	2	0.923	0.846	0.95	1.132	1.029	1.169	chloroplast	GO:0006518 peptide metabolic process; GO:0043043 peptide biosynthetic process; GO:0044267 cellular protein metabolic process; GO:0006807 nitrogen compound metabolic process; GO:0009058 biosynthetic process; GO:0043603 cellular amide metabolic process; GO:0044238 primary metabolic process; GO:1901566 organonitrogen compound biosynthetic process; GO:1901576 organic substance biosynthetic process; G…	GO:0005840 ribosome; GO:0043226 organelle; GO:0043229 intracellular organelle; GO:0043232 intracellular non-membrane-bounded organelle; GO:0044464 cell part; GO:0005622 intracellular; GO:0005737 cytoplasm; GO:0032991 macromolecular complex; GO:0044424 intracellular part; GO:1990904 ribonucleoprotein complex; GO:0005623 cell; GO:0030529 intracellular ribonucleoprotein complex; GO:0044444 cytoplasm…	GO:0003735 structural constituent of ribosome; GO:0005198 structural molecule activity;
Peaxi162Scf00394g00813.1	Major facilitator superfamily protein	0.817	Down	0.0077021	57.061	3.9298	3	2	2	2	0.934	0.923	0.84	1.05	1.131	1.119	chloroplast	GO:0006810 transport; GO:0055085 transmembrane transport; GO:0051179 localization; GO:0051234 establishment of localization;	GO:0031224 intrinsic component of membrane; GO:0016020 membrane; GO:0016021 integral component of membrane; GO:0044425 membrane part;	GO:0022892 substrate-specific transporter activity; GO:0022891 substrate-specific transmembrane transporter activity; GO:0022857 transmembrane transporter activity; GO:0005215 transporter activity;				IPR020846;	Major facilitator superfamily domain;
Peaxi162Scf00954g00024.1	Trans-cinnamate 4-monooxygenase	0.818	Down	0.0123391	60.224	2.0443	1.7	1	1	1	0.866	0.917	0.911	1.116	1.167	1.011	vacuolar membrane	GO:0044699 single-organism process; GO:0008152 metabolic process; GO:0055114 oxidation-reduction process; GO:0044710 single-organism metabolic process;		GO:0097159 organic cyclic compound binding; GO:1901363 heterocyclic compound binding; GO:0020037 heme binding; GO:0005506 iron ion binding; GO:0046914 transition metal ion binding; GO:0003824 catalytic activity; GO:0005488 binding; GO:0043167 ion binding; GO:0043169 cation binding; GO:0046872 metal ion binding; GO:0016705 oxidoreductase activity, acting on paired donors, with incorporation or red…	K00487	CYP73A; trans-cinnamate 4-monooxygenase [EC:1.14.13.11]	sly01110 Biosynthesis of secondary metabolites - Solanum lycopersicum (tomato); sly00945 Stilbenoid, diarylheptanoid and gingerol biosynthesis - Solanum lycopersicum (tomato); sly00941 Flavonoid biosynthesis - Solanum lycopersicum (tomato); sly00940 Phenylpropanoid biosynthesis - Solanum lycopersicum (tomato); sly00130 Ubiquinone and other terpenoid-quinone biosynthesis - Solanum lycopersicum (to…
Peaxi162Scf00006g00409.1	Sugar transporter ERD6-like 7	0.819	Down	0.023002	47.878	1.3884	2.3	1	1	1	0.85	0.943	0.903	1.122	1.169	1.001	plasma membrane	GO:0006810 transport; GO:0055085 transmembrane transport; GO:0051179 localization; GO:0051234 establishment of localization;	GO:0031224 intrinsic component of membrane; GO:0016020 membrane; GO:0016021 integral component of membrane; GO:0044425 membrane part;	GO:0022892 substrate-specific transporter activity; GO:0022891 substrate-specific transmembrane transporter activity; GO:0005215 transporter activity; GO:0022857 transmembrane transporter activity;	K08145			IPR020846;	Major facilitator superfamily domain;
Peaxi162Scf00393g00076.1	UDP-Glycosyltransferase superfamily protein	0.82	Down	0.020841	54.245	20.577	10.2	4	5	4	0.862	0.874	0.948	1	1.113	1.161	plasma membrane	GO:0008152 metabolic process;		GO:0016757 transferase activity, transferring glycosyl groups; GO:0016758 transferase activity, transferring hexosyl groups; GO:0003824 catalytic activity; GO:0016740 transferase activity;
Peaxi162Scf00931g00036.1	"plastid developmental protein DAG, putative"	0.82	Down	0.0056245	25.158	7.1907	12.1	2	2	2	0.941	0.884	0.878	1.142	1.037	1.116	chloroplast
Peaxi162Scf00071g00002.1	"Protein of unknown function, DUF647"	0.821	Down	0.014999	76.728	7.6289	3.2	2	2	1	0.925	0.84	0.939	1.145	1.027	1.122	chloroplast							IPR002068; IPR008978;	Alpha crystallin/Hsp20 domain; HSP20-like chaperone;
Peaxi162Scf00394g00021.1	B-cell receptor-associated 31-like	0.821	Down	0.0064593	22.115	3.5234	12.8	3	3	2	0.937	0.853	0.912	1.108	1.138	1.044	chloroplast	GO:0045184 establishment of protein localization; GO:0006810 transport; GO:0046907 intracellular transport; GO:0070727 cellular macromolecule localization; GO:0051649 establishment of localization in cell; GO:0006886 intracellular protein transport; GO:0071702 organic substance transport; GO:0008104 protein localization; GO:0033036 macromolecule localization; GO:0034613 cellular protein localizat…	GO:0016020 membrane; GO:0043229 intracellular organelle; GO:0005783 endoplasmic reticulum; GO:0005737 cytoplasm; GO:0031224 intrinsic component of membrane; GO:0012505 endomembrane system; GO:0044424 intracellular part; GO:0005623 cell; GO:0016021 integral component of membrane; GO:0043231 intracellular membrane-bounded organelle; GO:0043226 organelle; GO:0005622 intracellular; GO:0044464 cell pa…		K14009	BCAP31; B-cell receptor-associated protein 31	sly04141 Protein processing in endoplasmic reticulum - Solanum lycopersicum (tomato);
Peaxi162Scf00684g00132.1	Unknown protein	0.821	Down	0.0117574	24.372	20.086	5	1	2	1	0.874	0.962	0.868	1.041	1.156	1.096	nucleus			GO:0097159 organic cyclic compound binding; GO:1901363 heterocyclic compound binding; GO:0046914 transition metal ion binding; GO:0005488 binding; GO:0003676 nucleic acid binding; GO:0043167 ion binding; GO:0046872 metal ion binding; GO:0043169 cation binding; GO:0008270 zinc ion binding;	K09250			IPR001878;	Zinc finger, CCHC-type;
Peaxi162Scf00209g00844.1	glutathione S-transferase TAU 18	0.822	Down	1.51641e-05	47.958	67.116	12.2	5	13	5	0.89	0.904	0.9	1.104	1.088	1.085	chloroplast			GO:0005515 protein binding; GO:0005488 binding;	K00799	GST; glutathione S-transferase [EC:2.5.1.18]	sly00480 Glutathione metabolism - Solanum lycopersicum (tomato);	IPR004046; IPR010987; IPR012336; IPR004045;	Glutathione S-transferase, C-terminal; Glutathione S-transferase, C-terminal-like; Thioredoxin-like fold; Glutathione S-transferase, N-terminal;
Peaxi162Scf00013g00028.1	50S ribosomal protein L13	0.823	Down	0.034825	26.311	41.495	27.9	5	7	3	0.878	0.951	0.878	0.996	1.206	1.088	chloroplast	GO:0006518 peptide metabolic process; GO:0043043 peptide biosynthetic process; GO:0044267 cellular protein metabolic process; GO:0006807 nitrogen compound metabolic process; GO:0009058 biosynthetic process; GO:0043603 cellular amide metabolic process; GO:0044238 primary metabolic process; GO:1901566 organonitrogen compound biosynthetic process; GO:1901576 organic substance biosynthetic process; G…	GO:0005840 ribosome; GO:0043226 organelle; GO:0043229 intracellular organelle; GO:0043232 intracellular non-membrane-bounded organelle; GO:0044464 cell part; GO:0005622 intracellular; GO:0005737 cytoplasm; GO:0032991 macromolecular complex; GO:0044424 intracellular part; GO:1990904 ribonucleoprotein complex; GO:0005623 cell; GO:0030529 intracellular ribonucleoprotein complex; GO:0044444 cytoplasm…	GO:0003735 structural constituent of ribosome; GO:0005198 structural molecule activity;	K02871	RP-L13; large subunit ribosomal protein L13	sly03010 Ribosome - Solanum lycopersicum (tomato);
Peaxi162Scf00040g00245.1	alpha/beta-Hydrolases superfamily protein	0.823	Down	0.0099824	39.044	90.384	30.7	8	9	5	0.907	0.931	0.866	1.15	1.116	1.019	vacuolar membrane							IPR029058; IPR000073;	Alpha/Beta hydrolase fold; Alpha/beta hydrolase fold-1;
Peaxi162Scf00145g01311.1	pseudouridine synthase family protein	0.823	Down	0.0084412	40.363	10.264	3	1	1	1	0.95	0.867	0.893	1.049	1.083	1.161	chloroplast	GO:0006725 cellular aromatic compound metabolic process; GO:0001522 pseudouridine synthesis; GO:1901360 organic cyclic compound metabolic process; GO:0006807 nitrogen compound metabolic process; GO:0044238 primary metabolic process; GO:0009451 RNA modification; GO:0044237 cellular metabolic process; GO:0071704 organic substance metabolic process; GO:0016070 RNA metabolic process; GO:0008152 metab…		GO:0097159 organic cyclic compound binding; GO:1901363 heterocyclic compound binding; GO:0003723 RNA binding; GO:0016853 isomerase activity; GO:0003824 catalytic activity; GO:0005488 binding; GO:0003676 nucleic acid binding; GO:0016866 intramolecular transferase activity; GO:0009982 pseudouridine synthase activity;				IPR020103; IPR006145; IPR002942;	Pseudouridine synthase, catalytic domain; Pseudouridine synthase, RsuA/RluB/C/D/E/F; RNA-binding S4 domain;
Peaxi162Scf00039g00073.1	Tetratricopeptide repeat (TPR)-like superfamily protein	0.824	Down	0.00032232	27.951	63.559	33.2	6	10	6	0.891	0.904	0.922	1.07	1.11	1.118	cytoplasm			GO:0005515 protein binding; GO:0005488 binding;				IPR011990; IPR013026;	Tetratricopeptide-like helical domain; Tetratricopeptide repeat-containing domain;
Peaxi162Scf00097g00139.1	Lanosterol 14-alpha demethylase	0.825	Down	0.0087609	54.959	99.251	21.3	9	13	9	0.893	0.856	0.958	1.07	1.146	1.066	chloroplast	GO:0044699 single-organism process; GO:0008152 metabolic process; GO:0055114 oxidation-reduction process; GO:0044710 single-organism metabolic process;		GO:0097159 organic cyclic compound binding; GO:1901363 heterocyclic compound binding; GO:0020037 heme binding; GO:0005506 iron ion binding; GO:0046914 transition metal ion binding; GO:0003824 catalytic activity; GO:0005488 binding; GO:0043167 ion binding; GO:0043169 cation binding; GO:0046872 metal ion binding; GO:0016705 oxidoreductase activity, acting on paired donors, with incorporation or red…	K05917	CYP51; sterol 14-demethylase [EC:1.14.13.70]	sly01110 Biosynthesis of secondary metabolites - Solanum lycopersicum (tomato); sly00100 Steroid biosynthesis - Solanum lycopersicum (tomato); sly01100 Metabolic pathways - Solanum lycopersicum (tomato);
Peaxi162Scf00102g00106.1	Tryptophan RNA-binding attenuator protein-like	0.825	Down	0.046399	30.372	6.5227	6.8	2	3	2	0.882	0.811	1.019	1.067	1.087	1.135	nucleus							IPR016031;	Tryptophan RNA-binding attenuator protein-like domain;
Peaxi162Scf00373g00823.1	NADH dehydrogenase subunit 5C	0.825	Down	0.040681	14.477	5.027	8.3	1	1	1	0.91	0.824	0.975	1.189	1.039	1.056	chloroplast							IPR001750;	NADH:quinone oxidoreductase/Mrp antiporter, membrane subunit;
Peaxi162Scf01390g00034.1	"Alpha-1,4-glucan-protein synthase [UDP-forming]"	0.825	Down	0.0118186	40.261	-2	19	7	25	1	0.925	0.888	0.902	1.037	1.064	1.188	cytoplasm	GO:0016051 carbohydrate biosynthetic process; GO:0044711 single-organism biosynthetic process; GO:0006073 cellular glucan metabolic process; GO:0000271 polysaccharide biosynthetic process; GO:0030243 cellulose metabolic process; GO:0044042 glucan metabolic process; GO:0044763 single-organism cellular process; GO:0044699 single-organism process; GO:0033692 cellular polysaccharide biosynthetic proc…		GO:0016853 isomerase activity; GO:0016866 intramolecular transferase activity; GO:0003824 catalytic activity;	K13379	RGP; reversibly glycosylated polypeptide / UDP-arabinopyranose mutase [EC:2.4.1.- 5.4.99.30]	sly00520 Amino sugar and nucleotide sugar metabolism - Solanum lycopersicum (tomato);	IPR029044;	Nucleotide-diphospho-sugar transferases;
Peaxi162Scf00062g02314.1	HXXXD-type acyl-transferase family protein	0.826	Down	0.000161288	52.919	152.01	36.8	13	21	13	0.911	0.903	0.901	1.071	1.093	1.122	cytoplasm			GO:0016746 transferase activity, transferring acyl groups; GO:0016747 transferase activity, transferring acyl groups other than amino-acyl groups; GO:0003824 catalytic activity; GO:0016740 transferase activity;				IPR023213;	Chloramphenicol acetyltransferase-like domain;
Peaxi162Scf00451g00935.1	SPFH/Band 7/PHB domain-containing membrane-associated protein family	0.826	Down	0.0002848	31.279	71.372	38.1	10	23	5	0.879	0.919	0.91	1.094	1.108	1.075	cytoplasm							IPR001107;	Band 7 domain;
Peaxi162Scf00314g00334.1	"D-tagatose-1,6-bisphosphate aldolase subunit GatY"	0.827	Down	0.00032114	140.26	256.55	34.1	45	65	45	0.914	0.908	0.875	1.107	1.084	1.072	cytoplasm	GO:0008152 metabolic process; GO:0055114 oxidation-reduction process; GO:0044710 single-organism metabolic process; GO:0044699 single-organism process; GO:0044238 primary metabolic process; GO:0005975 carbohydrate metabolic process; GO:0071704 organic substance metabolic process;		GO:1901265 nucleoside phosphate binding; GO:0043167 ion binding; GO:0016829 lyase activity; GO:0000166 nucleotide binding; GO:0008270 zinc ion binding; GO:0048037 cofactor binding; GO:0016491 oxidoreductase activity; GO:0097159 organic cyclic compound binding; GO:0016614 oxidoreductase activity, acting on CH-OH group of donors; GO:1901363 heterocyclic compound binding; GO:0016616 oxidoreductase a…				IPR013785; IPR006115; IPR008927; IPR013328; IPR010737; IPR029154; IPR031475; IPR016040;	Aldolase-type TIM barrel; 6-phosphogluconate dehydrogenase, NADP-binding; 6-phosphogluconate dehydrogenase C-terminal domain-like; 6-phosphogluconate dehydrogenase, domain 2; Putative sugar-binding, N-terminal domain; 3-hydroxyisobutyrate dehydrogenase, NAD-binding domain; Putative nucleotide-binding C-terminal domain; NAD(P)-binding domain;
Peaxi162Scf00517g00314.1	Integral membrane HRF1 family protein	0.827	Down	0.0132951	31.134	29.887	10.9	3	4	3	0.938	0.852	0.897	1.144	1.092	1.014	cytoplasm				K20362
Peaxi162Scf00005g02811.1	MLP-like protein 28	0.828	Down	0.000103963	17.487	29.904	33.6	5	7	5	0.906	0.904	0.89	1.077	1.073	1.111	cytoplasm	GO:0006952 defense response; GO:0050896 response to stimulus; GO:0006950 response to stress; GO:0009607 response to biotic stimulus;						IPR023393; IPR000916;	START-like domain; Bet v I/Major latex protein;
Peaxi162Scf00129g00133.1	mini zinc finger protein	0.828	Down	0.0095203	11.497	23.253	19.8	1	2	1	0.919	0.901	0.896	1.17	1.021	1.089	mitochondria							IPR006456;	ZF-HD homeobox protein, Cys/His-rich dimerisation domain;
Peaxi162Scf00561g00021.1	L-tyrosine decarboxylase	0.828	Down	4.3891e-05	57.077	130.42	28.3	15	30	12	0.909	0.913	0.897	1.099	1.076	1.107	cytoplasm	GO:0044281 small molecule metabolic process; GO:0044763 single-organism cellular process; GO:0006807 nitrogen compound metabolic process; GO:0044699 single-organism process; GO:0044238 primary metabolic process; GO:0044237 cellular metabolic process; GO:0071704 organic substance metabolic process; GO:0008152 metabolic process; GO:0006520 cellular amino acid metabolic process; GO:0044710 single-or…		GO:0097159 organic cyclic compound binding; GO:1901363 heterocyclic compound binding; GO:0003824 catalytic activity; GO:0005488 binding; GO:0016830 carbon-carbon lyase activity; GO:0043167 ion binding; GO:0016831 carboxy-lyase activity; GO:0016829 lyase activity; GO:0043168 anion binding; GO:0048037 cofactor binding; GO:0030170 pyridoxal phosphate binding;	K01593	DDC; aromatic-L-amino-acid/L-tryptophan decarboxylase [EC:4.1.1.28 4.1.1.105]	sly00901 Indole alkaloid biosynthesis - Solanum lycopersicum (tomato); sly01110 Biosynthesis of secondary metabolites - Solanum lycopersicum (tomato); sly00350 Tyrosine metabolism - Solanum lycopersicum (tomato); sly00950 Isoquinoline alkaloid biosynthesis - Solanum lycopersicum (tomato); sly01100 Metabolic pathways - Solanum lycopersicum (tomato); sly00965 Betalain biosynthesis - Solanum lycoper…	IPR015424; IPR015422; IPR015421;	Pyridoxal phosphate-dependent transferase; Pyridoxal phosphate-dependent transferase, major region, subdomain 2; Pyridoxal phosphate-dependent transferase, major region, subdomain 1;
Peaxi162Scf00564g00614.1	Octicosapeptide/Phox/Bem1p family protein	0.828	Down	0.0035448	71.514	82.383	11.6	5	6	5	0.923	0.879	0.918	1.069	1.153	1.062	nucleus			GO:0005515 protein binding; GO:0005488 binding;				IPR000270;	PB1 domain;
Peaxi162Scf00064g00828.1	Thioredoxin superfamily protein	0.83	Down	0.0045848	25.257	16.619	25.9	6	9	6	0.945	0.856	0.889	1.067	1.114	1.061	endoplasmic reticulum							IPR012336;	Thioredoxin-like fold;
Peaxi162Scf00089g00023.1	Nuclear transcription factor Y subunit C-4	0.83	Down	0.0038169	26.195	16.166	16	4	7	3	0.89	0.961	0.887	1.064	1.112	1.123	chloroplast			GO:0005515 protein binding; GO:0046982 protein heterodimerization activity; GO:0005488 binding; GO:0046983 protein dimerization activity;	K08066			IPR003958; IPR009072;	Transcription factor CBF/NF-Y/archaeal histone domain; Histone-fold;
Peaxi162Scf00178g00048.1	ERD (early-responsive to dehydration stress) family protein	0.83	Down	0.00089772	87.658	27.116	9.6	7	10	7	0.9	0.916	0.927	1.128	1.115	1.06	plasma membrane		GO:0016020 membrane;		K21989			IPR027815; IPR003864; IPR032880;	10TM putative phosphate transporter, cytosolic domain; Calcium-dependent channel, 7TM region, putative phosphate; Calcium permeable stress-gated cation channel 1, N-terminal transmembrane domain;
Peaxi162Scf00314g00710.1	inositol polyphosphate kinase 2 alpha	0.83	Down	0.00084189	33.082	6.675	12.7	3	5	1	0.891	0.925	0.905	1.064	1.086	1.13	nucleus			GO:0016301 kinase activity; GO:0016773 phosphotransferase activity, alcohol group as acceptor; GO:0008440 inositol-1,4,5-trisphosphate 3-kinase activity; GO:0003824 catalytic activity; GO:0016740 transferase activity; GO:0051766 inositol trisphosphate kinase activity; GO:0016772 transferase activity, transferring phosphorus-containing groups;	K00915	IPMK; inositol-polyphosphate multikinase [EC:2.7.1.140 2.7.1.151]	sly00562 Inositol phosphate metabolism - Solanum lycopersicum (tomato); sly01100 Metabolic pathways - Solanum lycopersicum (tomato); sly04070 Phosphatidylinositol signaling system - Solanum lycopersicum (tomato);
Peaxi162Scf00498g00025.1	60S ribosomal protein L31	0.83	Down	0.0016596	15.658	81.742	40.7	7	15	4	0.908	0.87	0.937	1.09	1.068	1.115	cytoplasm	GO:0006518 peptide metabolic process; GO:0043043 peptide biosynthetic process; GO:0044267 cellular protein metabolic process; GO:0006807 nitrogen compound metabolic process; GO:0009058 biosynthetic process; GO:0043603 cellular amide metabolic process; GO:0044238 primary metabolic process; GO:1901566 organonitrogen compound biosynthetic process; GO:1901576 organic substance biosynthetic process; G…	GO:0005840 ribosome; GO:0043226 organelle; GO:0043229 intracellular organelle; GO:0043232 intracellular non-membrane-bounded organelle; GO:0044464 cell part; GO:0005622 intracellular; GO:0005737 cytoplasm; GO:0032991 macromolecular complex; GO:0044424 intracellular part; GO:1990904 ribonucleoprotein complex; GO:0005623 cell; GO:0030529 intracellular ribonucleoprotein complex; GO:0044444 cytoplasm…	GO:0003735 structural constituent of ribosome; GO:0005198 structural molecule activity;	K02910	RP-L31e; large subunit ribosomal protein L31e	sly03010 Ribosome - Solanum lycopersicum (tomato);	IPR023621;	Ribosomal protein L31e domain;
Peaxi162Scf00547g00710.1	ATP-dependent RNA helicase dbp7	0.831	Down	0.007442	66.786	13.935	1.9	1	1	1	0.886	0.864	0.971	1.087	1.115	1.073	nucleus			GO:0005524 ATP binding; GO:1901265 nucleoside phosphate binding; GO:0001882 nucleoside binding; GO:0043167 ion binding; GO:0000166 nucleotide binding; GO:0097159 organic cyclic compound binding; GO:1901363 heterocyclic compound binding; GO:0032549 ribonucleoside binding; GO:0097367 carbohydrate derivative binding; GO:0032553 ribonucleotide binding; GO:0005488 binding; GO:0003676 nucleic acid bind…	K14806			IPR014014; IPR011545; IPR025313; IPR014001; IPR027417; IPR001650;	RNA helicase, DEAD-box type, Q motif; DEAD/DEAH box helicase domain; Domain of unknown function DUF4217; Helicase superfamily 1/2, ATP-binding domain; P-loop containing nucleoside triphosphate hydrolase; Helicase, C-terminal;
Peaxi162Scf00006g02614.1	Ubiquitin-specific protease family C19-related protein	0.832	Down	0.00139786	50.392	47.616	14.9	5	6	1	0.909	0.939	0.876	1.115	1.07	1.089	plasma membrane
Peaxi162Scf00422g00514.1	Zinc transporter 5 [Morus notabilis]	0.833	Down	0.00138091	38.551	4.7512	10.9	3	3	2	0.896	0.918	0.909	1.099	1.126	1.045	chloroplast	GO:0006757 ATP generation from ADP; GO:0009116 nucleoside metabolic process; GO:0042278 purine nucleoside metabolic process; GO:0006165 nucleoside diphosphate phosphorylation; GO:0046031 ADP metabolic process; GO:0019362 pyridine nucleotide metabolic process; GO:0006096 glycolytic process; GO:0009167 purine ribonucleoside monophosphate metabolic process; GO:0009117 nucleotide metabolic process; G…		GO:0004619 phosphoglycerate mutase activity; GO:0016853 isomerase activity; GO:0003824 catalytic activity; GO:0016866 intramolecular transferase activity; GO:0016868 intramolecular transferase activity, phosphotransferases;	K01834	PGAM; 2,3-bisphosphoglycerate-dependent phosphoglycerate mutase [EC:5.4.2.11]	sly00260 Glycine, serine and threonine metabolism - Solanum lycopersicum (tomato); sly01110 Biosynthesis of secondary metabolites - Solanum lycopersicum (tomato); sly01200 Carbon metabolism - Solanum lycopersicum (tomato); sly00010 Glycolysis / Gluconeogenesis - Solanum lycopersicum (tomato); sly01230 Biosynthesis of amino acids - Solanum lycopersicum (tomato); sly01100 Metabolic pathways - Solan…
Peaxi162Scf00035g02717.1	MEI2-like protein 5	1.201	Up	0.0135008	92.101	22.632	3.9	3	4	3	1.143	1.134	1.006	0.918	0.926	0.89	nucleus			GO:0097159 organic cyclic compound binding; GO:1901363 heterocyclic compound binding; GO:1901265 nucleoside phosphate binding; GO:0005488 binding; GO:0003676 nucleic acid binding; GO:0000166 nucleotide binding; GO:0036094 small molecule binding;				IPR000504; IPR007201; IPR012677;	RNA recognition motif domain; RNA recognition motif 2; Nucleotide-binding alpha-beta plait domain;
Peaxi162Scf00170g00717.1	Phospho-N-acetylmuramoyl-pentapeptide-transferase homolog	1.201	Up	0.0011363	31.088	87.816	23.7	5	11	5	1.116	1.117	1.051	0.907	0.901	0.927	chloroplast							IPR016040;	NAD(P)-binding domain;
Peaxi162Scf00444g00717.1	tripeptidyl peptidase ii	1.201	Up	0.000137126	52.67	91.15	36	14	30	14	1.098	1.101	1.091	0.891	0.927	0.922	cytoplasm				K01280			IPR022229;	Peptidase S8A, tripeptidyl peptidase II;
Peaxi162Scf00037g00923.1	acyl-CoA binding protein 4	1.202	Up	0.0060642	82.373	63.411	18.8	14	18	14	1.15	1.042	1.097	0.929	0.877	0.931	chloroplast			GO:0000062 fatty-acyl-CoA binding; GO:0005488 binding; GO:0043167 ion binding; GO:0005515 protein binding; GO:0043168 anion binding; GO:0048037 cofactor binding; GO:1901681 sulfur compound binding; GO:0050662 coenzyme binding;				IPR000582; IPR015915; IPR014352;	Acyl-CoA-binding protein, ACBP; Kelch-type beta propeller; FERM/acyl-CoA-binding protein, 3-helical bundle;
Peaxi162Scf00038g01829.1	phospholipid:diacylglycerol acyltransferase	1.202	Up	0.0171358	73.892	14.483	7.2	4	4	4	1.116	1.1	1.072	0.83	0.952	0.953	cytoplasm	GO:0044699 single-organism process; GO:0008152 metabolic process; GO:0044238 primary metabolic process; GO:0044710 single-organism metabolic process; GO:0006629 lipid metabolic process; GO:0071704 organic substance metabolic process;		GO:0016746 transferase activity, transferring acyl groups; GO:0003824 catalytic activity; GO:0016740 transferase activity; GO:0016747 transferase activity, transferring acyl groups other than amino-acyl groups; GO:0008374 O-acyltransferase activity;	K00679	E2.3.1.158; phospholipid:diacylglycerol acyltransferase [EC:2.3.1.158]	sly00561 Glycerolipid metabolism - Solanum lycopersicum (tomato); sly01100 Metabolic pathways - Solanum lycopersicum (tomato);	IPR029058;	Alpha/Beta hydrolase fold;
Peaxi162Scf00192g00824.1	subtilase 1.3	1.202	Up	0.00094313	78.551	48.44	10.8	7	11	7	1.137	1.093	1.064	0.906	0.929	0.906	extracellular	GO:0006508 proteolysis; GO:0008152 metabolic process; GO:0043170 macromolecule metabolic process; GO:0019538 protein metabolic process; GO:0044238 primary metabolic process; GO:0071704 organic substance metabolic process;		GO:0004252 serine-type endopeptidase activity; GO:0004175 endopeptidase activity; GO:0008233 peptidase activity; GO:0003824 catalytic activity; GO:0017171 serine hydrolase activity; GO:0008236 serine-type peptidase activity; GO:0070011 peptidase activity, acting on L-amino acid peptides; GO:0016787 hydrolase activity;				IPR003137; IPR034197; IPR000209; IPR010259;	PA domain; Cucumisin-like catalytic domain; Peptidase S8/S53 domain; Peptidase S8 propeptide/proteinase inhibitor I9;
Peaxi162Scf00576g00010.1	ATP binding microtubule motor family protein	1.202	Up	0.022142	90.355	6.4359	3.6	3	3	1	1.066	1.083	1.133	0.993	0.894	0.843	nucleus	GO:0044763 single-organism cellular process; GO:0007018 microtubule-based movement; GO:0006928 movement of cell or subcellular component; GO:0044699 single-organism process; GO:0009987 cellular process; GO:0007017 microtubule-based process;		GO:0003774 motor activity; GO:1901265 nucleoside phosphate binding; GO:0016817 hydrolase activity, acting on acid anhydrides; GO:0005515 protein binding; GO:0016787 hydrolase activity; GO:0097159 organic cyclic compound binding; GO:1901363 heterocyclic compound binding; GO:0008092 cytoskeletal protein binding; GO:0016462 pyrophosphatase activity; GO:0003824 catalytic activity; GO:0032553 ribonucl…	K10393			IPR027417; IPR001752;	P-loop containing nucleoside triphosphate hydrolase; Kinesin motor domain;
Peaxi162Scf00620g00814.1	Glucose-methanol-choline (GMC) oxidoreductase family protein	1.202	Up	0.00104295	51.864	77.9	16.9	7	12	7	1.06	1.09	1.119	0.888	0.898	0.933	chloroplast	GO:0044699 single-organism process; GO:0008152 metabolic process; GO:0055114 oxidation-reduction process; GO:0044710 single-organism metabolic process;		GO:0097159 organic cyclic compound binding; GO:1901363 heterocyclic compound binding; GO:0016614 oxidoreductase activity, acting on CH-OH group of donors; GO:1901265 nucleoside phosphate binding; GO:0050660 flavin adenine dinucleotide binding; GO:0003824 catalytic activity; GO:0005488 binding; GO:0043167 ion binding; GO:0043168 anion binding; GO:0000166 nucleotide binding; GO:0048037 cofactor bin…	K21270			IPR000172; IPR007867; IPR023753;	Glucose-methanol-choline oxidoreductase, N-terminal; Glucose-methanol-choline oxidoreductase, C-terminal; FAD/NAD(P)-binding domain;
Peaxi162Scf00036g00221.1	"protein containing PDZ domain, a K-box domain, and a TPR region"	1.203	Up	0.006438	35.346	33.162	16.5	6	7	6	1.15	1.116	1.028	0.921	0.924	0.893	chloroplast			GO:0005515 protein binding; GO:0005488 binding;				IPR011990; IPR013026;	Tetratricopeptide-like helical domain; Tetratricopeptide repeat-containing domain;
Peaxi162Scf00129g01121.1	"Protease Do-like 1, chloroplastic"	1.203	Up	0.00183637	44.571	42.903	13.6	6	8	6	1.147	1.065	1.075	0.896	0.912	0.925	chloroplast	GO:0006508 proteolysis; GO:0008152 metabolic process; GO:0043170 macromolecule metabolic process; GO:0019538 protein metabolic process; GO:0044238 primary metabolic process; GO:0071704 organic substance metabolic process;		GO:0004252 serine-type endopeptidase activity; GO:0004175 endopeptidase activity; GO:0008233 peptidase activity; GO:0003824 catalytic activity; GO:0017171 serine hydrolase activity; GO:0005488 binding; GO:0008236 serine-type peptidase activity; GO:0070011 peptidase activity, acting on L-amino acid peptides; GO:0005515 protein binding; GO:0016787 hydrolase activity;				IPR009003; IPR001478;	Peptidase S1, PA clan; PDZ domain;
Peaxi162Scf00002g00510.1	Elongation factor G	1.205	Up	0.00024474	89.398	251.74	29.4	18	25	18	1.074	1.12	1.076	0.9	0.916	0.897	chloroplast	GO:0006518 peptide metabolic process; GO:0006414 translational elongation; GO:0043043 peptide biosynthetic process; GO:0044267 cellular protein metabolic process; GO:0006807 nitrogen compound metabolic process; GO:0009058 biosynthetic process; GO:0043603 cellular amide metabolic process; GO:0044238 primary metabolic process; GO:1901566 organonitrogen compound biosynthetic process; GO:1901576 orga…	GO:0043226 organelle; GO:0043231 intracellular membrane-bounded organelle; GO:0043229 intracellular organelle; GO:0005622 intracellular; GO:0044464 cell part; GO:0005737 cytoplasm; GO:0044424 intracellular part; GO:0005623 cell; GO:0043227 membrane-bounded organelle; GO:0009536 plastid; GO:0044444 cytoplasmic part; GO:0009507 chloroplast;	GO:0003723 RNA binding; GO:1901265 nucleoside phosphate binding; GO:0003746 translation elongation factor activity; GO:0001882 nucleoside binding; GO:0043167 ion binding; GO:0016817 hydrolase activity, acting on acid anhydrides; GO:0016787 hydrolase activity; GO:0000166 nucleotide binding; GO:0017111 nucleoside-triphosphatase activity; GO:1901363 heterocyclic compound binding; GO:0097159 organic …	K02355			IPR027417; IPR000795; IPR005517; IPR005225; IPR004161; IPR000640; IPR020568; IPR009022; IPR014721; IPR009000;	P-loop containing nucleoside triphosphate hydrolase; Transcription factor, GTP-binding domain; Translation elongation factor EFG/EF2, domain IV; Small GTP-binding protein domain; Translation elongation factor EFTu-like, domain 2; Translation elongation factor EFG, V domain; Ribosomal protein S5 domain 2-type fold; Elongation factor G, III-V domain; Ribosomal protein S5 domain 2-type fold, subgrou…
Peaxi162Scf00305g00099.1	Plant basic secretory protein (BSP) family protein	1.205	Up	0.021099	28.981	43.212	30.1	7	13	6	1.061	1.162	1.087	0.91	0.916	0.921	chloroplast
Peaxi162Scf00001g00523.1	Phosphatidylserine decarboxylase proenzyme 3	1.206	Up	0.0082583	71.676	13.747	8.8	5	6	4	1.087	1.035	1.168	0.892	0.937	0.9	cytoplasm	GO:0044711 single-organism biosynthetic process; GO:0044763 single-organism cellular process; GO:0008654 phospholipid biosynthetic process; GO:0044699 single-organism process; GO:0009058 biosynthetic process; GO:0044255 cellular lipid metabolic process; GO:0044238 primary metabolic process; GO:1901576 organic substance biosynthetic process; GO:0044237 cellular metabolic process; GO:0006796 phosph…		GO:0003824 catalytic activity; GO:0004609 phosphatidylserine decarboxylase activity; GO:0016830 carbon-carbon lyase activity; GO:0005488 binding; GO:0043167 ion binding; GO:0016831 carboxy-lyase activity; GO:0016829 lyase activity; GO:0046872 metal ion binding; GO:0043169 cation binding; GO:0005515 protein binding; GO:0005509 calcium ion binding;	K01613	psd; phosphatidylserine decarboxylase [EC:4.1.1.65]	sly01110 Biosynthesis of secondary metabolites - Solanum lycopersicum (tomato); sly00564 Glycerophospholipid metabolism - Solanum lycopersicum (tomato); sly01100 Metabolic pathways - Solanum lycopersicum (tomato);	IPR011992; IPR002048; IPR000008;	EF-hand domain pair; EF-hand domain; C2 domain;
Peaxi162Scf00139g00821.1	Folic acid and derivative biosynthetic process	1.206	Up	0.0004615	25.416	29.387	38.1	7	12	7	1.09	1.114	1.098	0.883	0.926	0.93	cytoplasm							IPR029058; IPR005645;	Alpha/Beta hydrolase fold; Serine hydrolase FSH;
Peaxi162Scf00211g00128.1	hin1 [Nicotiana tabacum]	1.206	Up	0.04246	47.269	9.3923	10.7	3	3	3	1.129	1.077	1.082	1.022	0.826	0.879	plasma membrane							IPR004864;	Late embryogenesis abundant protein, LEA-14;
Peaxi162Scf00484g00213.1	"Lon protease homolog, mitochondrial"	1.206	Up	0.024761	62.272	22.155	7.7	4	5	2	1.084	1.15	1.057	0.841	0.991	0.897	chloroplast	GO:0006508 proteolysis; GO:0008152 metabolic process; GO:0043170 macromolecule metabolic process; GO:0019538 protein metabolic process; GO:0044238 primary metabolic process; GO:0071704 organic substance metabolic process;		GO:0005524 ATP binding; GO:0008233 peptidase activity; GO:1901265 nucleoside phosphate binding; GO:0001882 nucleoside binding; GO:0043167 ion binding; GO:0008236 serine-type peptidase activity; GO:0016817 hydrolase activity, acting on acid anhydrides; GO:0016787 hydrolase activity; GO:0000166 nucleotide binding; GO:0017111 nucleoside-triphosphatase activity; GO:0004176 ATP-dependent peptidase act…	K08675			IPR008269; IPR003959; IPR003593; IPR020568; IPR027417; IPR014721;	Peptidase S16, Lon C-terminal; ATPase, AAA-type, core; AAA+ ATPase domain; Ribosomal protein S5 domain 2-type fold; P-loop containing nucleoside triphosphate hydrolase; Ribosomal protein S5 domain 2-type fold, subgroup;
Peaxi162Scf00062g00612.1	Cytochrome P450 superfamily protein	1.207	Up	0.024024	41.799	3.0609	4.7	2	2	2	1.061	1.068	1.163	0.974	0.836	0.918	chloroplast	GO:0044699 single-organism process; GO:0008152 metabolic process; GO:0055114 oxidation-reduction process; GO:0044710 single-organism metabolic process;		GO:0097159 organic cyclic compound binding; GO:1901363 heterocyclic compound binding; GO:0020037 heme binding; GO:0005506 iron ion binding; GO:0046914 transition metal ion binding; GO:0003824 catalytic activity; GO:0005488 binding; GO:0043167 ion binding; GO:0043169 cation binding; GO:0046872 metal ion binding; GO:0016705 oxidoreductase activity, acting on paired donors, with incorporation or red…
Peaxi162Scf00906g00224.1	Unknown protein	1.207	Up	0.013297	8.2986	5.1027	23.9	2	2	2	1.027	1.133	1.134	0.857	0.925	0.946	mitochondria
Peaxi162Scf01017g00017.1	---	1.208	Up	0.00108239	37.866	68.948	41.7	10	16	10	1.1	1.075	1.124	0.89	0.898	0.944	nucleus	GO:0008152 metabolic process; GO:0005975 carbohydrate metabolic process; GO:0044238 primary metabolic process; GO:0071704 organic substance metabolic process;		GO:2001070 starch binding; GO:0030247 polysaccharide binding; GO:0004134 4-alpha-glucanotransferase activity; GO:0016758 transferase activity, transferring hexosyl groups; GO:0003824 catalytic activity; GO:0005488 binding; GO:0030246 carbohydrate binding; GO:0016757 transferase activity, transferring glycosyl groups; GO:0001871 pattern binding; GO:0016740 transferase activity; GO:0004133 glycogen…				IPR013783; IPR013784; IPR017853; IPR002044; IPR013781;	Immunoglobulin-like fold; Carbohydrate-binding-like fold; Glycoside hydrolase superfamily; Carbohydrate binding module family 20; Glycoside hydrolase, catalytic domain;
Peaxi162Scf01436g00006.1	serine carboxypeptidase-like 29	1.208	Up	3.7943e-06	53.924	223.34	41.9	17	34	16	1.086	1.093	1.084	0.891	0.909	0.902	chloroplast	GO:0006508 proteolysis; GO:0008152 metabolic process; GO:0043170 macromolecule metabolic process; GO:0019538 protein metabolic process; GO:0044238 primary metabolic process; GO:0071704 organic substance metabolic process;		GO:0004180 carboxypeptidase activity; GO:0008233 peptidase activity; GO:0008238 exopeptidase activity; GO:0003824 catalytic activity; GO:0017171 serine hydrolase activity; GO:0008236 serine-type peptidase activity; GO:0070011 peptidase activity, acting on L-amino acid peptides; GO:0016787 hydrolase activity; GO:0004185 serine-type carboxypeptidase activity; GO:0070008 serine-type exopeptidase act…	K16297			IPR029058;	Alpha/Beta hydrolase fold;
Peaxi162Scf00003g05355.1	Magnesium-protoporphyrin IX monomethyl ester [oxidative] cyclase 3	1.21	Up	0.0021412	49.255	23.706	9.2	3	4	3	1.117	1.152	1.096	0.961	0.931	0.888	chloroplast	GO:0051188 cofactor biosynthetic process; GO:0046148 pigment biosynthetic process; GO:0006725 cellular aromatic compound metabolic process; GO:0015994 chlorophyll metabolic process; GO:0044699 single-organism process; GO:0009058 biosynthetic process; GO:1901566 organonitrogen compound biosynthetic process; GO:0044237 cellular metabolic process; GO:0071704 organic substance metabolic process; GO:0…		GO:0016709 oxidoreductase activity, acting on paired donors, with incorporation or reduction of molecular oxygen, NAD(P)H as one donor, and incorporation of one atom of oxygen; GO:0003824 catalytic activity; GO:0005488 binding; GO:0043167 ion binding; GO:0043169 cation binding; GO:0046872 metal ion binding; GO:0016705 oxidoreductase activity, acting on paired donors, with incorporation or reducti…	K04035	E1.14.13.81; magnesium-protoporphyrin IX monomethyl ester (oxidative) cyclase [EC:1.14.13.81]	sly00860 Porphyrin and chlorophyll metabolism - Solanum lycopersicum (tomato); sly01110 Biosynthesis of secondary metabolites - Solanum lycopersicum (tomato); sly01100 Metabolic pathways - Solanum lycopersicum (tomato);	IPR009078; IPR003251;	Ferritin-like superfamily; Rubrerythrin;
Peaxi162Scf00276g00010.1	Ser/Thr-rich protein T10 in DGCR region	1.21	Up	0.004337	24.993	7.0035	10.3	2	3	2	1.118	1.1	1.075	0.938	0.931	0.852	nucleus
Peaxi162Scf00393g00118.1	Unknown protein	1.21	Up	0.0030973	57.886	26.157	23.7	14	19	9	1.138	1.09	1.073	0.885	0.89	0.954	mitochondria	GO:0044699 single-organism process; GO:0008152 metabolic process; GO:0055114 oxidation-reduction process; GO:0044710 single-organism metabolic process;		GO:0016620 oxidoreductase activity, acting on the aldehyde or oxo group of donors, NAD or NADP as acceptor; GO:0003824 catalytic activity; GO:0016491 oxidoreductase activity; GO:0016903 oxidoreductase activity, acting on the aldehyde or oxo group of donors;	K00128	ALDH; aldehyde dehydrogenase (NAD+) [EC:1.2.1.3]	sly00410 beta-Alanine metabolism - Solanum lycopersicum (tomato); sly00620 Pyruvate metabolism - Solanum lycopersicum (tomato); sly01110 Biosynthesis of secondary metabolites - Solanum lycopersicum (tomato); sly00310 Lysine degradation - Solanum lycopersicum (tomato); sly00330 Arginine and proline metabolism - Solanum lycopersicum (tomato); sly00053 Ascorbate and aldarate metabolism - Solanum lyc…	IPR016161; IPR015590; IPR016162; IPR016163;	Aldehyde/histidinol dehydrogenase; Aldehyde dehydrogenase domain; Aldehyde dehydrogenase N-terminal domain; Aldehyde dehydrogenase, C-terminal;
Peaxi162Scf01105g00217.1	Malate dehydrogenase	1.21	Up	0.0026179	42.335	91.639	25.3	9	15	9	1.162	1.074	1.078	0.933	0.894	0.912	chloroplast	GO:0008152 metabolic process; GO:0055114 oxidation-reduction process; GO:0044710 single-organism metabolic process; GO:0044699 single-organism process; GO:0044238 primary metabolic process; GO:0005975 carbohydrate metabolic process; GO:0071704 organic substance metabolic process;		GO:0016614 oxidoreductase activity, acting on CH-OH group of donors; GO:0016616 oxidoreductase activity, acting on the CH-OH group of donors, NAD or NADP as acceptor; GO:0003824 catalytic activity; GO:0016491 oxidoreductase activity;	K00051	E1.1.1.82; malate dehydrogenase (NADP+) [EC:1.1.1.82]	sly00620 Pyruvate metabolism - Solanum lycopersicum (tomato); sly01200 Carbon metabolism - Solanum lycopersicum (tomato); sly00710 Carbon fixation in photosynthetic organisms - Solanum lycopersicum (tomato); sly01100 Metabolic pathways - Solanum lycopersicum (tomato);	IPR022383; IPR016040; IPR001236; IPR015955;	Lactate/malate dehydrogenase, C-terminal; NAD(P)-binding domain; Lactate/malate dehydrogenase, N-terminal; Lactate dehydrogenase/glycoside hydrolase, family 4, C-terminal;
Peaxi162Scf01097g00315.1	"Inositol-1,4,5-trisphosphate 5-phosphatase 4 isoform 1 "	1.211	Up	0.0089381	61.403	4.0187	3	2	2	2	1.084	1.108	1.103	0.875	0.981	0.866	vacuolar membrane
Peaxi162Scf00003g00487.1	HXXXD-type acyl-transferase family protein	1.212	Up	0.0057833	47.375	43.74	24.2	9	12	4	1.163	1.09	1.095	0.968	0.875	0.919	cytoplasm			GO:0016746 transferase activity, transferring acyl groups; GO:0016747 transferase activity, transferring acyl groups other than amino-acyl groups; GO:0003824 catalytic activity; GO:0016740 transferase activity;				IPR023213;	Chloramphenicol acetyltransferase-like domain;
Peaxi162Scf00017g00156.1	UDP-Glycosyltransferase superfamily protein	1.212	Up	0.0026628	55.07	72.589	26.1	11	18	3	1.055	1.142	1.055	0.901	0.908	0.874	chloroplast	GO:0008152 metabolic process;		GO:0016757 transferase activity, transferring glycosyl groups; GO:0016758 transferase activity, transferring hexosyl groups; GO:0003824 catalytic activity; GO:0016740 transferase activity;	K13496	UGT73C; UDP-glucosyl transferase 73C [EC:2.4.1.-]	sly01110 Biosynthesis of secondary metabolites - Solanum lycopersicum (tomato);
Peaxi162Scf00032g00077.1	Protein of unknown function (DUF3411)	1.212	Up	0.00084472	41.336	1.7601	7.6	3	5	2	1.106	1.091	1.103	0.892	0.885	0.946	chloroplast
Peaxi162Scf00145g01112.1	SERINE CARBOXYPEPTIDASE-LIKE 49	1.212	Up	0.00087884	56.234	76.134	26.9	10	28	9	1.095	1.127	1.07	0.901	0.884	0.932	extracellular	GO:0006508 proteolysis; GO:0008152 metabolic process; GO:0043170 macromolecule metabolic process; GO:0019538 protein metabolic process; GO:0044238 primary metabolic process; GO:0071704 organic substance metabolic process;		GO:0004180 carboxypeptidase activity; GO:0008233 peptidase activity; GO:0008238 exopeptidase activity; GO:0003824 catalytic activity; GO:0017171 serine hydrolase activity; GO:0008236 serine-type peptidase activity; GO:0070011 peptidase activity, acting on L-amino acid peptides; GO:0016787 hydrolase activity; GO:0004185 serine-type carboxypeptidase activity; GO:0070008 serine-type exopeptidase act…	K16298			IPR029058;	Alpha/Beta hydrolase fold;
Peaxi162Scf00332g00632.1	Chaperone protein DnaJ	1.212	Up	0.0049035	51.63	35.26	10.5	4	5	4	1.124	1.103	1.092	0.867	0.901	0.971	chloroplast	GO:0006457 protein folding; GO:0050896 response to stimulus; GO:0006950 response to stress; GO:0009987 cellular process; GO:0009408 response to heat; GO:0009628 response to abiotic stimulus; GO:0009266 response to temperature stimulus;		GO:0005524 ATP binding; GO:0031072 heat shock protein binding; GO:1901265 nucleoside phosphate binding; GO:0001882 nucleoside binding; GO:0043167 ion binding; GO:0005515 protein binding; GO:0000166 nucleotide binding; GO:0097159 organic cyclic compound binding; GO:1901363 heterocyclic compound binding; GO:0032549 ribonucleoside binding; GO:0097367 carbohydrate derivative binding; GO:0032553 ribon…	K03686			IPR008971; IPR002939; IPR001623; IPR001305;	HSP40/DnaJ peptide-binding; Chaperone DnaJ, C-terminal; DnaJ domain; Heat shock protein DnaJ, cysteine-rich domain;
Peaxi162Scf00235g00720.1	microtubule-associated proteins 65-1	1.213	Up	0.0098392	62.663	15.437	11.7	6	8	6	1.085	1.046	1.17	0.918	0.863	0.94	cytoplasm				K16732
Peaxi162Scf00527g00036.1	Photosystem II CP47 chlorophyll apoprotein	1.213	Up	0.013465	40.334	64.157	10.1	4	8	2	1.069	1.084	1.224	0.953	0.907	0.924	cytoplasm	GO:0008152 metabolic process; GO:0006091 generation of precursor metabolites and energy; GO:0044710 single-organism metabolic process; GO:0055114 oxidation-reduction process; GO:0044763 single-organism cellular process; GO:0044699 single-organism process; GO:0022900 electron transport chain; GO:0019684 photosynthesis, light reaction; GO:0009767 photosynthetic electron transport chain; GO:0009987 …	GO:0016020 membrane; GO:0098796 membrane protein complex; GO:0031224 intrinsic component of membrane; GO:0032991 macromolecular complex; GO:0044424 intracellular part; GO:0005623 cell; GO:0016021 integral component of membrane; GO:0034357 photosynthetic membrane; GO:0009521 photosystem; GO:0044425 membrane part; GO:0005622 intracellular; GO:0044464 cell part; GO:0009579 thylakoid; GO:0043234 prot…	GO:0097159 organic cyclic compound binding; GO:1901363 heterocyclic compound binding; GO:0016168 chlorophyll binding; GO:0046906 tetrapyrrole binding; GO:0005488 binding;
Peaxi162Scf00360g00011.1	Peroxidase superfamily protein	1.214	Up	0.0020645	38.769	166.37	34.6	10	19	10	1.12	1.103	1.073	0.927	0.927	0.862	chloroplast	GO:0008152 metabolic process; GO:0042743 hydrogen peroxide metabolic process; GO:0006950 response to stress; GO:0072593 reactive oxygen species metabolic process; GO:0055114 oxidation-reduction process; GO:0044710 single-organism metabolic process; GO:0006979 response to oxidative stress; GO:0044699 single-organism process; GO:0044248 cellular catabolic process; GO:0050896 response to stimulus; G…		GO:0097159 organic cyclic compound binding; GO:1901363 heterocyclic compound binding; GO:0020037 heme binding; GO:0003824 catalytic activity; GO:0005488 binding; GO:0016209 antioxidant activity; GO:0004601 peroxidase activity; GO:0046906 tetrapyrrole binding; GO:0016491 oxidoreductase activity; GO:0016684 oxidoreductase activity, acting on peroxide as acceptor;	K00430	E1.11.1.7; peroxidase [EC:1.11.1.7]	sly01110 Biosynthesis of secondary metabolites - Solanum lycopersicum (tomato); sly00940 Phenylpropanoid biosynthesis - Solanum lycopersicum (tomato); sly01100 Metabolic pathways - Solanum lycopersicum (tomato);	IPR033905; IPR002016;	Secretory peroxidase; Haem peroxidase, plant/fungal/bacterial;
Peaxi162Scf00413g00117.1	plasma membrane intrinsic protein 2	1.214	Up	0.041479	28.508	9.3942	15.3	4	9	2	1.044	1.089	1.163	0.942	0.969	0.803	plasma membrane	GO:0006810 transport; GO:0051179 localization; GO:0051234 establishment of localization;	GO:0016020 membrane;	GO:0005215 transporter activity;				IPR023271;	Aquaporin-like;
Peaxi162Scf00980g00014.1	alpha/beta-Hydrolases superfamily protein	1.214	Up	0.023976	34.103	134.35	19	3	8	3	1.127	1.164	1.079	0.935	1.001	0.841	cytoplasm			GO:0016787 hydrolase activity; GO:0003824 catalytic activity;				IPR029058; IPR002925;	Alpha/Beta hydrolase fold; Dienelactone hydrolase;
Peaxi162Scf00057g00614.1	Peroxisomal membrane protein 11A	1.215	Up	0.0170808	29.378	8.9116	9.5	2	2	2	1.117	1.091	1.09	0.903	0.983	0.828	cytoplasm	GO:0007031 peroxisome organization; GO:0016043 cellular component organization; GO:0006996 organelle organization; GO:0048285 organelle fission; GO:0009987 cellular process; GO:0071840 cellular component organization or biogenesis; GO:0016559 peroxisome fission;	GO:0016020 membrane; GO:0043229 intracellular organelle; GO:0031903 microbody membrane; GO:0031231 intrinsic component of peroxisomal membrane; GO:0044439 peroxisomal part; GO:0098588 bounding membrane of organelle; GO:0031090 organelle membrane; GO:0005777 peroxisome; GO:0005737 cytoplasm; GO:0044446 intracellular organelle part; GO:0031224 intrinsic component of membrane; GO:0044438 microbody p…
Peaxi162Scf00222g00321.1	Ribonuclease T2 family protein	1.215	Up	0.039845	27.62	18.365	14.2	3	8	2	1.094	1.085	1.098	0.942	0.829	0.927	extracellular			GO:0003723 RNA binding; GO:0004521 endoribonuclease activity; GO:0016787 hydrolase activity; GO:0016894 endonuclease activity, active with either ribo- or deoxyribonucleic acids and producing 3'-phosphomonoesters; GO:1901363 heterocyclic compound binding; GO:0097159 organic cyclic compound binding; GO:0003824 catalytic activity; GO:0033897 ribonuclease T2 activity; GO:0005488 binding; GO:0016892 …	K01166
Peaxi162Scf00270g01010.1	beta-galactosidase 8	1.216	Up	4.4425e-05	88.75	114.58	16.5	12	28	10	1.108	1.109	1.075	0.899	0.906	0.903	vacuolar membrane	GO:0008152 metabolic process; GO:0005975 carbohydrate metabolic process; GO:0044238 primary metabolic process; GO:0071704 organic substance metabolic process;		GO:0004553 hydrolase activity, hydrolyzing O-glycosyl compounds; GO:0030246 carbohydrate binding; GO:0016787 hydrolase activity; GO:0003824 catalytic activity; GO:0005488 binding; GO:0016798 hydrolase activity, acting on glycosyl bonds;				IPR031330; IPR000922; IPR017853; IPR013781; IPR008979;	Glycoside hydrolase 35, catalytic domain; D-galactoside/L-rhamnose binding SUEL lectin domain; Glycoside hydrolase superfamily; Glycoside hydrolase, catalytic domain; Galactose-binding domain-like;
Peaxi162Scf00165g01810.1	heat shock protein 70	1.217	Up	0.047261	57.449	44.685	42.3	17	63	3	1.106	1.118	1.119	0.842	0.982	0.922	cytoplasm							IPR029048; IPR029047;	Heat shock protein 70kD, C-terminal domain; Heat shock protein 70kD, peptide-binding domain;
Peaxi162Scf00701g00515.1	Transitional endoplasmic reticulum ATPase	1.217	Up	0.0105802	89.812	51.036	39.8	24	50	4	1.108	1.052	1.135	0.85	0.966	0.892	chloroplast			GO:0005524 ATP binding; GO:1901265 nucleoside phosphate binding; GO:0001882 nucleoside binding; GO:0043167 ion binding; GO:0016787 hydrolase activity; GO:0000166 nucleotide binding; GO:0097159 organic cyclic compound binding; GO:1901363 heterocyclic compound binding; GO:0032549 ribonucleoside binding; GO:0097367 carbohydrate derivative binding; GO:0003824 catalytic activity; GO:0032553 ribonucleo…	K13525	VCP; transitional endoplasmic reticulum ATPase	sly04141 Protein processing in endoplasmic reticulum - Solanum lycopersicum (tomato);	IPR029067; IPR003593; IPR003959; IPR009010; IPR004201; IPR027417; IPR003338;	CDC48 domain 2-like; AAA+ ATPase domain; ATPase, AAA-type, core; Aspartate decarboxylase-like domain; CDC48, domain 2; P-loop containing nucleoside triphosphate hydrolase; CDC48, N-terminal subdomain;
Peaxi162Scf01087g00121.1	Cysteine proteinases superfamily protein	1.217	Up	0.00130023	48.588	60.371	17.5	6	8	5	1.108	1.115	1.071	0.892	0.875	0.939	extracellular	GO:0006508 proteolysis; GO:0008152 metabolic process; GO:0043170 macromolecule metabolic process; GO:0019538 protein metabolic process; GO:0044238 primary metabolic process; GO:0071704 organic substance metabolic process;		GO:0070011 peptidase activity, acting on L-amino acid peptides; GO:0008234 cysteine-type peptidase activity; GO:0016787 hydrolase activity; GO:0008233 peptidase activity; GO:0003824 catalytic activity;				IPR013201; IPR000118; IPR000668;	Cathepsin propeptide inhibitor domain (I29); Granulin; Peptidase C1A, papain C-terminal;
Peaxi162Scf00314g00093.1	Fatty acid hydroxylase superfamily	1.218	Up	0.0005835	28.93	52.956	25.9	5	8	5	1.113	1.121	1.06	0.896	0.918	0.89	Golgi apparatus	GO:0006810 transport; GO:0006820 anion transport; GO:0098661 inorganic anion transmembrane transport; GO:0055085 transmembrane transport; GO:0034220 ion transmembrane transport; GO:0098660 inorganic ion transmembrane transport; GO:0006811 ion transport; GO:0006817 phosphate ion transport; GO:0051179 localization; GO:0035435 phosphate ion transmembrane transport; GO:0015698 inorganic anion transpo…	GO:0016020 membrane;	GO:0022804 active transmembrane transporter activity; GO:0015291 secondary active transmembrane transporter activity; GO:0005524 ATP binding; GO:1901265 nucleoside phosphate binding; GO:0001882 nucleoside binding; GO:0043167 ion binding; GO:0016817 hydrolase activity, acting on acid anhydrides; GO:0016787 hydrolase activity; GO:0000166 nucleotide binding; GO:0017111 nucleoside-triphosphatase acti…				IPR003593; IPR003439; IPR027417;	AAA+ ATPase domain; ABC transporter-like; P-loop containing nucleoside triphosphate hydrolase;
Peaxi162Scf00366g00816.1	"Mannan endo-1,4-beta-mannosidase 7"	1.218	Up	0.0178961	27.152	2.2095	4.3	1	1	1	1.187	1.04	1.077	0.962	0.869	0.882	extracellular	GO:0008152 metabolic process; GO:0005975 carbohydrate metabolic process; GO:0044238 primary metabolic process; GO:0071704 organic substance metabolic process;		GO:0004553 hydrolase activity, hydrolyzing O-glycosyl compounds; GO:0016787 hydrolase activity; GO:0003824 catalytic activity; GO:0016798 hydrolase activity, acting on glycosyl bonds;	K19355	MAN; mannan endo-1,4-beta-mannosidase [EC:3.2.1.78]	sly00051 Fructose and mannose metabolism - Solanum lycopersicum (tomato);	IPR017853; IPR001547; IPR013781;	Glycoside hydrolase superfamily; Glycoside hydrolase, family 5; Glycoside hydrolase, catalytic domain;
Peaxi162Scf00437g00320.1	Sugar transport protein 13	1.218	Up	0.0053433	57.383	9.6985	5.2	2	3	2	1.059	1.114	1.133	0.861	0.954	0.899	vacuolar membrane	GO:0006810 transport; GO:0055085 transmembrane transport; GO:0051179 localization; GO:0051234 establishment of localization;	GO:0031224 intrinsic component of membrane; GO:0016020 membrane; GO:0016021 integral component of membrane; GO:0044425 membrane part;	GO:0022892 substrate-specific transporter activity; GO:0022891 substrate-specific transmembrane transporter activity; GO:0022857 transmembrane transporter activity; GO:0005215 transporter activity;				IPR020846;	Major facilitator superfamily domain;
Peaxi162Scf01017g00016.1	4-alpha-glucanotransferase	1.218	Up	0.00061892	69.107	287.66	35.4	19	38	13	1.087	1.128	1.074	0.901	0.878	0.921	cytoplasm	GO:0008152 metabolic process; GO:0005975 carbohydrate metabolic process; GO:0044238 primary metabolic process; GO:0071704 organic substance metabolic process;		GO:0016757 transferase activity, transferring glycosyl groups; GO:0004134 4-alpha-glucanotransferase activity; GO:0016758 transferase activity, transferring hexosyl groups; GO:0003824 catalytic activity; GO:0016740 transferase activity; GO:0004133 glycogen debranching enzyme activity;	K00705	malQ; 4-alpha-glucanotransferase [EC:2.4.1.25]	sly00500 Starch and sucrose metabolism - Solanum lycopersicum (tomato); sly01100 Metabolic pathways - Solanum lycopersicum (tomato);	IPR017853; IPR013781;	Glycoside hydrolase superfamily; Glycoside hydrolase, catalytic domain;
Peaxi162Scf00231g00064.1	FCH domain only protein 1	1.219	Up	0.0068797	69.036	57.208	12.2	6	6	6	1.043	1.066	1.151	0.875	0.935	0.864	cytoplasm							IPR028565; IPR018808;	Mu homology domain; Muniscin C-terminal;
Peaxi162Scf00234g00317.1	Elongation factor 1-beta	1.219	Up	0.00055826	23.299	177.21	60.7	10	31	8	1.082	1.107	1.096	0.928	0.87	0.897	nucleus	GO:0006518 peptide metabolic process; GO:0006414 translational elongation; GO:0043043 peptide biosynthetic process; GO:0044267 cellular protein metabolic process; GO:0006807 nitrogen compound metabolic process; GO:0009058 biosynthetic process; GO:0043603 cellular amide metabolic process; GO:0044238 primary metabolic process; GO:1901566 organonitrogen compound biosynthetic process; GO:1901576 orga…	GO:0044464 cell part; GO:0005622 intracellular; GO:0005737 cytoplasm; GO:0032991 macromolecular complex; GO:0044424 intracellular part; GO:0043234 protein complex; GO:0005623 cell; GO:0044444 cytoplasmic part; GO:0005853 eukaryotic translation elongation factor 1 complex;	GO:0097159 organic cyclic compound binding; GO:1901363 heterocyclic compound binding; GO:0003723 RNA binding; GO:0008135 translation factor activity, RNA binding; GO:0003746 translation elongation factor activity; GO:0005488 binding; GO:0003676 nucleic acid binding;	K03232			IPR014717; IPR014038;	Translation elongation factor EF1B/ribosomal protein S6; Translation elongation factor EF1B, beta/delta subunit, guanine nucleotide exchange domain;
Peaxi162Scf00271g00085.1	"Lipase/lipooxygenase, PLAT/LH2 family protein"	1.219	Up	0.00064222	17.527	16.46	23.9	4	7	4	1.091	1.124	1.09	0.924	0.915	0.872	vacuolar membrane			GO:0005515 protein binding; GO:0005488 binding;				IPR001024;	PLAT/LH2 domain;
Peaxi162Scf00131g00715.1	3-ketoacyl-CoA synthase 2	1.22	Up	0.00141566	54.894	32.846	11	5	8	4	1.081	1.102	1.122	0.876	0.944	0.888	cytoplasm	GO:0044711 single-organism biosynthetic process; GO:0016053 organic acid biosynthetic process; GO:0044281 small molecule metabolic process; GO:0044763 single-organism cellular process; GO:0044699 single-organism process; GO:0044255 cellular lipid metabolic process; GO:0009058 biosynthetic process; GO:0006631 fatty acid metabolic process; GO:0044238 primary metabolic process; GO:0044237 cellular m…	GO:0016020 membrane;	GO:0016746 transferase activity, transferring acyl groups; GO:0016747 transferase activity, transferring acyl groups other than amino-acyl groups; GO:0016740 transferase activity; GO:0003824 catalytic activity;	K15397	KCS; 3-ketoacyl-CoA synthase [EC:2.3.1.199]	sly01110 Biosynthesis of secondary metabolites - Solanum lycopersicum (tomato); sly00062 Fatty acid elongation - Solanum lycopersicum (tomato);	IPR016039; IPR013747; IPR013601;	Thiolase-like; 3-Oxoacyl-[acyl-carrier-protein (ACP)] synthase III, C-terminal; FAE1/Type III polyketide synthase-like protein;
Peaxi162Scf00002g00075.1	Pentapeptide repeat-containing protein	1.221	Up	0.0027956	28.201	123.99	29.8	6	7	6	1.09	1.137	1.122	0.878	0.901	0.964	chloroplast
Peaxi162Scf00455g00811.1	Pectinacetylesterase family protein	1.221	Up	0.039843	32.665	7.9392	3.5	1	1	1	1.181	1.161	0.967	0.888	0.927	0.894	nucleus			GO:0016787 hydrolase activity; GO:0003824 catalytic activity;
Peaxi162Scf01124g00013.1	Eukaryotic translation initiation factor 3 subunit B	1.221	Up	0.0086229	82.943	12.496	6	4	6	4	1.125	1.056	1.1	0.879	0.961	0.847	cytoplasm	GO:0006518 peptide metabolic process; GO:0043043 peptide biosynthetic process; GO:0044267 cellular protein metabolic process; GO:0006807 nitrogen compound metabolic process; GO:0009058 biosynthetic process; GO:0043603 cellular amide metabolic process; GO:0044238 primary metabolic process; GO:1901566 organonitrogen compound biosynthetic process; GO:0044237 cellular metabolic process; GO:1901576 or…	GO:0044464 cell part; GO:0005622 intracellular; GO:0005737 cytoplasm; GO:0032991 macromolecular complex; GO:0044424 intracellular part; GO:0043234 protein complex; GO:0005623 cell; GO:0044444 cytoplasmic part; GO:0005852 eukaryotic translation initiation factor 3 complex;	GO:0097159 organic cyclic compound binding; GO:1901363 heterocyclic compound binding; GO:0008135 translation factor activity, RNA binding; GO:0003723 RNA binding; GO:1901265 nucleoside phosphate binding; GO:0031369 translation initiation factor binding; GO:0005488 binding; GO:0003676 nucleic acid binding; GO:0003743 translation initiation factor activity; GO:0005515 protein binding; GO:0000166 nu…	K03253	EIF3B; translation initiation factor 3 subunit B	sly03013 RNA transport - Solanum lycopersicum (tomato);	IPR000504; IPR013979; IPR015943; IPR012677; IPR011042; IPR034363;	RNA recognition motif domain; Translation initiation factor, beta propellor-like domain; WD40/YVTN repeat-like-containing domain; Nucleotide-binding alpha-beta plait domain; Six-bladed beta-propeller, TolB-like; eIF3B, RNA recognition motif;
Peaxi162Scf00013g00531.1	SNAP25 homologous protein SNAP33	1.222	Up	0.0169182	33.922	31.581	9.2	2	2	2	1.159	1.078	1.074	0.836	0.976	0.898	nucleus			GO:0005515 protein binding; GO:0005488 binding;	K18211			IPR000727;	Target SNARE coiled-coil homology domain;
Peaxi162Scf01211g00122.1	Proteasome subunit alpha type-5	1.222	Up	0.00138497	10.495	47.908	42.4	3	4	3	1.131	1.108	1.086	0.878	0.897	0.947	cytoplasm
Peaxi162Scf00047g00128.1	HXXXD-type acyl-transferase family protein	1.223	Up	3.5756e-05	47.861	139.78	39.1	17	38	17	1.103	1.106	1.113	0.907	0.89	0.919	nucleus			GO:0016746 transferase activity, transferring acyl groups; GO:0016747 transferase activity, transferring acyl groups other than amino-acyl groups; GO:0003824 catalytic activity; GO:0016740 transferase activity;				IPR023213;	Chloramphenicol acetyltransferase-like domain;
Peaxi162Scf27002g00001.1	Unknown protein	1.223	Up	0.0045647	8.3614	2.6279	42.5	4	5	1	1.078	1.102	1.135	0.85	0.912	0.948	cytoplasm
Peaxi162Scf00141g00022.1	"Chlorophyll a-b binding protein 6, chloroplastic"	1.224	Up	0.00040318	31.088	74.529	41.1	9	13	9	1.095	1.094	1.137	0.912	0.923	0.882	chloroplast				K08915	LHCB4; light-harvesting complex II chlorophyll a/b binding protein 4	sly00196 Photosynthesis - antenna proteins - Solanum lycopersicum (tomato); sly01100 Metabolic pathways - Solanum lycopersicum (tomato);	IPR023329;	Chlorophyll a/b binding protein domain;
Peaxi162Scf00252g00711.1	sterol carrier protein 2	1.224	Up	0.000178372	10.358	5.8874	38.3	5	14	2	1.128	1.091	1.118	0.922	0.916	0.889	cytoplasm							IPR003033;	SCP2 sterol-binding domain;
Peaxi162Scf00002g04713.1	---	1.225	Up	0.0027638	27.721	47.13	35.6	10	18	4	1.147	1.099	1.069	0.931	0.913	0.862	nucleus	GO:0008152 metabolic process; GO:0005975 carbohydrate metabolic process; GO:0044238 primary metabolic process; GO:0071704 organic substance metabolic process;		GO:0016757 transferase activity, transferring glycosyl groups; GO:0004134 4-alpha-glucanotransferase activity; GO:0016758 transferase activity, transferring hexosyl groups; GO:0003824 catalytic activity; GO:0016740 transferase activity; GO:0004133 glycogen debranching enzyme activity;				IPR017853; IPR013781;	Glycoside hydrolase superfamily; Glycoside hydrolase, catalytic domain;
Peaxi162Scf00038g02432.1	D-3-phosphoglycerate dehydrogenase	1.225	Up	0.00026408	66.644	185.02	38.3	17	47	13	1.131	1.096	1.096	0.887	0.898	0.927	chloroplast	GO:0008652 cellular amino acid biosynthetic process; GO:0016053 organic acid biosynthetic process; GO:0044711 single-organism biosynthetic process; GO:0055114 oxidation-reduction process; GO:0044281 small molecule metabolic process; GO:0044763 single-organism cellular process; GO:0044699 single-organism process; GO:0006807 nitrogen compound metabolic process; GO:0009058 biosynthetic process; GO:1…		GO:0016597 amino acid binding; GO:1901265 nucleoside phosphate binding; GO:0043167 ion binding; GO:0043177 organic acid binding; GO:0000166 nucleotide binding; GO:0048037 cofactor binding; GO:0016491 oxidoreductase activity; GO:0016614 oxidoreductase activity, acting on CH-OH group of donors; GO:1901363 heterocyclic compound binding; GO:0097159 organic cyclic compound binding; GO:0016616 oxidored…	K00058	serA; D-3-phosphoglycerate dehydrogenase / 2-oxoglutarate reductase [EC:1.1.1.95 1.1.1.399]	sly00260 Glycine, serine and threonine metabolism - Solanum lycopersicum (tomato); sly01200 Carbon metabolism - Solanum lycopersicum (tomato); sly01230 Biosynthesis of amino acids - Solanum lycopersicum (tomato); sly01100 Metabolic pathways - Solanum lycopersicum (tomato);	IPR006139; IPR006140; IPR029009; IPR002912; IPR016040; IPR015878;	D-isomer specific 2-hydroxyacid dehydrogenase, catalytic domain; D-isomer specific 2-hydroxyacid dehydrogenase, NAD-binding domain; Allosteric substrate binding domain; ACT domain; NAD(P)-binding domain; S-adenosyl-L-homocysteine hydrolase, NAD binding domain;
Peaxi162Scf00020g01714.1	Bifunctional pinoresinol-lariciresinol reductase	1.226	Up	0.000104853	34.652	254.65	60.9	16	50	16	1.099	1.094	1.122	0.903	0.883	0.917	cytoplasm							IPR016040; IPR008030;	NAD(P)-binding domain; NmrA-like domain;
Peaxi162Scf00127g00166.1	Cysteine proteinases superfamily protein	1.226	Up	0.0073355	39.648	40.852	22.9	7	10	7	1.146	1.093	1.118	0.85	0.97	0.919	vacuolar membrane	GO:0006508 proteolysis; GO:0008152 metabolic process; GO:0043170 macromolecule metabolic process; GO:0019538 protein metabolic process; GO:0044238 primary metabolic process; GO:0071704 organic substance metabolic process;		GO:0070011 peptidase activity, acting on L-amino acid peptides; GO:0008234 cysteine-type peptidase activity; GO:0016787 hydrolase activity; GO:0008233 peptidase activity; GO:0003824 catalytic activity;	K01366			IPR013201; IPR000668;	Cathepsin propeptide inhibitor domain (I29); Peptidase C1A, papain C-terminal;
Peaxi162Scf00366g00011.1	Pyridine nucleotide-disulfide oxidoreductase domain-containing protein 2	1.226	Up	0.00097901	55.907	40.486	13.4	5	6	5	1.071	1.151	1.098	0.885	0.917	0.905	mitochondria	GO:0044699 single-organism process; GO:0008152 metabolic process; GO:0055114 oxidation-reduction process; GO:0044710 single-organism metabolic process;		GO:0003824 catalytic activity; GO:0016491 oxidoreductase activity;				IPR023753;	FAD/NAD(P)-binding domain;
Peaxi162Scf00052g00819.1	peroxisomal 3-ketoacyl-CoA thiolase 3	1.227	Up	1.1727e-06	50.459	323.31	60.2	23	76	21	1.104	1.11	1.109	0.904	0.895	0.91	cytoplasm	GO:0008152 metabolic process;		GO:0016746 transferase activity, transferring acyl groups; GO:0016747 transferase activity, transferring acyl groups other than amino-acyl groups; GO:0016740 transferase activity; GO:0003824 catalytic activity;	K07513	ACAA1; acetyl-CoA acyltransferase 1 [EC:2.3.1.16]	sly01110 Biosynthesis of secondary metabolites - Solanum lycopersicum (tomato); sly01100 Metabolic pathways - Solanum lycopersicum (tomato); sly00071 Fatty acid degradation - Solanum lycopersicum (tomato); sly01040 Biosynthesis of unsaturated fatty acids - Solanum lycopersicum (tomato); sly00592 alpha-Linolenic acid metabolism - Solanum lycopersicum (tomato); sly01212 Fatty acid metabolism - Sola…	IPR016039; IPR020616; IPR020617;	Thiolase-like; Thiolase, N-terminal; Thiolase, C-terminal;
Peaxi162Scf00314g00625.1	magnesium-protoporphyrin IX methyltransferase	1.227	Up	0.0155381	34.247	18.342	14.9	4	6	4	1.08	1.185	1.116	0.999	0.879	0.877	chloroplast	GO:0051188 cofactor biosynthetic process; GO:0046148 pigment biosynthetic process; GO:0006725 cellular aromatic compound metabolic process; GO:0015994 chlorophyll metabolic process; GO:0044699 single-organism process; GO:0009058 biosynthetic process; GO:1901566 organonitrogen compound biosynthetic process; GO:0044237 cellular metabolic process; GO:0071704 organic substance metabolic process; GO:0…		GO:0008757 S-adenosylmethionine-dependent methyltransferase activity; GO:0008168 methyltransferase activity; GO:0003824 catalytic activity; GO:0046406 magnesium protoporphyrin IX methyltransferase activity; GO:0016741 transferase activity, transferring one-carbon groups; GO:0008171 O-methyltransferase activity; GO:0016740 transferase activity;	K03428	bchM; magnesium-protoporphyrin O-methyltransferase [EC:2.1.1.11]	sly00860 Porphyrin and chlorophyll metabolism - Solanum lycopersicum (tomato); sly01110 Biosynthesis of secondary metabolites - Solanum lycopersicum (tomato); sly01100 Metabolic pathways - Solanum lycopersicum (tomato);	IPR029063; IPR010940;	S-adenosyl-L-methionine-dependent methyltransferase; Magnesium-protoporphyrin IX methyltransferase, C-terminal;
Peaxi162Scf01192g00314.1	Unknown protein	1.227	Up	0.0033577	8.0913	3.7122	13.2	1	1	1	1.123	1.155	1.038	0.909	0.904	0.89	nucleus				K02943	RP-LP2; large subunit ribosomal protein LP2	sly03010 Ribosome - Solanum lycopersicum (tomato);
Peaxi162Scf00943g00418.1	serine hydroxymethyltransferase 2	1.228	Up	0.00114382	55.27	92.474	42.5	17	41	10	1.133	1.065	1.098	0.924	0.872	0.889	cytoplasm	GO:0044281 small molecule metabolic process; GO:0044763 single-organism cellular process; GO:0006807 nitrogen compound metabolic process; GO:0044699 single-organism process; GO:0044238 primary metabolic process; GO:0006544 glycine metabolic process; GO:1901605 alpha-amino acid metabolic process; GO:0044237 cellular metabolic process; GO:0071704 organic substance metabolic process; GO:0008152 meta…		GO:0097159 organic cyclic compound binding; GO:1901363 heterocyclic compound binding; GO:0003824 catalytic activity; GO:0005488 binding; GO:0043167 ion binding; GO:0004372 glycine hydroxymethyltransferase activity; GO:0016741 transferase activity, transferring one-carbon groups; GO:0043168 anion binding; GO:0016742 hydroxymethyl-, formyl- and related transferase activity; GO:0048037 cofactor bind…	K00600	glyA; glycine hydroxymethyltransferase [EC:2.1.2.1]	sly00260 Glycine, serine and threonine metabolism - Solanum lycopersicum (tomato); sly01110 Biosynthesis of secondary metabolites - Solanum lycopersicum (tomato); sly00630 Glyoxylate and dicarboxylate metabolism - Solanum lycopersicum (tomato); sly00460 Cyanoamino acid metabolism - Solanum lycopersicum (tomato); sly01200 Carbon metabolism - Solanum lycopersicum (tomato); sly01230 Biosynthesis of …	IPR015424; IPR015421; IPR015422;	Pyridoxal phosphate-dependent transferase; Pyridoxal phosphate-dependent transferase, major region, subdomain 1; Pyridoxal phosphate-dependent transferase, major region, subdomain 2;
Peaxi162Scf00152g00729.1	Chaperone protein DnaK	1.229	Up	0.00071721	70.154	94.662	38.2	25	62	9	1.119	1.137	1.078	0.911	0.878	0.924	chloroplast	GO:0006457 protein folding; GO:0009987 cellular process;		GO:0005524 ATP binding; GO:1901265 nucleoside phosphate binding; GO:0001882 nucleoside binding; GO:0043167 ion binding; GO:0005515 protein binding; GO:0000166 nucleotide binding; GO:0097159 organic cyclic compound binding; GO:1901363 heterocyclic compound binding; GO:0032549 ribonucleoside binding; GO:0097367 carbohydrate derivative binding; GO:0032553 ribonucleotide binding; GO:0005488 binding; …	K04043	dnaK; molecular chaperone DnaK	sly03018 RNA degradation - Solanum lycopersicum (tomato);	IPR029048; IPR029047;	Heat shock protein 70kD, C-terminal domain; Heat shock protein 70kD, peptide-binding domain;
Peaxi162Scf00357g00077.1	"Protein of unknown function, DUF538"	1.229	Up	0.00136358	21.109	64.297	26.1	4	5	3	1.071	1.129	1.117	0.924	0.911	0.864	cytoplasm
Peaxi162Scf00153g01324.1	alpha-L-arabinofuranosidase 1	1.23	Up	0.0099595	72.26	47.85	12.3	8	10	8	1.042	1.111	1.128	0.853	0.958	0.857	chloroplast	GO:0044723 single-organism carbohydrate metabolic process; GO:0008152 metabolic process; GO:0019566 arabinose metabolic process; GO:0044710 single-organism metabolic process; GO:0044281 small molecule metabolic process; GO:0005996 monosaccharide metabolic process; GO:0044699 single-organism process; GO:0046373 L-arabinose metabolic process; GO:0005975 carbohydrate metabolic process; GO:0044238 pr…		GO:0046556 alpha-L-arabinofuranosidase activity; GO:0004553 hydrolase activity, hydrolyzing O-glycosyl compounds; GO:0016787 hydrolase activity; GO:0003824 catalytic activity; GO:0016798 hydrolase activity, acting on glycosyl bonds;	K01209	abfA; alpha-N-arabinofuranosidase [EC:3.2.1.55]	sly00520 Amino sugar and nucleotide sugar metabolism - Solanum lycopersicum (tomato);	IPR010720; IPR017853; IPR008979;	Alpha-L-arabinofuranosidase, C-terminal; Glycoside hydrolase superfamily; Galactose-binding domain-like;
Peaxi162Scf00317g00118.1	Peroxisomal (S)-2-hydroxy-acid oxidase	1.23	Up	0.021484	38.908	19.651	12.7	5	11	3	1.158	1.015	1.15	0.894	0.847	0.961	cytoplasm	GO:0044699 single-organism process; GO:0008152 metabolic process; GO:0055114 oxidation-reduction process; GO:0044710 single-organism metabolic process;		GO:0097159 organic cyclic compound binding; GO:1901363 heterocyclic compound binding; GO:0097367 carbohydrate derivative binding; GO:1901265 nucleoside phosphate binding; GO:0003824 catalytic activity; GO:0032553 ribonucleotide binding; GO:0005488 binding; GO:0043167 ion binding; GO:0043168 anion binding; GO:0000166 nucleotide binding; GO:0010181 FMN binding; GO:0048037 cofactor binding; GO:00164…	K11517	HAO; (S)-2-hydroxy-acid oxidase [EC:1.1.3.15]	sly01110 Biosynthesis of secondary metabolites - Solanum lycopersicum (tomato); sly00630 Glyoxylate and dicarboxylate metabolism - Solanum lycopersicum (tomato); sly01200 Carbon metabolism - Solanum lycopersicum (tomato); sly04146 Peroxisome - Solanum lycopersicum (tomato); sly01100 Metabolic pathways - Solanum lycopersicum (tomato);	IPR013785; IPR000262;	Aldolase-type TIM barrel; FMN-dependent dehydrogenase;
Peaxi162Scf00788g00213.1	3-ketoacyl-CoA synthase 2	1.23	Up	3.916e-05	58.549	98.623	25.2	12	22	8	1.132	1.108	1.109	0.905	0.897	0.921	plasma membrane	GO:0044711 single-organism biosynthetic process; GO:0016053 organic acid biosynthetic process; GO:0044281 small molecule metabolic process; GO:0044763 single-organism cellular process; GO:0044699 single-organism process; GO:0044255 cellular lipid metabolic process; GO:0009058 biosynthetic process; GO:0006631 fatty acid metabolic process; GO:0044238 primary metabolic process; GO:0044237 cellular m…	GO:0016020 membrane;	GO:0016746 transferase activity, transferring acyl groups; GO:0016747 transferase activity, transferring acyl groups other than amino-acyl groups; GO:0016740 transferase activity; GO:0003824 catalytic activity;	K15397	KCS; 3-ketoacyl-CoA synthase [EC:2.3.1.199]	sly01110 Biosynthesis of secondary metabolites - Solanum lycopersicum (tomato); sly00062 Fatty acid elongation - Solanum lycopersicum (tomato);	IPR016039; IPR013747; IPR013601;	Thiolase-like; 3-Oxoacyl-[acyl-carrier-protein (ACP)] synthase III, C-terminal; FAE1/Type III polyketide synthase-like protein;
Peaxi162Scf00316g00055.1	caffeoyl-CoA 3-O-methyltransferase	1.231	Up	0.00071525	25.455	93.173	49.8	10	42	8	1.116	1.095	1.102	0.915	0.917	0.859	cytoskeleton			GO:0016741 transferase activity, transferring one-carbon groups; GO:0008171 O-methyltransferase activity; GO:0008168 methyltransferase activity; GO:0003824 catalytic activity; GO:0016740 transferase activity;				IPR029063;	S-adenosyl-L-methionine-dependent methyltransferase;
Peaxi162Scf00321g00215.1	protein tyr tyrosine phosphatase [Solanum lycopersicum]	1.231	Up	3.9071e-05	41.864	40.027	16.9	6	10	6	1.082	1.107	1.103	0.899	0.898	0.878	chloroplast	GO:0044267 cellular protein metabolic process; GO:0044238 primary metabolic process; GO:0006470 protein dephosphorylation; GO:0016311 dephosphorylation; GO:0044237 cellular metabolic process; GO:0006796 phosphate-containing compound metabolic process; GO:0071704 organic substance metabolic process; GO:0008152 metabolic process; GO:0006793 phosphorus metabolic process; GO:0044260 cellular macromol…		GO:0003824 catalytic activity; GO:0042578 phosphoric ester hydrolase activity; GO:0016791 phosphatase activity; GO:0016788 hydrolase activity, acting on ester bonds; GO:0016787 hydrolase activity; GO:0008138 protein tyrosine/serine/threonine phosphatase activity; GO:0004721 phosphoprotein phosphatase activity;				IPR029021; IPR000387; IPR000340; IPR014756; IPR020422; IPR032640;	Protein-tyrosine phosphatase-like; Tyrosine specific protein phosphatases domain; Dual specificity phosphatase, catalytic domain; Immunoglobulin E-set; Dual specificity protein phosphatase domain; AMP-activated protein kinase, glycogen-binding domain;
Peaxi162Scf00938g00311.1	pleiotropic drug resistance 12	1.231	Up	0.0033763	150.17	2.7919	13.8	15	22	1	1.152	1.125	1.044	0.898	0.923	0.876	plasma membrane		GO:0016020 membrane;	GO:0005524 ATP binding; GO:1901265 nucleoside phosphate binding; GO:0001882 nucleoside binding; GO:0043167 ion binding; GO:0016817 hydrolase activity, acting on acid anhydrides; GO:0016787 hydrolase activity; GO:0000166 nucleotide binding; GO:0017111 nucleoside-triphosphatase activity; GO:0016887 ATPase activity; GO:0097159 organic cyclic compound binding; GO:1901363 heterocyclic compound binding…				IPR003593; IPR003439; IPR027417; IPR034003; IPR013581; IPR029481; IPR013525;	AAA+ ATPase domain; ABC transporter-like; P-loop containing nucleoside triphosphate hydrolase; ATP-binding cassette transporter, PDR-like subfamily G, domain 2; Plant PDR ABC transporter associated; ABC-transporter extracellular N-terminal domain; ABC-2 type transporter;
Peaxi162Scf00167g01325.1	"Superoxide dismutase [Mn], mitochondrial"	1.232	Up	0.00023918	25.6	101.63	31.9	6	12	3	1.137	1.112	1.082	0.888	0.915	0.9	mitochondria	GO:0006801 superoxide metabolic process; GO:0008152 metabolic process; GO:0072593 reactive oxygen species metabolic process; GO:0055114 oxidation-reduction process; GO:0044710 single-organism metabolic process; GO:0044699 single-organism process; GO:0009987 cellular process; GO:0044237 cellular metabolic process;		GO:0004784 superoxide dismutase activity; GO:0003824 catalytic activity; GO:0016721 oxidoreductase activity, acting on superoxide radicals as acceptor; GO:0005488 binding; GO:0043167 ion binding; GO:0016209 antioxidant activity; GO:0043169 cation binding; GO:0046872 metal ion binding; GO:0016491 oxidoreductase activity;	K04564	SOD2; superoxide dismutase, Fe-Mn family [EC:1.15.1.1]	sly04146 Peroxisome - Solanum lycopersicum (tomato);	IPR019831; IPR019832;	Manganese/iron superoxide dismutase, N-terminal; Manganese/iron superoxide dismutase, C-terminal;
Peaxi162Scf00314g00835.1	"ATP-dependent Clp protease ATP-binding subunit clpA homolog, chloroplastic"	1.233	Up	0.0165399	103.89	32.626	7.7	6	7	6	1.094	1.088	1.139	0.992	0.844	0.858	chloroplast	GO:0008152 metabolic process; GO:0019538 protein metabolic process; GO:0043170 macromolecule metabolic process; GO:0044238 primary metabolic process; GO:0071704 organic substance metabolic process;		GO:0005524 ATP binding; GO:1901265 nucleoside phosphate binding; GO:0001882 nucleoside binding; GO:0043167 ion binding; GO:0000166 nucleotide binding; GO:0097159 organic cyclic compound binding; GO:1901363 heterocyclic compound binding; GO:0032549 ribonucleoside binding; GO:0097367 carbohydrate derivative binding; GO:0032553 ribonucleotide binding; GO:0005488 binding; GO:0032550 purine ribonucleo…				IPR019489; IPR003959; IPR003593; IPR027417; IPR004176;	Clp ATPase, C-terminal; ATPase, AAA-type, core; AAA+ ATPase domain; P-loop containing nucleoside triphosphate hydrolase; Clp, N-terminal;
Peaxi162Scf00951g00329.1	plasma membrane intrinsic protein 1	1.233	Up	0.0048644	30.641	35.923	20.3	5	9	4	1.109	1.093	1.079	0.946	0.882	0.834	plasma membrane	GO:0006810 transport; GO:0051179 localization; GO:0051234 establishment of localization;	GO:0016020 membrane;	GO:0005215 transporter activity;	K09872			IPR023271;	Aquaporin-like;
Peaxi162Scf00037g00425.1	GDSL esterase/lipase	1.234	Up	0.000195507	131.02	29.509	8.2	6	10	6	1.118	1.087	1.069	0.873	0.88	0.9	chloroplast			GO:0016787 hydrolase activity; GO:0003824 catalytic activity; GO:0016788 hydrolase activity, acting on ester bonds;	K21026	AAE; acetylajmaline esterase [EC:3.1.1.80]	sly00901 Indole alkaloid biosynthesis - Solanum lycopersicum (tomato); sly01110 Biosynthesis of secondary metabolites - Solanum lycopersicum (tomato);	IPR001087; IPR013830;	GDSL lipase/esterase; SGNH hydrolase-type esterase domain;
Peaxi162Scf00315g00039.1	Protein kinase superfamily protein	1.234	Up	0.0063804	78.799	25.668	8.1	4	4	4	1.062	1.066	1.197	0.905	0.904	0.885	mitochondria	GO:0016310 phosphorylation; GO:0044267 cellular protein metabolic process; GO:0044238 primary metabolic process; GO:0044237 cellular metabolic process; GO:0006796 phosphate-containing compound metabolic process; GO:0071704 organic substance metabolic process; GO:0008152 metabolic process; GO:0006468 protein phosphorylation; GO:0006793 phosphorus metabolic process; GO:0044260 cellular macromolecul…		GO:0005524 ATP binding; GO:1901265 nucleoside phosphate binding; GO:0016773 phosphotransferase activity, alcohol group as acceptor; GO:0001882 nucleoside binding; GO:0043167 ion binding; GO:0004672 protein kinase activity; GO:0000166 nucleotide binding; GO:0097159 organic cyclic compound binding; GO:1901363 heterocyclic compound binding; GO:0032549 ribonucleoside binding; GO:0097367 carbohydrate …	K08869			IPR004147; IPR000719; IPR011009;	UbiB domain; Protein kinase domain; Protein kinase-like domain;
Peaxi162Scf00815g00314.1	Inositol-tetrakisphosphate 1-kinase 1	1.235	Up	0.0028205	35.98	120.51	24.5	6	12	6	1.104	1.084	1.082	0.939	0.849	0.859	cytoplasm,nucleus	GO:1901615 organic hydroxy compound metabolic process; GO:0006066 alcohol metabolic process; GO:0044281 small molecule metabolic process; GO:0044763 single-organism cellular process; GO:0044699 single-organism process; GO:0044237 cellular metabolic process; GO:0019751 polyol metabolic process; GO:0006796 phosphate-containing compound metabolic process; GO:0071704 organic substance metabolic proce…	GO:0005623 cell; GO:0005622 intracellular; GO:0044464 cell part;	GO:1901265 nucleoside phosphate binding; GO:0016773 phosphotransferase activity, alcohol group as acceptor; GO:0097159 organic cyclic compound binding; GO:1901363 heterocyclic compound binding; GO:0016301 kinase activity; GO:0003824 catalytic activity; GO:0032553 ribonucleotide binding; GO:0005488 binding; GO:0032550 purine ribonucleoside binding; GO:0043169 cation binding; GO:0051765 inositol te…	K00913	ITPK1; inositol-1,3,4-trisphosphate 5/6-kinase / inositol-tetrakisphosphate 1-kinase [EC:2.7.1.159 2.7.1.134]	sly00562 Inositol phosphate metabolism - Solanum lycopersicum (tomato); sly01100 Metabolic pathways - Solanum lycopersicum (tomato); sly04070 Phosphatidylinositol signaling system - Solanum lycopersicum (tomato);
Peaxi162Scf00204g00620.1	FUNCTIONS IN: molecular_function unknown	1.236	Up	0.036459	65.5	22.87	4.9	2	2	2	1.22	1.071	1.035	0.877	0.978	0.835	mitochondria				K17785
Peaxi162Scf00620g00623.1	"Protein STAY-GREEN, chloroplastic"	1.237	Up	0.0046158	65.334	3.6737	2.9	2	2	2	1.174	1.084	1.069	0.905	0.927	0.858	chloroplast				K22013	SGR; magnesium dechelatase [EC:4.99.1.10]	sly00860 Porphyrin and chlorophyll metabolism - Solanum lycopersicum (tomato); sly01110 Biosynthesis of secondary metabolites - Solanum lycopersicum (tomato);	IPR024438;	Staygreen protein;
Peaxi162Scf00983g00045.1	cinnamyl alcohol dehydrogenase 9	1.237	Up	0.022917	35.769	3.7619	5.1	2	3	1	1.172	1.053	1.105	0.948	0.809	0.936	chloroplast	GO:0044699 single-organism process; GO:0008152 metabolic process; GO:0055114 oxidation-reduction process; GO:0044710 single-organism metabolic process;						IPR011032; IPR016040; IPR013154; IPR013149;	GroES-like; NAD(P)-binding domain; Alcohol dehydrogenase, N-terminal; Alcohol dehydrogenase, C-terminal;
Peaxi162Scf00015g00816.1	Eukaryotic aspartyl protease family protein	1.239	Up	0.0020043	49.363	46.019	17	8	8	8	1.173	1.108	1.083	0.872	0.92	0.922	chloroplast	GO:0006508 proteolysis; GO:0008152 metabolic process; GO:0043170 macromolecule metabolic process; GO:0019538 protein metabolic process; GO:0044238 primary metabolic process; GO:0071704 organic substance metabolic process;		GO:0004175 endopeptidase activity; GO:0008233 peptidase activity; GO:0003824 catalytic activity; GO:0004190 aspartic-type endopeptidase activity; GO:0070011 peptidase activity, acting on L-amino acid peptides; GO:0016787 hydrolase activity; GO:0070001 aspartic-type peptidase activity;	K22683			IPR032799; IPR033121; IPR033873; IPR021109; IPR032861;	Xylanase inhibitor, C-terminal; Peptidase family A1 domain; CND41-like; Aspartic peptidase domain; Xylanase inhibitor, N-terminal;
Peaxi162Scf00109g00516.1	Thioredoxin reductase	1.24	Up	0.00024191	57.895	65.413	10.7	4	4	4	1.105	1.09	1.146	0.886	0.895	0.913	chloroplast	GO:0050794 regulation of cellular process; GO:0006801 superoxide metabolic process; GO:0033554 cellular response to stress; GO:0065008 regulation of biological quality; GO:0000303 response to superoxide; GO:0045454 cell redox homeostasis; GO:1901700 response to oxygen-containing compound; GO:0044699 single-organism process; GO:0050896 response to stimulus; GO:0044237 cellular metabolic process; G…	GO:0044424 intracellular part; GO:0005623 cell; GO:0044464 cell part; GO:0005622 intracellular; GO:0005737 cytoplasm;	GO:0015036 disulfide oxidoreductase activity; GO:0016651 oxidoreductase activity, acting on NAD(P)H; GO:0003824 catalytic activity; GO:0004791 thioredoxin-disulfide reductase activity; GO:0016667 oxidoreductase activity, acting on a sulfur group of donors; GO:0016209 antioxidant activity; GO:0016668 oxidoreductase activity, acting on a sulfur group of donors, NAD(P) as acceptor; GO:0016491 oxidor…	K00384	trxB; thioredoxin reductase (NADPH) [EC:1.8.1.9]	sly00450 Selenocompound metabolism - Solanum lycopersicum (tomato);	IPR012336; IPR013766; IPR023753;	Thioredoxin-like fold; Thioredoxin domain; FAD/NAD(P)-binding domain;
Peaxi162Scf00195g01017.1	Alpha-glucosidase	1.24	Up	0.022743	101.55	4.4504	1.1	1	2	1	1.034	1.178	1.123	0.816	0.947	0.926	chloroplast	GO:0008152 metabolic process; GO:0005975 carbohydrate metabolic process; GO:0044238 primary metabolic process; GO:0071704 organic substance metabolic process;		GO:0004553 hydrolase activity, hydrolyzing O-glycosyl compounds; GO:0030246 carbohydrate binding; GO:0016787 hydrolase activity; GO:0003824 catalytic activity; GO:0005488 binding; GO:0016798 hydrolase activity, acting on glycosyl bonds;	K01187	malZ; alpha-glucosidase [EC:3.2.1.20]	sly00500 Starch and sucrose metabolism - Solanum lycopersicum (tomato); sly00052 Galactose metabolism - Solanum lycopersicum (tomato); sly01100 Metabolic pathways - Solanum lycopersicum (tomato);	IPR011013; IPR031727; IPR025887; IPR017853;	Galactose mutarotase-like domain; Galactose mutarotase, N-terminal barrel; Glycoside hydrolase family 31, N-terminal domain; Glycoside hydrolase superfamily;
Peaxi162Scf00835g00334.1	Staphylococcal nuclease domain-containing protein 1	1.24	Up	0.0082595	109.84	2.8254	10.2	10	21	2	1.108	1.114	1.111	0.926	0.865	0.896	nucleus				K15979			IPR016071; IPR002999;	Staphylococcal nuclease (SNase-like), OB-fold; Tudor domain;
Peaxi162Scf00228g00225.1	Adenine nucleotide alpha hydrolases-like superfamily protein	1.241	Up	0.00084	17.911	8.9437	30.2	7	15	7	1.122	1.097	1.114	0.899	0.858	0.929	cytoplasm	GO:0006950 response to stress; GO:0050896 response to stimulus;						IPR014729; IPR006016;	Rossmann-like alpha/beta/alpha sandwich fold; UspA;
Peaxi162Scf00603g00031.1	binding protein [Arabidopsis lyrata subsp. lyrata] gb|EFH59479.1| binding protein [Arabidopsis lyrata subsp. lyrata]	1.241	Up	0.000180363	48.743	35.115	22.7	8	11	8	1.123	1.115	1.096	0.87	0.909	0.908	cytoplasm			GO:0005515 protein binding; GO:0005488 binding;				IPR011990;	Tetratricopeptide-like helical domain;
Peaxi162Scf01316g00017.1	glucan synthase-like 3	1.241	Up	0.0198798	214.33	15.577	5.4	10	13	7	1.076	1.206	1.05	0.877	0.962	0.845	plasma membrane	GO:0016051 carbohydrate biosynthetic process; GO:0006074 (1->3)-beta-D-glucan metabolic process; GO:0044711 single-organism biosynthetic process; GO:0006073 cellular glucan metabolic process; GO:0000271 polysaccharide biosynthetic process; GO:0044042 glucan metabolic process; GO:0044763 single-organism cellular process; GO:0044699 single-organism process; GO:0033692 cellular polysaccharide biosyn…	GO:0016020 membrane; GO:1902494 catalytic complex; GO:0044459 plasma membrane part; GO:0044425 membrane part; GO:0044464 cell part; GO:0071944 cell periphery; GO:0032991 macromolecular complex; GO:1990234 transferase complex; GO:0005623 cell; GO:0000148 1,3-beta-D-glucan synthase complex; GO:0005886 plasma membrane;	GO:0016758 transferase activity, transferring hexosyl groups; GO:0003824 catalytic activity; GO:0035251 UDP-glucosyltransferase activity; GO:0008194 UDP-glycosyltransferase activity; GO:0046527 glucosyltransferase activity; GO:0016757 transferase activity, transferring glycosyl groups; GO:0003843 1,3-beta-D-glucan synthase activity; GO:0016740 transferase activity;	K11000			IPR026899;	1,3-beta-glucan synthase subunit FKS1-like, domain-1;
Peaxi162Scf00047g00728.1	"Type 1 membrane protein, putative isoform 1 "	1.242	Up	0.0037401	37.322	5.7217	6.8	2	2	2	1.115	1.094	1.122	0.944	0.902	0.837	plasma membrane
Peaxi162Scf00363g00822.1	Disease resistance-responsive (dirigent-like protein) family protein	1.242	Up	0.0045192	21.118	6.9352	10.4	2	2	2	1.102	1.14	1.096	0.833	0.921	0.933	chloroplast
Peaxi162Scf00710g00537.1	"1,4-Dihydroxy-2-naphthoyl-CoA synthase"	1.242	Up	0.0128441	35.388	4.289	3.4	1	1	1	1.18	1.021	1.137	0.885	0.862	0.94	cytoplasm	GO:0051188 cofactor biosynthetic process; GO:0042181 ketone biosynthetic process; GO:0009233 menaquinone metabolic process; GO:1901663 quinone biosynthetic process; GO:0044711 single-organism biosynthetic process; GO:1901661 quinone metabolic process; GO:0044281 small molecule metabolic process; GO:0044763 single-organism cellular process; GO:0044699 single-organism process; GO:0006732 coenzyme m…		GO:0016829 lyase activity; GO:0008935 1,4-dihydroxy-2-naphthoyl-CoA synthase activity; GO:0003824 catalytic activity; GO:0016833 oxo-acid-lyase activity; GO:0016830 carbon-carbon lyase activity;	K01661	menB; naphthoate synthase [EC:4.1.3.36]	sly01110 Biosynthesis of secondary metabolites - Solanum lycopersicum (tomato); sly00130 Ubiquinone and other terpenoid-quinone biosynthesis - Solanum lycopersicum (tomato); sly01100 Metabolic pathways - Solanum lycopersicum (tomato);	IPR029045; IPR014748;	ClpP/crotonase-like domain; Crontonase, C-terminal;
Peaxi162Scf01543g00011.1	Ras-related protein Rab-11A	1.242	Up	0.0084159	24.073	11.746	36.7	7	8	1	1.19	1.106	1.039	0.931	0.866	0.888	nucleus	GO:0050794 regulation of cellular process; GO:0044700 single organism signaling; GO:0051716 cellular response to stimulus; GO:0007165 signal transduction; GO:0050789 regulation of biological process; GO:0007154 cell communication; GO:0035556 intracellular signal transduction; GO:0044699 single-organism process; GO:0007264 small GTPase mediated signal transduction; GO:0023052 signaling; GO:0050896…		GO:1901265 nucleoside phosphate binding; GO:0001882 nucleoside binding; GO:0043167 ion binding; GO:0000166 nucleotide binding; GO:0097159 organic cyclic compound binding; GO:1901363 heterocyclic compound binding; GO:0032549 ribonucleoside binding; GO:0097367 carbohydrate derivative binding; GO:0032553 ribonucleotide binding; GO:0005488 binding; GO:0032550 purine ribonucleoside binding; GO:0043168…	K07904	RAB11A; Ras-related protein Rab-11A	sly04144 Endocytosis - Solanum lycopersicum (tomato);	IPR005225; IPR027417;	Small GTP-binding protein domain; P-loop containing nucleoside triphosphate hydrolase;
Peaxi162Scf00490g00028.1	"Triose phosphate/phosphate translocator, chloroplastic"	1.243	Up	0.0010367	42.794	8.6081	2.5	2	3	2	1.152	1.11	1.075	0.919	0.87	0.895	chloroplast	GO:0006810 transport; GO:0051179 localization; GO:0051234 establishment of localization;	GO:0031224 intrinsic component of membrane; GO:0016020 membrane; GO:0016021 integral component of membrane; GO:0044425 membrane part;	GO:0005215 transporter activity;	K15283			IPR004853;	Sugar phosphate transporter domain;
Peaxi162Scf00003g00052.1	ferredoxin 3	1.244	Up	0.031422	16.075	43.866	13.3	1	3	1	1.099	1.14	0.995	0.943	0.874	0.783	chloroplast	GO:0008152 metabolic process; GO:0006091 generation of precursor metabolites and energy; GO:0044710 single-organism metabolic process; GO:0055114 oxidation-reduction process; GO:0044763 single-organism cellular process; GO:0022900 electron transport chain; GO:0044699 single-organism process; GO:0044237 cellular metabolic process; GO:0009987 cellular process;		GO:0009055 electron carrier activity; GO:0051537 2 iron, 2 sulfur cluster binding; GO:0005488 binding; GO:0051536 iron-sulfur cluster binding; GO:0051540 metal cluster binding;	K02639	petF; ferredoxin	sly00195 Photosynthesis - Solanum lycopersicum (tomato);	IPR001041; IPR012675;	2Fe-2S ferredoxin-type iron-sulfur binding domain; Beta-grasp domain;
Peaxi162Scf00008g02420.1	glycerol-3-phosphate acyltransferase 4	1.244	Up	0.00124171	56.781	78.224	28.5	14	20	7	1.158	1.113	1.09	0.9	0.932	0.869	plasma membrane	GO:0008152 metabolic process;		GO:0016746 transferase activity, transferring acyl groups; GO:0003824 catalytic activity; GO:0016740 transferase activity;	K13508	GPAT; glycerol-3-phosphate acyltransferase [EC:2.3.1.15 2.3.1.198]	sly01110 Biosynthesis of secondary metabolites - Solanum lycopersicum (tomato); sly00564 Glycerophospholipid metabolism - Solanum lycopersicum (tomato); sly00561 Glycerolipid metabolism - Solanum lycopersicum (tomato); sly01100 Metabolic pathways - Solanum lycopersicum (tomato);	IPR002123; IPR023214;	Phospholipid/glycerol acyltransferase; HAD-like domain;
Peaxi162Scf00444g00034.1	NADH-ubiquinone oxidoreductase-related	1.244	Up	1.50138e-05	19.864	91.525	43.1	7	10	7	1.11	1.111	1.115	0.882	0.893	0.906	mitochondria	GO:0008152 metabolic process; GO:0006091 generation of precursor metabolites and energy; GO:0044710 single-organism metabolic process; GO:0055114 oxidation-reduction process; GO:0015980 energy derivation by oxidation of organic compounds; GO:0044763 single-organism cellular process; GO:0022900 electron transport chain; GO:0044699 single-organism process; GO:0022904 respiratory electron transport …	GO:0016020 membrane; GO:0043229 intracellular organelle; GO:0044429 mitochondrial part; GO:0031090 organelle membrane; GO:0031967 organelle envelope; GO:0044446 intracellular organelle part; GO:0005737 cytoplasm; GO:0044424 intracellular part; GO:0005623 cell; GO:0044422 organelle part; GO:0005739 mitochondrion; GO:0005740 mitochondrial envelope; GO:0043231 intracellular membrane-bounded organell…	GO:0016651 oxidoreductase activity, acting on NAD(P)H; GO:0003824 catalytic activity; GO:0016491 oxidoreductase activity;	K03949	NDUFA5; NADH dehydrogenase (ubiquinone) 1 alpha subcomplex subunit 5	sly00190 Oxidative phosphorylation - Solanum lycopersicum (tomato); sly01100 Metabolic pathways - Solanum lycopersicum (tomato);
Peaxi162Scf00496g00061.1	Ectonucleotide pyrophosphatase/phosphodiesterase family member 3	1.244	Up	0.020624	55.198	46.161	10.9	4	7	4	1.054	1.133	1.144	0.901	0.807	0.97	cytoplasm	GO:0008152 metabolic process;		GO:0003824 catalytic activity;	K01513			IPR017849; IPR017850;	Alkaline phosphatase-like, alpha/beta/alpha; Alkaline-phosphatase-like, core domain;
Peaxi162Scf00680g00057.1	tonoplast monosaccharide transporter2	1.244	Up	0.0066842	79.015	31.88	9.1	5	6	4	1.038	1.168	1.117	0.932	0.882	0.858	plasma membrane	GO:0006810 transport; GO:0055085 transmembrane transport; GO:0051179 localization; GO:0051234 establishment of localization;	GO:0031224 intrinsic component of membrane; GO:0016020 membrane; GO:0016021 integral component of membrane; GO:0044425 membrane part;	GO:0022892 substrate-specific transporter activity; GO:0022891 substrate-specific transmembrane transporter activity; GO:0022857 transmembrane transporter activity; GO:0005215 transporter activity;				IPR020846;	Major facilitator superfamily domain;
Peaxi162Scf00064g01318.1	glyceraldehyde-3-phosphate dehydrogenase C2	1.245	Up	0.0165174	47.849	31.108	34.9	15	36	4	1.099	1.147	1.063	0.955	0.9	0.802	chloroplast	GO:0006006 glucose metabolic process; GO:0044723 single-organism carbohydrate metabolic process; GO:0008152 metabolic process; GO:0055114 oxidation-reduction process; GO:0044710 single-organism metabolic process; GO:0044281 small molecule metabolic process; GO:0005996 monosaccharide metabolic process; GO:0044699 single-organism process; GO:0044238 primary metabolic process; GO:0005975 carbohydrat…		GO:0097159 organic cyclic compound binding; GO:1901363 heterocyclic compound binding; GO:0016620 oxidoreductase activity, acting on the aldehyde or oxo group of donors, NAD or NADP as acceptor; GO:1901265 nucleoside phosphate binding; GO:0051287 NAD binding; GO:0003824 catalytic activity; GO:0005488 binding; GO:0016903 oxidoreductase activity, acting on the aldehyde or oxo group of donors; GO:005…	K05298	GAPA; glyceraldehyde-3-phosphate dehydrogenase (NADP+) (phosphorylating) [EC:1.2.1.13]	sly01200 Carbon metabolism - Solanum lycopersicum (tomato); sly00710 Carbon fixation in photosynthetic organisms - Solanum lycopersicum (tomato); sly01100 Metabolic pathways - Solanum lycopersicum (tomato);	IPR020829; IPR016040; IPR003823; IPR020828;	Glyceraldehyde 3-phosphate dehydrogenase, catalytic domain; NAD(P)-binding domain; Domain of unknown function CP12; Glyceraldehyde 3-phosphate dehydrogenase, NAD(P) binding domain;
Peaxi162Scf00365g00924.1	Unknown protein	1.245	Up	2.2083e-05	59.744	6.49	4.2	2	4	1	1.125	1.092	1.122	0.893	0.898	0.89	chloroplast	GO:0006508 proteolysis; GO:0008152 metabolic process; GO:0043170 macromolecule metabolic process; GO:0019538 protein metabolic process; GO:0044238 primary metabolic process; GO:0071704 organic substance metabolic process;		GO:0004252 serine-type endopeptidase activity; GO:0004175 endopeptidase activity; GO:0008233 peptidase activity; GO:0003824 catalytic activity; GO:0017171 serine hydrolase activity; GO:0008236 serine-type peptidase activity; GO:0070011 peptidase activity, acting on L-amino acid peptides; GO:0016787 hydrolase activity;				IPR003137; IPR000209; IPR010259;	PA domain; Peptidase S8/S53 domain; Peptidase S8 propeptide/proteinase inhibitor I9;
Peaxi162Scf00374g00734.1	Calcium-dependent protein kinase family protein	1.246	Up	0.0029205	36.671	13.333	11.4	3	4	3	1.163	1.053	1.112	0.87	0.878	0.922	cytoplasm
Peaxi162Scf01123g00232.1	multidrug resistance-associated protein 4	1.246	Up	0.0020565	163.56	68.343	11.3	14	19	7	1.135	1.136	1.088	0.879	0.868	0.948	plasma membrane	GO:0006810 transport; GO:0055085 transmembrane transport; GO:0051179 localization; GO:0051234 establishment of localization;	GO:0031224 intrinsic component of membrane; GO:0016020 membrane; GO:0016021 integral component of membrane; GO:0044425 membrane part;	GO:1901265 nucleoside phosphate binding; GO:0015399 primary active transmembrane transporter activity; GO:0016817 hydrolase activity, acting on acid anhydrides; GO:0016787 hydrolase activity; GO:0016887 ATPase activity; GO:0097159 organic cyclic compound binding; GO:1901363 heterocyclic compound binding; GO:0016462 pyrophosphatase activity; GO:0003824 catalytic activity; GO:0032553 ribonucleotide…				IPR003593; IPR003439; IPR027417; IPR011527;	AAA+ ATPase domain; ABC transporter-like; P-loop containing nucleoside triphosphate hydrolase; ABC transporter type 1, transmembrane domain;
Peaxi162Scf00089g00427.1	Unknown protein	1.247	Up	0.024279	10.617	30.934	17.8	2	11	2	1.119	1.116	1.121	0.835	0.926	0.93	cytoplasm			GO:0016741 transferase activity, transferring one-carbon groups; GO:0008171 O-methyltransferase activity; GO:0008168 methyltransferase activity; GO:0003824 catalytic activity; GO:0016740 transferase activity;				IPR029063;	S-adenosyl-L-methionine-dependent methyltransferase;
Peaxi162Scf00160g01037.1	HXXXD-type acyl-transferase family protein	1.247	Up	0.00109876	45.972	27.648	8.5	3	4	3	1.07	1.111	1.164	0.882	0.889	0.911	nucleus			GO:0016746 transferase activity, transferring acyl groups; GO:0016747 transferase activity, transferring acyl groups other than amino-acyl groups; GO:0003824 catalytic activity; GO:0016740 transferase activity;				IPR023213;	Chloramphenicol acetyltransferase-like domain;
Peaxi162Scf00011g00941.1	Coiled-coil domain-containing protein 47	1.248	Up	0.00162307	53.977	74.593	13	5	7	5	1.122	1.148	1.068	0.858	0.899	0.918	chloroplast
Peaxi162Scf00130g00619.1	UDP-Glycosyltransferase superfamily protein	1.248	Up	0.0006614	52.643	63.434	23.5	7	8	7	1.118	1.064	1.142	0.897	0.871	0.896	chloroplast	GO:0008152 metabolic process;		GO:0016757 transferase activity, transferring glycosyl groups; GO:0016758 transferase activity, transferring hexosyl groups; GO:0003824 catalytic activity; GO:0016740 transferase activity;	K13495	CISZOG; cis-zeatin O-glucosyltransferase [EC:2.4.1.215]	sly00908 Zeatin biosynthesis - Solanum lycopersicum (tomato);
Peaxi162Scf00312g00519.1	Pyruvate kinase family protein	1.248	Up	0.000159252	62.833	69.122	22.2	10	16	7	1.11	1.083	1.081	0.873	0.896	0.855	chloroplast	GO:0006757 ATP generation from ADP; GO:0009116 nucleoside metabolic process; GO:0042278 purine nucleoside metabolic process; GO:0006165 nucleoside diphosphate phosphorylation; GO:0046031 ADP metabolic process; GO:0019362 pyridine nucleotide metabolic process; GO:0006096 glycolytic process; GO:0009167 purine ribonucleoside monophosphate metabolic process; GO:0009117 nucleotide metabolic process; G…		GO:0000287 magnesium ion binding; GO:0004743 pyruvate kinase activity; GO:0016773 phosphotransferase activity, alcohol group as acceptor; GO:0003824 catalytic activity; GO:0005488 binding; GO:0043167 ion binding; GO:0030955 potassium ion binding; GO:0046872 metal ion binding; GO:0043169 cation binding; GO:0031420 alkali metal ion binding; GO:0016740 transferase activity; GO:0016772 transferase ac…	K00873	PK; pyruvate kinase [EC:2.7.1.40]	sly00620 Pyruvate metabolism - Solanum lycopersicum (tomato); sly01110 Biosynthesis of secondary metabolites - Solanum lycopersicum (tomato); sly00230 Purine metabolism - Solanum lycopersicum (tomato); sly01200 Carbon metabolism - Solanum lycopersicum (tomato); sly00010 Glycolysis / Gluconeogenesis - Solanum lycopersicum (tomato); sly01230 Biosynthesis of amino acids - Solanum lycopersicum (tomat…	IPR015813; IPR015794; IPR011037; IPR015806; IPR015795; IPR015793;	Pyruvate/Phosphoenolpyruvate kinase-like domain; Pyruvate kinase, alpha/beta; Pyruvate kinase-like, insert domain; Pyruvate kinase, beta-barrel insert domain; Pyruvate kinase, C-terminal; Pyruvate kinase, barrel;
Peaxi162Scf00068g02114.1	Nuclear transport factor 2 (NTF2) family protein with RNA binding (RRM-RBD-RNP motifs) domain	1.25	Up	0.0024951	53.771	48.542	16	7	8	5	1.164	1.076	1.103	0.878	0.933	0.864	chloroplast	GO:0006810 transport; GO:0051179 localization; GO:0051234 establishment of localization;	GO:0005623 cell; GO:0005622 intracellular; GO:0044464 cell part;	GO:0097159 organic cyclic compound binding; GO:1901363 heterocyclic compound binding; GO:1901265 nucleoside phosphate binding; GO:0005488 binding; GO:0003676 nucleic acid binding; GO:0000166 nucleotide binding; GO:0036094 small molecule binding;				IPR002075; IPR018222; IPR000504; IPR012677; IPR032710;	Nuclear transport factor 2; Nuclear transport factor 2, eukaryote; RNA recognition motif domain; Nucleotide-binding alpha-beta plait domain; NTF2-like domain;
Peaxi162Scf01082g00004.1	Glutathione S-transferase family protein	1.25	Up	0.024656	28.728	2.8697	4	1	1	1	1.146	1.012	1.187	0.832	0.958	0.887	chloroplast			GO:0005515 protein binding; GO:0005488 binding;	K00799	GST; glutathione S-transferase [EC:2.5.1.18]	sly00480 Glutathione metabolism - Solanum lycopersicum (tomato);	IPR010987; IPR004045; IPR012336;	Glutathione S-transferase, C-terminal-like; Glutathione S-transferase, N-terminal; Thioredoxin-like fold;
Peaxi162Scf00003g01631.1	alpha/beta-Hydrolases superfamily protein	1.252	Up	0.033039	94.44	10.056	4.8	2	2	1	1.009	1.146	1.188	0.933	0.934	0.804	cytoplasm	GO:0008152 metabolic process;		GO:0016787 hydrolase activity; GO:0003824 catalytic activity;				IPR029058; IPR013094;	Alpha/Beta hydrolase fold; Alpha/beta hydrolase fold-3;
Peaxi162Scf00442g00710.1	oligopeptide transporter	1.252	Up	0.0017184	83.318	21.232	2.6	1	1	1	1.156	1.127	1.065	0.86	0.905	0.909	plasma membrane	GO:0006810 transport; GO:0055085 transmembrane transport; GO:0051179 localization; GO:0051234 establishment of localization;
Peaxi162Scf00744g00356.1	Peptidyl-prolyl cis-trans isomerase FKBP4	1.253	Up	0.030941	41.764	3.9192	2.7	1	1	1	1.163	1.07	1.119	0.908	0.785	0.983	plasma membrane			GO:0005515 protein binding; GO:0005488 binding;				IPR011990; IPR013026; IPR001179;	Tetratricopeptide-like helical domain; Tetratricopeptide repeat-containing domain; FKBP-type peptidyl-prolyl cis-trans isomerase domain;
Peaxi162Scf00078g01219.1	Chitinase family protein	1.254	Up	0.00195518	36.306	114.25	34.3	7	11	6	1.146	1.082	1.148	0.873	0.942	0.877	extracellular	GO:1901071 glucosamine-containing compound metabolic process; GO:0006030 chitin metabolic process; GO:0044036 cell wall macromolecule metabolic process; GO:0006026 aminoglycan catabolic process; GO:1901136 carbohydrate derivative catabolic process; GO:0006807 nitrogen compound metabolic process; GO:0006032 chitin catabolic process; GO:0005975 carbohydrate metabolic process; GO:0044238 primary met…		GO:0004553 hydrolase activity, hydrolyzing O-glycosyl compounds; GO:0016787 hydrolase activity; GO:0008061 chitin binding; GO:0097367 carbohydrate derivative binding; GO:0004568 chitinase activity; GO:0003824 catalytic activity; GO:0005488 binding; GO:0016798 hydrolase activity, acting on glycosyl bonds;	K20547	CHIB; basic endochitinase B [EC:3.2.1.14]	sly04016 MAPK signaling pathway - plant - Solanum lycopersicum (tomato); sly01100 Metabolic pathways - Solanum lycopersicum (tomato); sly00520 Amino sugar and nucleotide sugar metabolism - Solanum lycopersicum (tomato);	IPR023346; IPR000726; IPR001002;	Lysozyme-like domain; Glycoside hydrolase, family 19, catalytic; Chitin-binding, type 1;
Peaxi162Scf00209g00331.1	alpha-amylase-like 3	1.254	Up	0.0002211	101.06	53.617	12	9	10	9	1.136	1.149	1.112	0.885	0.895	0.93	chloroplast	GO:0008152 metabolic process; GO:0005975 carbohydrate metabolic process; GO:0044238 primary metabolic process; GO:0071704 organic substance metabolic process;		GO:0004556 alpha-amylase activity; GO:0016160 amylase activity; GO:0003824 catalytic activity; GO:0005488 binding; GO:0016798 hydrolase activity, acting on glycosyl bonds; GO:0043167 ion binding; GO:0046872 metal ion binding; GO:0043169 cation binding; GO:0004553 hydrolase activity, hydrolyzing O-glycosyl compounds; GO:0016787 hydrolase activity; GO:0005509 calcium ion binding;				IPR013780; IPR017853; IPR013781; IPR012850; IPR006047;	Glycosyl hydrolase, all-beta; Glycoside hydrolase superfamily; Glycoside hydrolase, catalytic domain; Alpha-amylase, C-terminal beta-sheet; Glycosyl hydrolase, family 13, catalytic domain;
Peaxi162Scf01969g00022.1	2-succinylbenzoate--CoA ligase	1.254	Up	0.00072477	56.185	69.257	19.1	9	15	7	1.149	1.067	1.118	0.881	0.905	0.873	chloroplast	GO:0008152 metabolic process;		GO:0003824 catalytic activity;	K22133	AAE3; oxalate---CoA ligase [EC:6.2.1.8]	sly00630 Glyoxylate and dicarboxylate metabolism - Solanum lycopersicum (tomato); sly01100 Metabolic pathways - Solanum lycopersicum (tomato);	IPR025110; IPR000873;	AMP-binding enzyme C-terminal domain; AMP-dependent synthetase/ligase;
Peaxi162Scf00016g02427.1	"1,2-alpha-L-fucosidases"	1.255	Up	0.0103424	70.389	3.0009	1.6	1	1	1	1.101	1.042	1.206	0.882	0.932	0.855	nucleus			GO:0003824 catalytic activity;	K15923			IPR012341; IPR008928; IPR027414;	Six-hairpin glycosidase; Six-hairpin glycosidase-like; Glycosyl hydrolase family, N-terminal domain;
Peaxi162Scf00088g01217.1	sucrose phosphate synthase 1F	1.255	Up	0.00076059	118.33	138.66	18.9	17	17	17	1.114	1.107	1.126	0.92	0.848	0.898	nucleus	GO:0044723 single-organism carbohydrate metabolic process; GO:0008152 metabolic process; GO:0005985 sucrose metabolic process; GO:0044262 cellular carbohydrate metabolic process; GO:0044710 single-organism metabolic process; GO:0044763 single-organism cellular process; GO:0044699 single-organism process; GO:0009311 oligosaccharide metabolic process; GO:0005984 disaccharide metabolic process; GO:0…		GO:0016758 transferase activity, transferring hexosyl groups; GO:0003824 catalytic activity; GO:0046524 sucrose-phosphate synthase activity; GO:0035251 UDP-glucosyltransferase activity; GO:0008194 UDP-glycosyltransferase activity; GO:0046527 glucosyltransferase activity; GO:0016757 transferase activity, transferring glycosyl groups; GO:0016157 sucrose synthase activity; GO:0016740 transferase act…	K00696	E2.4.1.14; sucrose-phosphate synthase [EC:2.4.1.14]	sly00500 Starch and sucrose metabolism - Solanum lycopersicum (tomato); sly01100 Metabolic pathways - Solanum lycopersicum (tomato);	IPR006380; IPR000368; IPR001296;	Sucrose-phosphatase, N-terminal; Sucrose synthase; Glycosyl transferase, family 1;
Peaxi162Scf00347g01016.1	NADP-dependent glyceraldehyde-3-phosphate dehydrogenase	1.255	Up	0.00048428	53.051	180.36	43.8	17	29	17	1.088	1.129	1.122	0.873	0.92	0.867	cytoskeleton	GO:0044699 single-organism process; GO:0008152 metabolic process; GO:0055114 oxidation-reduction process; GO:0044710 single-organism metabolic process;		GO:0016620 oxidoreductase activity, acting on the aldehyde or oxo group of donors, NAD or NADP as acceptor; GO:0003824 catalytic activity; GO:0016491 oxidoreductase activity; GO:0016903 oxidoreductase activity, acting on the aldehyde or oxo group of donors;	K00131	gapN; glyceraldehyde-3-phosphate dehydrogenase (NADP+) [EC:1.2.1.9]	sly01200 Carbon metabolism - Solanum lycopersicum (tomato); sly00010 Glycolysis / Gluconeogenesis - Solanum lycopersicum (tomato); sly01100 Metabolic pathways - Solanum lycopersicum (tomato); sly00030 Pentose phosphate pathway - Solanum lycopersicum (tomato);	IPR016161; IPR015590; IPR016162; IPR016163;	Aldehyde/histidinol dehydrogenase; Aldehyde dehydrogenase domain; Aldehyde dehydrogenase N-terminal domain; Aldehyde dehydrogenase, C-terminal;
Peaxi162Scf00011g00627.1	T-complex protein 11	1.256	Up	0.00182359	131.96	2.7967	0.9	1	1	1	1.052	1.151	1.15	0.876	0.895	0.899	cytoplasm
Peaxi162Scf01013g00124.1	Retrograde Golgi transport protein RGP1-like protein	1.256	Up	0.036679	58.601	5.8296	4.2	2	2	2	0.974	1.194	1.181	0.907	0.923	0.837	nucleus				K20477			IPR014756;	Immunoglobulin E-set;
Peaxi162Scf00001g04810.1	multidrug resistance-associated protein 10	1.26	Up	0.00051982	169.96	171.16	15.5	19	22	17	1.128	1.089	1.119	0.854	0.915	0.879	plasma membrane	GO:0006810 transport; GO:0055085 transmembrane transport; GO:0051179 localization; GO:0051234 establishment of localization;	GO:0031224 intrinsic component of membrane; GO:0016020 membrane; GO:0016021 integral component of membrane; GO:0044425 membrane part;	GO:1901265 nucleoside phosphate binding; GO:0015399 primary active transmembrane transporter activity; GO:0016817 hydrolase activity, acting on acid anhydrides; GO:0016787 hydrolase activity; GO:0016887 ATPase activity; GO:0097159 organic cyclic compound binding; GO:1901363 heterocyclic compound binding; GO:0016462 pyrophosphatase activity; GO:0003824 catalytic activity; GO:0032553 ribonucleotide…				IPR003593; IPR003439; IPR011527; IPR027417;	AAA+ ATPase domain; ABC transporter-like; ABC transporter type 1, transmembrane domain; P-loop containing nucleoside triphosphate hydrolase;
Peaxi162Scf00835g00326.1	"MtN19-like protein, putative isoform 2 "	1.26	Up	0.0014413	50.893	31.305	14.3	6	9	6	1.16	1.069	1.157	0.89	0.88	0.917	vacuolar membrane
Peaxi162Scf01133g00014.1	Peptidyl-prolyl cis-trans isomerase FKBP5	1.26	Up	0.000103844	63.368	62.172	20.8	11	13	11	1.13	1.107	1.122	0.913	0.879	0.873	peroxisome			GO:0005515 protein binding; GO:0005488 binding;	K09571			IPR011990; IPR023114; IPR013026; IPR001179;	Tetratricopeptide-like helical domain; Elongated TPR repeat-containing domain; Tetratricopeptide repeat-containing domain; FKBP-type peptidyl-prolyl cis-trans isomerase domain;
Peaxi162Scf00324g00020.1	Subtilase family protein	1.261	Up	7.6475e-05	87.55	175.88	22.6	14	27	14	1.101	1.143	1.115	0.885	0.877	0.902	extracellular	GO:0006508 proteolysis; GO:0008152 metabolic process; GO:0043170 macromolecule metabolic process; GO:0019538 protein metabolic process; GO:0044238 primary metabolic process; GO:0071704 organic substance metabolic process;	GO:0016020 membrane; GO:0005618 cell wall; GO:0030312 external encapsulating structure; GO:0005623 cell; GO:0044464 cell part; GO:0071944 cell periphery;	GO:0004252 serine-type endopeptidase activity; GO:0004175 endopeptidase activity; GO:0008233 peptidase activity; GO:0003824 catalytic activity; GO:0017171 serine hydrolase activity; GO:0008236 serine-type peptidase activity; GO:0070011 peptidase activity, acting on L-amino acid peptides; GO:0016787 hydrolase activity;				IPR003137; IPR034197; IPR009020; IPR010435; IPR000209; IPR010259;	PA domain; Cucumisin-like catalytic domain; Proteinase propeptide inhibitor; Fn3-like domain; Peptidase S8/S53 domain; Peptidase S8 propeptide/proteinase inhibitor I9;
Peaxi162Scf00030g01110.1	UDP-Glycosyltransferase superfamily protein	1.262	Up	0.0072423	52.381	1.7263	1.5	1	1	1	1.123	1.147	1.093	0.818	0.894	0.953	cytoplasm	GO:0008152 metabolic process;		GO:0016757 transferase activity, transferring glycosyl groups; GO:0016758 transferase activity, transferring hexosyl groups; GO:0003824 catalytic activity; GO:0016740 transferase activity;	K21374
Peaxi162Scf00192g00524.1	phosphoglucomutase	1.262	Up	8.1019e-05	62.14	73.549	21	9	15	9	1.136	1.126	1.121	0.905	0.906	0.869	cytoplasm	GO:0008152 metabolic process; GO:0005975 carbohydrate metabolic process; GO:0044238 primary metabolic process; GO:0071704 organic substance metabolic process;		GO:0000287 magnesium ion binding; GO:0016853 isomerase activity; GO:0003824 catalytic activity; GO:0005488 binding; GO:0016868 intramolecular transferase activity, phosphotransferases; GO:0043167 ion binding; GO:0046872 metal ion binding; GO:0043169 cation binding; GO:0016866 intramolecular transferase activity;	K01835	pgm; phosphoglucomutase [EC:5.4.2.2]	sly01110 Biosynthesis of secondary metabolites - Solanum lycopersicum (tomato); sly00500 Starch and sucrose metabolism - Solanum lycopersicum (tomato); sly00052 Galactose metabolism - Solanum lycopersicum (tomato); sly00010 Glycolysis / Gluconeogenesis - Solanum lycopersicum (tomato); sly01100 Metabolic pathways - Solanum lycopersicum (tomato); sly00230 Purine metabolism - Solanum lycopersicum (t…	IPR005843; IPR005846; IPR005845; IPR016055; IPR005844;	Alpha-D-phosphohexomutase, C-terminal; Alpha-D-phosphohexomutase, alpha/beta/alpha domain III; Alpha-D-phosphohexomutase, alpha/beta/alpha domain II; Alpha-D-phosphohexomutase, alpha/beta/alpha I/II/III; Alpha-D-phosphohexomutase, alpha/beta/alpha domain I;
Peaxi162Scf00698g00018.1	"Glucan endo-1,3-beta-glucosidase"	1.262	Up	0.00022294	51.152	81.791	12.4	5	9	5	1.135	1.13	1.119	0.869	0.924	0.888	extracellular	GO:0008152 metabolic process; GO:0005975 carbohydrate metabolic process; GO:0044238 primary metabolic process; GO:0071704 organic substance metabolic process;		GO:0004553 hydrolase activity, hydrolyzing O-glycosyl compounds; GO:0016787 hydrolase activity; GO:0003824 catalytic activity; GO:0016798 hydrolase activity, acting on glycosyl bonds;				IPR012946; IPR017853; IPR013781;	X8 domain; Glycoside hydrolase superfamily; Glycoside hydrolase, catalytic domain;
Peaxi162Scf00311g00045.1	Transitional endoplasmic reticulum ATPase	1.263	Up	0.038743	89.468	323.31	40.2	25	53	4	1.14	0.985	1.238	0.825	0.924	0.914	cytoplasm			GO:0005524 ATP binding; GO:1901265 nucleoside phosphate binding; GO:0001882 nucleoside binding; GO:0043167 ion binding; GO:0016787 hydrolase activity; GO:0000166 nucleotide binding; GO:0097159 organic cyclic compound binding; GO:1901363 heterocyclic compound binding; GO:0032549 ribonucleoside binding; GO:0097367 carbohydrate derivative binding; GO:0003824 catalytic activity; GO:0032553 ribonucleo…	K13525	VCP; transitional endoplasmic reticulum ATPase	sly04141 Protein processing in endoplasmic reticulum - Solanum lycopersicum (tomato);	IPR029067; IPR003959; IPR003593; IPR009010; IPR004201; IPR027417; IPR003338;	CDC48 domain 2-like; ATPase, AAA-type, core; AAA+ ATPase domain; Aspartate decarboxylase-like domain; CDC48, domain 2; P-loop containing nucleoside triphosphate hydrolase; CDC48, N-terminal subdomain;
Peaxi162Scf00706g00121.1	GDSL esterase/lipase	1.263	Up	0.00045822	26.41	16.117	20.2	4	5	4	1.158	1.081	1.14	0.899	0.879	0.898	nucleus			GO:0016787 hydrolase activity; GO:0003824 catalytic activity; GO:0016788 hydrolase activity, acting on ester bonds;				IPR001087; IPR013830;	GDSL lipase/esterase; SGNH hydrolase-type esterase domain;
Peaxi162Scf00451g00330.1	"Alpha-glucan phosphorylase, H isozyme"	1.264	Up	0.00027977	110.93	152.01	26.3	22	37	22	1.105	1.095	1.16	0.9	0.88	0.878	chloroplast	GO:0008152 metabolic process; GO:0005975 carbohydrate metabolic process; GO:0044238 primary metabolic process; GO:0071704 organic substance metabolic process;		GO:0097159 organic cyclic compound binding; GO:1901363 heterocyclic compound binding; GO:0016758 transferase activity, transferring hexosyl groups; GO:0003824 catalytic activity; GO:0005488 binding; GO:0043167 ion binding; GO:0004645 phosphorylase activity; GO:0043168 anion binding; GO:0016757 transferase activity, transferring glycosyl groups; GO:0048037 cofactor binding; GO:0016740 transferase …	K00688	PYG; glycogen phosphorylase [EC:2.4.1.1]	sly01110 Biosynthesis of secondary metabolites - Solanum lycopersicum (tomato); sly00500 Starch and sucrose metabolism - Solanum lycopersicum (tomato); sly01100 Metabolic pathways - Solanum lycopersicum (tomato);
Peaxi162Scf00803g00311.1	Auxin efflux carrier family protein	1.264	Up	0.0130582	50.978	13.453	6.3	2	2	2	1.169	1.058	1.137	0.807	0.934	0.921	chloroplast	GO:0006810 transport; GO:0055085 transmembrane transport; GO:0051179 localization; GO:0051234 establishment of localization;	GO:0031224 intrinsic component of membrane; GO:0016020 membrane; GO:0016021 integral component of membrane; GO:0044425 membrane part;
Peaxi162Scf00073g02224.1	Protein kinase superfamily protein	1.265	Up	0.0065559	59.995	32.939	13.1	6	7	6	1.047	1.126	1.178	0.901	0.833	0.916	chloroplast				K08869			IPR004147; IPR011009;	UbiB domain; Protein kinase-like domain;
Peaxi162Scf00013g00037.1	"Delta-1-pyrroline-5-carboxylate dehydrogenase 12A1, mitochondrial"	1.266	Up	8.5456e-07	57.964	302.74	53.1	23	49	23	1.114	1.106	1.126	0.883	0.881	0.878	cytoplasm	GO:0044699 single-organism process; GO:0008152 metabolic process; GO:0055114 oxidation-reduction process; GO:0044710 single-organism metabolic process;		GO:0016620 oxidoreductase activity, acting on the aldehyde or oxo group of donors, NAD or NADP as acceptor; GO:0003824 catalytic activity; GO:0016491 oxidoreductase activity; GO:0016903 oxidoreductase activity, acting on the aldehyde or oxo group of donors;	K00294	E1.2.1.88; 1-pyrroline-5-carboxylate dehydrogenase [EC:1.2.1.88]	sly00330 Arginine and proline metabolism - Solanum lycopersicum (tomato); sly00250 Alanine, aspartate and glutamate metabolism - Solanum lycopersicum (tomato); sly01100 Metabolic pathways - Solanum lycopersicum (tomato);	IPR016161; IPR015590; IPR016162; IPR016163;	Aldehyde/histidinol dehydrogenase; Aldehyde dehydrogenase domain; Aldehyde dehydrogenase N-terminal domain; Aldehyde dehydrogenase, C-terminal;
Peaxi162Scf00165g00818.1	Haloacid dehalogenase-like hydrolase (HAD) superfamily protein	1.266	Up	0.031757	30.336	5.6248	6.9	2	2	2	1.025	1.14	1.2	0.966	0.795	0.896	cytoplasm				K07025			IPR023214;	HAD-like domain;
Peaxi162Scf00531g00049.1	lipoxygenase 2	1.267	Up	0.0199617	96.926	28.611	14.6	11	23	1	1.192	1.1	1.079	0.804	0.88	0.976	chloroplast	GO:0044699 single-organism process; GO:0008152 metabolic process; GO:0055114 oxidation-reduction process; GO:0044710 single-organism metabolic process;		GO:0016702 oxidoreductase activity, acting on single donors with incorporation of molecular oxygen, incorporation of two atoms of oxygen; GO:0016701 oxidoreductase activity, acting on single donors with incorporation of molecular oxygen; GO:0003824 catalytic activity; GO:0005488 binding; GO:0051213 dioxygenase activity; GO:0043167 ion binding; GO:0043169 cation binding; GO:0046872 metal ion bindi…	K00454	LOX2S; lipoxygenase [EC:1.13.11.12]	sly01110 Biosynthesis of secondary metabolites - Solanum lycopersicum (tomato); sly00592 alpha-Linolenic acid metabolism - Solanum lycopersicum (tomato); sly00591 Linoleic acid metabolism - Solanum lycopersicum (tomato); sly01100 Metabolic pathways - Solanum lycopersicum (tomato);	IPR001024; IPR027433; IPR013819;	PLAT/LH2 domain; Lipoxygenase, domain 3; Lipoxygenase, C-terminal;
Peaxi162Scf00047g00218.1	Cytosolic sulfotransferase 6	1.27	Up	0.026236	36.545	32.15	17.6	5	6	3	1.09	1.076	1.13	0.88	0.959	0.757	chloroplast			GO:0008146 sulfotransferase activity; GO:0016782 transferase activity, transferring sulfur-containing groups; GO:0003824 catalytic activity; GO:0016740 transferase activity;	K22312			IPR000863; IPR027417;	Sulfotransferase domain; P-loop containing nucleoside triphosphate hydrolase;
Peaxi162Scf00003g04711.1	---	1.271	Up	0.002101	7.9132	10.788	38.2	3	5	3	1.131	1.119	1.096	0.848	0.849	0.936	cytoplasm	GO:0006518 peptide metabolic process; GO:0043043 peptide biosynthetic process; GO:0044267 cellular protein metabolic process; GO:0006807 nitrogen compound metabolic process; GO:0009058 biosynthetic process; GO:0043603 cellular amide metabolic process; GO:0044238 primary metabolic process; GO:1901566 organonitrogen compound biosynthetic process; GO:1901576 organic substance biosynthetic process; G…	GO:0005840 ribosome; GO:0043226 organelle; GO:0043229 intracellular organelle; GO:0043232 intracellular non-membrane-bounded organelle; GO:0044464 cell part; GO:0005622 intracellular; GO:0005737 cytoplasm; GO:0032991 macromolecular complex; GO:0044424 intracellular part; GO:1990904 ribonucleoprotein complex; GO:0005623 cell; GO:0030529 intracellular ribonucleoprotein complex; GO:0044444 cytoplasm…	GO:0003735 structural constituent of ribosome; GO:0005198 structural molecule activity;	K02979	RP-S28e; small subunit ribosomal protein S28e	sly03010 Ribosome - Solanum lycopersicum (tomato);	IPR012340;	Nucleic acid-binding, OB-fold;
Peaxi162Scf00263g00028.1	"PsbP domain-containing protein 4, chloroplastic"	1.271	Up	0.0034204	30.508	45.824	16.2	3	5	3	1.123	1.127	1.122	0.877	0.909	0.868	cytoplasm	GO:0008152 metabolic process; GO:0044237 cellular metabolic process; GO:0009987 cellular process; GO:0015979 photosynthesis;	GO:0016020 membrane; GO:0009523 photosystem II; GO:0019898 extrinsic component of membrane; GO:0098796 membrane protein complex; GO:0009654 photosystem II oxygen evolving complex; GO:0042651 thylakoid membrane; GO:0032991 macromolecular complex; GO:0044424 intracellular part; GO:0005623 cell; GO:0034357 photosynthetic membrane; GO:0009521 photosystem; GO:1902494 catalytic complex; GO:0044425 memb…	GO:0043169 cation binding; GO:0046872 metal ion binding; GO:0005509 calcium ion binding; GO:0005488 binding; GO:0043167 ion binding;				IPR016123;	Mog1/PsbP, alpha/beta/alpha sandwich;
Peaxi162Scf00694g00042.1	Subtilase family protein	1.271	Up	0.033377	82.886	7.128	6.5	4	4	2	1.131	1.163	1.082	0.882	0.774	1	nucleus	GO:0006508 proteolysis; GO:0008152 metabolic process; GO:0043170 macromolecule metabolic process; GO:0019538 protein metabolic process; GO:0044238 primary metabolic process; GO:0071704 organic substance metabolic process;		GO:0004252 serine-type endopeptidase activity; GO:0004175 endopeptidase activity; GO:0008233 peptidase activity; GO:0003824 catalytic activity; GO:0017171 serine hydrolase activity; GO:0008236 serine-type peptidase activity; GO:0070011 peptidase activity, acting on L-amino acid peptides; GO:0016787 hydrolase activity;				IPR034197; IPR000209; IPR010259;	Cucumisin-like catalytic domain; Peptidase S8/S53 domain; Peptidase S8 propeptide/proteinase inhibitor I9;
Peaxi162Scf00111g00008.1	Unknown protein	1.272	Up	0.0037788	32.294	37.385	26.7	6	6	6	1.148	1.09	1.123	0.943	0.831	0.868	cytoplasm
Peaxi162Scf00831g00213.1	V-type proton ATPase 116 kDa subunit a isoform 4	1.272	Up	0.0047394	91.149	18.067	9.3	7	10	3	1.083	1.1	1.186	0.892	0.926	0.831	plasma membrane	GO:0098655 cation transmembrane transport; GO:0034220 ion transmembrane transport; GO:0098660 inorganic ion transmembrane transport; GO:0090662 ATP hydrolysis coupled transmembrane transport; GO:0015988 energy coupled proton transmembrane transport, against electrochemical gradient; GO:0044699 single-organism process; GO:0006818 hydrogen transport; GO:0015992 proton transport; GO:0051234 establis…	GO:0043229 intracellular organelle; GO:0033179 proton-transporting V-type ATPase, V0 domain; GO:0016020 membrane; GO:0000220 vacuolar proton-transporting V-type ATPase, V0 domain; GO:0098588 bounding membrane of organelle; GO:0031090 organelle membrane; GO:0098796 membrane protein complex; GO:0005737 cytoplasm; GO:0044446 intracellular organelle part; GO:0032991 macromolecular complex; GO:0044424…	GO:0015075 ion transmembrane transporter activity; GO:0022892 substrate-specific transporter activity; GO:0015077 monovalent inorganic cation transmembrane transporter activity; GO:0022890 inorganic cation transmembrane transporter activity; GO:0015078 hydrogen ion transmembrane transporter activity; GO:0008324 cation transmembrane transporter activity; GO:0022891 substrate-specific transmembrane…	K02154	ATPeV0A; V-type H+-transporting ATPase subunit a	sly00190 Oxidative phosphorylation - Solanum lycopersicum (tomato); sly04145 Phagosome - Solanum lycopersicum (tomato); sly01100 Metabolic pathways - Solanum lycopersicum (tomato);
Peaxi162Scf00795g00061.1	Cytochrome P450 superfamily protein	1.273	Up	0.00134485	39.594	24.036	15.6	7	8	7	1.099	1.139	1.121	0.88	0.836	0.923	chloroplast	GO:0044699 single-organism process; GO:0008152 metabolic process; GO:0055114 oxidation-reduction process; GO:0044710 single-organism metabolic process;		GO:0097159 organic cyclic compound binding; GO:1901363 heterocyclic compound binding; GO:0020037 heme binding; GO:0005506 iron ion binding; GO:0046914 transition metal ion binding; GO:0003824 catalytic activity; GO:0005488 binding; GO:0043167 ion binding; GO:0043169 cation binding; GO:0046872 metal ion binding; GO:0016705 oxidoreductase activity, acting on paired donors, with incorporation or red…
Peaxi162Scf00932g00012.1	Photosystem I P700 chlorophyll a apoprotein A1	1.274	Up	0.00169824	49.997	1.6058	1.8	1	1	1	1.157	1.098	1.121	0.846	0.872	0.932	nucleus	GO:0008152 metabolic process; GO:0044237 cellular metabolic process; GO:0009987 cellular process; GO:0015979 photosynthesis;	GO:0016020 membrane; GO:0098796 membrane protein complex; GO:0032991 macromolecular complex; GO:0031224 intrinsic component of membrane; GO:0044424 intracellular part; GO:0005623 cell; GO:0016021 integral component of membrane; GO:0034357 photosynthetic membrane; GO:0009521 photosystem; GO:0044425 membrane part; GO:0005622 intracellular; GO:0044464 cell part; GO:0009579 thylakoid; GO:0043234 prot…		K02689	psaA; photosystem I P700 chlorophyll a apoprotein A1	sly00195 Photosynthesis - Solanum lycopersicum (tomato); sly01100 Metabolic pathways - Solanum lycopersicum (tomato);
Peaxi162Scf00556g00035.1	Trans-cinnamate 4-monooxygenase	1.275	Up	0.0123238	45.516	203.75	45.8	18	35	8	1.103	1.117	1.113	0.825	0.891	0.898	chloroplast	GO:0044699 single-organism process; GO:0008152 metabolic process; GO:0055114 oxidation-reduction process; GO:0044710 single-organism metabolic process;		GO:0097159 organic cyclic compound binding; GO:1901363 heterocyclic compound binding; GO:0020037 heme binding; GO:0005506 iron ion binding; GO:0046914 transition metal ion binding; GO:0003824 catalytic activity; GO:0005488 binding; GO:0043167 ion binding; GO:0043169 cation binding; GO:0046872 metal ion binding; GO:0016705 oxidoreductase activity, acting on paired donors, with incorporation or red…	K00487	CYP73A; trans-cinnamate 4-monooxygenase [EC:1.14.13.11]	sly01110 Biosynthesis of secondary metabolites - Solanum lycopersicum (tomato); sly00945 Stilbenoid, diarylheptanoid and gingerol biosynthesis - Solanum lycopersicum (tomato); sly00941 Flavonoid biosynthesis - Solanum lycopersicum (tomato); sly00940 Phenylpropanoid biosynthesis - Solanum lycopersicum (tomato); sly00130 Ubiquinone and other terpenoid-quinone biosynthesis - Solanum lycopersicum (to…
Peaxi162Scf00016g00840.1	Coatomer subunit gamma-2	1.276	Up	0.0115966	98.367	133.53	25.5	18	20	5	1.21	1.038	1.129	0.828	0.924	0.895	chloroplast	GO:0045184 establishment of protein localization; GO:0006810 transport; GO:0046907 intracellular transport; GO:0070727 cellular macromolecule localization; GO:0051649 establishment of localization in cell; GO:0016192 vesicle-mediated transport; GO:0006886 intracellular protein transport; GO:0071702 organic substance transport; GO:0008104 protein localization; GO:0033036 macromolecule localization…	GO:0016020 membrane; GO:0031410 cytoplasmic vesicle; GO:0031090 organelle membrane; GO:0098796 membrane protein complex; GO:0030137 COPI-coated vesicle; GO:0031982 vesicle; GO:0030660 Golgi-associated vesicle membrane; GO:0005737 cytoplasm; GO:0044433 cytoplasmic vesicle part; GO:0032991 macromolecular complex; GO:0044424 intracellular part; GO:0030120 vesicle coat; GO:0030663 COPI-coated vesicle…	GO:0005198 structural molecule activity; GO:0005488 binding;	K17267			IPR013040; IPR011989; IPR032154; IPR016024; IPR015873; IPR009028; IPR002553; IPR013041;	Coatomer, gamma subunit, appendage, Ig-like subdomain; Armadillo-like helical; Coatomer subunit gamma, C-terminal; Armadillo-type fold; Clathrin alpha-adaptin/coatomer adaptor, appendage, C-terminal subdomain; Coatomer/calthrin adaptor appendage, C-terminal subdomain; Clathrin/coatomer adaptor, adaptin-like, N-terminal; Coatomer/clathrin adaptor appendage, Ig-like subdomain;
Peaxi162Scf00102g01864.1	3-oxoacyl-[acyl-carrier-protein] synthase 2	1.276	Up	0.0029794	99.706	11.236	15	8	12	3	1.084	1.181	1.113	0.897	0.835	0.916	chloroplast	GO:0008152 metabolic process;		GO:0003824 catalytic activity;	K09458	fabF; 3-oxoacyl-[acyl-carrier-protein] synthase II [EC:2.3.1.179]	sly00061 Fatty acid biosynthesis - Solanum lycopersicum (tomato); sly00780 Biotin metabolism - Solanum lycopersicum (tomato); sly01212 Fatty acid metabolism - Solanum lycopersicum (tomato); sly01100 Metabolic pathways - Solanum lycopersicum (tomato);	IPR020841; IPR016039; IPR014031; IPR014030;	Polyketide synthase, beta-ketoacyl synthase domain; Thiolase-like; Beta-ketoacyl synthase, C-terminal; Beta-ketoacyl synthase, N-terminal;
Peaxi162Scf00376g00829.1	---	1.276	Up	0.0030172	9.0955	31.786	40.2	3	7	3	1.185	1.142	1.095	0.843	0.935	0.903	extracellular	GO:0006952 defense response; GO:0050896 response to stimulus; GO:0006950 response to stress;						IPR003614;	Knottin, scorpion toxin-like;
Peaxi162Scf00003g03733.1	"GTP binding protein, putative "	1.277	Up	0.003344	85.75	41.13	5.5	4	4	4	1.096	1.159	1.124	0.82	0.915	0.911	nucleus			GO:1901265 nucleoside phosphate binding; GO:0001882 nucleoside binding; GO:0043167 ion binding; GO:0016817 hydrolase activity, acting on acid anhydrides; GO:0016787 hydrolase activity; GO:0000166 nucleotide binding; GO:0017111 nucleoside-triphosphatase activity; GO:0097159 organic cyclic compound binding; GO:1901363 heterocyclic compound binding; GO:0032549 ribonucleoside binding; GO:0097367 carb…				IPR030381; IPR027417; IPR001401;	Dynamin-type guanine nucleotide-binding (G) domain; P-loop containing nucleoside triphosphate hydrolase; Dynamin, GTPase domain;
Peaxi162Scf00159g00137.1	GDSL esterase/lipase	1.277	Up	0.041304	41.222	34.86	21	7	9	2	1.227	1.149	0.997	0.947	0.905	0.789	chloroplast			GO:0016787 hydrolase activity; GO:0003824 catalytic activity; GO:0016788 hydrolase activity, acting on ester bonds;	K21026	AAE; acetylajmaline esterase [EC:3.1.1.80]	sly00901 Indole alkaloid biosynthesis - Solanum lycopersicum (tomato); sly01110 Biosynthesis of secondary metabolites - Solanum lycopersicum (tomato);	IPR001087; IPR013830;	GDSL lipase/esterase; SGNH hydrolase-type esterase domain;
Peaxi162Scf00063g02323.1	glutamate decarboxylase	1.278	Up	1.4376e-07	57.923	322.13	37	18	55	15	1.123	1.118	1.131	0.877	0.88	0.881	chloroplast	GO:0009064 glutamine family amino acid metabolic process; GO:0043648 dicarboxylic acid metabolic process; GO:0044281 small molecule metabolic process; GO:0044763 single-organism cellular process; GO:0006807 nitrogen compound metabolic process; GO:0044699 single-organism process; GO:1901605 alpha-amino acid metabolic process; GO:0044238 primary metabolic process; GO:0044237 cellular metabolic proc…		GO:0097159 organic cyclic compound binding; GO:1901363 heterocyclic compound binding; GO:0004351 glutamate decarboxylase activity; GO:0003824 catalytic activity; GO:0005488 binding; GO:0016830 carbon-carbon lyase activity; GO:0043167 ion binding; GO:0016831 carboxy-lyase activity; GO:0016829 lyase activity; GO:0043168 anion binding; GO:0048037 cofactor binding; GO:0030170 pyridoxal phosphate bind…	K01580	E4.1.1.15; glutamate decarboxylase [EC:4.1.1.15]	sly00650 Butanoate metabolism - Solanum lycopersicum (tomato); sly00410 beta-Alanine metabolism - Solanum lycopersicum (tomato); sly00430 Taurine and hypotaurine metabolism - Solanum lycopersicum (tomato); sly01110 Biosynthesis of secondary metabolites - Solanum lycopersicum (tomato); sly00250 Alanine, aspartate and glutamate metabolism - Solanum lycopersicum (tomato); sly01100 Metabolic pathways…	IPR015424; IPR015422; IPR015421;	Pyridoxal phosphate-dependent transferase; Pyridoxal phosphate-dependent transferase, major region, subdomain 2; Pyridoxal phosphate-dependent transferase, major region, subdomain 1;
Peaxi162Scf00152g01330.1	conserved hypothetical protein [Asparagus officinalis]	1.279	Up	0.00095777	27.313	5.0649	14.9	4	4	4	1.096	1.141	1.145	0.844	0.881	0.919	chloroplast							IPR006843;	Plastid lipid-associated protein/fibrillin conserved domain;
Peaxi162Scf00457g00003.1	hypersensitive response assisting protein [Capsicum annuum]	1.279	Up	0.00022099	27.095	176.46	59.4	11	21	11	1.103	1.134	1.131	0.897	0.888	0.848	nucleus			GO:0003723 RNA binding; GO:0004521 endoribonuclease activity; GO:0016787 hydrolase activity; GO:0016894 endonuclease activity, active with either ribo- or deoxyribonucleic acids and producing 3'-phosphomonoesters; GO:1901363 heterocyclic compound binding; GO:0097159 organic cyclic compound binding; GO:0003824 catalytic activity; GO:0033897 ribonuclease T2 activity; GO:0005488 binding; GO:0016892 …	K01166
Peaxi162Scf00075g01225.1	HXXXD-type acyl-transferase family protein	1.281	Up	0.0065409	44.377	11.966	5.5	2	3	2	1.205	1.108	1.072	0.855	0.849	0.939	nucleus			GO:0016746 transferase activity, transferring acyl groups; GO:0016747 transferase activity, transferring acyl groups other than amino-acyl groups; GO:0003824 catalytic activity; GO:0016740 transferase activity;	K13065	E2.3.1.133; shikimate O-hydroxycinnamoyltransferase [EC:2.3.1.133]	sly01110 Biosynthesis of secondary metabolites - Solanum lycopersicum (tomato); sly00945 Stilbenoid, diarylheptanoid and gingerol biosynthesis - Solanum lycopersicum (tomato); sly00941 Flavonoid biosynthesis - Solanum lycopersicum (tomato); sly00940 Phenylpropanoid biosynthesis - Solanum lycopersicum (tomato); sly01100 Metabolic pathways - Solanum lycopersicum (tomato);	IPR023213;	Chloramphenicol acetyltransferase-like domain;
Peaxi162Scf00799g00005.1	fructose-bisphosphate aldolase 2	1.283	Up	0.0006016	41.908	323.31	47.3	15	40	5	1.142	1.152	1.068	0.888	0.867	0.865	chloroplast	GO:0006757 ATP generation from ADP; GO:0009116 nucleoside metabolic process; GO:0042278 purine nucleoside metabolic process; GO:0006165 nucleoside diphosphate phosphorylation; GO:0046031 ADP metabolic process; GO:0019362 pyridine nucleotide metabolic process; GO:0006096 glycolytic process; GO:0009167 purine ribonucleoside monophosphate metabolic process; GO:0009117 nucleotide metabolic process; G…		GO:0016829 lyase activity; GO:0004332 fructose-bisphosphate aldolase activity; GO:0016832 aldehyde-lyase activity; GO:0003824 catalytic activity; GO:0016830 carbon-carbon lyase activity;	K01623	ALDO; fructose-bisphosphate aldolase, class I [EC:4.1.2.13]	sly01110 Biosynthesis of secondary metabolites - Solanum lycopersicum (tomato); sly01200 Carbon metabolism - Solanum lycopersicum (tomato); sly00710 Carbon fixation in photosynthetic organisms - Solanum lycopersicum (tomato); sly00051 Fructose and mannose metabolism - Solanum lycopersicum (tomato); sly00010 Glycolysis / Gluconeogenesis - Solanum lycopersicum (tomato); sly01230 Biosynthesis of ami…	IPR013785;	Aldolase-type TIM barrel;
Peaxi162Scf00299g00012.1	---	1.285	Up	0.031782	14.975	3.406	15.4	2	5	1	1.265	1.115	1.007	0.934	0.817	0.885	chloroplast	GO:0008152 metabolic process; GO:0006091 generation of precursor metabolites and energy; GO:0044710 single-organism metabolic process; GO:0055114 oxidation-reduction process; GO:0015980 energy derivation by oxidation of organic compounds; GO:0044763 single-organism cellular process; GO:0022900 electron transport chain; GO:0044699 single-organism process; GO:0022904 respiratory electron transport …	GO:0016020 membrane;	GO:0009055 electron carrier activity; GO:0003824 catalytic activity; GO:0016491 oxidoreductase activity;				IPR027387; IPR016174; IPR005797;	Cytochrome b/b6-like domain; Di-haem cytochrome, transmembrane; Cytochrome b/b6, N-terminal;
Peaxi162Scf00008g00817.1	O-acyltransferase (WSD1-like) family protein	1.286	Up	0.0023437	52.354	5.8517	2.6	1	1	1	1.11	1.204	1.073	0.89	0.888	0.856	nucleus	GO:0046486 glycerolipid metabolic process; GO:0044711 single-organism biosynthetic process; GO:0044763 single-organism cellular process; GO:0044699 single-organism process; GO:0044255 cellular lipid metabolic process; GO:0009058 biosynthetic process; GO:0044238 primary metabolic process; GO:0044237 cellular metabolic process; GO:1901576 organic substance biosynthetic process; GO:0044249 cellular …		GO:0016746 transferase activity, transferring acyl groups; GO:0004144 diacylglycerol O-acyltransferase activity; GO:0003824 catalytic activity; GO:0016740 transferase activity; GO:0016747 transferase activity, transferring acyl groups other than amino-acyl groups; GO:0016411 acylglycerol O-acyltransferase activity; GO:0008374 O-acyltransferase activity;				IPR009721; IPR004255;	O-acyltransferase WSD1, C-terminal; O-acyltransferase, WSD1, N-terminal;
Peaxi162Scf00073g02341.1	Transcription elongation factor A protein 2	1.286	Up	0.00143954	42.558	5.0322	2.6	1	2	1	1.179	1.127	1.084	0.848	0.876	0.912	chloroplast	GO:0050794 regulation of cellular process; GO:0006725 cellular aromatic compound metabolic process; GO:0097659 nucleic acid-templated transcription; GO:0060255 regulation of macromolecule metabolic process; GO:0019219 regulation of nucleobase-containing compound metabolic process; GO:0009058 biosynthetic process; GO:0044237 cellular metabolic process; GO:0071704 organic substance metabolic proces…	GO:0043226 organelle; GO:0043231 intracellular membrane-bounded organelle; GO:0043229 intracellular organelle; GO:0005634 nucleus; GO:0044464 cell part; GO:0005622 intracellular; GO:0044424 intracellular part; GO:0043227 membrane-bounded organelle; GO:0005623 cell;	GO:0097159 organic cyclic compound binding; GO:1901363 heterocyclic compound binding; GO:0046914 transition metal ion binding; GO:0005488 binding; GO:0003676 nucleic acid binding; GO:0043167 ion binding; GO:0046872 metal ion binding; GO:0043169 cation binding; GO:0008270 zinc ion binding;	K03145			IPR003617; IPR001222; IPR017923; IPR003618;	Transcription elongation factor, TFIIS/CRSP70, N-terminal, sub-type; Zinc finger, TFIIS-type; Transcription factor IIS, N-terminal; Transcription elongation factor S-II, central domain;
Peaxi162Scf00188g01224.1	2-oxoglutarate (2OG) and Fe(II)-dependent oxygenase superfamily protein	1.286	Up	0.035435	32.134	1.7202	10.3	3	4	1	1.215	0.969	1.202	0.906	0.899	0.828	cytoplasm	GO:0044699 single-organism process; GO:0008152 metabolic process; GO:0055114 oxidation-reduction process; GO:0044710 single-organism metabolic process;		GO:0003824 catalytic activity; GO:0016491 oxidoreductase activity;				IPR027443; IPR005123; IPR026992;	Isopenicillin N synthase-like; Oxoglutarate/iron-dependent dioxygenase; Non-haem dioxygenase N-terminal domain;
Peaxi162Scf00324g00718.1	metaxin-related	1.287	Up	0.00072139	36.881	2.9176	2.8	1	1	1	1.105	1.15	1.136	0.836	0.896	0.902	nucleus	GO:0046907 intracellular transport; GO:0016043 cellular component organization; GO:0072594 establishment of protein localization to organelle; GO:0006839 mitochondrial transport; GO:0071702 organic substance transport; GO:0070585 protein localization to mitochondrion; GO:0015031 protein transport; GO:0051234 establishment of localization; GO:0051641 cellular localization; GO:0045184 establishment…	GO:0016020 membrane; GO:0043229 intracellular organelle; GO:0019867 outer membrane; GO:0044429 mitochondrial part; GO:0098588 bounding membrane of organelle; GO:0031090 organelle membrane; GO:0005741 mitochondrial outer membrane; GO:0005737 cytoplasm; GO:0044446 intracellular organelle part; GO:0031967 organelle envelope; GO:0044424 intracellular part; GO:0005623 cell; GO:0044422 organelle part; …		K17776			IPR010987; IPR012336; IPR033468;	Glutathione S-transferase, C-terminal-like; Thioredoxin-like fold; Metaxin, glutathione S-transferase domain;
Peaxi162Scf00708g00012.1	"Plastid-lipid-associated protein, chloroplastic"	1.287	Up	5.5047e-05	35.514	155.38	57.7	13	35	13	1.154	1.119	1.121	0.892	0.864	0.881	cytoplasm,nucleus							IPR006843;	Plastid lipid-associated protein/fibrillin conserved domain;
Peaxi162Scf00103g01918.1	DYNAMIN-like 1E	1.289	Up	0.000158308	65.21	16.407	25.2	12	17	4	1.134	1.094	1.125	0.893	0.854	0.855	cytoplasm			GO:1901265 nucleoside phosphate binding; GO:0001882 nucleoside binding; GO:0043167 ion binding; GO:0016817 hydrolase activity, acting on acid anhydrides; GO:0016787 hydrolase activity; GO:0000166 nucleotide binding; GO:0017111 nucleoside-triphosphatase activity; GO:0097159 organic cyclic compound binding; GO:1901363 heterocyclic compound binding; GO:0032549 ribonucleoside binding; GO:0097367 carb…				IPR030381; IPR003130; IPR001401; IPR027417; IPR020850; IPR000375;	Dynamin-type guanine nucleotide-binding (G) domain; Dynamin GTPase effector; Dynamin, GTPase domain; P-loop containing nucleoside triphosphate hydrolase; GTPase effector domain; Dynamin central domain;
Peaxi162Scf00111g00412.1	Glucose-1-phosphate adenylyltransferase family protein	1.289	Up	4.3911e-05	55.692	283.17	48.2	19	38	19	1.124	1.171	1.126	0.888	0.881	0.884	cytoplasm	GO:0016051 carbohydrate biosynthetic process; GO:0000271 polysaccharide biosynthetic process; GO:0044042 glucan metabolic process; GO:0044699 single-organism process; GO:0009058 biosynthetic process; GO:0006112 energy reserve metabolic process; GO:0044237 cellular metabolic process; GO:0044264 cellular polysaccharide metabolic process; GO:0071704 organic substance metabolic process; GO:0008152 me…		GO:0008878 glucose-1-phosphate adenylyltransferase activity; GO:0016779 nucleotidyltransferase activity; GO:0003824 catalytic activity; GO:0016740 transferase activity; GO:0016772 transferase activity, transferring phosphorus-containing groups; GO:0070566 adenylyltransferase activity;	K00975	glgC; glucose-1-phosphate adenylyltransferase [EC:2.7.7.27]	sly01110 Biosynthesis of secondary metabolites - Solanum lycopersicum (tomato); sly00500 Starch and sucrose metabolism - Solanum lycopersicum (tomato); sly01100 Metabolic pathways - Solanum lycopersicum (tomato); sly00520 Amino sugar and nucleotide sugar metabolism - Solanum lycopersicum (tomato);	IPR011004; IPR005835; IPR029044;	Trimeric LpxA-like; Nucleotidyl transferase domain; Nucleotide-diphospho-sugar transferases;
Peaxi162Scf00317g00019.1	inositol transporter 2	1.29	Up	0.009639	60.327	8.1718	5.7	3	3	3	1.108	1.124	1.158	0.865	0.963	0.8	plasma membrane	GO:0006810 transport; GO:0055085 transmembrane transport; GO:0051179 localization; GO:0051234 establishment of localization;	GO:0031224 intrinsic component of membrane; GO:0016020 membrane; GO:0016021 integral component of membrane; GO:0044425 membrane part;	GO:0022892 substrate-specific transporter activity; GO:0022891 substrate-specific transmembrane transporter activity; GO:0022857 transmembrane transporter activity; GO:0005215 transporter activity;	K08150			IPR020846;	Major facilitator superfamily domain;
Peaxi162Scf00815g00117.1	SPFH/Band 7/PHB domain-containing membrane-associated protein family	1.29	Up	0.00056325	44.613	6.0222	6.2	2	3	1	1.127	1.155	1.11	0.913	0.844	0.873	chloroplast		GO:0016020 membrane;					IPR032435; IPR001107;	Band 7, C-terminal extension; Band 7 domain;
Peaxi162Scf00304g00829.1	Fe superoxide dismutase 2	1.293	Up	0.0020642	27.676	8.0761	11.7	3	3	3	1.116	1.144	1.145	0.848	0.845	0.941	chloroplast	GO:0006801 superoxide metabolic process; GO:0008152 metabolic process; GO:0072593 reactive oxygen species metabolic process; GO:0055114 oxidation-reduction process; GO:0044710 single-organism metabolic process; GO:0044699 single-organism process; GO:0009987 cellular process; GO:0044237 cellular metabolic process;		GO:0004784 superoxide dismutase activity; GO:0003824 catalytic activity; GO:0016721 oxidoreductase activity, acting on superoxide radicals as acceptor; GO:0005488 binding; GO:0043167 ion binding; GO:0016209 antioxidant activity; GO:0043169 cation binding; GO:0046872 metal ion binding; GO:0016491 oxidoreductase activity;	K04564	SOD2; superoxide dismutase, Fe-Mn family [EC:1.15.1.1]	sly04146 Peroxisome - Solanum lycopersicum (tomato);	IPR019831; IPR019832;	Manganese/iron superoxide dismutase, N-terminal; Manganese/iron superoxide dismutase, C-terminal;
Peaxi162Scf00136g00620.1	ferrochelatase 1	1.295	Up	0.000176693	54.167	35.717	13.2	6	7	6	1.148	1.131	1.139	0.855	0.911	0.873	chloroplast	GO:0051188 cofactor biosynthetic process; GO:0046148 pigment biosynthetic process; GO:0006725 cellular aromatic compound metabolic process; GO:0006783 heme biosynthetic process; GO:0044699 single-organism process; GO:0009058 biosynthetic process; GO:0042168 heme metabolic process; GO:1901566 organonitrogen compound biosynthetic process; GO:0044237 cellular metabolic process; GO:0071704 organic su…		GO:0016829 lyase activity; GO:0003824 catalytic activity; GO:0004325 ferrochelatase activity;	K01772	hemH; protoporphyrin/coproporphyrin ferrochelatase [EC:4.99.1.1 4.99.1.9]	sly00860 Porphyrin and chlorophyll metabolism - Solanum lycopersicum (tomato); sly01110 Biosynthesis of secondary metabolites - Solanum lycopersicum (tomato); sly01100 Metabolic pathways - Solanum lycopersicum (tomato);	IPR033644; IPR033659;	Ferrochelatase, C-terminal; Ferrochelatase, N-terminal;
Peaxi162Scf00172g00079.1	Protein disulfide-isomerase	1.296	Up	0.00032396	52.064	63.563	26.7	11	19	10	1.103	1.156	1.146	0.9	0.88	0.848	plasma membrane	GO:0050794 regulation of cellular process; GO:0042592 homeostatic process; GO:0065008 regulation of biological quality; GO:0050789 regulation of biological process; GO:0045454 cell redox homeostasis; GO:0044763 single-organism cellular process; GO:0019725 cellular homeostasis; GO:0044699 single-organism process; GO:0009987 cellular process; GO:0065007 biological regulation;		GO:0016853 isomerase activity; GO:0003824 catalytic activity;	K09580	PDIA1; protein disulfide-isomerase A1 [EC:5.3.4.1]	sly04141 Protein processing in endoplasmic reticulum - Solanum lycopersicum (tomato);	IPR005788; IPR012336; IPR013766;	Disulphide isomerase; Thioredoxin-like fold; Thioredoxin domain;
Peaxi162Scf00220g00229.1	zinc induced facilitator-like 1	1.296	Up	0.0033978	51.248	30.596	10.3	4	4	4	1.142	1.097	1.161	0.82	0.936	0.867	plasma membrane	GO:0006810 transport; GO:0055085 transmembrane transport; GO:0051179 localization; GO:0051234 establishment of localization;	GO:0031224 intrinsic component of membrane; GO:0016020 membrane; GO:0016021 integral component of membrane; GO:0044425 membrane part;					IPR020846;	Major facilitator superfamily domain;
Peaxi162Scf00225g00014.1	cysteine synthase D1	1.296	Up	0.0118422	30.654	19.238	21.3	5	6	1	1.098	1.231	1.073	0.813	0.876	0.937	cytoskeleton	GO:0000097 sulfur amino acid biosynthetic process; GO:0016053 organic acid biosynthetic process; GO:0044699 single-organism process; GO:0009058 biosynthetic process; GO:1901566 organonitrogen compound biosynthetic process; GO:0044237 cellular metabolic process; GO:0044272 sulfur compound biosynthetic process; GO:0000096 sulfur amino acid metabolic process; GO:0071704 organic substance metabolic p…						IPR001926;	Tryptophan synthase beta subunit-like PLP-dependent enzyme;
Peaxi162Scf00895g00019.1	lipoxygenase 2	1.296	Up	7.612e-05	97.676	61.536	39.9	30	85	4	1.142	1.153	1.109	0.877	0.89	0.86	chloroplast	GO:0044699 single-organism process; GO:0008152 metabolic process; GO:0055114 oxidation-reduction process; GO:0044710 single-organism metabolic process;		GO:0016702 oxidoreductase activity, acting on single donors with incorporation of molecular oxygen, incorporation of two atoms of oxygen; GO:0016701 oxidoreductase activity, acting on single donors with incorporation of molecular oxygen; GO:0003824 catalytic activity; GO:0005488 binding; GO:0051213 dioxygenase activity; GO:0043167 ion binding; GO:0043169 cation binding; GO:0046872 metal ion bindi…	K00454	LOX2S; lipoxygenase [EC:1.13.11.12]	sly01110 Biosynthesis of secondary metabolites - Solanum lycopersicum (tomato); sly00592 alpha-Linolenic acid metabolism - Solanum lycopersicum (tomato); sly00591 Linoleic acid metabolism - Solanum lycopersicum (tomato); sly01100 Metabolic pathways - Solanum lycopersicum (tomato);	IPR027433; IPR001024; IPR013819;	Lipoxygenase, domain 3; PLAT/LH2 domain; Lipoxygenase, C-terminal;
Peaxi162Scf00074g00140.1	alcohol dehydrogenase 1	1.297	Up	0.0084611	42.089	125.2	41.4	13	38	13	1.137	1.125	1.125	0.869	0.907	0.835	chloroplast	GO:0044699 single-organism process; GO:0008152 metabolic process; GO:0055114 oxidation-reduction process; GO:0044710 single-organism metabolic process;		GO:0046914 transition metal ion binding; GO:0003824 catalytic activity; GO:0005488 binding; GO:0043167 ion binding; GO:0046872 metal ion binding; GO:0043169 cation binding; GO:0008270 zinc ion binding; GO:0016491 oxidoreductase activity;	K00001	E1.1.1.1; alcohol dehydrogenase [EC:1.1.1.1]	sly01110 Biosynthesis of secondary metabolites - Solanum lycopersicum (tomato); sly00350 Tyrosine metabolism - Solanum lycopersicum (tomato); sly00010 Glycolysis / Gluconeogenesis - Solanum lycopersicum (tomato); sly01100 Metabolic pathways - Solanum lycopersicum (tomato); sly00071 Fatty acid degradation - Solanum lycopersicum (tomato);	IPR011032; IPR016040; IPR013154; IPR013149;	GroES-like; NAD(P)-binding domain; Alcohol dehydrogenase, N-terminal; Alcohol dehydrogenase, C-terminal;
Peaxi162Scf00051g01111.1	Protein disulfide-isomerase	1.298	Up	0.000101069	55.191	321.45	39	17	32	5	1.166	1.124	1.11	0.859	0.882	0.878	endoplasmic reticulum	GO:0050794 regulation of cellular process; GO:0042592 homeostatic process; GO:0065008 regulation of biological quality; GO:0050789 regulation of biological process; GO:0045454 cell redox homeostasis; GO:0044763 single-organism cellular process; GO:0019725 cellular homeostasis; GO:0044699 single-organism process; GO:0009987 cellular process; GO:0065007 biological regulation;	GO:0043226 organelle; GO:0043231 intracellular membrane-bounded organelle; GO:0043229 intracellular organelle; GO:0005783 endoplasmic reticulum; GO:0044464 cell part; GO:0005622 intracellular; GO:0005737 cytoplasm; GO:0012505 endomembrane system; GO:0044424 intracellular part; GO:0043227 membrane-bounded organelle; GO:0005623 cell; GO:0044444 cytoplasmic part;	GO:0016853 isomerase activity; GO:0003824 catalytic activity;	K09580	PDIA1; protein disulfide-isomerase A1 [EC:5.3.4.1]	sly04141 Protein processing in endoplasmic reticulum - Solanum lycopersicum (tomato);	IPR005788; IPR013766; IPR012336;	Disulphide isomerase; Thioredoxin domain; Thioredoxin-like fold;
Peaxi162Scf00993g00211.1	"cytochrome P450, family 76, subfamily C, polypeptide 3"	1.298	Up	0.00023537	33.882	10.69	13.6	4	4	4	1.101	1.16	1.12	0.882	0.878	0.844	chloroplast	GO:0044699 single-organism process; GO:0008152 metabolic process; GO:0055114 oxidation-reduction process; GO:0044710 single-organism metabolic process;		GO:0097159 organic cyclic compound binding; GO:1901363 heterocyclic compound binding; GO:0020037 heme binding; GO:0005506 iron ion binding; GO:0046914 transition metal ion binding; GO:0003824 catalytic activity; GO:0005488 binding; GO:0043167 ion binding; GO:0043169 cation binding; GO:0046872 metal ion binding; GO:0016705 oxidoreductase activity, acting on paired donors, with incorporation or red…
Peaxi162Scf00217g00008.1	UDP-Glycosyltransferase superfamily protein	1.3	Up	0.0034038	55.513	5.1044	6.3	5	5	4	1.197	1.107	1.099	0.928	0.834	0.855	cytoplasm	GO:0008152 metabolic process;		GO:0016757 transferase activity, transferring glycosyl groups; GO:0016758 transferase activity, transferring hexosyl groups; GO:0003824 catalytic activity; GO:0016740 transferase activity;	K21374
Peaxi162Scf00347g00517.1	Calcineurin-like metallo-ph isoform 1 [Theobroma cacao]	1.301	Up	0.025618	44.716	22	10.1	3	3	3	1.105	1.165	1.14	0.748	0.92	0.954	chloroplast			GO:0016787 hydrolase activity; GO:0003824 catalytic activity;				IPR029052; IPR004843;	Metallo-dependent phosphatase-like; Calcineurin-like phosphoesterase domain, ApaH type;
Peaxi162Scf00017g00131.1	UDP-Glycosyltransferase superfamily protein	1.302	Up	0.00028109	54.998	62.197	28.3	12	20	5	1.124	1.089	1.168	0.854	0.863	0.88	chloroplast	GO:0008152 metabolic process;		GO:0016757 transferase activity, transferring glycosyl groups; GO:0016758 transferase activity, transferring hexosyl groups; GO:0003824 catalytic activity; GO:0016740 transferase activity;
Peaxi162Scf00045g01732.1	UDP-glycosyltransferase 74 F1	1.302	Up	0.0035352	196.9	7.4023	4.6	5	5	5	1.057	1.164	1.185	0.852	0.914	0.85	chloroplast	GO:0008152 metabolic process;		GO:0016757 transferase activity, transferring glycosyl groups; GO:0016758 transferase activity, transferring hexosyl groups; GO:0003824 catalytic activity; GO:0016740 transferase activity;	K13691
Peaxi162Scf00089g00720.1	GDSL esterase/lipase	1.303	Up	0.00141567	42.187	7.8604	7.4	3	4	3	1.183	1.085	1.142	0.842	0.867	0.909	chloroplast			GO:0016787 hydrolase activity; GO:0003824 catalytic activity; GO:0016788 hydrolase activity, acting on ester bonds;				IPR001087; IPR013830;	GDSL lipase/esterase; SGNH hydrolase-type esterase domain;
Peaxi162Scf00620g00533.1	2-oxoglutarate (2OG) and Fe(II)-dependent oxygenase superfamily protein	1.303	Up	0.0135391	48.541	58.325	12.5	4	6	4	1.196	1.115	1.092	0.93	0.907	0.775	cytoplasm	GO:0044699 single-organism process; GO:0008152 metabolic process; GO:0055114 oxidation-reduction process; GO:0044710 single-organism metabolic process;		GO:0003824 catalytic activity; GO:0016491 oxidoreductase activity;	K05277	ANS; anthocyanidin synthase [EC:1.14.20.4]	sly01110 Biosynthesis of secondary metabolites - Solanum lycopersicum (tomato); sly00941 Flavonoid biosynthesis - Solanum lycopersicum (tomato); sly01100 Metabolic pathways - Solanum lycopersicum (tomato);	IPR027443; IPR005123; IPR026992;	Isopenicillin N synthase-like; Oxoglutarate/iron-dependent dioxygenase; Non-haem dioxygenase N-terminal domain;
Peaxi162Scf00002g01611.1	conserved hypothetical protein	1.304	Up	0.00604	23.645	2.2885	4.7	1	1	1	1.18	1.137	1.095	0.877	0.802	0.938	chloroplast
Peaxi162Scf00295g00043.1	Chaperone protein dnaJ 20 [Morus notabilis]	1.304	Up	0.004525	20.307	1.2294	5.4	1	1	1	1.115	1.097	1.2	0.867	0.819	0.931	nucleus							IPR001623;	DnaJ domain;
Peaxi162Scf01276g00011.1	sulfotransferase 17	1.304	Up	0.022979	37.462	34.362	31.2	11	15	5	1.125	1.045	1.203	0.927	0.759	0.901	cytoplasm			GO:0008146 sulfotransferase activity; GO:0016782 transferase activity, transferring sulfur-containing groups; GO:0003824 catalytic activity; GO:0016740 transferase activity;	K22312			IPR000863; IPR027417;	Sulfotransferase domain; P-loop containing nucleoside triphosphate hydrolase;
Peaxi162Scf01424g00014.1	glutamine synthetase 1.3	1.304	Up	0.00128476	39.257	35.752	41.6	10	36	3	1.184	1.11	1.062	0.845	0.872	0.856	cytoplasm	GO:0009064 glutamine family amino acid metabolic process; GO:0008652 cellular amino acid biosynthetic process; GO:0006542 glutamine biosynthetic process; GO:0016053 organic acid biosynthetic process; GO:0044711 single-organism biosynthetic process; GO:0044281 small molecule metabolic process; GO:0006541 glutamine metabolic process; GO:0044763 single-organism cellular process; GO:0044699 single-or…		GO:0016879 ligase activity, forming carbon-nitrogen bonds; GO:0016211 ammonia ligase activity; GO:0004356 glutamate-ammonia ligase activity; GO:0016880 acid-ammonia (or amide) ligase activity; GO:0003824 catalytic activity; GO:0016874 ligase activity;	K01915	glnA; glutamine synthetase [EC:6.3.1.2]	sly00910 Nitrogen metabolism - Solanum lycopersicum (tomato); sly00630 Glyoxylate and dicarboxylate metabolism - Solanum lycopersicum (tomato); sly00220 Arginine biosynthesis - Solanum lycopersicum (tomato); sly00250 Alanine, aspartate and glutamate metabolism - Solanum lycopersicum (tomato); sly01230 Biosynthesis of amino acids - Solanum lycopersicum (tomato); sly01100 Metabolic pathways - Solan…	IPR008146; IPR008147; IPR014746;	Glutamine synthetase, catalytic domain; Glutamine synthetase, beta-Grasp domain; Glutamine synthetase/guanido kinase, catalytic domain;
Peaxi162Scf00207g00747.1	"Protein of unknown function, DUF642"	1.306	Up	0.00048364	38.532	137.45	34.2	10	32	8	1.109	1.148	1.149	0.864	0.906	0.837	nucleus							IPR006946;	Domain of unknown function DUF642;
Peaxi162Scf00497g01113.1	calreticulin 3	1.306	Up	0.00055549	50.49	29.435	17.4	6	8	3	1.157	1.129	1.104	0.826	0.888	0.881	cytoplasm	GO:0006457 protein folding; GO:0009987 cellular process;	GO:0043226 organelle; GO:0043231 intracellular membrane-bounded organelle; GO:0043229 intracellular organelle; GO:0005783 endoplasmic reticulum; GO:0044464 cell part; GO:0005622 intracellular; GO:0005737 cytoplasm; GO:0012505 endomembrane system; GO:0044424 intracellular part; GO:0043227 membrane-bounded organelle; GO:0005623 cell; GO:0044444 cytoplasmic part;	GO:0005488 binding; GO:0043167 ion binding; GO:0046872 metal ion binding; GO:0043169 cation binding; GO:0005515 protein binding; GO:0005509 calcium ion binding; GO:0051082 unfolded protein binding;	K08057	CALR; calreticulin	sly04141 Protein processing in endoplasmic reticulum - Solanum lycopersicum (tomato); sly04145 Phagosome - Solanum lycopersicum (tomato);	IPR009033; IPR013320;	Calreticulin/calnexin, P domain; Concanavalin A-like lectin/glucanase domain;
Peaxi162Scf00006g04218.1	Sulfate/thiosulfate import ATP-binding protein cysA	1.307	Up	0.026685	38.286	23.181	11.7	4	4	4	1.224	1.006	1.179	0.874	0.941	0.793	nucleus			GO:0005524 ATP binding; GO:1901265 nucleoside phosphate binding; GO:0001882 nucleoside binding; GO:0043167 ion binding; GO:0016817 hydrolase activity, acting on acid anhydrides; GO:0016787 hydrolase activity; GO:0000166 nucleotide binding; GO:0017111 nucleoside-triphosphatase activity; GO:0016887 ATPase activity; GO:0097159 organic cyclic compound binding; GO:1901363 heterocyclic compound binding…				IPR003593; IPR003439; IPR027417;	AAA+ ATPase domain; ABC transporter-like; P-loop containing nucleoside triphosphate hydrolase;
Peaxi162Scf00047g01927.1	1-aminocyclopropane-1-carboxylate oxidase 1	1.307	Up	0.026317	30.94	1.6287	31.5	7	15	2	1.186	1.169	1.062	0.755	0.907	0.953	cytoplasm	GO:0044699 single-organism process; GO:0008152 metabolic process; GO:0055114 oxidation-reduction process; GO:0044710 single-organism metabolic process;		GO:0003824 catalytic activity; GO:0016491 oxidoreductase activity;	K05933	E1.14.17.4; aminocyclopropanecarboxylate oxidase [EC:1.14.17.4]	sly01110 Biosynthesis of secondary metabolites - Solanum lycopersicum (tomato); sly00270 Cysteine and methionine metabolism - Solanum lycopersicum (tomato); sly01100 Metabolic pathways - Solanum lycopersicum (tomato);	IPR027443; IPR005123; IPR026992;	Isopenicillin N synthase-like; Oxoglutarate/iron-dependent dioxygenase; Non-haem dioxygenase N-terminal domain;
Peaxi162Scf00207g01445.1	Subtilase family protein	1.307	Up	0.00054397	81.238	70.108	14.2	10	15	9	1.154	1.131	1.122	0.88	0.9	0.827	extracellular	GO:0006508 proteolysis; GO:0008152 metabolic process; GO:0043170 macromolecule metabolic process; GO:0019538 protein metabolic process; GO:0044238 primary metabolic process; GO:0071704 organic substance metabolic process;		GO:0004252 serine-type endopeptidase activity; GO:0004175 endopeptidase activity; GO:0008233 peptidase activity; GO:0003824 catalytic activity; GO:0017171 serine hydrolase activity; GO:0008236 serine-type peptidase activity; GO:0070011 peptidase activity, acting on L-amino acid peptides; GO:0016787 hydrolase activity;				IPR003137; IPR034197; IPR000209; IPR010259;	PA domain; Cucumisin-like catalytic domain; Peptidase S8/S53 domain; Peptidase S8 propeptide/proteinase inhibitor I9;
Peaxi162Scf00016g02329.1	cinnamyl alcohol dehydrogenase 5	1.309	Up	0.0025821	38.946	34.488	18.2	5	10	5	1.179	1.155	1.117	0.879	0.822	0.935	cytoplasm	GO:0044699 single-organism process; GO:0008152 metabolic process; GO:0055114 oxidation-reduction process; GO:0044710 single-organism metabolic process;		GO:0046914 transition metal ion binding; GO:0003824 catalytic activity; GO:0005488 binding; GO:0043167 ion binding; GO:0046872 metal ion binding; GO:0043169 cation binding; GO:0008270 zinc ion binding; GO:0016491 oxidoreductase activity;	K00083	E1.1.1.195; cinnamyl-alcohol dehydrogenase [EC:1.1.1.195]	sly01110 Biosynthesis of secondary metabolites - Solanum lycopersicum (tomato); sly00940 Phenylpropanoid biosynthesis - Solanum lycopersicum (tomato); sly01100 Metabolic pathways - Solanum lycopersicum (tomato);	IPR011032; IPR020843; IPR016040; IPR013154; IPR013149;	GroES-like; Polyketide synthase, enoylreductase domain; NAD(P)-binding domain; Alcohol dehydrogenase, N-terminal; Alcohol dehydrogenase, C-terminal;
Peaxi162Scf25560g00001.1	alpha/beta-Hydrolases superfamily protein	1.309	Up	0.0027037	36.516	51.209	15.9	4	5	4	1.144	1.142	1.114	0.825	0.936	0.836	cytoplasm	GO:0008152 metabolic process;		GO:0016787 hydrolase activity; GO:0003824 catalytic activity;				IPR029058; IPR013094;	Alpha/Beta hydrolase fold; Alpha/beta hydrolase fold-3;
Peaxi162Scf00007g00122.1	allene oxide synthase	1.31	Up	0.000164785	53.825	225.47	39.7	15	37	15	1.145	1.113	1.142	0.847	0.896	0.853	chloroplast	GO:0044699 single-organism process; GO:0008152 metabolic process; GO:0055114 oxidation-reduction process; GO:0044710 single-organism metabolic process;		GO:0097159 organic cyclic compound binding; GO:1901363 heterocyclic compound binding; GO:0020037 heme binding; GO:0005506 iron ion binding; GO:0046914 transition metal ion binding; GO:0003824 catalytic activity; GO:0005488 binding; GO:0043167 ion binding; GO:0043169 cation binding; GO:0046872 metal ion binding; GO:0016705 oxidoreductase activity, acting on paired donors, with incorporation or red…	K10528	HPL; hydroperoxide lyase [EC:4.1.2.-]	sly01110 Biosynthesis of secondary metabolites - Solanum lycopersicum (tomato); sly00592 alpha-Linolenic acid metabolism - Solanum lycopersicum (tomato);
Peaxi162Scf00765g00314.1	"Fructose-1,6-bisphosphatase, cytosolic"	1.31	Up	0.002459	38.309	44.168	35.1	13	15	8	1.19	1.171	1.055	0.849	0.882	0.877	chloroplast	GO:0008152 metabolic process; GO:0005975 carbohydrate metabolic process; GO:0044238 primary metabolic process; GO:0071704 organic substance metabolic process;		GO:0019203 carbohydrate phosphatase activity; GO:0042578 phosphoric ester hydrolase activity; GO:0003824 catalytic activity; GO:0016791 phosphatase activity; GO:0016788 hydrolase activity, acting on ester bonds; GO:0016787 hydrolase activity; GO:0050308 sugar-phosphatase activity; GO:0042132 fructose 1,6-bisphosphate 1-phosphatase activity;	K03841	FBP; fructose-1,6-bisphosphatase I [EC:3.1.3.11]	sly01110 Biosynthesis of secondary metabolites - Solanum lycopersicum (tomato); sly01200 Carbon metabolism - Solanum lycopersicum (tomato); sly00710 Carbon fixation in photosynthetic organisms - Solanum lycopersicum (tomato); sly00051 Fructose and mannose metabolism - Solanum lycopersicum (tomato); sly00010 Glycolysis / Gluconeogenesis - Solanum lycopersicum (tomato); sly01100 Metabolic pathways …	IPR033391;	Fructose-1-6-bisphosphatase class I, N-terminal;
Peaxi162Scf00493g00434.1	Raffinose synthase family protein	1.312	Up	0.000118127	68.975	53.199	9.4	5	7	5	1.132	1.162	1.145	0.903	0.861	0.858	mitochondria			GO:0003824 catalytic activity;	K06617	E2.4.1.82; raffinose synthase [EC:2.4.1.82]	sly00052 Galactose metabolism - Solanum lycopersicum (tomato);	IPR013785; IPR017853;	Aldolase-type TIM barrel; Glycoside hydrolase superfamily;
Peaxi162Scf00334g00421.1	Metal-dependent phosphohydrolase	1.316	Up	0.0100029	22.585	7.1776	20.1	3	3	3	1.162	1.08	1.181	0.87	0.868	0.863	cytoplasm				K06950			IPR006674; IPR003607;	HD domain; HD/PDEase domain;
Peaxi162Scf00983g00418.1	cinnamyl alcohol dehydrogenase 9	1.316	Up	0.000104927	35.694	161.97	56.1	14	31	12	1.163	1.103	1.126	0.858	0.846	0.874	cytoplasm	GO:0044699 single-organism process; GO:0008152 metabolic process; GO:0055114 oxidation-reduction process; GO:0044710 single-organism metabolic process;		GO:0046914 transition metal ion binding; GO:0003824 catalytic activity; GO:0005488 binding; GO:0043167 ion binding; GO:0046872 metal ion binding; GO:0043169 cation binding; GO:0008270 zinc ion binding; GO:0016491 oxidoreductase activity;	K00083	E1.1.1.195; cinnamyl-alcohol dehydrogenase [EC:1.1.1.195]	sly01110 Biosynthesis of secondary metabolites - Solanum lycopersicum (tomato); sly00940 Phenylpropanoid biosynthesis - Solanum lycopersicum (tomato); sly01100 Metabolic pathways - Solanum lycopersicum (tomato);	IPR011032; IPR020843; IPR016040; IPR013154; IPR013149;	GroES-like; Polyketide synthase, enoylreductase domain; NAD(P)-binding domain; Alcohol dehydrogenase, N-terminal; Alcohol dehydrogenase, C-terminal;
Peaxi162Scf00064g01212.1	catalase 2	1.322	Up	3.9315e-05	56.7	323.31	48	21	49	17	1.13	1.128	1.174	0.87	0.87	0.856	cytoplasm	GO:0008152 metabolic process; GO:0006950 response to stress; GO:0055114 oxidation-reduction process; GO:0044710 single-organism metabolic process; GO:0006979 response to oxidative stress; GO:0044699 single-organism process; GO:0050896 response to stimulus;		GO:0097159 organic cyclic compound binding; GO:1901363 heterocyclic compound binding; GO:0020037 heme binding; GO:0003824 catalytic activity; GO:0005488 binding; GO:0016209 antioxidant activity; GO:0004096 catalase activity; GO:0004601 peroxidase activity; GO:0046906 tetrapyrrole binding; GO:0016491 oxidoreductase activity; GO:0016684 oxidoreductase activity, acting on peroxide as acceptor;	K03781	katE; catalase [EC:1.11.1.6]	sly00380 Tryptophan metabolism - Solanum lycopersicum (tomato); sly01110 Biosynthesis of secondary metabolites - Solanum lycopersicum (tomato); sly00630 Glyoxylate and dicarboxylate metabolism - Solanum lycopersicum (tomato); sly04016 MAPK signaling pathway - plant - Solanum lycopersicum (tomato); sly01200 Carbon metabolism - Solanum lycopersicum (tomato); sly04146 Peroxisome - Solanum lycopersic…	IPR020835; IPR011614; IPR010582;	Catalase-like domain; Catalase core domain; Catalase immune-responsive domain;
Peaxi162Scf00001g00212.1	"Chlorophyll a-b binding protein, chloroplastic"	1.323	Up	0.0097214	27.328	6.9042	10.9	3	4	1	1.21	1.169	1.048	0.898	0.9	0.793	chloroplast				K08917	LHCB6; light-harvesting complex II chlorophyll a/b binding protein 6	sly00196 Photosynthesis - antenna proteins - Solanum lycopersicum (tomato); sly01100 Metabolic pathways - Solanum lycopersicum (tomato);	IPR023329;	Chlorophyll a/b binding protein domain;
Peaxi162Scf00020g00718.1	glycerol-3-phosphate acyltransferase 4	1.323	Up	4.1667e-06	55.309	203.35	40.9	20	35	13	1.145	1.147	1.153	0.853	0.87	0.881	plasma membrane	GO:0008152 metabolic process;		GO:0016746 transferase activity, transferring acyl groups; GO:0003824 catalytic activity; GO:0016740 transferase activity;	K13508	GPAT; glycerol-3-phosphate acyltransferase [EC:2.3.1.15 2.3.1.198]	sly01110 Biosynthesis of secondary metabolites - Solanum lycopersicum (tomato); sly00564 Glycerophospholipid metabolism - Solanum lycopersicum (tomato); sly00561 Glycerolipid metabolism - Solanum lycopersicum (tomato); sly01100 Metabolic pathways - Solanum lycopersicum (tomato);	IPR002123; IPR023214;	Phospholipid/glycerol acyltransferase; HAD-like domain;
Peaxi162Scf00595g00036.1	Non-specific lipid-transfer protein 2	1.324	Up	0.00167853	12.395	28.275	31.9	5	6	5	1.177	1.089	1.154	0.901	0.815	0.867	extracellular	GO:0006810 transport; GO:0006869 lipid transport; GO:1902578 single-organism localization; GO:0044699 single-organism process; GO:0010876 lipid localization; GO:0071702 organic substance transport; GO:0033036 macromolecule localization; GO:0051179 localization; GO:0044765 single-organism transport; GO:0051234 establishment of localization;		GO:0008289 lipid binding; GO:0005488 binding;				IPR016140;	Bifunctional inhibitor/plant lipid transfer protein/seed storage helical domain;
Peaxi162Scf00003g04425.1	2-oxoglutarate (2OG) and Fe(II)-dependent oxygenase superfamily protein	1.325	Up	0.034304	35.443	4.6943	11.7	4	5	3	1.088	1.129	1.224	0.829	0.759	1.009	cytoplasm	GO:0044699 single-organism process; GO:0008152 metabolic process; GO:0055114 oxidation-reduction process; GO:0044710 single-organism metabolic process;		GO:0003824 catalytic activity; GO:0016491 oxidoreductase activity;				IPR027443; IPR005123;	Isopenicillin N synthase-like; Oxoglutarate/iron-dependent dioxygenase;
Peaxi162Scf00016g00062.1	Glucose-1-phosphate adenylyltransferase large subunit 1	1.325	Up	4.4641e-05	58.897	149	34.1	16	29	16	1.113	1.164	1.161	0.86	0.872	0.862	cytoplasm	GO:0016051 carbohydrate biosynthetic process; GO:0000271 polysaccharide biosynthetic process; GO:0044042 glucan metabolic process; GO:0044699 single-organism process; GO:0009058 biosynthetic process; GO:0006112 energy reserve metabolic process; GO:0044237 cellular metabolic process; GO:0044264 cellular polysaccharide metabolic process; GO:0071704 organic substance metabolic process; GO:0008152 me…		GO:0008878 glucose-1-phosphate adenylyltransferase activity; GO:0016779 nucleotidyltransferase activity; GO:0003824 catalytic activity; GO:0016740 transferase activity; GO:0016772 transferase activity, transferring phosphorus-containing groups; GO:0070566 adenylyltransferase activity;	K00975	glgC; glucose-1-phosphate adenylyltransferase [EC:2.7.7.27]	sly01110 Biosynthesis of secondary metabolites - Solanum lycopersicum (tomato); sly00500 Starch and sucrose metabolism - Solanum lycopersicum (tomato); sly01100 Metabolic pathways - Solanum lycopersicum (tomato); sly00520 Amino sugar and nucleotide sugar metabolism - Solanum lycopersicum (tomato);	IPR011004; IPR005835; IPR029044;	Trimeric LpxA-like; Nucleotidyl transferase domain; Nucleotide-diphospho-sugar transferases;
Peaxi162Scf00763g00122.1	Fatty acyl-CoA reductase 2	1.325	Up	0.00194281	65.77	56.211	19.2	10	16	2	1.193	1.168	1.072	0.899	0.838	0.853	cytoplasm				K13356	FAR; alcohol-forming fatty acyl-CoA reductase [EC:1.2.1.84]	sly00073 Cutin, suberine and wax biosynthesis - Solanum lycopersicum (tomato); sly04146 Peroxisome - Solanum lycopersicum (tomato);	IPR033640; IPR016040; IPR013120;	Fatty acyl-CoA reductase, C-terminal; NAD(P)-binding domain; Male sterility, NAD-binding;
Peaxi162Scf00117g01127.1	Abscisic acid receptor PYR1	1.326	Up	0.00158463	22.235	16.719	9.8	2	3	2	1.141	1.093	1.236	0.885	0.87	0.862	cytoplasm				K14496	PYL; abscisic acid receptor PYR/PYL family	sly04016 MAPK signaling pathway - plant - Solanum lycopersicum (tomato); sly04075 Plant hormone signal transduction - Solanum lycopersicum (tomato);	IPR023393;	START-like domain;
Peaxi162Scf00271g00122.1	glycine-rich protein	1.327	Up	0.023943	45.04	17.429	6.2	2	2	2	1.251	1.029	1.159	0.894	0.771	0.926	nucleus
Peaxi162Scf00016g02023.1	caffeoyl-CoA 3-O-methyltransferase	1.328	Up	0.00048405	27.856	63.177	42.3	7	17	5	1.171	1.176	1.114	0.833	0.891	0.883	cytoplasm			GO:0016741 transferase activity, transferring one-carbon groups; GO:0008171 O-methyltransferase activity; GO:0008168 methyltransferase activity; GO:0003824 catalytic activity; GO:0016740 transferase activity;	K00588	E2.1.1.104; caffeoyl-CoA O-methyltransferase [EC:2.1.1.104]	sly01110 Biosynthesis of secondary metabolites - Solanum lycopersicum (tomato); sly00945 Stilbenoid, diarylheptanoid and gingerol biosynthesis - Solanum lycopersicum (tomato); sly00941 Flavonoid biosynthesis - Solanum lycopersicum (tomato); sly00940 Phenylpropanoid biosynthesis - Solanum lycopersicum (tomato); sly01100 Metabolic pathways - Solanum lycopersicum (tomato); sly00360 Phenylalanine met…	IPR029063;	S-adenosyl-L-methionine-dependent methyltransferase;
Peaxi162Scf00129g00042.1	conserved hypothetical protein	1.331	Up	0.024296	75.444	17.453	8.9	5	6	5	1.167	1.004	1.121	0.83	0.822	0.821	plasma membrane
Peaxi162Scf00178g00147.1	aspartic proteinase A1	1.331	Up	1.97666e-05	58.761	236.7	40.8	16	41	12	1.128	1.129	1.164	0.866	0.847	0.858	chloroplast	GO:0008152 metabolic process; GO:0044710 single-organism metabolic process; GO:0044699 single-organism process; GO:0006508 proteolysis; GO:0019538 protein metabolic process; GO:0043170 macromolecule metabolic process; GO:0044238 primary metabolic process; GO:0006629 lipid metabolic process; GO:0071704 organic substance metabolic process;		GO:0004175 endopeptidase activity; GO:0008233 peptidase activity; GO:0003824 catalytic activity; GO:0004190 aspartic-type endopeptidase activity; GO:0070011 peptidase activity, acting on L-amino acid peptides; GO:0016787 hydrolase activity; GO:0070001 aspartic-type peptidase activity;	K08245			IPR033869; IPR008139; IPR011001; IPR033121; IPR021109; IPR007856; IPR008138;	Phytepsin; Saposin B type domain; Saposin-like; Peptidase family A1 domain; Aspartic peptidase domain; Saposin-like type B, region 1; Saposin B type, region 2;
Peaxi162Scf00001g03425.1	60S ribosomal protein L19-2	1.333	Up	0.0031386	24.758	115.64	37.1	8	25	3	1.133	1.171	1.126	0.878	0.909	0.786	nucleus	GO:0006518 peptide metabolic process; GO:0043043 peptide biosynthetic process; GO:0044267 cellular protein metabolic process; GO:0006807 nitrogen compound metabolic process; GO:0009058 biosynthetic process; GO:0043603 cellular amide metabolic process; GO:0044238 primary metabolic process; GO:1901566 organonitrogen compound biosynthetic process; GO:1901576 organic substance biosynthetic process; G…	GO:0005840 ribosome; GO:0043229 intracellular organelle; GO:0043232 intracellular non-membrane-bounded organelle; GO:0022625 cytosolic large ribosomal subunit; GO:0044446 intracellular organelle part; GO:0005737 cytoplasm; GO:0032991 macromolecular complex; GO:0044424 intracellular part; GO:0005829 cytosol; GO:0005623 cell; GO:0044422 organelle part; GO:0043228 non-membrane-bounded organelle; GO:…	GO:0003735 structural constituent of ribosome; GO:0005198 structural molecule activity;	K02885	RP-L19e; large subunit ribosomal protein L19e	sly03010 Ribosome - Solanum lycopersicum (tomato);	IPR000196; IPR015974; IPR033935; IPR015972;	Ribosomal protein L19/L19e; Ribosomal protein L19/L19e, domain 3; Ribosomal protein L19, eukaryotic; Ribosomal protein L19/L19e, domain 1;
Peaxi162Scf00406g00317.1	Pathogenesis-related thaumatin superfamily protein	1.333	Up	0.00128228	27.046	97.588	29	7	18	7	1.186	1.085	1.181	0.897	0.857	0.836	chloroplast
Peaxi162Scf00146g00111.1	conserved hypothetical protein	1.335	Up	0.0010601	55.412	102.12	29.4	11	12	11	1.111	1.194	1.141	0.816	0.875	0.891	cytoplasm			GO:0005524 ATP binding; GO:1901265 nucleoside phosphate binding; GO:0001882 nucleoside binding; GO:0043167 ion binding; GO:0000166 nucleotide binding; GO:0097159 organic cyclic compound binding; GO:1901363 heterocyclic compound binding; GO:0032549 ribonucleoside binding; GO:0097367 carbohydrate derivative binding; GO:0032553 ribonucleotide binding; GO:0005488 binding; GO:0003676 nucleic acid bind…	K18655			IPR014014; IPR011545; IPR027417; IPR014001; IPR001650;	RNA helicase, DEAD-box type, Q motif; DEAD/DEAH box helicase domain; P-loop containing nucleoside triphosphate hydrolase; Helicase superfamily 1/2, ATP-binding domain; Helicase, C-terminal;
Peaxi162Scf00446g00413.1	FAD/NAD(P)-binding oxidoreductase family protein	1.335	Up	0.0068819	47.581	12.249	7.5	3	3	3	1.164	1.195	1.088	0.782	0.925	0.875	chloroplast	GO:0044699 single-organism process; GO:0008152 metabolic process; GO:0055114 oxidation-reduction process; GO:0044710 single-organism metabolic process;		GO:0097159 organic cyclic compound binding; GO:1901363 heterocyclic compound binding; GO:1901265 nucleoside phosphate binding; GO:0050660 flavin adenine dinucleotide binding; GO:0003824 catalytic activity; GO:0005488 binding; GO:0043167 ion binding; GO:0043168 anion binding; GO:0000166 nucleotide binding; GO:0048037 cofactor binding; GO:0036094 small molecule binding; GO:0071949 FAD binding; GO:0…				IPR002938; IPR023753;	FAD-binding domain; FAD/NAD(P)-binding domain;
Peaxi162Scf00972g00019.1	Vacuolar-processing enzyme	1.335	Up	0.00110363	43.187	6.8161	4.1	2	3	1	1.191	1.125	1.13	0.811	0.89	0.88	extracellular	GO:0006508 proteolysis; GO:0008152 metabolic process; GO:0043170 macromolecule metabolic process; GO:0019538 protein metabolic process; GO:0044238 primary metabolic process; GO:0071704 organic substance metabolic process;		GO:0008233 peptidase activity; GO:0016787 hydrolase activity; GO:0003824 catalytic activity;
Peaxi162Scf00020g00728.1	Unknown protein	1.336	Up	0.0023231	31.525	19.097	31.1	7	9	4	1.129	1.218	1.06	0.841	0.87	0.84	cytoplasm	GO:0000097 sulfur amino acid biosynthetic process; GO:0016053 organic acid biosynthetic process; GO:0044699 single-organism process; GO:0009058 biosynthetic process; GO:1901566 organonitrogen compound biosynthetic process; GO:0044237 cellular metabolic process; GO:0044272 sulfur compound biosynthetic process; GO:0000096 sulfur amino acid metabolic process; GO:0071704 organic substance metabolic p…			K13034	ATCYSC1; L-3-cyanoalanine synthase/ cysteine synthase [EC:2.5.1.47 4.4.1.9]	sly00920 Sulfur metabolism - Solanum lycopersicum (tomato); sly01110 Biosynthesis of secondary metabolites - Solanum lycopersicum (tomato); sly00460 Cyanoamino acid metabolism - Solanum lycopersicum (tomato); sly00270 Cysteine and methionine metabolism - Solanum lycopersicum (tomato); sly01200 Carbon metabolism - Solanum lycopersicum (tomato); sly01230 Biosynthesis of amino acids - Solanum lycope…	IPR001926;	Tryptophan synthase beta subunit-like PLP-dependent enzyme;
Peaxi162Scf00104g00816.1	3-ketoacyl-CoA synthase 6	1.336	Up	0.00026214	52.886	42.687	30.3	12	17	4	1.101	1.187	1.155	0.856	0.847	0.874	plasma membrane	GO:0044711 single-organism biosynthetic process; GO:0016053 organic acid biosynthetic process; GO:0044281 small molecule metabolic process; GO:0044763 single-organism cellular process; GO:0044699 single-organism process; GO:0044255 cellular lipid metabolic process; GO:0009058 biosynthetic process; GO:0006631 fatty acid metabolic process; GO:0044238 primary metabolic process; GO:0044237 cellular m…	GO:0016020 membrane;	GO:0016746 transferase activity, transferring acyl groups; GO:0016747 transferase activity, transferring acyl groups other than amino-acyl groups; GO:0003824 catalytic activity; GO:0016740 transferase activity;				IPR016039; IPR013601;	Thiolase-like; FAE1/Type III polyketide synthase-like protein;
Peaxi162Scf00006g00031.1	FASCICLIN-like arabinogalactan 1	1.337	Up	0.00137521	28.992	6.8385	7.9	2	2	2	1.186	1.171	1.092	0.832	0.843	0.905	extracellular							IPR000782;	FAS1 domain;
Peaxi162Scf00193g00098.1	carotenoid cleavage dioxygenase 1	1.337	Up	0.0008762	65.504	202.5	31.1	17	25	17	1.156	1.151	1.153	0.849	0.874	0.865	chloroplast	GO:0044699 single-organism process; GO:0008152 metabolic process; GO:0055114 oxidation-reduction process; GO:0044710 single-organism metabolic process;		GO:0016702 oxidoreductase activity, acting on single donors with incorporation of molecular oxygen, incorporation of two atoms of oxygen; GO:0016701 oxidoreductase activity, acting on single donors with incorporation of molecular oxygen; GO:0003824 catalytic activity; GO:0051213 dioxygenase activity; GO:0016491 oxidoreductase activity;	K09840	NCED; 9-cis-epoxycarotenoid dioxygenase [EC:1.13.11.51]	sly01110 Biosynthesis of secondary metabolites - Solanum lycopersicum (tomato); sly00906 Carotenoid biosynthesis - Solanum lycopersicum (tomato); sly01100 Metabolic pathways - Solanum lycopersicum (tomato);
Peaxi162Scf00646g00323.1	alpha/beta-Hydrolases superfamily protein	1.337	Up	0.0029579	36.483	18.943	21.1	7	9	6	1.242	1.078	1.122	0.881	0.837	0.857	cytoplasm			GO:0003824 catalytic activity;				IPR029058; IPR000073;	Alpha/Beta hydrolase fold; Alpha/beta hydrolase fold-1;
Peaxi162Scf00515g00026.1	Splicing factor U2af large subunit A	1.338	Up	0.033256	59.509	8.3036	5.3	3	4	3	1.129	1.13	1.127	0.861	0.912	0.757	nucleus	GO:0006396 RNA processing; GO:0006725 cellular aromatic compound metabolic process; GO:1901360 organic cyclic compound metabolic process; GO:0006807 nitrogen compound metabolic process; GO:0044238 primary metabolic process; GO:0044237 cellular metabolic process; GO:0071704 organic substance metabolic process; GO:0006397 mRNA processing; GO:0016070 RNA metabolic process; GO:0008152 metabolic proce…	GO:0043226 organelle; GO:0043231 intracellular membrane-bounded organelle; GO:0043229 intracellular organelle; GO:0005634 nucleus; GO:0044464 cell part; GO:0005622 intracellular; GO:0044424 intracellular part; GO:0043227 membrane-bounded organelle; GO:0005623 cell;	GO:0097159 organic cyclic compound binding; GO:1901363 heterocyclic compound binding; GO:0003723 RNA binding; GO:1901265 nucleoside phosphate binding; GO:0005488 binding; GO:0003676 nucleic acid binding; GO:0000166 nucleotide binding; GO:0036094 small molecule binding;	K12837	U2AF2; splicing factor U2AF 65 kDa subunit	sly03040 Spliceosome - Solanum lycopersicum (tomato);	IPR000504; IPR012677;	RNA recognition motif domain; Nucleotide-binding alpha-beta plait domain;
Peaxi162Scf00658g00314.1	delta 1-pyrroline-5-carboxylate synthase 2	1.338	Up	6.217e-05	76.435	269.6	39.1	26	59	20	1.15	1.136	1.134	0.879	0.844	0.833	chloroplast	GO:0016053 organic acid biosynthetic process; GO:0044699 single-organism process; GO:0009058 biosynthetic process; GO:1901566 organonitrogen compound biosynthetic process; GO:0044237 cellular metabolic process; GO:0009084 glutamine family amino acid biosynthetic process; GO:0071704 organic substance metabolic process; GO:0008152 metabolic process; GO:0006520 cellular amino acid metabolic process;…	GO:0044424 intracellular part; GO:0005623 cell; GO:0044464 cell part; GO:0005622 intracellular; GO:0005737 cytoplasm;	GO:0016774 phosphotransferase activity, carboxyl group as acceptor; GO:0016620 oxidoreductase activity, acting on the aldehyde or oxo group of donors, NAD or NADP as acceptor; GO:0016301 kinase activity; GO:0004350 glutamate-5-semialdehyde dehydrogenase activity; GO:0003824 catalytic activity; GO:0016903 oxidoreductase activity, acting on the aldehyde or oxo group of donors; GO:0019202 amino acid…	K12657	ALDH18A1; delta-1-pyrroline-5-carboxylate synthetase [EC:2.7.2.11 1.2.1.41]	sly01110 Biosynthesis of secondary metabolites - Solanum lycopersicum (tomato); sly00330 Arginine and proline metabolism - Solanum lycopersicum (tomato); sly01230 Biosynthesis of amino acids - Solanum lycopersicum (tomato); sly01100 Metabolic pathways - Solanum lycopersicum (tomato);	IPR016161; IPR000965; IPR015590; IPR001048; IPR016162; IPR016163;	Aldehyde/histidinol dehydrogenase; GPR domain; Aldehyde dehydrogenase domain; Aspartate/glutamate/uridylate kinase; Aldehyde dehydrogenase N-terminal domain; Aldehyde dehydrogenase, C-terminal;
Peaxi162Scf00895g00113.1	lipoxygenase 2	1.34	Up	0.000102378	96.492	323.31	43.7	30	76	5	1.185	1.116	1.153	0.849	0.857	0.872	chloroplast	GO:0044699 single-organism process; GO:0008152 metabolic process; GO:0055114 oxidation-reduction process; GO:0044710 single-organism metabolic process;		GO:0016702 oxidoreductase activity, acting on single donors with incorporation of molecular oxygen, incorporation of two atoms of oxygen; GO:0016701 oxidoreductase activity, acting on single donors with incorporation of molecular oxygen; GO:0003824 catalytic activity; GO:0005488 binding; GO:0051213 dioxygenase activity; GO:0043167 ion binding; GO:0043169 cation binding; GO:0046872 metal ion bindi…	K00454	LOX2S; lipoxygenase [EC:1.13.11.12]	sly01110 Biosynthesis of secondary metabolites - Solanum lycopersicum (tomato); sly00592 alpha-Linolenic acid metabolism - Solanum lycopersicum (tomato); sly00591 Linoleic acid metabolism - Solanum lycopersicum (tomato); sly01100 Metabolic pathways - Solanum lycopersicum (tomato);	IPR001024; IPR027433; IPR013819;	PLAT/LH2 domain; Lipoxygenase, domain 3; Lipoxygenase, C-terminal;
Peaxi162Scf00937g00013.1	Glycogen debranching enzyme	1.34	Up	1.84091e-05	86.048	75.326	15.3	10	13	10	1.14	1.14	1.151	0.873	0.841	0.846	nucleus	GO:0008152 metabolic process; GO:0005975 carbohydrate metabolic process; GO:0044238 primary metabolic process; GO:0071704 organic substance metabolic process;		GO:0004553 hydrolase activity, hydrolyzing O-glycosyl compounds; GO:0016787 hydrolase activity; GO:0003824 catalytic activity; GO:0016798 hydrolase activity, acting on glycosyl bonds;	K01214	ISA; isoamylase [EC:3.2.1.68]	sly01110 Biosynthesis of secondary metabolites - Solanum lycopersicum (tomato); sly00500 Starch and sucrose metabolism - Solanum lycopersicum (tomato); sly01100 Metabolic pathways - Solanum lycopersicum (tomato);	IPR013783; IPR013780; IPR014756; IPR004193; IPR017853; IPR006047; IPR013781;	Immunoglobulin-like fold; Glycosyl hydrolase, all-beta; Immunoglobulin E-set; Glycoside hydrolase, family 13, N-terminal; Glycoside hydrolase superfamily; Glycosyl hydrolase, family 13, catalytic domain; Glycoside hydrolase, catalytic domain;
Peaxi162Scf00362g01041.1	Calcium-binding EF-hand family protein	1.342	Up	0.0103845	39.655	27.334	10.5	2	2	2	1.15	1.067	1.236	0.794	0.938	0.841	cytoplasm			GO:0043169 cation binding; GO:0046872 metal ion binding; GO:0005509 calcium ion binding; GO:0005488 binding; GO:0043167 ion binding;				IPR002048; IPR011992;	EF-hand domain; EF-hand domain pair;
Peaxi162Scf00015g01514.1	Cytochrome P450 superfamily protein	1.343	Up	0.0036612	60.315	1.6675	1.3	1	1	1	1.252	1.078	1.124	0.834	0.887	0.85	chloroplast	GO:0044699 single-organism process; GO:0008152 metabolic process; GO:0055114 oxidation-reduction process; GO:0044710 single-organism metabolic process;		GO:0097159 organic cyclic compound binding; GO:1901363 heterocyclic compound binding; GO:0020037 heme binding; GO:0005506 iron ion binding; GO:0046914 transition metal ion binding; GO:0003824 catalytic activity; GO:0005488 binding; GO:0043167 ion binding; GO:0043169 cation binding; GO:0046872 metal ion binding; GO:0016705 oxidoreductase activity, acting on paired donors, with incorporation or red…
Peaxi162Scf01385g00031.1	Peroxidase superfamily protein	1.344	Up	0.00150305	33.139	16.845	14.3	4	5	3	1.098	1.22	1.134	0.894	0.842	0.833	extracellular	GO:0008152 metabolic process; GO:0042743 hydrogen peroxide metabolic process; GO:0006950 response to stress; GO:0072593 reactive oxygen species metabolic process; GO:0055114 oxidation-reduction process; GO:0044710 single-organism metabolic process; GO:0006979 response to oxidative stress; GO:0044699 single-organism process; GO:0044248 cellular catabolic process; GO:0050896 response to stimulus; G…		GO:0097159 organic cyclic compound binding; GO:1901363 heterocyclic compound binding; GO:0020037 heme binding; GO:0003824 catalytic activity; GO:0005488 binding; GO:0016209 antioxidant activity; GO:0004601 peroxidase activity; GO:0046906 tetrapyrrole binding; GO:0016491 oxidoreductase activity; GO:0016684 oxidoreductase activity, acting on peroxide as acceptor;	K00430	E1.11.1.7; peroxidase [EC:1.11.1.7]	sly01110 Biosynthesis of secondary metabolites - Solanum lycopersicum (tomato); sly00940 Phenylpropanoid biosynthesis - Solanum lycopersicum (tomato); sly01100 Metabolic pathways - Solanum lycopersicum (tomato);	IPR033905; IPR002016;	Secretory peroxidase; Haem peroxidase, plant/fungal/bacterial;
Peaxi162Scf00041g01317.1	annexin 1	1.347	Up	3.771e-06	35.89	206.22	35.8	11	25	11	1.137	1.154	1.147	0.856	0.861	0.836	cytoplasm			GO:0005544 calcium-dependent phospholipid binding; GO:0005488 binding; GO:0005543 phospholipid binding; GO:0043167 ion binding; GO:0008289 lipid binding; GO:0043169 cation binding; GO:0046872 metal ion binding; GO:0043168 anion binding; GO:0005509 calcium ion binding;	K17098
Peaxi162Scf00399g00097.1	glutathione S-transferase 7	1.349	Up	0.00103867	23.782	15.681	32.9	6	13	3	1.215	1.118	1.13	0.824	0.85	0.893	chloroplast			GO:0005515 protein binding; GO:0005488 binding;	K00799	GST; glutathione S-transferase [EC:2.5.1.18]	sly00480 Glutathione metabolism - Solanum lycopersicum (tomato);	IPR010987; IPR004046; IPR012336; IPR004045; IPR034347;	Glutathione S-transferase, C-terminal-like; Glutathione S-transferase, C-terminal; Thioredoxin-like fold; Glutathione S-transferase, N-terminal; Glutathione S-transferases Phi, C-terminal;
Peaxi162Scf00316g00526.1	"1,2-dihydroxy-3-keto-5-methylthiopentene dioxygenase 2"	1.352	Up	0.0021972	23.291	30.713	31.5	6	10	6	1.153	1.205	1.099	0.84	0.908	0.809	cytoplasm	GO:0000097 sulfur amino acid biosynthetic process; GO:0016053 organic acid biosynthetic process; GO:0019509 L-methionine salvage from methylthioadenosine; GO:0009066 aspartate family amino acid metabolic process; GO:0044699 single-organism process; GO:0009058 biosynthetic process; GO:1901566 organonitrogen compound biosynthetic process; GO:0044237 cellular metabolic process; GO:0000096 sulfur ami…		GO:0016702 oxidoreductase activity, acting on single donors with incorporation of molecular oxygen, incorporation of two atoms of oxygen; GO:0010309 acireductone dioxygenase [iron(II)-requiring] activity; GO:0016701 oxidoreductase activity, acting on single donors with incorporation of molecular oxygen; GO:0003824 catalytic activity; GO:0051213 dioxygenase activity; GO:0016491 oxidoreductase acti…	K08967	mtnD; 1,2-dihydroxy-3-keto-5-methylthiopentene dioxygenase [EC:1.13.11.53 1.13.11.54]	sly00270 Cysteine and methionine metabolism - Solanum lycopersicum (tomato); sly01100 Metabolic pathways - Solanum lycopersicum (tomato);	IPR011051; IPR014710;	RmlC-like cupin domain; RmlC-like jelly roll fold;
Peaxi162Scf01123g00025.1	multidrug resistance-associated protein 10	1.352	Up	5.5859e-05	168.38	28.617	8.9	12	20	3	1.121	1.177	1.157	0.857	0.838	0.86	plasma membrane	GO:0006810 transport; GO:0055085 transmembrane transport; GO:0051179 localization; GO:0051234 establishment of localization;	GO:0031224 intrinsic component of membrane; GO:0016020 membrane; GO:0016021 integral component of membrane; GO:0044425 membrane part;	GO:1901265 nucleoside phosphate binding; GO:0015399 primary active transmembrane transporter activity; GO:0016817 hydrolase activity, acting on acid anhydrides; GO:0016787 hydrolase activity; GO:0016887 ATPase activity; GO:0097159 organic cyclic compound binding; GO:1901363 heterocyclic compound binding; GO:0016462 pyrophosphatase activity; GO:0003824 catalytic activity; GO:0032553 ribonucleotide…				IPR003593; IPR003439; IPR011527; IPR027417;	AAA+ ATPase domain; ABC transporter-like; ABC transporter type 1, transmembrane domain; P-loop containing nucleoside triphosphate hydrolase;
Peaxi162Scf00230g00038.1	chlorophyllase 1	1.355	Up	0.0024017	33.918	19.641	10.5	3	5	3	1.204	1.141	1.125	0.841	0.802	0.918	nucleus	GO:0006725 cellular aromatic compound metabolic process; GO:0015994 chlorophyll metabolic process; GO:0044699 single-organism process; GO:0044237 cellular metabolic process; GO:0071704 organic substance metabolic process; GO:0044270 cellular nitrogen compound catabolic process; GO:0008152 metabolic process; GO:0006778 porphyrin-containing compound metabolic process; GO:0051187 cofactor catabolic …		GO:0016787 hydrolase activity; GO:0052689 carboxylic ester hydrolase activity; GO:0047746 chlorophyllase activity; GO:0003824 catalytic activity; GO:0016788 hydrolase activity, acting on ester bonds;	K08099	E3.1.1.14; chlorophyllase [EC:3.1.1.14]	sly00860 Porphyrin and chlorophyll metabolism - Solanum lycopersicum (tomato); sly01110 Biosynthesis of secondary metabolites - Solanum lycopersicum (tomato); sly01100 Metabolic pathways - Solanum lycopersicum (tomato);	IPR029058;	Alpha/Beta hydrolase fold;
Peaxi162Scf00032g00921.1	"Glucan endo-1,3-beta-glucosidase"	1.357	Up	0.0038965	38.539	16.374	8.9	3	6	3	1.135	1.171	1.165	0.902	0.769	0.886	endoplasmic reticulum	GO:0008152 metabolic process; GO:0005975 carbohydrate metabolic process; GO:0044238 primary metabolic process; GO:0071704 organic substance metabolic process;		GO:0004553 hydrolase activity, hydrolyzing O-glycosyl compounds; GO:0016787 hydrolase activity; GO:0003824 catalytic activity; GO:0016798 hydrolase activity, acting on glycosyl bonds;				IPR017853; IPR013781;	Glycoside hydrolase superfamily; Glycoside hydrolase, catalytic domain;
Peaxi162Scf00300g00015.1	Rhodanese/Cell cycle control phosphatase superfamily protein	1.358	Up	0.021481	19.74	17.302	13.7	2	2	2	1.219	1.229	1.02	0.946	0.78	0.828	chloroplast							IPR001763;	Rhodanese-like domain;
Peaxi162Scf00068g00019.1	"1,4-alpha-glucan-branching enzyme"	1.361	Up	0.00049753	98.63	16.603	9.5	9	10	9	1.185	1.153	1.143	0.822	0.9	0.836	chloroplast	GO:0016051 carbohydrate biosynthetic process; GO:0000271 polysaccharide biosynthetic process; GO:0044042 glucan metabolic process; GO:0044699 single-organism process; GO:0009058 biosynthetic process; GO:0006112 energy reserve metabolic process; GO:0044237 cellular metabolic process; GO:0044264 cellular polysaccharide metabolic process; GO:0071704 organic substance metabolic process; GO:0008152 me…		GO:0003844 1,4-alpha-glucan branching enzyme activity; GO:0016758 transferase activity, transferring hexosyl groups; GO:0003824 catalytic activity; GO:0005488 binding; GO:0016798 hydrolase activity, acting on glycosyl bonds; GO:0043167 ion binding; GO:0043169 cation binding; GO:0004553 hydrolase activity, hydrolyzing O-glycosyl compounds; GO:0016757 transferase activity, transferring glycosyl gro…	K00700	GBE1; 1,4-alpha-glucan branching enzyme [EC:2.4.1.18]	sly01110 Biosynthesis of secondary metabolites - Solanum lycopersicum (tomato); sly00500 Starch and sucrose metabolism - Solanum lycopersicum (tomato); sly01100 Metabolic pathways - Solanum lycopersicum (tomato);	IPR004193; IPR014756; IPR017853; IPR006048; IPR013783; IPR013780; IPR006047; IPR013781;	Glycoside hydrolase, family 13, N-terminal; Immunoglobulin E-set; Glycoside hydrolase superfamily; Alpha-amylase/branching enzyme, C-terminal all beta; Immunoglobulin-like fold; Glycosyl hydrolase, all-beta; Glycosyl hydrolase, family 13, catalytic domain; Glycoside hydrolase, catalytic domain;
Peaxi162Scf00017g03030.1	calcium sensing receptor	1.363	Up	0.00065631	41.685	88.046	35.6	13	23	13	1.139	1.162	1.159	0.886	0.796	0.857	chloroplast							IPR001763;	Rhodanese-like domain;
Peaxi162Scf00380g00814.1	Eukaryotic aspartyl protease family protein	1.363	Up	0.00121906	42.516	9.1712	9.8	3	5	3	1.106	1.21	1.159	0.893	0.812	0.845	chloroplast				K22683			IPR032799; IPR033121; IPR021109; IPR032861;	Xylanase inhibitor, C-terminal; Peptidase family A1 domain; Aspartic peptidase domain; Xylanase inhibitor, N-terminal;
Peaxi162Scf00056g00025.1	Remorin family protein	1.369	Up	0.007978	19.325	24.145	25.6	6	8	4	1.157	1.161	1.162	0.895	0.816	0.831	nucleus							IPR005516; IPR005518;	Remorin, C-terminal; Remorin, N-terminal;
Peaxi162Scf00002g00017.1	Copper amine oxidase family protein	1.37	Up	0.000139462	95.746	82.394	18.9	12	16	12	1.124	1.174	1.14	0.866	0.816	0.828	plasma membrane	GO:0008152 metabolic process; GO:0055114 oxidation-reduction process; GO:0044710 single-organism metabolic process; GO:0006807 nitrogen compound metabolic process; GO:0044699 single-organism process; GO:0009308 amine metabolic process; GO:0071704 organic substance metabolic process; GO:1901564 organonitrogen compound metabolic process;		GO:0046914 transition metal ion binding; GO:0003824 catalytic activity; GO:0005488 binding; GO:0043167 ion binding; GO:0046872 metal ion binding; GO:0043169 cation binding; GO:0008131 primary amine oxidase activity; GO:0005507 copper ion binding; GO:0016641 oxidoreductase activity, acting on the CH-NH2 group of donors, oxygen as acceptor; GO:0016638 oxidoreductase activity, acting on the CH-NH2 g…	K00276	AOC3; primary-amine oxidase [EC:1.4.3.21]	sly00410 beta-Alanine metabolism - Solanum lycopersicum (tomato); sly00260 Glycine, serine and threonine metabolism - Solanum lycopersicum (tomato); sly01110 Biosynthesis of secondary metabolites - Solanum lycopersicum (tomato); sly00350 Tyrosine metabolism - Solanum lycopersicum (tomato); sly00950 Isoquinoline alkaloid biosynthesis - Solanum lycopersicum (tomato); sly01100 Metabolic pathways - S…	IPR016182; IPR015800; IPR015802; IPR015798;	Copper amine oxidase, N-terminal; Copper amine oxidase, N2-terminal; Copper amine oxidase, N3-terminal; Copper amine oxidase, C-terminal;
Peaxi162Scf00102g01533.1	glutathione S-transferase THETA 1	1.37	Up	0.0038413	26.489	24.607	14.8	3	5	3	1.078	1.238	1.154	0.832	0.899	0.802	mitochondria			GO:0005515 protein binding; GO:0005488 binding;	K00799	GST; glutathione S-transferase [EC:2.5.1.18]	sly00480 Glutathione metabolism - Solanum lycopersicum (tomato);	IPR010987; IPR004045; IPR012336;	Glutathione S-transferase, C-terminal-like; Glutathione S-transferase, N-terminal; Thioredoxin-like fold;
Peaxi162Scf00684g00038.1	Coatomer subunit gamma	1.371	Up	0.0021418	98.159	6.6892	21.5	16	18	3	1.141	1.104	1.242	0.815	0.834	0.894	chloroplast	GO:0045184 establishment of protein localization; GO:0006810 transport; GO:0046907 intracellular transport; GO:0070727 cellular macromolecule localization; GO:0051649 establishment of localization in cell; GO:0016192 vesicle-mediated transport; GO:0006886 intracellular protein transport; GO:0071702 organic substance transport; GO:0008104 protein localization; GO:0033036 macromolecule localization…	GO:0016020 membrane; GO:0031410 cytoplasmic vesicle; GO:0031090 organelle membrane; GO:0098796 membrane protein complex; GO:0030137 COPI-coated vesicle; GO:0031982 vesicle; GO:0030660 Golgi-associated vesicle membrane; GO:0005737 cytoplasm; GO:0044433 cytoplasmic vesicle part; GO:0032991 macromolecular complex; GO:0044424 intracellular part; GO:0030120 vesicle coat; GO:0030663 COPI-coated vesicle…	GO:0005198 structural molecule activity; GO:0005488 binding;	K17267			IPR013040; IPR011989; IPR002553; IPR032154; IPR016024; IPR015873; IPR009028; IPR013041;	Coatomer, gamma subunit, appendage, Ig-like subdomain; Armadillo-like helical; Clathrin/coatomer adaptor, adaptin-like, N-terminal; Coatomer subunit gamma, C-terminal; Armadillo-type fold; Clathrin alpha-adaptin/coatomer adaptor, appendage, C-terminal subdomain; Coatomer/calthrin adaptor appendage, C-terminal subdomain; Coatomer/clathrin adaptor appendage, Ig-like subdomain;
Peaxi162Scf00739g00331.1	expansin A8	1.371	Up	0.00172253	22.305	3.4259	11.1	1	3	1	1.097	1.117	1.232	0.805	0.841	0.868	extracellular	GO:0071554 cell wall organization or biogenesis; GO:0009664 plant-type cell wall organization; GO:0016043 cellular component organization; GO:0071555 cell wall organization; GO:0045229 external encapsulating structure organization; GO:0009987 cellular process; GO:0071669 plant-type cell wall organization or biogenesis; GO:0071840 cellular component organization or biogenesis;						IPR009009; IPR007112; IPR007117;	RlpA-like protein, double-psi beta-barrel domain; Expansin/pollen allergen, DPBB domain; Expansin, cellulose-binding-like domain;
Peaxi162Scf01178g00116.1	S-adenosyl-L-methionine-dependent methyltransferases superfamily protein	1.373	Up	0.0126384	30.091	34.342	18.9	4	5	4	1.199	1.164	1.131	0.826	0.752	0.966	chloroplast	GO:0008152 metabolic process;		GO:0016741 transferase activity, transferring one-carbon groups; GO:0008168 methyltransferase activity; GO:0003824 catalytic activity; GO:0016740 transferase activity;				IPR029063; IPR013216;	S-adenosyl-L-methionine-dependent methyltransferase; Methyltransferase type 11;
Peaxi162Scf00673g00229.1	Unknown protein	1.374	Up	0.007158	12.52	1.7433	8	1	2	1	1.225	1.088	1.175	0.921	0.768	0.85	chloroplast	GO:0009116 nucleoside metabolic process; GO:0042278 purine nucleoside metabolic process; GO:0009167 purine ribonucleoside monophosphate metabolic process; GO:0009117 nucleotide metabolic process; GO:0044699 single-organism process; GO:0046129 purine ribonucleoside biosynthetic process; GO:0009163 nucleoside biosynthetic process; GO:0009058 biosynthetic process; GO:0009156 ribonucleoside monophosp…	GO:0016020 membrane; GO:0098800 inner mitochondrial membrane protein complex; GO:0031090 organelle membrane; GO:0098796 membrane protein complex; GO:0005737 cytoplasm; GO:0032991 macromolecular complex; GO:0098798 mitochondrial protein complex; GO:0044424 intracellular part; GO:0005623 cell; GO:0044455 mitochondrial membrane part; GO:0044422 organelle part; GO:0005740 mitochondrial envelope; GO:0…	GO:0015075 ion transmembrane transporter activity; GO:0022892 substrate-specific transporter activity; GO:0015077 monovalent inorganic cation transmembrane transporter activity; GO:0022890 inorganic cation transmembrane transporter activity; GO:0015078 hydrogen ion transmembrane transporter activity; GO:0008324 cation transmembrane transporter activity; GO:0022891 substrate-specific transmembrane…
Peaxi162Scf00515g00133.1	"Alpha-glucan water dikinase, chloroplastic"	1.384	Up	0.00027767	149.87	146.56	18.3	21	30	21	1.185	1.147	1.164	0.807	0.881	0.838	chloroplast	GO:0016310 phosphorylation; GO:0008152 metabolic process; GO:0044237 cellular metabolic process; GO:0006793 phosphorus metabolic process; GO:0009987 cellular process; GO:0006796 phosphate-containing compound metabolic process;		GO:0005524 ATP binding; GO:1901265 nucleoside phosphate binding; GO:0001882 nucleoside binding; GO:0043167 ion binding; GO:0000166 nucleotide binding; GO:0097159 organic cyclic compound binding; GO:1901363 heterocyclic compound binding; GO:0032549 ribonucleoside binding; GO:0097367 carbohydrate derivative binding; GO:0016301 kinase activity; GO:0003824 catalytic activity; GO:0032553 ribonucleotid…	K08244			IPR002192; IPR013816; IPR013815;	Pyruvate phosphate dikinase, PEP/pyruvate-binding; ATP-grasp fold, subdomain 2; ATP-grasp fold, subdomain 1;
Peaxi162Scf00362g00955.1	Disease resistance-responsive (dirigent-like protein) family protein	1.386	Up	6.2403e-05	97.587	23.579	3.6	2	2	2	1.164	1.147	1.191	0.818	0.846	0.862	plasma membrane
Peaxi162Scf00901g00110.1	multidrug resistance-associated protein 9	1.386	Up	0.00028068	160.75	174.78	12.9	14	17	13	1.2	1.111	1.192	0.83	0.835	0.862	chloroplast	GO:0006810 transport; GO:0055085 transmembrane transport; GO:0051179 localization; GO:0051234 establishment of localization;	GO:0031224 intrinsic component of membrane; GO:0016020 membrane; GO:0016021 integral component of membrane; GO:0044425 membrane part;	GO:1901265 nucleoside phosphate binding; GO:0015399 primary active transmembrane transporter activity; GO:0016817 hydrolase activity, acting on acid anhydrides; GO:0016787 hydrolase activity; GO:0016887 ATPase activity; GO:0097159 organic cyclic compound binding; GO:1901363 heterocyclic compound binding; GO:0016462 pyrophosphatase activity; GO:0003824 catalytic activity; GO:0032553 ribonucleotide…	K05665	ABCC1; ATP-binding cassette, subfamily C (CFTR/MRP), member 1	sly02010 ABC transporters - Solanum lycopersicum (tomato);	IPR003593; IPR003439; IPR027417; IPR011527;	AAA+ ATPase domain; ABC transporter-like; P-loop containing nucleoside triphosphate hydrolase; ABC transporter type 1, transmembrane domain;
Peaxi162Scf00474g00612.1	sucrose synthase 4	1.393	Up	0.00105836	92.501	52.977	26.2	20	30	7	1.163	1.201	1.162	0.842	0.9	0.79	cytoplasm	GO:0044723 single-organism carbohydrate metabolic process; GO:0008152 metabolic process; GO:0005985 sucrose metabolic process; GO:0044262 cellular carbohydrate metabolic process; GO:0044710 single-organism metabolic process; GO:0044763 single-organism cellular process; GO:0044699 single-organism process; GO:0009311 oligosaccharide metabolic process; GO:0005984 disaccharide metabolic process; GO:0…		GO:0016758 transferase activity, transferring hexosyl groups; GO:0003824 catalytic activity; GO:0035251 UDP-glucosyltransferase activity; GO:0008194 UDP-glycosyltransferase activity; GO:0046527 glucosyltransferase activity; GO:0016757 transferase activity, transferring glycosyl groups; GO:0016157 sucrose synthase activity; GO:0016740 transferase activity;	K00695	E2.4.1.13; sucrose synthase [EC:2.4.1.13]	sly00500 Starch and sucrose metabolism - Solanum lycopersicum (tomato); sly01100 Metabolic pathways - Solanum lycopersicum (tomato);	IPR000368; IPR001296;	Sucrose synthase; Glycosyl transferase, family 1;
Peaxi162Scf00369g00124.1	phosphoenolpyruvate carboxylase 4	1.394	Up	8.2588e-05	118.31	31.274	12.6	14	16	14	1.203	1.155	1.176	0.853	0.818	0.865	cytoplasm	GO:0072350 tricarboxylic acid metabolic process; GO:0055114 oxidation-reduction process; GO:0044281 small molecule metabolic process; GO:0044763 single-organism cellular process; GO:0006099 tricarboxylic acid cycle; GO:0044699 single-organism process; GO:0044238 primary metabolic process; GO:0045333 cellular respiration; GO:0044237 cellular metabolic process; GO:0071704 organic substance metaboli…		GO:0016831 carboxy-lyase activity; GO:0016829 lyase activity; GO:0008964 phosphoenolpyruvate carboxylase activity; GO:0003824 catalytic activity; GO:0016830 carbon-carbon lyase activity; GO:0004611 phosphoenolpyruvate carboxykinase activity;	K01595	ppc; phosphoenolpyruvate carboxylase [EC:4.1.1.31]	sly00620 Pyruvate metabolism - Solanum lycopersicum (tomato); sly01200 Carbon metabolism - Solanum lycopersicum (tomato); sly00710 Carbon fixation in photosynthetic organisms - Solanum lycopersicum (tomato); sly01100 Metabolic pathways - Solanum lycopersicum (tomato);	IPR015813;	Pyruvate/Phosphoenolpyruvate kinase-like domain;
Peaxi162Scf00015g00460.1	"Protein of unknown function, DUF642"	1.401	Up	0.00010338	37.802	22.869	17.4	5	9	3	1.174	1.169	1.208	0.842	0.818	0.875	cytoskeleton							IPR006946;	Domain of unknown function DUF642;
Peaxi162Scf00241g00072.1	EXORDIUM like 3	1.401	Up	0.0166387	38.668	2.8277	4.7	2	2	2	1.264	1.076	1.177	0.939	0.732	0.84	vacuolar membrane
Peaxi162Scf00765g00134.1	"Glucan 1,3-beta-glucosidase"	1.402	Up	0.00050351	55.562	19.279	7.3	3	4	3	1.234	1.135	1.151	0.813	0.827	0.87	extracellular	GO:0008152 metabolic process; GO:0005975 carbohydrate metabolic process; GO:0044238 primary metabolic process; GO:0071704 organic substance metabolic process;		GO:0004553 hydrolase activity, hydrolyzing O-glycosyl compounds; GO:0016787 hydrolase activity; GO:0003824 catalytic activity; GO:0016798 hydrolase activity, acting on glycosyl bonds;				IPR017853; IPR001547; IPR008999; IPR013781;	Glycoside hydrolase superfamily; Glycoside hydrolase, family 5; Actin cross-linking; Glycoside hydrolase, catalytic domain;
Peaxi162Scf00481g00028.1	Sucrose transport protein	1.403	Up	0.033744	53.597	4.3749	4.3	2	3	1	1.096	1.181	1.24	0.724	1.014	0.768	plasma membrane	GO:0006810 transport; GO:1902578 single-organism localization; GO:0015772 oligosaccharide transport; GO:0015766 disaccharide transport; GO:0044699 single-organism process; GO:0008643 carbohydrate transport; GO:0071702 organic substance transport; GO:0015770 sucrose transport; GO:0051179 localization; GO:0044765 single-organism transport; GO:0051234 establishment of localization;	GO:0016020 membrane; GO:0031226 intrinsic component of plasma membrane; GO:0044459 plasma membrane part; GO:0044425 membrane part; GO:0044464 cell part; GO:0071944 cell periphery; GO:0031224 intrinsic component of membrane; GO:0005887 integral component of plasma membrane; GO:0005623 cell; GO:0016021 integral component of membrane; GO:0005886 plasma membrane;	GO:0015154 disaccharide transmembrane transporter activity; GO:0015144 carbohydrate transmembrane transporter activity; GO:0051119 sugar transmembrane transporter activity; GO:0008515 sucrose transmembrane transporter activity; GO:0015157 oligosaccharide transmembrane transporter activity; GO:1901476 carbohydrate transporter activity; GO:0022892 substrate-specific transporter activity; GO:0022891…	K15378			IPR020846;	Major facilitator superfamily domain;
Peaxi162Scf00860g00018.1	expansin 11	1.404	Up	0.00028056	27.712	14.671	18	4	11	3	1.2	1.165	1.154	0.857	0.793	0.857	extracellular	GO:0071554 cell wall organization or biogenesis; GO:0009664 plant-type cell wall organization; GO:0016043 cellular component organization; GO:0071555 cell wall organization; GO:0045229 external encapsulating structure organization; GO:0009987 cellular process; GO:0071669 plant-type cell wall organization or biogenesis; GO:0071840 cellular component organization or biogenesis;	GO:0005576 extracellular region;					IPR009009; IPR007112; IPR007117;	RlpA-like protein, double-psi beta-barrel domain; Expansin/pollen allergen, DPBB domain; Expansin, cellulose-binding-like domain;
Peaxi162Scf00154g00926.1	"cytochrome P450, family 87, subfamily A, polypeptide 6"	1.417	Up	0.00067644	41.859	7.0877	3.6	1	1	1	1.119	1.163	1.253	0.807	0.845	0.843	chloroplast	GO:0044699 single-organism process; GO:0008152 metabolic process; GO:0055114 oxidation-reduction process; GO:0044710 single-organism metabolic process;		GO:0097159 organic cyclic compound binding; GO:1901363 heterocyclic compound binding; GO:0020037 heme binding; GO:0005506 iron ion binding; GO:0046914 transition metal ion binding; GO:0003824 catalytic activity; GO:0005488 binding; GO:0043167 ion binding; GO:0043169 cation binding; GO:0046872 metal ion binding; GO:0016705 oxidoreductase activity, acting on paired donors, with incorporation or red…
Peaxi162Scf01276g00039.1	2-oxoglutarate (2OG) and Fe(II)-dependent oxygenase superfamily protein	1.417	Up	9.5118e-05	35.047	13.476	12.7	4	5	3	1.139	1.187	1.209	0.812	0.849	0.833	cytoplasm	GO:0044699 single-organism process; GO:0008152 metabolic process; GO:0055114 oxidation-reduction process; GO:0044710 single-organism metabolic process;		GO:0003824 catalytic activity; GO:0016491 oxidoreductase activity;				IPR027443; IPR005123; IPR026992;	Isopenicillin N synthase-like; Oxoglutarate/iron-dependent dioxygenase; Non-haem dioxygenase N-terminal domain;
Peaxi162Scf00109g00112.1	Glutathione S-transferase family protein	1.425	Up	0.000137195	24.034	4.6991	27.8	6	11	2	1.208	1.125	1.209	0.828	0.837	0.821	cytoplasm			GO:0005515 protein binding; GO:0005488 binding;	K00799	GST; glutathione S-transferase [EC:2.5.1.18]	sly00480 Glutathione metabolism - Solanum lycopersicum (tomato);	IPR004046; IPR010987; IPR012336; IPR004045;	Glutathione S-transferase, C-terminal; Glutathione S-transferase, C-terminal-like; Thioredoxin-like fold; Glutathione S-transferase, N-terminal;
Peaxi162Scf00977g00049.1	cysteine-rich extensin-like protein-2 [Nicotiana tabacum]	1.426	Up	0.00120312	27.975	10.408	8.6	1	3	1	1.239	1.115	1.193	0.809	0.799	0.88	chloroplast
Peaxi162Scf01003g00014.1	Unknown protein	1.426	Up	0.0040604	11.206	1.6649	10.4	1	1	1	1.317	1.088	1.14	0.805	0.836	0.845	cytoplasm
Peaxi162Scf00286g00547.1	"Phosphoglucan, water dikinase, chloroplastic"	1.427	Up	0.00171535	132.49	78.615	8	7	9	7	1.21	1.17	1.121	0.752	0.865	0.837	chloroplast	GO:0016310 phosphorylation; GO:0008152 metabolic process; GO:0044237 cellular metabolic process; GO:0006793 phosphorus metabolic process; GO:0009987 cellular process; GO:0006796 phosphate-containing compound metabolic process;		GO:0005524 ATP binding; GO:1901265 nucleoside phosphate binding; GO:0001882 nucleoside binding; GO:0043167 ion binding; GO:0000166 nucleotide binding; GO:2001070 starch binding; GO:0097159 organic cyclic compound binding; GO:1901363 heterocyclic compound binding; GO:0032549 ribonucleoside binding; GO:0097367 carbohydrate derivative binding; GO:0016301 kinase activity; GO:0030247 polysaccharide bi…	K15535			IPR002192; IPR013783; IPR013816; IPR013784; IPR013815; IPR002044;	Pyruvate phosphate dikinase, PEP/pyruvate-binding; Immunoglobulin-like fold; ATP-grasp fold, subdomain 2; Carbohydrate-binding-like fold; ATP-grasp fold, subdomain 1; Carbohydrate binding module family 20;
Peaxi162Scf00444g00836.1	AMP-dependent synthetase and ligase family protein	1.429	Up	0.00087698	56.616	39.866	17.2	8	13	6	1.222	1.189	1.153	0.892	0.792	0.81	mitochondria	GO:0008152 metabolic process;		GO:0003824 catalytic activity;	K22133	AAE3; oxalate---CoA ligase [EC:6.2.1.8]	sly00630 Glyoxylate and dicarboxylate metabolism - Solanum lycopersicum (tomato); sly01100 Metabolic pathways - Solanum lycopersicum (tomato);	IPR025110; IPR000873;	AMP-binding enzyme C-terminal domain; AMP-dependent synthetase/ligase;
Peaxi162Scf01205g00175.1	---	1.429	Up	0.00031752	37.686	20.701	18.9	5	7	5	1.16	1.221	1.126	0.84	0.827	0.787	cytoplasm	GO:0009414 response to water deprivation; GO:0001101 response to acid chemical; GO:0042221 response to chemical; GO:0006950 response to stress; GO:0009415 response to water; GO:0009628 response to abiotic stimulus; GO:1901700 response to oxygen-containing compound; GO:0010035 response to inorganic substance; GO:0050896 response to stimulus; GO:0009269 response to desiccation;						IPR013783; IPR013990; IPR004864;	Immunoglobulin-like fold; Water stress and hypersensitive response domain; Late embryogenesis abundant protein, LEA-14;
Peaxi162Scf00688g00223.1	GDSL esterase/lipase	1.43	Up	0.0046839	41.865	16.482	8.7	3	6	3	1.147	1.232	1.164	0.807	0.92	0.751	plasma membrane			GO:0016787 hydrolase activity; GO:0003824 catalytic activity; GO:0016788 hydrolase activity, acting on ester bonds;				IPR001087; IPR013830;	GDSL lipase/esterase; SGNH hydrolase-type esterase domain;
Peaxi162Scf00047g01225.1	Chalcone synthase A	1.433	Up	0.00052386	42.495	37.139	23.9	7	13	3	1.228	1.112	1.21	0.85	0.826	0.801	cytoplasm	GO:0009058 biosynthetic process; GO:0008152 metabolic process;		GO:0016746 transferase activity, transferring acyl groups; GO:0016747 transferase activity, transferring acyl groups other than amino-acyl groups; GO:0003824 catalytic activity; GO:0016740 transferase activity;	K00660	CHS; chalcone synthase [EC:2.3.1.74]	sly01110 Biosynthesis of secondary metabolites - Solanum lycopersicum (tomato); sly00941 Flavonoid biosynthesis - Solanum lycopersicum (tomato); sly04712 Circadian rhythm - plant - Solanum lycopersicum (tomato); sly01100 Metabolic pathways - Solanum lycopersicum (tomato);	IPR001099; IPR016039; IPR012328;	Chalcone/stilbene synthase, N-terminal; Thiolase-like; Chalcone/stilbene synthase, C-terminal;
Peaxi162Scf00694g00022.1	NAD(P)-binding Rossmann-fold superfamily protein	1.439	Up	0.00045876	35.422	3.5347	5.8	2	2	2	1.25	1.157	1.152	0.824	0.793	0.856	chloroplast			GO:0048037 cofactor binding; GO:0003824 catalytic activity; GO:0005488 binding; GO:0050662 coenzyme binding;				IPR001509; IPR016040;	NAD-dependent epimerase/dehydratase; NAD(P)-binding domain;
Peaxi162Scf00357g00527.1	GDSL esterase/lipase	1.44	Up	0.00034381	39.894	6.6044	4.7	2	3	2	1.158	1.255	1.146	0.811	0.813	0.848	extracellular			GO:0016787 hydrolase activity; GO:0003824 catalytic activity; GO:0016788 hydrolase activity, acting on ester bonds;				IPR001087; IPR013830;	GDSL lipase/esterase; SGNH hydrolase-type esterase domain;
Peaxi162Scf00264g00035.1	subtilisin-like serine protease 2	1.446	Up	0.00059582	80.794	16.598	7.2	5	7	3	1.168	1.186	1.211	0.853	0.764	0.849	chloroplast	GO:0006508 proteolysis; GO:0008152 metabolic process; GO:0043170 macromolecule metabolic process; GO:0019538 protein metabolic process; GO:0044238 primary metabolic process; GO:0071704 organic substance metabolic process;		GO:0004252 serine-type endopeptidase activity; GO:0004175 endopeptidase activity; GO:0008233 peptidase activity; GO:0003824 catalytic activity; GO:0017171 serine hydrolase activity; GO:0008236 serine-type peptidase activity; GO:0070011 peptidase activity, acting on L-amino acid peptides; GO:0016787 hydrolase activity;				IPR003137; IPR034197; IPR000209; IPR010259;	PA domain; Cucumisin-like catalytic domain; Peptidase S8/S53 domain; Peptidase S8 propeptide/proteinase inhibitor I9;
Peaxi162Scf00021g00132.1	FASCICLIN-like arabinogalactan protein 8	1.449	Up	4.0338e-06	43.575	49.833	11.6	4	5	4	1.192	1.183	1.169	0.797	0.824	0.825	plasma membrane							IPR000782;	FAS1 domain;
Peaxi162Scf00334g00112.1	glyceraldehyde-3-phosphate dehydrogenase C2	1.449	Up	0.0039356	42.601	273.15	46.6	16	42	1	1.115	1.187	1.269	0.751	0.822	0.892	chloroplast	GO:0006006 glucose metabolic process; GO:0044723 single-organism carbohydrate metabolic process; GO:0008152 metabolic process; GO:0055114 oxidation-reduction process; GO:0044710 single-organism metabolic process; GO:0044281 small molecule metabolic process; GO:0005996 monosaccharide metabolic process; GO:0044699 single-organism process; GO:0044238 primary metabolic process; GO:0005975 carbohydrat…		GO:0097159 organic cyclic compound binding; GO:1901363 heterocyclic compound binding; GO:0016620 oxidoreductase activity, acting on the aldehyde or oxo group of donors, NAD or NADP as acceptor; GO:1901265 nucleoside phosphate binding; GO:0051287 NAD binding; GO:0003824 catalytic activity; GO:0005488 binding; GO:0016903 oxidoreductase activity, acting on the aldehyde or oxo group of donors; GO:005…	K05298	GAPA; glyceraldehyde-3-phosphate dehydrogenase (NADP+) (phosphorylating) [EC:1.2.1.13]	sly01200 Carbon metabolism - Solanum lycopersicum (tomato); sly00710 Carbon fixation in photosynthetic organisms - Solanum lycopersicum (tomato); sly01100 Metabolic pathways - Solanum lycopersicum (tomato);	IPR020829; IPR016040; IPR020828;	Glyceraldehyde 3-phosphate dehydrogenase, catalytic domain; NAD(P)-binding domain; Glyceraldehyde 3-phosphate dehydrogenase, NAD(P) binding domain;
Peaxi162Scf00043g00067.1	"Photosystem I reaction center subunit IV B, chloroplastic"	1.459	Up	0.0056564	14.989	63.638	46.4	4	5	4	1.16	1.145	1.242	0.92	0.762	0.749	chloroplast	GO:0008152 metabolic process; GO:0044237 cellular metabolic process; GO:0009987 cellular process; GO:0015979 photosynthesis;	GO:0016020 membrane; GO:0098796 membrane protein complex; GO:0032991 macromolecular complex; GO:0044424 intracellular part; GO:0005623 cell; GO:0034357 photosynthetic membrane; GO:0009521 photosystem; GO:0009538 photosystem I reaction center; GO:0044464 cell part; GO:0005622 intracellular; GO:0044425 membrane part; GO:0009579 thylakoid; GO:0043234 protein complex; GO:0044436 thylakoid part; GO:00…		K02693	psaE; photosystem I subunit IV	sly00195 Photosynthesis - Solanum lycopersicum (tomato); sly01100 Metabolic pathways - Solanum lycopersicum (tomato);	IPR008990;	Electron transport accessory protein-like domain;
Peaxi162Scf00776g00116.1	HEAT SHOCK PROTEIN 89.1	1.463	Up	0.00125658	90.81	142.19	22.3	14	22	14	1.211	1.16	1.203	0.817	0.813	0.813	mitochondria	GO:0006457 protein folding; GO:0006950 response to stress; GO:0050896 response to stimulus; GO:0009987 cellular process;		GO:0005524 ATP binding; GO:1901265 nucleoside phosphate binding; GO:0001882 nucleoside binding; GO:0043167 ion binding; GO:0005515 protein binding; GO:0000166 nucleotide binding; GO:0097159 organic cyclic compound binding; GO:1901363 heterocyclic compound binding; GO:0032549 ribonucleoside binding; GO:0097367 carbohydrate derivative binding; GO:0032553 ribonucleotide binding; GO:0005488 binding; …	K09487	HSP90B; heat shock protein 90kDa beta	sly04626 Plant-pathogen interaction - Solanum lycopersicum (tomato); sly04141 Protein processing in endoplasmic reticulum - Solanum lycopersicum (tomato);	IPR020568; IPR020575; IPR003594;	Ribosomal protein S5 domain 2-type fold; Heat shock protein Hsp90, N-terminal; Histidine kinase-like ATPase, C-terminal domain;
Peaxi162Scf00012g00179.1	Plant invertase/pectin methylesterase inhibitor superfamily	1.479	Up	6.1694e-05	61.722	31.205	8	3	3	3	1.198	1.145	1.235	0.801	0.805	0.813	chloroplast,mitochondria	GO:0071554 cell wall organization or biogenesis; GO:0016043 cellular component organization; GO:0071555 cell wall organization; GO:0045229 external encapsulating structure organization; GO:0009987 cellular process; GO:0071840 cellular component organization or biogenesis; GO:0042545 cell wall modification;	GO:0005618 cell wall; GO:0030312 external encapsulating structure; GO:0005623 cell; GO:0044464 cell part; GO:0071944 cell periphery;	GO:0016787 hydrolase activity; GO:0052689 carboxylic ester hydrolase activity; GO:0004857 enzyme inhibitor activity; GO:0098772 molecular function regulator; GO:0030234 enzyme regulator activity; GO:0003824 catalytic activity; GO:0030599 pectinesterase activity; GO:0016788 hydrolase activity, acting on ester bonds;				IPR011050; IPR000070; IPR006501; IPR012334;	Pectin lyase fold/virulence factor; Pectinesterase, catalytic; Pectinesterase inhibitor domain; Pectin lyase fold;
Peaxi162Scf00153g01839.1	Major pollen allergen Bet v 1-M/N	1.479	Up	0.00152204	17.713	9.6922	11.9	2	3	2	1.173	1.291	1.135	0.759	0.838	0.837	cytoplasm	GO:0006952 defense response; GO:0050896 response to stimulus; GO:0006950 response to stress; GO:0009607 response to biotic stimulus;						IPR000916; IPR023393;	Bet v I/Major latex protein; START-like domain;
Peaxi162Scf00207g01530.1	oligouridylate binding protein 1B	1.479	Up	0.00031933	45.798	86.591	14.5	5	10	2	1.179	1.191	1.231	0.769	0.808	0.857	nucleus			GO:0097159 organic cyclic compound binding; GO:1901363 heterocyclic compound binding; GO:1901265 nucleoside phosphate binding; GO:0005488 binding; GO:0003676 nucleic acid binding; GO:0000166 nucleotide binding; GO:0036094 small molecule binding;	K13201			IPR000504; IPR012677;	RNA recognition motif domain; Nucleotide-binding alpha-beta plait domain;
Peaxi162Scf00149g00023.1	Cysteine/Histidine-rich C1 domain family protein	1.483	Up	0.00135544	49.851	3.652	4.4	2	2	2	1.237	1.19	1.179	0.812	0.743	0.876	nucleus							IPR013083; IPR004146;	Zinc finger, RING/FYVE/PHD-type; DC1;
Peaxi162Scf00173g01010.1	copper chaperone	1.484	Up	3.5731e-05	12.034	62.159	50	4	9	4	1.22	1.166	1.238	0.821	0.805	0.816	chloroplast	GO:0006810 transport; GO:0051179 localization; GO:0006812 cation transport; GO:0030001 metal ion transport; GO:0006811 ion transport; GO:0051234 establishment of localization;		GO:0046872 metal ion binding; GO:0043169 cation binding; GO:0005488 binding; GO:0043167 ion binding;	K07213			IPR006121;	Heavy metal-associated domain, HMA;
Peaxi162Scf00140g01119.1	Adenine nucleotide alpha hydrolases-like superfamily protein	1.489	Up	0.00118309	17.459	18.532	19	3	5	2	1.08	1.241	1.162	0.794	0.806	0.739	cytoplasm	GO:0006950 response to stress; GO:0050896 response to stimulus;						IPR006016; IPR014729;	UspA; Rossmann-like alpha/beta/alpha sandwich fold;
Peaxi162Scf00060g00511.1	Pre-mRNA-splicing factor rse1	1.496	Up	0.00041992	134.78	1.4091	0.6	1	1	1	1.255	1.179	1.183	0.757	0.822	0.839	cytoplasm		GO:0043226 organelle; GO:0043231 intracellular membrane-bounded organelle; GO:0043229 intracellular organelle; GO:0005634 nucleus; GO:0044464 cell part; GO:0005622 intracellular; GO:0044424 intracellular part; GO:0043227 membrane-bounded organelle; GO:0005623 cell;	GO:0097159 organic cyclic compound binding; GO:1901363 heterocyclic compound binding; GO:0005515 protein binding; GO:0005488 binding; GO:0003676 nucleic acid binding;	K12830	SF3B3; splicing factor 3B subunit 3	sly03040 Spliceosome - Solanum lycopersicum (tomato);	IPR017986; IPR015943; IPR004871;	WD40-repeat-containing domain; WD40/YVTN repeat-like-containing domain; Cleavage/polyadenylation specificity factor, A subunit, C-terminal;
Peaxi162Scf00207g01133.1	Inositol oxygenase 1	1.496	Up	0.0037649	30.706	9.6408	11.4	2	2	2	1.18	1.258	1.171	0.866	0.84	0.707	cytoplasm	GO:0044724 single-organism carbohydrate catabolic process; GO:1901615 organic hydroxy compound metabolic process; GO:0055114 oxidation-reduction process; GO:0006066 alcohol metabolic process; GO:0006020 inositol metabolic process; GO:0044275 cellular carbohydrate catabolic process; GO:0044712 single-organism catabolic process; GO:0044281 small molecule metabolic process; GO:0044763 single-organis…	GO:0044424 intracellular part; GO:0005623 cell; GO:0044464 cell part; GO:0005622 intracellular; GO:0005737 cytoplasm;	GO:0016701 oxidoreductase activity, acting on single donors with incorporation of molecular oxygen; GO:0005506 iron ion binding; GO:0046914 transition metal ion binding; GO:0003824 catalytic activity; GO:0005488 binding; GO:0050113 inositol oxygenase activity; GO:0043167 ion binding; GO:0046872 metal ion binding; GO:0043169 cation binding; GO:0016491 oxidoreductase activity;	K00469	MIOX; inositol oxygenase [EC:1.13.99.1]	sly00562 Inositol phosphate metabolism - Solanum lycopersicum (tomato); sly00053 Ascorbate and aldarate metabolism - Solanum lycopersicum (tomato);
Peaxi162Scf00250g00029.1	120 kDa pistil extensin-like protein [Nicotiana tabacum]	1.498	Up	1.6391e-06	24.814	52.462	17.7	5	11	5	1.225	1.212	1.196	0.818	0.812	0.795	extracellular			GO:0005199 structural constituent of cell wall; GO:0005198 structural molecule activity;
Peaxi162Scf00434g00334.1	GDSL esterase/lipase	1.501	Up	0.00028374	42.169	2.1146	2.6	1	1	1	1.22	1.184	1.216	0.763	0.854	0.795	extracellular			GO:0016787 hydrolase activity; GO:0003824 catalytic activity; GO:0016788 hydrolase activity, acting on ester bonds;				IPR001087; IPR013830;	GDSL lipase/esterase; SGNH hydrolase-type esterase domain;
Peaxi162Scf00008g00441.1	UDP-Glycosyltransferase superfamily protein	1.502	Up	0.000203	53.464	74.351	28.7	11	13	11	1.22	1.257	1.143	0.826	0.79	0.794	chloroplast	GO:0008152 metabolic process;		GO:0016757 transferase activity, transferring glycosyl groups; GO:0016758 transferase activity, transferring hexosyl groups; GO:0003824 catalytic activity; GO:0016740 transferase activity;	K12356	UGT72E; coniferyl-alcohol glucosyltransferase [EC:2.4.1.111]	sly00940 Phenylpropanoid biosynthesis - Solanum lycopersicum (tomato);
Peaxi162Scf00016g00349.1	purple acid phosphatase 10	1.511	Up	7.9242e-05	97.194	33.168	7.5	4	6	4	1.218	1.195	1.236	0.775	0.839	0.801	vacuolar membrane			GO:0003993 acid phosphatase activity; GO:0042578 phosphoric ester hydrolase activity; GO:0003824 catalytic activity; GO:0016791 phosphatase activity; GO:0005488 binding; GO:0016788 hydrolase activity, acting on ester bonds; GO:0043167 ion binding; GO:0043169 cation binding; GO:0046872 metal ion binding; GO:0016787 hydrolase activity;	K22390			IPR015914; IPR029052; IPR004843; IPR025733; IPR008963;	Purple acid phosphatase, N-terminal; Metallo-dependent phosphatase-like; Calcineurin-like phosphoesterase domain, ApaH type; Iron/zinc purple acid phosphatase-like C-terminal domain; Purple acid phosphatase-like, N-terminal;
Peaxi162Scf00117g00912.1	"30S ribosomal protein S6 alpha, chloroplastic"	1.511	Up	0.0057404	21.827	3.4327	11.2	1	1	1	1.146	1.278	1.206	0.707	0.903	0.792	chloroplast	GO:0006518 peptide metabolic process; GO:0043043 peptide biosynthetic process; GO:0044267 cellular protein metabolic process; GO:0006807 nitrogen compound metabolic process; GO:0009058 biosynthetic process; GO:0043603 cellular amide metabolic process; GO:0044238 primary metabolic process; GO:1901566 organonitrogen compound biosynthetic process; GO:1901576 organic substance biosynthetic process; G…	GO:0005840 ribosome; GO:0043226 organelle; GO:0043229 intracellular organelle; GO:0043232 intracellular non-membrane-bounded organelle; GO:0044464 cell part; GO:0005622 intracellular; GO:0005737 cytoplasm; GO:0032991 macromolecular complex; GO:0044424 intracellular part; GO:1990904 ribonucleoprotein complex; GO:0005623 cell; GO:0030529 intracellular ribonucleoprotein complex; GO:0044444 cytoplasm…	GO:0097159 organic cyclic compound binding; GO:1901363 heterocyclic compound binding; GO:0003723 RNA binding; GO:0005488 binding; GO:0003676 nucleic acid binding; GO:0005198 structural molecule activity; GO:0003735 structural constituent of ribosome; GO:0019843 rRNA binding;	K02990	RP-S6; small subunit ribosomal protein S6	sly03010 Ribosome - Solanum lycopersicum (tomato);	IPR014717;	Translation elongation factor EF1B/ribosomal protein S6;
Peaxi162Scf01038g00142.1	Nascent polypeptide-associated complex subunit beta	1.537	Up	0.0026777	23.016	11.183	25.7	4	4	4	1.296	1.107	1.25	0.754	0.863	0.76	cytoplasm				K01527			IPR002715;	Nascent polypeptide-associated complex NAC domain;
Peaxi162Scf00194g00019.1	aspartic proteinase A1	1.544	Up	0.00086165	79.521	32.204	8	4	5	4	1.228	1.246	1.191	0.824	0.831	0.719	chloroplast	GO:0008152 metabolic process; GO:0044710 single-organism metabolic process; GO:0044699 single-organism process; GO:0006508 proteolysis; GO:0019538 protein metabolic process; GO:0043170 macromolecule metabolic process; GO:0044238 primary metabolic process; GO:0006629 lipid metabolic process; GO:0071704 organic substance metabolic process;		GO:0004175 endopeptidase activity; GO:0008233 peptidase activity; GO:0003824 catalytic activity; GO:0004190 aspartic-type endopeptidase activity; GO:0070011 peptidase activity, acting on L-amino acid peptides; GO:0016787 hydrolase activity; GO:0070001 aspartic-type peptidase activity;	K08245			IPR033869; IPR008139; IPR011001; IPR021109; IPR033121; IPR007856; IPR008138;	Phytepsin; Saposin B type domain; Saposin-like; Aspartic peptidase domain; Peptidase family A1 domain; Saposin-like type B, region 1; Saposin B type, region 2;
Peaxi162Scf00789g00529.1	Splicing factor U2AF 35 kDa subunit	1.545	Up	0.002237	36.974	15.694	4.2	1	1	1	1.239	1.256	1.164	0.883	0.753	0.732	nucleus	GO:0006396 RNA processing; GO:0006725 cellular aromatic compound metabolic process; GO:1901360 organic cyclic compound metabolic process; GO:0006807 nitrogen compound metabolic process; GO:0044238 primary metabolic process; GO:0044237 cellular metabolic process; GO:0071704 organic substance metabolic process; GO:0006397 mRNA processing; GO:0016070 RNA metabolic process; GO:0000398 mRNA splicing, …	GO:0043226 organelle; GO:0043229 intracellular organelle; GO:0043231 intracellular membrane-bounded organelle; GO:0005634 nucleus; GO:0089701 U2AF; GO:0044464 cell part; GO:0005622 intracellular; GO:0044446 intracellular organelle part; GO:0032991 macromolecular complex; GO:0044424 intracellular part; GO:0043234 protein complex; GO:0005623 cell; GO:0043227 membrane-bounded organelle; GO:0044422 o…	GO:0097159 organic cyclic compound binding; GO:1901363 heterocyclic compound binding; GO:0003723 RNA binding; GO:1901265 nucleoside phosphate binding; GO:0005488 binding; GO:0003676 nucleic acid binding; GO:0043167 ion binding; GO:0043169 cation binding; GO:0046872 metal ion binding; GO:0000166 nucleotide binding; GO:0036094 small molecule binding;	K12836	U2AF1; splicing factor U2AF 35 kDa subunit	sly03040 Spliceosome - Solanum lycopersicum (tomato);	IPR000571; IPR000504; IPR012677; IPR003954;	Zinc finger, CCCH-type; RNA recognition motif domain; Nucleotide-binding alpha-beta plait domain; RNA recognition motif domain, eukaryote;
Peaxi162Scf00595g00216.1	Peroxidase superfamily protein	1.546	Up	3.8331e-05	34.812	199.87	42.1	10	19	6	1.235	1.25	1.183	0.782	0.778	0.813	extracellular	GO:0008152 metabolic process; GO:0042743 hydrogen peroxide metabolic process; GO:0006950 response to stress; GO:0072593 reactive oxygen species metabolic process; GO:0055114 oxidation-reduction process; GO:0044710 single-organism metabolic process; GO:0006979 response to oxidative stress; GO:0044699 single-organism process; GO:0044248 cellular catabolic process; GO:0050896 response to stimulus; G…		GO:0097159 organic cyclic compound binding; GO:1901363 heterocyclic compound binding; GO:0020037 heme binding; GO:0003824 catalytic activity; GO:0005488 binding; GO:0016209 antioxidant activity; GO:0004601 peroxidase activity; GO:0046906 tetrapyrrole binding; GO:0016491 oxidoreductase activity; GO:0016684 oxidoreductase activity, acting on peroxide as acceptor;	K00430	E1.11.1.7; peroxidase [EC:1.11.1.7]	sly01110 Biosynthesis of secondary metabolites - Solanum lycopersicum (tomato); sly00940 Phenylpropanoid biosynthesis - Solanum lycopersicum (tomato); sly01100 Metabolic pathways - Solanum lycopersicum (tomato);	IPR033905; IPR002016;	Secretory peroxidase; Haem peroxidase, plant/fungal/bacterial;
Peaxi162Scf00228g00041.1	Ca2+-binding protein 1	1.554	Up	0.005625	15.118	9.196	9.4	1	1	1	1.323	1.155	1.189	0.786	0.883	0.691	cytoplasm			GO:0043169 cation binding; GO:0046872 metal ion binding; GO:0005509 calcium ion binding; GO:0005488 binding; GO:0043167 ion binding;	K02183	CALM; calmodulin	sly04016 MAPK signaling pathway - plant - Solanum lycopersicum (tomato); sly04626 Plant-pathogen interaction - Solanum lycopersicum (tomato); sly04070 Phosphatidylinositol signaling system - Solanum lycopersicum (tomato);	IPR011992; IPR002048;	EF-hand domain pair; EF-hand domain;
Peaxi162Scf00038g02541.1	Ubiquitin-specific protease family C19-related protein	1.556	Up	0.000159353	100.46	6.5046	4.4	3	4	2	1.215	1.209	1.247	0.81	0.81	0.739	plasma membrane			GO:0005515 protein binding; GO:0005488 binding;				IPR015915;	Kelch-type beta propeller;
Peaxi162Scf00027g00303.1	"Protochlorophyllide reductase, chloroplastic"	1.559	Up	0.0099581	42.694	3.6906	6	3	3	2	1.309	1.089	1.283	0.809	0.675	0.877	chloroplast	GO:0044699 single-organism process; GO:0008152 metabolic process; GO:0055114 oxidation-reduction process; GO:0044710 single-organism metabolic process;		GO:0016627 oxidoreductase activity, acting on the CH-CH group of donors; GO:0016628 oxidoreductase activity, acting on the CH-CH group of donors, NAD or NADP as acceptor; GO:0003824 catalytic activity; GO:0016630 protochlorophyllide reductase activity; GO:0016491 oxidoreductase activity;	K00218	por; protochlorophyllide reductase [EC:1.3.1.33]	sly00860 Porphyrin and chlorophyll metabolism - Solanum lycopersicum (tomato); sly01110 Biosynthesis of secondary metabolites - Solanum lycopersicum (tomato); sly01100 Metabolic pathways - Solanum lycopersicum (tomato);	IPR016040;	NAD(P)-binding domain;
Peaxi162Scf00076g00107.1	3-oxoacyl-[acyl-carrier-protein] reductase 1	1.56	Up	0.000140546	27.145	5.7528	10	3	3	3	1.267	1.158	1.252	0.803	0.767	0.787	cytoplasm				K00059	fabG; 3-oxoacyl-[acyl-carrier protein] reductase [EC:1.1.1.100]	sly01040 Biosynthesis of unsaturated fatty acids - Solanum lycopersicum (tomato); sly00061 Fatty acid biosynthesis - Solanum lycopersicum (tomato); sly00780 Biotin metabolism - Solanum lycopersicum (tomato); sly01212 Fatty acid metabolism - Solanum lycopersicum (tomato); sly01100 Metabolic pathways - Solanum lycopersicum (tomato);	IPR016040;	NAD(P)-binding domain;
Peaxi162Scf00038g01135.1	GDSL esterase/lipase	1.563	Up	2.3173e-06	38.62	263.98	42.9	12	39	12	1.237	1.242	1.205	0.781	0.776	0.8	extracellular			GO:0016787 hydrolase activity; GO:0003824 catalytic activity; GO:0016788 hydrolase activity, acting on ester bonds;				IPR001087; IPR013830;	GDSL lipase/esterase; SGNH hydrolase-type esterase domain;
Peaxi162Scf02135g00018.1	purple acid phosphatase 26	1.574	Up	0.00085739	52.215	35.822	17.7	8	14	3	1.194	1.235	1.265	0.716	0.786	0.845	vacuolar membrane			GO:0003993 acid phosphatase activity; GO:0042578 phosphoric ester hydrolase activity; GO:0003824 catalytic activity; GO:0016791 phosphatase activity; GO:0005488 binding; GO:0016788 hydrolase activity, acting on ester bonds; GO:0043167 ion binding; GO:0043169 cation binding; GO:0046872 metal ion binding; GO:0016787 hydrolase activity;	K22390			IPR015914; IPR029052; IPR004843; IPR025733; IPR008963;	Purple acid phosphatase, N-terminal; Metallo-dependent phosphatase-like; Calcineurin-like phosphoesterase domain, ApaH type; Iron/zinc purple acid phosphatase-like C-terminal domain; Purple acid phosphatase-like, N-terminal;
Peaxi162Scf00014g00030.1	pyruvate decarboxylase-2	1.589	Up	0.00037802	84.019	36.782	10	3	4	3	1.273	1.166	1.275	0.817	0.783	0.738	plasma membrane			GO:0097159 organic cyclic compound binding; GO:1901363 heterocyclic compound binding; GO:0019842 vitamin binding; GO:0005488 binding; GO:0043167 ion binding; GO:0043169 cation binding; GO:0043168 anion binding; GO:1901681 sulfur compound binding; GO:0048037 cofactor binding; GO:0030976 thiamine pyrophosphate binding; GO:0050662 coenzyme binding; GO:0036094 small molecule binding;	K01568	PDC; pyruvate decarboxylase [EC:4.1.1.1]	sly01110 Biosynthesis of secondary metabolites - Solanum lycopersicum (tomato); sly00010 Glycolysis / Gluconeogenesis - Solanum lycopersicum (tomato); sly01100 Metabolic pathways - Solanum lycopersicum (tomato);	IPR029061; IPR012001;	Thiamin diphosphate-binding fold; Thiamine pyrophosphate enzyme, N-terminal TPP-binding domain;
Peaxi162Scf00286g01042.1	terpene synthase 21	1.592	Up	9.9765e-05	104.04	28.795	9.7	8	10	7	1.21	1.225	1.242	0.764	0.811	0.734	chloroplast	GO:0008152 metabolic process;		GO:0000287 magnesium ion binding; GO:0016758 transferase activity, transferring hexosyl groups; GO:0003824 catalytic activity; GO:0010333 terpene synthase activity; GO:0005488 binding; GO:0043167 ion binding; GO:0046872 metal ion binding; GO:0043169 cation binding; GO:0016829 lyase activity; GO:0016757 transferase activity, transferring glycosyl groups; GO:0016838 carbon-oxygen lyase activity, ac…				IPR005630; IPR008949; IPR008930; IPR001906;	Terpene synthase, metal-binding domain; Isoprenoid synthase domain; Terpenoid cyclases/protein prenyltransferase alpha-alpha toroid; Terpene synthase, N-terminal domain;
Peaxi162Scf00084g00117.1	Poly(U)-specific endoribonuclease-B	1.599	Up	2.2784e-05	48.308	54.016	21.7	7	8	7	1.195	1.233	1.279	0.786	0.768	0.765	nucleus			GO:0016787 hydrolase activity; GO:0003824 catalytic activity; GO:0016788 hydrolase activity, acting on ester bonds;	K14648
Peaxi162Scf00081g00088.1	---	1.602	Up	0.00038136	9.6875	10.715	30.7	3	7	3	1.188	1.256	1.262	0.726	0.76	0.827	extracellular
Peaxi162Scf00802g00014.1	FASCICLIN-like arabinogalactan 2	1.606	Up	2.5271e-06	43.781	12.447	4.9	2	2	2	1.251	1.225	1.243	0.764	0.792	0.76	chloroplast							IPR000782;	FAS1 domain;
Peaxi162Scf00282g00014.1	annexin 4	1.618	Up	0.00042238	36.095	38.255	29.6	8	10	8	1.25	1.237	1.217	0.706	0.76	0.823	cytoplasm			GO:0005544 calcium-dependent phospholipid binding; GO:0005488 binding; GO:0005543 phospholipid binding; GO:0043167 ion binding; GO:0008289 lipid binding; GO:0043169 cation binding; GO:0046872 metal ion binding; GO:0043168 anion binding; GO:0005509 calcium ion binding;	K17098
Peaxi162Scf00104g01410.1	Non-specific lipid-transfer protein 2	1.624	Up	3.7616e-05	18.928	21.157	14.7	2	3	2	1.233	1.289	1.193	0.77	0.75	0.768	extracellular	GO:0006810 transport; GO:0006869 lipid transport; GO:1902578 single-organism localization; GO:0044699 single-organism process; GO:0010876 lipid localization; GO:0071702 organic substance transport; GO:0033036 macromolecule localization; GO:0051179 localization; GO:0044765 single-organism transport; GO:0051234 establishment of localization;						IPR016140; IPR033872;	Bifunctional inhibitor/plant lipid transfer protein/seed storage helical domain; Non-specific lipid-transfer protein type 2;
Peaxi162Scf00225g00017.1	FASCICLIN-like arabinogalactan 1	1.627	Up	6.3457e-07	43.986	136.36	24.3	7	10	7	1.225	1.252	1.231	0.772	0.753	0.754	plasma membrane							IPR000782;	FAS1 domain;
Peaxi162Scf00421g00328.1	MLP-like protein 423	1.633	Up	6.6539e-07	16.989	93.66	62.1	11	58	11	1.264	1.229	1.251	0.77	0.754	0.769	nucleus	GO:0006952 defense response; GO:0050896 response to stimulus; GO:0006950 response to stress; GO:0009607 response to biotic stimulus;						IPR023393; IPR000916;	START-like domain; Bet v I/Major latex protein;
Peaxi162Scf00379g00078.1	Alpha/beta-Hydrolases superfamily protein	1.635	Up	0.0012797	30.979	2.5145	10.5	4	6	2	1.293	1.168	1.281	0.812	0.79	0.687	cytoplasm			GO:0003824 catalytic activity;				IPR029058;	Alpha/Beta hydrolase fold;
Peaxi162Scf00071g00313.1	"Protein of unknown function, DUF538"	1.642	Up	0.00190199	17.771	12.683	27.4	5	7	4	1.293	1.205	1.221	0.756	0.754	0.755	chloroplast
Peaxi162Scf00089g01628.1	Transitional endoplasmic reticulum ATPase	1.651	Up	0.00021965	90.01	13.02	22	15	29	1	1.185	1.237	1.23	0.708	0.711	0.793	cytoplasm			GO:0005524 ATP binding; GO:1901265 nucleoside phosphate binding; GO:0001882 nucleoside binding; GO:0043167 ion binding; GO:0016787 hydrolase activity; GO:0000166 nucleotide binding; GO:0097159 organic cyclic compound binding; GO:1901363 heterocyclic compound binding; GO:0032549 ribonucleoside binding; GO:0097367 carbohydrate derivative binding; GO:0003824 catalytic activity; GO:0032553 ribonucleo…	K13525	VCP; transitional endoplasmic reticulum ATPase	sly04141 Protein processing in endoplasmic reticulum - Solanum lycopersicum (tomato);	IPR029067; IPR003959; IPR003593; IPR009010; IPR004201; IPR027417; IPR003338;	CDC48 domain 2-like; ATPase, AAA-type, core; AAA+ ATPase domain; Aspartate decarboxylase-like domain; CDC48, domain 2; P-loop containing nucleoside triphosphate hydrolase; CDC48, N-terminal subdomain;
Peaxi162Scf00376g00824.1	Unknown protein	1.671	Up	8.0553e-05	8.8933	1.9119	11.2	1	1	1	1.239	1.233	1.308	0.719	0.76	0.783	extracellular	GO:0006952 defense response; GO:0050896 response to stimulus; GO:0006950 response to stress;						IPR003614;	Knottin, scorpion toxin-like;
Peaxi162Scf00004g04126.1	"Hydroxymethylglutaryl-CoA lyase, mitochondrial"	1.673	Up	0.00031874	47.215	4.8969	5	2	2	2	1.242	1.345	1.194	0.713	0.77	0.777	cytoplasm			GO:0016829 lyase activity; GO:0004419 hydroxymethylglutaryl-CoA lyase activity; GO:0003824 catalytic activity; GO:0016833 oxo-acid-lyase activity; GO:0016830 carbon-carbon lyase activity;	K01640	E4.1.3.4; hydroxymethylglutaryl-CoA lyase [EC:4.1.3.4]	sly00650 Butanoate metabolism - Solanum lycopersicum (tomato); sly00072 Synthesis and degradation of ketone bodies - Solanum lycopersicum (tomato); sly00280 Valine, leucine and isoleucine degradation - Solanum lycopersicum (tomato); sly04146 Peroxisome - Solanum lycopersicum (tomato); sly01100 Metabolic pathways - Solanum lycopersicum (tomato);	IPR013785; IPR000891;	Aldolase-type TIM barrel; Pyruvate carboxyltransferase;
Peaxi162Scf00286g00445.1	metacaspase 4	1.675	Up	0.0039595	45.48	14.12	8.7	3	4	3	1.2	1.294	1.294	0.728	0.658	0.876	cytoplasm							IPR029030;	Caspase-like domain;
Peaxi162Scf00560g00223.1	Aldehyde dehydrogenase family 2 member C4	1.681	Up	2.348e-07	54.738	129.48	37.7	17	28	8	1.262	1.238	1.231	0.735	0.739	0.746	cytoplasm	GO:0044699 single-organism process; GO:0008152 metabolic process; GO:0055114 oxidation-reduction process; GO:0044710 single-organism metabolic process;		GO:0016620 oxidoreductase activity, acting on the aldehyde or oxo group of donors, NAD or NADP as acceptor; GO:0003824 catalytic activity; GO:0016491 oxidoreductase activity; GO:0016903 oxidoreductase activity, acting on the aldehyde or oxo group of donors;				IPR016161; IPR015590; IPR016162; IPR016163;	Aldehyde/histidinol dehydrogenase; Aldehyde dehydrogenase domain; Aldehyde dehydrogenase N-terminal domain; Aldehyde dehydrogenase, C-terminal;
Peaxi162Scf00171g00131.1	Aspartic protease inhibitor 1	1.687	Up	3.6879e-06	105.34	192.08	17.4	8	28	8	1.263	1.261	1.23	0.727	0.764	0.734	vacuolar membrane			GO:0030234 enzyme regulator activity; GO:0030414 peptidase inhibitor activity; GO:0061134 peptidase regulator activity; GO:0061135 endopeptidase regulator activity; GO:0004857 enzyme inhibitor activity; GO:0098772 molecular function regulator; GO:0004866 endopeptidase inhibitor activity;				IPR011065;	Kunitz inhibitor ST1-like;
Peaxi162Scf00362g00962.1	proline-rich protein 4	1.696	Up	0.000100829	54.304	7.7102	2.2	1	2	1	1.327	1.251	1.223	0.732	0.726	0.783	extracellular
Peaxi162Scf00349g00210.1	Bifunctional inhibitor/lipid-transfer protein/seed storage 2S albumin superfamily protein	1.717	Up	0.0050979	13.872	25.161	25.4	2	3	2	1.409	1.178	1.224	0.858	0.71	0.652	extracellular							IPR016140;	Bifunctional inhibitor/plant lipid transfer protein/seed storage helical domain;
Peaxi162Scf00109g00029.1	Glutathione S-transferase family protein	1.72	Up	0.00029525	72.392	59.479	30.3	12	18	3	1.252	1.267	1.353	0.805	0.742	0.704	cytoplasm			GO:0005515 protein binding; GO:0005488 binding;	K00799	GST; glutathione S-transferase [EC:2.5.1.18]	sly00480 Glutathione metabolism - Solanum lycopersicum (tomato);	IPR010987; IPR004046; IPR012336; IPR004045;	Glutathione S-transferase, C-terminal-like; Glutathione S-transferase, C-terminal; Thioredoxin-like fold; Glutathione S-transferase, N-terminal;
Peaxi162Scf00285g00047.1	Polygalacturonase inhibitor	1.721	Up	0.0054769	42.396	150.09	37.5	12	23	4	1.286	1.269	1.282	0.801	0.699	0.729	chloroplast			GO:0005515 protein binding; GO:0005488 binding;				IPR013210; IPR032675;	Leucine-rich repeat-containing N-terminal, plant-type; Leucine-rich repeat domain, L domain-like;
Peaxi162Scf00230g00089.1	sulfate transporter 3	1.733	Up	5.7929e-05	65.355	15.613	7.2	4	4	3	1.201	1.269	1.291	0.703	0.754	0.713	plasma membrane	GO:0006810 transport; GO:0006820 anion transport; GO:0072348 sulfur compound transport; GO:0008272 sulfate transport; GO:1902578 single-organism localization; GO:0006811 ion transport; GO:0044699 single-organism process; GO:0051179 localization; GO:0015698 inorganic anion transport; GO:0051234 establishment of localization; GO:0044765 single-organism transport;	GO:0031224 intrinsic component of membrane; GO:0016020 membrane; GO:0016021 integral component of membrane; GO:0044425 membrane part;	GO:0022804 active transmembrane transporter activity; GO:0015291 secondary active transmembrane transporter activity; GO:1901682 sulfur compound transmembrane transporter activity; GO:0015075 ion transmembrane transporter activity; GO:0022892 substrate-specific transporter activity; GO:0015116 sulfate transmembrane transporter activity; GO:0008271 secondary active sulfate transmembrane transporte…	K17471			IPR011547; IPR002645;	SLC26A/SulP transporter domain; STAS domain;
Peaxi162Scf00102g01843.1	Nucleoside diphosphate kinase family protein	1.742	Up	0.0023432	25.674	8.0389	28.9	7	16	1	1.124	1.337	1.379	0.664	0.771	0.769	mitochondria	GO:0042278 purine nucleoside metabolic process; GO:0009116 nucleoside metabolic process; GO:0046132 pyrimidine ribonucleoside biosynthetic process; GO:0006165 nucleoside diphosphate phosphorylation; GO:0009147 pyrimidine nucleoside triphosphate metabolic process; GO:0009117 nucleotide metabolic process; GO:0044699 single-organism process; GO:0046129 purine ribonucleoside biosynthetic process; GO:…		GO:0016301 kinase activity; GO:0003824 catalytic activity; GO:0004550 nucleoside diphosphate kinase activity; GO:0019205 nucleobase-containing compound kinase activity; GO:0016740 transferase activity; GO:0016776 phosphotransferase activity, phosphate group as acceptor; GO:0016772 transferase activity, transferring phosphorus-containing groups;	K00940	ndk; nucleoside-diphosphate kinase [EC:2.7.4.6]	sly01110 Biosynthesis of secondary metabolites - Solanum lycopersicum (tomato); sly04016 MAPK signaling pathway - plant - Solanum lycopersicum (tomato); sly00230 Purine metabolism - Solanum lycopersicum (tomato); sly01100 Metabolic pathways - Solanum lycopersicum (tomato); sly00240 Pyrimidine metabolism - Solanum lycopersicum (tomato);
Peaxi162Scf00074g00132.1	"Granule-bound starch synthase 1, chloroplastic/amyloplastic"	1.747	Up	0.00047835	65.043	10.122	7.7	4	4	4	1.316	1.24	1.289	0.73	0.671	0.8	chloroplast			GO:0016758 transferase activity, transferring hexosyl groups; GO:0003824 catalytic activity; GO:0035251 UDP-glucosyltransferase activity; GO:0008194 UDP-glycosyltransferase activity; GO:0046527 glucosyltransferase activity; GO:0004373 glycogen (starch) synthase activity; GO:0016757 transferase activity, transferring glycosyl groups; GO:0016740 transferase activity;	K13679	WAXY; granule-bound starch synthase [EC:2.4.1.242]	sly01110 Biosynthesis of secondary metabolites - Solanum lycopersicum (tomato); sly00500 Starch and sucrose metabolism - Solanum lycopersicum (tomato); sly01100 Metabolic pathways - Solanum lycopersicum (tomato);	IPR013534;	Starch synthase, catalytic domain;
Peaxi162Scf00619g00911.1	"External alternative NAD(P)H-ubiquinone oxidoreductase B2, mitochondrial"	1.771	Up	1.9927e-06	65.999	133.81	36.6	18	27	17	1.309	1.291	1.257	0.713	0.724	0.741	chloroplast	GO:0044699 single-organism process; GO:0008152 metabolic process; GO:0055114 oxidation-reduction process; GO:0044710 single-organism metabolic process;		GO:0003824 catalytic activity; GO:0005488 binding; GO:0043167 ion binding; GO:0046872 metal ion binding; GO:0043169 cation binding; GO:0005509 calcium ion binding; GO:0016491 oxidoreductase activity;	K17871			IPR002048; IPR016040; IPR011992; IPR023753;	EF-hand domain; NAD(P)-binding domain; EF-hand domain pair; FAD/NAD(P)-binding domain;
Peaxi162Scf01238g00223.1	Non-specific lipid-transfer protein 2	1.777	Up	0.00037689	11.374	1.2849	43	5	9	1	1.24	1.292	1.337	0.735	0.663	0.779	extracellular	GO:0006810 transport; GO:0006869 lipid transport; GO:1902578 single-organism localization; GO:0044699 single-organism process; GO:0010876 lipid localization; GO:0071702 organic substance transport; GO:0033036 macromolecule localization; GO:0051179 localization; GO:0044765 single-organism transport; GO:0051234 establishment of localization;		GO:0008289 lipid binding; GO:0005488 binding;				IPR016140;	Bifunctional inhibitor/plant lipid transfer protein/seed storage helical domain;
Peaxi162Scf00045g00628.1	"Alternative oxidase 3, mitochondrial"	1.858	Up	0.00032151	40.488	1.5431	2.5	1	1	1	1.284	1.309	1.341	0.695	0.647	0.775	chloroplast	GO:0044699 single-organism process; GO:0008152 metabolic process; GO:0055114 oxidation-reduction process; GO:0044710 single-organism metabolic process;		GO:0016682 oxidoreductase activity, acting on diphenols and related substances as donors, oxygen as acceptor; GO:0016679 oxidoreductase activity, acting on diphenols and related substances as donors; GO:0003824 catalytic activity; GO:0009916 alternative oxidase activity; GO:0016491 oxidoreductase activity;	K17893
Peaxi162Scf00385g00039.1	3-hydroxy-3-methylglutaryl-coenzyme A reductase 1	1.862	Up	0.00109842	60.112	42.099	4.3	2	4	2	1.232	1.462	1.235	0.681	0.77	0.659	mitochondria	GO:0009116 nucleoside metabolic process; GO:0042278 purine nucleoside metabolic process; GO:0006725 cellular aromatic compound metabolic process; GO:0009259 ribonucleotide metabolic process; GO:0009117 nucleotide metabolic process; GO:0044699 single-organism process; GO:0009058 biosynthetic process; GO:0044255 cellular lipid metabolic process; GO:0044237 cellular metabolic process; GO:0006796 pho…	GO:0031224 intrinsic component of membrane; GO:0016020 membrane; GO:0016021 integral component of membrane; GO:0044425 membrane part;	GO:0016614 oxidoreductase activity, acting on CH-OH group of donors; GO:0097159 organic cyclic compound binding; GO:1901363 heterocyclic compound binding; GO:0016616 oxidoreductase activity, acting on the CH-OH group of donors, NAD or NADP as acceptor; GO:1901265 nucleoside phosphate binding; GO:0003824 catalytic activity; GO:0005488 binding; GO:0050661 NADP binding; GO:0000166 nucleotide binding…	K00021	HMGCR; hydroxymethylglutaryl-CoA reductase (NADPH) [EC:1.1.1.34]	sly01110 Biosynthesis of secondary metabolites - Solanum lycopersicum (tomato); sly00900 Terpenoid backbone biosynthesis - Solanum lycopersicum (tomato); sly01100 Metabolic pathways - Solanum lycopersicum (tomato);	IPR009029; IPR023074; IPR009023; IPR023282;	Hydroxymethylglutaryl-CoA reductase, class I/II, substrate-binding domain; Hydroxymethylglutaryl-CoA reductase, class I/II, catalytic domain; Hydroxymethylglutaryl-CoA reductase, class I/II, NAD/NADP-binding domain; Hydroxymethylglutaryl-CoA reductase, N-terminal;
Peaxi162Scf00167g01330.1	Peroxidase superfamily protein	1.935	Up	0.0028826	33.032	2.18	5.9	2	3	1	1.429	1.372	1.178	0.754	0.725	0.577	chloroplast	GO:0008152 metabolic process; GO:0042743 hydrogen peroxide metabolic process; GO:0006950 response to stress; GO:0072593 reactive oxygen species metabolic process; GO:0055114 oxidation-reduction process; GO:0044710 single-organism metabolic process; GO:0006979 response to oxidative stress; GO:0044699 single-organism process; GO:0044248 cellular catabolic process; GO:0050896 response to stimulus; G…		GO:0097159 organic cyclic compound binding; GO:1901363 heterocyclic compound binding; GO:0020037 heme binding; GO:0003824 catalytic activity; GO:0005488 binding; GO:0016209 antioxidant activity; GO:0004601 peroxidase activity; GO:0046906 tetrapyrrole binding; GO:0016491 oxidoreductase activity; GO:0016684 oxidoreductase activity, acting on peroxide as acceptor;	K00430	E1.11.1.7; peroxidase [EC:1.11.1.7]	sly01110 Biosynthesis of secondary metabolites - Solanum lycopersicum (tomato); sly00940 Phenylpropanoid biosynthesis - Solanum lycopersicum (tomato); sly01100 Metabolic pathways - Solanum lycopersicum (tomato);	IPR033905; IPR002016;	Secretory peroxidase; Haem peroxidase, plant/fungal/bacterial;
Peaxi162Scf00159g00156.1	orf [Nicotiana tabacum]	1.947	Up	4.2955e-05	16.548	13.439	25.3	4	6	4	1.417	1.284	1.312	0.71	0.666	0.685	cytoplasm	GO:0006952 defense response; GO:0050896 response to stimulus; GO:0006950 response to stress; GO:0009607 response to biotic stimulus;						IPR023393; IPR000916;	START-like domain; Bet v I/Major latex protein;
Peaxi162Scf00403g00840.1	Acidic endochitinase	1.967	Up	6.0059e-05	31.518	34.774	23.4	5	9	5	1.371	1.319	1.293	0.637	0.717	0.671	extracellular	GO:0008152 metabolic process; GO:0005975 carbohydrate metabolic process; GO:0044238 primary metabolic process; GO:0071704 organic substance metabolic process;		GO:0004553 hydrolase activity, hydrolyzing O-glycosyl compounds; GO:0016787 hydrolase activity; GO:0003824 catalytic activity; GO:0016798 hydrolase activity, acting on glycosyl bonds;	K01183	E3.2.1.14; chitinase [EC:3.2.1.14]	sly01100 Metabolic pathways - Solanum lycopersicum (tomato); sly00520 Amino sugar and nucleotide sugar metabolism - Solanum lycopersicum (tomato);	IPR001223; IPR017853; IPR013781;	Glycoside hydrolase family 18, catalytic domain; Glycoside hydrolase superfamily; Glycoside hydrolase, catalytic domain;
Peaxi162Scf00109g00019.1	Glutathione S-transferase family protein	1.989	Up	3.5028e-05	25.76	11.402	42.6	10	14	2	1.311	1.298	1.416	0.673	0.655	0.696	cytoplasm			GO:0005515 protein binding; GO:0005488 binding;	K00799	GST; glutathione S-transferase [EC:2.5.1.18]	sly00480 Glutathione metabolism - Solanum lycopersicum (tomato);	IPR004046; IPR010987; IPR012336; IPR004045;	Glutathione S-transferase, C-terminal; Glutathione S-transferase, C-terminal-like; Thioredoxin-like fold; Glutathione S-transferase, N-terminal;
Peaxi162Scf00783g00011.1	sulfate transporter 3	2.028	Up	0.000102483	69.566	4.6693	3.5	2	3	1	1.438	1.256	1.358	0.661	0.641	0.696	plasma membrane	GO:0006810 transport; GO:0006820 anion transport; GO:0072348 sulfur compound transport; GO:0008272 sulfate transport; GO:1902578 single-organism localization; GO:0006811 ion transport; GO:0044699 single-organism process; GO:0051179 localization; GO:0015698 inorganic anion transport; GO:0051234 establishment of localization; GO:0044765 single-organism transport;	GO:0031224 intrinsic component of membrane; GO:0016020 membrane; GO:0016021 integral component of membrane; GO:0044425 membrane part;	GO:0022804 active transmembrane transporter activity; GO:0015291 secondary active transmembrane transporter activity; GO:1901682 sulfur compound transmembrane transporter activity; GO:0015075 ion transmembrane transporter activity; GO:0022892 substrate-specific transporter activity; GO:0015116 sulfate transmembrane transporter activity; GO:0008271 secondary active sulfate transmembrane transporte…	K17471			IPR011547; IPR002645;	SLC26A/SulP transporter domain; STAS domain;
Peaxi162Scf00099g00168.1	Protein NRT1/ PTR FAMILY 6.2	2.049	Up	0.0036565	63.661	10.335	1.4	1	1	1	1.388	1.257	1.414	0.816	0.6	0.565	plasma membrane	GO:0006810 transport; GO:0006857 oligopeptide transport; GO:0071702 organic substance transport; GO:0051179 localization; GO:0042886 amide transport; GO:0015833 peptide transport; GO:0071705 nitrogen compound transport; GO:0051234 establishment of localization;	GO:0016020 membrane;	GO:0005215 transporter activity;				IPR020846;	Major facilitator superfamily domain;
Peaxi162Scf00095g00414.1	"Pyruvate, phosphate dikinase 2"	2.087	Up	4.401e-05	106.06	16.363	4.9	4	4	4	1.335	1.327	1.429	0.619	0.69	0.651	cytoplasm	GO:0016310 phosphorylation; GO:0044281 small molecule metabolic process; GO:0044763 single-organism cellular process; GO:0044699 single-organism process; GO:0044237 cellular metabolic process; GO:0006796 phosphate-containing compound metabolic process; GO:0071704 organic substance metabolic process; GO:0008152 metabolic process; GO:0006090 pyruvate metabolic process; GO:0006793 phosphorus metabol…		GO:0005524 ATP binding; GO:1901265 nucleoside phosphate binding; GO:0016781 phosphotransferase activity, paired acceptors; GO:0001882 nucleoside binding; GO:0043167 ion binding; GO:0000166 nucleotide binding; GO:0097159 organic cyclic compound binding; GO:1901363 heterocyclic compound binding; GO:0032549 ribonucleoside binding; GO:0097367 carbohydrate derivative binding; GO:0016301 kinase activit…	K01006	ppdK; pyruvate, orthophosphate dikinase [EC:2.7.9.1]	sly00620 Pyruvate metabolism - Solanum lycopersicum (tomato); sly01200 Carbon metabolism - Solanum lycopersicum (tomato); sly00710 Carbon fixation in photosynthetic organisms - Solanum lycopersicum (tomato); sly01100 Metabolic pathways - Solanum lycopersicum (tomato);	IPR008279; IPR015813; IPR002192; IPR013816; IPR000121; IPR013815;	PEP-utilising enzyme, mobile domain; Pyruvate/Phosphoenolpyruvate kinase-like domain; Pyruvate phosphate dikinase, PEP/pyruvate-binding; ATP-grasp fold, subdomain 2; PEP-utilising enzyme, C-terminal; ATP-grasp fold, subdomain 1;
Peaxi162Scf00153g01841.1	Major pollen allergen Bet v 1-M/N	2.181	Up	0.0050586	17.616	12.779	28.8	4	5	4	1.425	1.385	1.273	0.467	0.667	0.738	cytoplasm	GO:0006952 defense response; GO:0050896 response to stimulus; GO:0006950 response to stress; GO:0009607 response to biotic stimulus;						IPR000916; IPR023393;	Bet v I/Major latex protein; START-like domain;
Peaxi162Scf00732g00338.1	Non-specific lipid-transfer protein	2.24	Up	3.7297e-05	24.491	44.435	16.7	4	6	4	1.424	1.302	1.433	0.592	0.62	0.645	vacuolar membrane	GO:0006810 transport; GO:0006869 lipid transport; GO:1902578 single-organism localization; GO:0044699 single-organism process; GO:0010876 lipid localization; GO:0071702 organic substance transport; GO:0033036 macromolecule localization; GO:0051179 localization; GO:0044765 single-organism transport; GO:0051234 establishment of localization;		GO:0008289 lipid binding; GO:0005488 binding;				IPR016140;	Bifunctional inhibitor/plant lipid transfer protein/seed storage helical domain;
Peaxi162Scf00246g00096.1	---	2.272	Up	3.5815e-06	17.438	13.722	31.4	5	7	5	1.413	1.373	1.428	0.649	0.604	0.602	cytoplasm	GO:0006952 defense response; GO:0050896 response to stimulus; GO:0006950 response to stress; GO:0009607 response to biotic stimulus;						IPR023393; IPR000916;	START-like domain; Bet v I/Major latex protein;
Peaxi162Scf00192g00025.1	peroxidase 2	2.317	Up	9.8445e-05	32.367	17.718	20.7	4	4	4	1.456	1.33	1.448	0.582	0.58	0.665	chloroplast	GO:0008152 metabolic process; GO:0042743 hydrogen peroxide metabolic process; GO:0006950 response to stress; GO:0072593 reactive oxygen species metabolic process; GO:0055114 oxidation-reduction process; GO:0044710 single-organism metabolic process; GO:0006979 response to oxidative stress; GO:0044699 single-organism process; GO:0044248 cellular catabolic process; GO:0050896 response to stimulus; G…		GO:0097159 organic cyclic compound binding; GO:1901363 heterocyclic compound binding; GO:0020037 heme binding; GO:0003824 catalytic activity; GO:0005488 binding; GO:0016209 antioxidant activity; GO:0004601 peroxidase activity; GO:0046906 tetrapyrrole binding; GO:0016491 oxidoreductase activity; GO:0016684 oxidoreductase activity, acting on peroxide as acceptor;	K00430	E1.11.1.7; peroxidase [EC:1.11.1.7]	sly01110 Biosynthesis of secondary metabolites - Solanum lycopersicum (tomato); sly00940 Phenylpropanoid biosynthesis - Solanum lycopersicum (tomato); sly01100 Metabolic pathways - Solanum lycopersicum (tomato);	IPR033905; IPR002016;	Secretory peroxidase; Haem peroxidase, plant/fungal/bacterial;
Peaxi162Scf00450g00314.1	alpha/beta-Hydrolases superfamily protein	2.57	Up	2.8505e-06	70.884	22.068	5.9	3	5	3	1.479	1.454	1.384	0.538	0.562	0.58	chloroplast	GO:0044699 single-organism process; GO:0008152 metabolic process; GO:0044238 primary metabolic process; GO:0044710 single-organism metabolic process; GO:0006629 lipid metabolic process; GO:0071704 organic substance metabolic process;						IPR002921; IPR029058;	Fungal lipase-like domain; Alpha/Beta hydrolase fold;
Peaxi162Scf00222g00034.1	ribonuclease 1	2.738	Up	0.000143776	68.807	2.4133	4.7	2	4	1	1.551	1.347	1.54	0.6	0.52	0.501	plasma membrane			GO:0003723 RNA binding; GO:0004521 endoribonuclease activity; GO:0016787 hydrolase activity; GO:0016894 endonuclease activity, active with either ribo- or deoxyribonucleic acids and producing 3'-phosphomonoesters; GO:1901363 heterocyclic compound binding; GO:0097159 organic cyclic compound binding; GO:0003824 catalytic activity; GO:0033897 ribonuclease T2 activity; GO:0005488 binding; GO:0016892 …	K01166
Peaxi162Scf00732g00334.1	Non-specific lipid-transfer protein 1	2.824	Up	3.643e-05	12.488	28.82	15.7	2	4	2	1.541	1.524	1.453	0.583	0.498	0.519	extracellular	GO:0006810 transport; GO:0006869 lipid transport; GO:1902578 single-organism localization; GO:0044699 single-organism process; GO:0010876 lipid localization; GO:0071702 organic substance transport; GO:0033036 macromolecule localization; GO:0051179 localization; GO:0044765 single-organism transport; GO:0051234 establishment of localization;		GO:0008289 lipid binding; GO:0005488 binding;				IPR016140;	Bifunctional inhibitor/plant lipid transfer protein/seed storage helical domain;
Peaxi162Scf00109g00031.1	glutathione S-transferase TAU 8	3.041	Up	4.3376e-07	22.591	9.9752	14.1	3	3	2	1.555	1.497	1.515	0.518	0.486	0.498	cytoplasm			GO:0005515 protein binding; GO:0005488 binding;	K00799	GST; glutathione S-transferase [EC:2.5.1.18]	sly00480 Glutathione metabolism - Solanum lycopersicum (tomato);	IPR004046; IPR010987; IPR012336; IPR004045;	Glutathione S-transferase, C-terminal; Glutathione S-transferase, C-terminal-like; Thioredoxin-like fold; Glutathione S-transferase, N-terminal;
Peaxi162Scf00579g00626.1	2-oxoglutarate (2OG) and Fe(II)-dependent oxygenase superfamily protein	3.066	Up	0.000183347	37.613	2.0544	7.5	2	3	1	1.46	1.591	1.521	0.496	0.567	0.428	cytoplasm	GO:0044699 single-organism process; GO:0008152 metabolic process; GO:0055114 oxidation-reduction process; GO:0044710 single-organism metabolic process;		GO:0003824 catalytic activity; GO:0016491 oxidoreductase activity;				IPR027443; IPR005123; IPR026992;	Isopenicillin N synthase-like; Oxoglutarate/iron-dependent dioxygenase; Non-haem dioxygenase N-terminal domain;
Peaxi162Scf01261g00011.1	Chitinase family protein	3.192	Up	0.00118467	27.602	36.164	17.3	3	4	2	1.511	1.633	1.485	0.365	0.495	0.59	extracellular	GO:1901071 glucosamine-containing compound metabolic process; GO:0006030 chitin metabolic process; GO:0044036 cell wall macromolecule metabolic process; GO:0006026 aminoglycan catabolic process; GO:1901136 carbohydrate derivative catabolic process; GO:0006807 nitrogen compound metabolic process; GO:0006032 chitin catabolic process; GO:0005975 carbohydrate metabolic process; GO:0044238 primary met…		GO:0004553 hydrolase activity, hydrolyzing O-glycosyl compounds; GO:0016787 hydrolase activity; GO:0004568 chitinase activity; GO:0003824 catalytic activity; GO:0016798 hydrolase activity, acting on glycosyl bonds;	K20547	CHIB; basic endochitinase B [EC:3.2.1.14]	sly04016 MAPK signaling pathway - plant - Solanum lycopersicum (tomato); sly01100 Metabolic pathways - Solanum lycopersicum (tomato); sly00520 Amino sugar and nucleotide sugar metabolism - Solanum lycopersicum (tomato);	IPR023346; IPR000726;	Lysozyme-like domain; Glycoside hydrolase, family 19, catalytic;
Peaxi162Scf00282g00617.1	---	3.577	Up	0.00024351	15.659	11.739	9.1	1	1	1	1.612	1.502	1.64	0.427	0.374	0.528	chloroplast	GO:0050832 defense response to fungus; GO:0009605 response to external stimulus; GO:0009620 response to fungus; GO:0006950 response to stress; GO:0042742 defense response to bacterium; GO:0098542 defense response to other organism; GO:0006952 defense response; GO:0043207 response to external biotic stimulus; GO:0050896 response to stimulus; GO:0051707 response to other organism; GO:0009617 respon…						IPR009009; IPR001153;	RlpA-like protein, double-psi beta-barrel domain; Barwin domain;
Peaxi162Scf00109g00024.1	Glutathione S-transferase family protein	3.612	Up	1.5737e-05	24.897	36.363	36.1	9	11	7	1.601	1.544	1.605	0.467	0.4	0.448	chloroplast			GO:0005515 protein binding; GO:0005488 binding;	K00799	GST; glutathione S-transferase [EC:2.5.1.18]	sly00480 Glutathione metabolism - Solanum lycopersicum (tomato);	IPR004046; IPR010987; IPR004045; IPR012336;	Glutathione S-transferase, C-terminal; Glutathione S-transferase, C-terminal-like; Glutathione S-transferase, N-terminal; Thioredoxin-like fold;
Peaxi162Scf00469g00528.1	Peroxidase superfamily protein	3.848	Up	1.3236e-06	34.476	5.925	5.9	2	2	2	1.669	1.599	1.557	0.441	0.401	0.412	chloroplast	GO:0008152 metabolic process; GO:0042743 hydrogen peroxide metabolic process; GO:0006950 response to stress; GO:0072593 reactive oxygen species metabolic process; GO:0055114 oxidation-reduction process; GO:0044710 single-organism metabolic process; GO:0006979 response to oxidative stress; GO:0044699 single-organism process; GO:0044248 cellular catabolic process; GO:0050896 response to stimulus; G…		GO:0097159 organic cyclic compound binding; GO:1901363 heterocyclic compound binding; GO:0020037 heme binding; GO:0003824 catalytic activity; GO:0005488 binding; GO:0016209 antioxidant activity; GO:0004601 peroxidase activity; GO:0046906 tetrapyrrole binding; GO:0016491 oxidoreductase activity; GO:0016684 oxidoreductase activity, acting on peroxide as acceptor;	K00430	E1.11.1.7; peroxidase [EC:1.11.1.7]	sly01110 Biosynthesis of secondary metabolites - Solanum lycopersicum (tomato); sly00940 Phenylpropanoid biosynthesis - Solanum lycopersicum (tomato); sly01100 Metabolic pathways - Solanum lycopersicum (tomato);	IPR033905; IPR002016;	Secretory peroxidase; Haem peroxidase, plant/fungal/bacterial;
Peaxi162Scf00047g02318.1	2-oxoglutarate (2OG) and Fe(II)-dependent oxygenase superfamily protein	3.907	Up	0.00036465	37.841	24.822	13.6	3	3	2	1.662	1.531	1.648	0.414	0.411	0.414	cytoplasm	GO:0044699 single-organism process; GO:0008152 metabolic process; GO:0055114 oxidation-reduction process; GO:0044710 single-organism metabolic process;		GO:0003824 catalytic activity; GO:0016491 oxidoreductase activity;				IPR027443; IPR005123; IPR026992;	Isopenicillin N synthase-like; Oxoglutarate/iron-dependent dioxygenase; Non-haem dioxygenase N-terminal domain;
Peaxi162Scf01238g00220.1	Non-specific lipid-transfer protein 2	4.791	Up	6.0527e-07	11.188	49.04	43.4	5	9	1	1.763	1.656	1.616	0.364	0.339	0.348	extracellular	GO:0006810 transport; GO:0006869 lipid transport; GO:1902578 single-organism localization; GO:0044699 single-organism process; GO:0010876 lipid localization; GO:0071702 organic substance transport; GO:0033036 macromolecule localization; GO:0051179 localization; GO:0044765 single-organism transport; GO:0051234 establishment of localization;		GO:0008289 lipid binding; GO:0005488 binding;				IPR016140;	Bifunctional inhibitor/plant lipid transfer protein/seed storage helical domain;
Peaxi162Scf01298g00002.1	Ribonuclease S-2	6.605	Up	8.2012e-05	26.391	1.6052	3.5	1	2	1	1.643	1.831	1.823	0.212	0.304	0.286	extracellular			GO:0003723 RNA binding; GO:0004521 endoribonuclease activity; GO:0016787 hydrolase activity; GO:0016894 endonuclease activity, active with either ribo- or deoxyribonucleic acids and producing 3'-phosphomonoesters; GO:1901363 heterocyclic compound binding; GO:0097159 organic cyclic compound binding; GO:0003824 catalytic activity; GO:0033897 ribonuclease T2 activity; GO:0005488 binding; GO:0016892 …	K01166

## Sheet: S10-up
Spplemental Data 10 KEGG pathway enrichment of up-regulated proteins in corollas from the PaACLB1-B2-silenced plants and control
	KEGG pathway	Mapping	Background	All Mapping	All Background	Fold enrichment	Fisher's exact test p value	-log10(p value)	Related proteins
sly01110	Biosynthesis of secondary metabolites	57	631	126	2311	1.66	6.84376e-06	5.16	Peaxi162Scf00937g00013.1 Peaxi162Scf00111g00412.1 Peaxi162Scf00017g00156.1 Peaxi162Scf00016g02329.1 Peaxi162Scf01385g00031.1 Peaxi162Scf00943g00418.1 Peaxi162Scf00230g00038.1 Peaxi162Scf00788g00213.1 Peaxi162Scf00556g00035.1 Peaxi162Scf00312g00519.1 Peaxi162Scf00052g00819.1 Peaxi162Scf00047g01225.1 Peaxi162Scf00136g00620.1 Peaxi162Scf00159g00137.1 Peaxi162Scf00102g01843.1 Peaxi162Scf00074g00140.1…
sly00940	Phenylpropanoid biosynthesis	12	58	126	2311	3.79	4.25573e-05	4.37	Peaxi162Scf00016g02329.1 Peaxi162Scf01385g00031.1 Peaxi162Scf00360g00011.1 Peaxi162Scf00192g00025.1 Peaxi162Scf00167g01330.1 Peaxi162Scf00556g00035.1 Peaxi162Scf00595g00216.1 Peaxi162Scf00469g00528.1 Peaxi162Scf00008g00441.1 Peaxi162Scf00983g00418.1 Peaxi162Scf00075g01225.1 Peaxi162Scf00016g02023.1
sly00500	Starch and sucrose metabolism	11	65	126	2311	3.1	0.000587114	3.23	Peaxi162Scf00937g00013.1 Peaxi162Scf00111g00412.1 Peaxi162Scf00474g00612.1 Peaxi162Scf00451g00330.1 Peaxi162Scf00088g01217.1 Peaxi162Scf00016g00062.1 Peaxi162Scf00195g01017.1 Peaxi162Scf00192g00524.1 Peaxi162Scf00068g00019.1 Peaxi162Scf01017g00016.1 Peaxi162Scf00074g00132.1
sly00860	Porphyrin and chlorophyll metabolism	6	31	126	2311	3.55	0.00556295	2.25	Peaxi162Scf00314g00625.1 Peaxi162Scf00027g00303.1 Peaxi162Scf00620g00623.1 Peaxi162Scf00003g05355.1 Peaxi162Scf00136g00620.1 Peaxi162Scf00230g00038.1
sly00592	alpha-Linolenic acid metabolism	5	26	126	2311	3.53	0.0116002	1.94	Peaxi162Scf00531g00049.1 Peaxi162Scf00007g00122.1 Peaxi162Scf00052g00819.1 Peaxi162Scf00895g00113.1 Peaxi162Scf00895g00019.1
sly04016	MAPK signaling pathway - plant	6	36	126	2311	3.06	0.0117679	1.93	Peaxi162Scf00078g01219.1 Peaxi162Scf00228g00041.1 Peaxi162Scf00102g01843.1 Peaxi162Scf00117g01127.1 Peaxi162Scf01261g00011.1 Peaxi162Scf00064g01212.1
sly00591	Linoleic acid metabolism	3	10	126	2311	5.5	0.0143214	1.84	Peaxi162Scf00531g00049.1 Peaxi162Scf00895g00113.1 Peaxi162Scf00895g00019.1
sly00480	Glutathione metabolism	8	60	126	2311	2.45	0.0145623	1.84	Peaxi162Scf00109g00031.1 Peaxi162Scf00109g00024.1 Peaxi162Scf01082g00004.1 Peaxi162Scf00109g00112.1 Peaxi162Scf00102g01533.1 Peaxi162Scf00109g00029.1 Peaxi162Scf00109g00019.1 Peaxi162Scf00399g00097.1
sly00941	Flavonoid biosynthesis	5	28	126	2311	3.28	0.015883	1.8	Peaxi162Scf00556g00035.1 Peaxi162Scf00047g01225.1 Peaxi162Scf00620g00533.1 Peaxi162Scf00075g01225.1 Peaxi162Scf00016g02023.1
sly04146	Peroxisome	7	61	126	2311	2.1	0.0453504	1.34	Peaxi162Scf00304g00829.1 Peaxi162Scf00052g00819.1 Peaxi162Scf00763g00122.1 Peaxi162Scf00004g04126.1 Peaxi162Scf00167g01325.1 Peaxi162Scf00317g00118.1 Peaxi162Scf00064g01212.1
sly00710	Carbon fixation in photosynthetic organisms	7	62	126	2311	2.07	0.0488868	1.31	Peaxi162Scf00334g00112.1 Peaxi162Scf00369g00124.1 Peaxi162Scf00765g00314.1 Peaxi162Scf00095g00414.1 Peaxi162Scf01105g00217.1 Peaxi162Scf00064g01318.1 Peaxi162Scf00799g00005.1
	Biosynthesis of secondary metabolites
	Phenylpropanoid biosynthesis
	Starch and sucrose metabolism
	Porphyrin and chlorophyll metabolism
	alpha-Linolenic acid metabolism
	MAPK signaling pathway - plant
	Linoleic acid metabolism
	Glutathione metabolism
	Flavonoid biosynthesis
	Peroxisome
	Carbon fixation in photosynthetic organisms

## Sheet: S10-Up Pathway2Protein
KEGG pathway	Fisher's exact test p value	Protein accession	Protein description	ACL/CK Ratio	Regulated Type	ACL/CK P value	MW [kDa]	Score	Coverage [%]	Peptides	PSMs	Unique peptides	ACL_1	ACL_2	ACL_3	CK_1	CK_2	CK_3
sly00710 Carbon fixation in photosynthetic organisms	0.0488868	Peaxi162Scf00334g00112.1	glyceraldehyde-3-phosphate dehydrogenase C2	1.449	Up	0.0039356	42.601	273.15	46.6	16	42	1	1.115	1.187	1.269	0.751	0.822	0.892
sly00710 Carbon fixation in photosynthetic organisms	0.0488868	Peaxi162Scf00369g00124.1	phosphoenolpyruvate carboxylase 4	1.394	Up	8.2588e-05	118.31	31.274	12.6	14	16	14	1.203	1.155	1.176	0.853	0.818	0.865
sly00710 Carbon fixation in photosynthetic organisms	0.0488868	Peaxi162Scf00765g00314.1	"Fructose-1,6-bisphosphatase, cytosolic"	1.31	Up	0.002459	38.309	44.168	35.1	13	15	8	1.19	1.171	1.055	0.849	0.882	0.877
sly00710 Carbon fixation in photosynthetic organisms	0.0488868	Peaxi162Scf00095g00414.1	"Pyruvate, phosphate dikinase 2"	2.087	Up	4.401e-05	106.06	16.363	4.9	4	4	4	1.335	1.327	1.429	0.619	0.69	0.651
sly00710 Carbon fixation in photosynthetic organisms	0.0488868	Peaxi162Scf01105g00217.1	Malate dehydrogenase	1.21	Up	0.0026179	42.335	91.639	25.3	9	15	9	1.162	1.074	1.078	0.933	0.894	0.912
sly00710 Carbon fixation in photosynthetic organisms	0.0488868	Peaxi162Scf00064g01318.1	glyceraldehyde-3-phosphate dehydrogenase C2	1.245	Up	0.0165174	47.849	31.108	34.9	15	36	4	1.099	1.147	1.063	0.955	0.9	0.802
sly00710 Carbon fixation in photosynthetic organisms	0.0488868	Peaxi162Scf00799g00005.1	fructose-bisphosphate aldolase 2	1.283	Up	0.0006016	41.908	323.31	47.3	15	40	5	1.142	1.152	1.068	0.888	0.867	0.865
sly04016 MAPK signaling pathway - plant	0.0117679	Peaxi162Scf00078g01219.1	Chitinase family protein	1.254	Up	0.00195518	36.306	114.25	34.3	7	11	6	1.146	1.082	1.148	0.873	0.942	0.877
sly04016 MAPK signaling pathway - plant	0.0117679	Peaxi162Scf00228g00041.1	Ca2+-binding protein 1	1.554	Up	0.005625	15.118	9.196	9.4	1	1	1	1.323	1.155	1.189	0.786	0.883	0.691
sly04016 MAPK signaling pathway - plant	0.0117679	Peaxi162Scf00102g01843.1	Nucleoside diphosphate kinase family protein	1.742	Up	0.0023432	25.674	8.0389	28.9	7	16	1	1.124	1.337	1.379	0.664	0.771	0.769
sly04016 MAPK signaling pathway - plant	0.0117679	Peaxi162Scf00117g01127.1	Abscisic acid receptor PYR1	1.326	Up	0.00158463	22.235	16.719	9.8	2	3	2	1.141	1.093	1.236	0.885	0.87	0.862
sly04016 MAPK signaling pathway - plant	0.0117679	Peaxi162Scf01261g00011.1	Chitinase family protein	3.192	Up	0.00118467	27.602	36.164	17.3	3	4	2	1.511	1.633	1.485	0.365	0.495	0.59
sly04016 MAPK signaling pathway - plant	0.0117679	Peaxi162Scf00064g01212.1	catalase 2	1.322	Up	3.9315e-05	56.7	323.31	48	21	49	17	1.13	1.128	1.174	0.87	0.87	0.856
sly00380 Tryptophan metabolism	0.318965	Peaxi162Scf00393g00118.1	Unknown protein	1.21	Up	0.0030973	57.886	26.157	23.7	14	19	9	1.138	1.09	1.073	0.885	0.89	0.954
sly00380 Tryptophan metabolism	0.318965	Peaxi162Scf00064g01212.1	catalase 2	1.322	Up	3.9315e-05	56.7	323.31	48	21	49	17	1.13	1.128	1.174	0.87	0.87	0.856
sly00330 Arginine and proline metabolism	0.297417	Peaxi162Scf00393g00118.1	Unknown protein	1.21	Up	0.0030973	57.886	26.157	23.7	14	19	9	1.138	1.09	1.073	0.885	0.89	0.954
sly00330 Arginine and proline metabolism	0.297417	Peaxi162Scf00658g00314.1	delta 1-pyrroline-5-carboxylate synthase 2	1.338	Up	6.217e-05	76.435	269.6	39.1	26	59	20	1.15	1.136	1.134	0.879	0.844	0.833
sly00330 Arginine and proline metabolism	0.297417	Peaxi162Scf00013g00037.1	"Delta-1-pyrroline-5-carboxylate dehydrogenase 12A1, mitochondrial"	1.266	Up	8.5456e-07	57.964	302.74	53.1	23	49	23	1.114	1.106	1.126	0.883	0.881	0.878
sly00901 Indole alkaloid biosynthesis	0.0517157	Peaxi162Scf00037g00425.1	GDSL esterase/lipase	1.234	Up	0.000195507	131.02	29.509	8.2	6	10	6	1.118	1.087	1.069	0.873	0.88	0.9
sly00901 Indole alkaloid biosynthesis	0.0517157	Peaxi162Scf00159g00137.1	GDSL esterase/lipase	1.277	Up	0.041304	41.222	34.86	21	7	9	2	1.227	1.149	0.997	0.947	0.905	0.789
sly00592 alpha-Linolenic acid metabolism	0.0116002	Peaxi162Scf00531g00049.1	lipoxygenase 2	1.267	Up	0.0199617	96.926	28.611	14.6	11	23	1	1.192	1.1	1.079	0.804	0.88	0.976
sly00592 alpha-Linolenic acid metabolism	0.0116002	Peaxi162Scf00007g00122.1	allene oxide synthase	1.31	Up	0.000164785	53.825	225.47	39.7	15	37	15	1.145	1.113	1.142	0.847	0.896	0.853
sly00592 alpha-Linolenic acid metabolism	0.0116002	Peaxi162Scf00052g00819.1	peroxisomal 3-ketoacyl-CoA thiolase 3	1.227	Up	1.1727e-06	50.459	323.31	60.2	23	76	21	1.104	1.11	1.109	0.904	0.895	0.91
sly00592 alpha-Linolenic acid metabolism	0.0116002	Peaxi162Scf00895g00113.1	lipoxygenase 2	1.34	Up	0.000102378	96.492	323.31	43.7	30	76	5	1.185	1.116	1.153	0.849	0.857	0.872
sly00592 alpha-Linolenic acid metabolism	0.0116002	Peaxi162Scf00895g00019.1	lipoxygenase 2	1.296	Up	7.612e-05	97.676	61.536	39.9	30	85	4	1.142	1.153	1.109	0.877	0.89	0.86
sly04070 Phosphatidylinositol signaling system	0.379702	Peaxi162Scf00228g00041.1	Ca2+-binding protein 1	1.554	Up	0.005625	15.118	9.196	9.4	1	1	1	1.323	1.155	1.189	0.786	0.883	0.691
sly04070 Phosphatidylinositol signaling system	0.379702	Peaxi162Scf00815g00314.1	Inositol-tetrakisphosphate 1-kinase 1	1.235	Up	0.0028205	35.98	120.51	24.5	6	12	6	1.104	1.084	1.082	0.939	0.849	0.859
sly00195 Photosynthesis	0.282197	Peaxi162Scf00043g00067.1	"Photosystem I reaction center subunit IV B, chloroplastic"	1.459	Up	0.0056564	14.989	63.638	46.4	4	5	4	1.16	1.145	1.242	0.92	0.762	0.749
sly00195 Photosynthesis	0.282197	Peaxi162Scf00003g00052.1	ferredoxin 3	1.244	Up	0.031422	16.075	43.866	13.3	1	3	1	1.099	1.14	0.995	0.943	0.874	0.783
sly00195 Photosynthesis	0.282197	Peaxi162Scf00932g00012.1	Photosystem I P700 chlorophyll a apoprotein A1	1.274	Up	0.00169824	49.997	1.6058	1.8	1	1	1	1.157	1.098	1.121	0.846	0.872	0.932
sly00360 Phenylalanine metabolism	0.222379	Peaxi162Scf00556g00035.1	Trans-cinnamate 4-monooxygenase	1.275	Up	0.0123238	45.516	203.75	45.8	18	35	8	1.103	1.117	1.113	0.825	0.891	0.898
sly00360 Phenylalanine metabolism	0.222379	Peaxi162Scf00016g02023.1	caffeoyl-CoA 3-O-methyltransferase	1.328	Up	0.00048405	27.856	63.177	42.3	7	17	5	1.171	1.176	1.114	0.833	0.891	0.883
sly00360 Phenylalanine metabolism	0.222379	Peaxi162Scf00002g00017.1	Copper amine oxidase family protein	1.37	Up	0.000139462	95.746	82.394	18.9	12	16	12	1.124	1.174	1.14	0.866	0.816	0.828
sly00940 Phenylpropanoid biosynthesis	4.25573e-05	Peaxi162Scf00016g02329.1	cinnamyl alcohol dehydrogenase 5	1.309	Up	0.0025821	38.946	34.488	18.2	5	10	5	1.179	1.155	1.117	0.879	0.822	0.935
sly00940 Phenylpropanoid biosynthesis	4.25573e-05	Peaxi162Scf01385g00031.1	Peroxidase superfamily protein	1.344	Up	0.00150305	33.139	16.845	14.3	4	5	3	1.098	1.22	1.134	0.894	0.842	0.833
sly00940 Phenylpropanoid biosynthesis	4.25573e-05	Peaxi162Scf00360g00011.1	Peroxidase superfamily protein	1.214	Up	0.0020645	38.769	166.37	34.6	10	19	10	1.12	1.103	1.073	0.927	0.927	0.862
sly00940 Phenylpropanoid biosynthesis	4.25573e-05	Peaxi162Scf00192g00025.1	peroxidase 2	2.317	Up	9.8445e-05	32.367	17.718	20.7	4	4	4	1.456	1.33	1.448	0.582	0.58	0.665
sly00940 Phenylpropanoid biosynthesis	4.25573e-05	Peaxi162Scf00167g01330.1	Peroxidase superfamily protein	1.935	Up	0.0028826	33.032	2.18	5.9	2	3	1	1.429	1.372	1.178	0.754	0.725	0.577
sly00940 Phenylpropanoid biosynthesis	4.25573e-05	Peaxi162Scf00556g00035.1	Trans-cinnamate 4-monooxygenase	1.275	Up	0.0123238	45.516	203.75	45.8	18	35	8	1.103	1.117	1.113	0.825	0.891	0.898
sly00940 Phenylpropanoid biosynthesis	4.25573e-05	Peaxi162Scf00595g00216.1	Peroxidase superfamily protein	1.546	Up	3.8331e-05	34.812	199.87	42.1	10	19	6	1.235	1.25	1.183	0.782	0.778	0.813
sly00940 Phenylpropanoid biosynthesis	4.25573e-05	Peaxi162Scf00469g00528.1	Peroxidase superfamily protein	3.848	Up	1.3236e-06	34.476	5.925	5.9	2	2	2	1.669	1.599	1.557	0.441	0.401	0.412
sly00940 Phenylpropanoid biosynthesis	4.25573e-05	Peaxi162Scf00008g00441.1	UDP-Glycosyltransferase superfamily protein	1.502	Up	0.000203	53.464	74.351	28.7	11	13	11	1.22	1.257	1.143	0.826	0.79	0.794
sly00940 Phenylpropanoid biosynthesis	4.25573e-05	Peaxi162Scf00983g00418.1	cinnamyl alcohol dehydrogenase 9	1.316	Up	0.000104927	35.694	161.97	56.1	14	31	12	1.163	1.103	1.126	0.858	0.846	0.874
sly00940 Phenylpropanoid biosynthesis	4.25573e-05	Peaxi162Scf00075g01225.1	HXXXD-type acyl-transferase family protein	1.281	Up	0.0065409	44.377	11.966	5.5	2	3	2	1.205	1.108	1.072	0.855	0.849	0.939
sly00940 Phenylpropanoid biosynthesis	4.25573e-05	Peaxi162Scf00016g02023.1	caffeoyl-CoA 3-O-methyltransferase	1.328	Up	0.00048405	27.856	63.177	42.3	7	17	5	1.171	1.176	1.114	0.833	0.891	0.883
sly00591 Linoleic acid metabolism	0.0143214	Peaxi162Scf00531g00049.1	lipoxygenase 2	1.267	Up	0.0199617	96.926	28.611	14.6	11	23	1	1.192	1.1	1.079	0.804	0.88	0.976
sly00591 Linoleic acid metabolism	0.0143214	Peaxi162Scf00895g00113.1	lipoxygenase 2	1.34	Up	0.000102378	96.492	323.31	43.7	30	76	5	1.185	1.116	1.153	0.849	0.857	0.872
sly00591 Linoleic acid metabolism	0.0143214	Peaxi162Scf00895g00019.1	lipoxygenase 2	1.296	Up	7.612e-05	97.676	61.536	39.9	30	85	4	1.142	1.153	1.109	0.877	0.89	0.86
sly00052 Galactose metabolism	0.282197	Peaxi162Scf00195g01017.1	Alpha-glucosidase	1.24	Up	0.022743	101.55	4.4504	1.1	1	2	1	1.034	1.178	1.123	0.816	0.947	0.926
sly00052 Galactose metabolism	0.282197	Peaxi162Scf00192g00524.1	phosphoglucomutase	1.262	Up	8.1019e-05	62.14	73.549	21	9	15	9	1.136	1.126	1.121	0.905	0.906	0.869
sly00052 Galactose metabolism	0.282197	Peaxi162Scf00493g00434.1	Raffinose synthase family protein	1.312	Up	0.000118127	68.975	53.199	9.4	5	7	5	1.132	1.162	1.145	0.903	0.861	0.858
sly00130 Ubiquinone and other terpenoid-quinone biosynthesis	0.35967	Peaxi162Scf00556g00035.1	Trans-cinnamate 4-monooxygenase	1.275	Up	0.0123238	45.516	203.75	45.8	18	35	8	1.103	1.117	1.113	0.825	0.891	0.898
sly00130 Ubiquinone and other terpenoid-quinone biosynthesis	0.35967	Peaxi162Scf00710g00537.1	"1,4-Dihydroxy-2-naphthoyl-CoA synthase"	1.242	Up	0.0128441	35.388	4.289	3.4	1	1	1	1.18	1.021	1.137	0.885	0.862	0.94
sly01040 Biosynthesis of unsaturated fatty acids	0.277702	Peaxi162Scf00076g00107.1	3-oxoacyl-[acyl-carrier-protein] reductase 1	1.56	Up	0.000140546	27.145	5.7528	10	3	3	3	1.267	1.158	1.252	0.803	0.767	0.787
sly01040 Biosynthesis of unsaturated fatty acids	0.277702	Peaxi162Scf00052g00819.1	peroxisomal 3-ketoacyl-CoA thiolase 3	1.227	Up	1.1727e-06	50.459	323.31	60.2	23	76	21	1.104	1.11	1.109	0.904	0.895	0.91
sly00650 Butanoate metabolism	0.256994	Peaxi162Scf00004g04126.1	"Hydroxymethylglutaryl-CoA lyase, mitochondrial"	1.673	Up	0.00031874	47.215	4.8969	5	2	2	2	1.242	1.345	1.194	0.713	0.77	0.777
sly00650 Butanoate metabolism	0.256994	Peaxi162Scf00063g02323.1	glutamate decarboxylase	1.278	Up	1.4376e-07	57.923	322.13	37	18	55	15	1.123	1.118	1.131	0.877	0.88	0.881
sly00480 Glutathione metabolism	0.0145623	Peaxi162Scf00109g00031.1	glutathione S-transferase TAU 8	3.041	Up	4.3376e-07	22.591	9.9752	14.1	3	3	2	1.555	1.497	1.515	0.518	0.486	0.498
sly00480 Glutathione metabolism	0.0145623	Peaxi162Scf00109g00024.1	Glutathione S-transferase family protein	3.612	Up	1.5737e-05	24.897	36.363	36.1	9	11	7	1.601	1.544	1.605	0.467	0.4	0.448
sly00480 Glutathione metabolism	0.0145623	Peaxi162Scf01082g00004.1	Glutathione S-transferase family protein	1.25	Up	0.024656	28.728	2.8697	4	1	1	1	1.146	1.012	1.187	0.832	0.958	0.887
sly00480 Glutathione metabolism	0.0145623	Peaxi162Scf00109g00112.1	Glutathione S-transferase family protein	1.425	Up	0.000137195	24.034	4.6991	27.8	6	11	2	1.208	1.125	1.209	0.828	0.837	0.821
sly00480 Glutathione metabolism	0.0145623	Peaxi162Scf00102g01533.1	glutathione S-transferase THETA 1	1.37	Up	0.0038413	26.489	24.607	14.8	3	5	3	1.078	1.238	1.154	0.832	0.899	0.802
sly00480 Glutathione metabolism	0.0145623	Peaxi162Scf00109g00029.1	Glutathione S-transferase family protein	1.72	Up	0.00029525	72.392	59.479	30.3	12	18	3	1.252	1.267	1.353	0.805	0.742	0.704
sly00480 Glutathione metabolism	0.0145623	Peaxi162Scf00109g00019.1	Glutathione S-transferase family protein	1.989	Up	3.5028e-05	25.76	11.402	42.6	10	14	2	1.311	1.298	1.416	0.673	0.655	0.696
sly00480 Glutathione metabolism	0.0145623	Peaxi162Scf00399g00097.1	glutathione S-transferase 7	1.349	Up	0.00103867	23.782	15.681	32.9	6	13	3	1.215	1.118	1.13	0.824	0.85	0.893
sly00500 Starch and sucrose metabolism	0.000587114	Peaxi162Scf00937g00013.1	Glycogen debranching enzyme	1.34	Up	1.84091e-05	86.048	75.326	15.3	10	13	10	1.14	1.14	1.151	0.873	0.841	0.846
sly00500 Starch and sucrose metabolism	0.000587114	Peaxi162Scf00111g00412.1	Glucose-1-phosphate adenylyltransferase family protein	1.289	Up	4.3911e-05	55.692	283.17	48.2	19	38	19	1.124	1.171	1.126	0.888	0.881	0.884
sly00500 Starch and sucrose metabolism	0.000587114	Peaxi162Scf00474g00612.1	sucrose synthase 4	1.393	Up	0.00105836	92.501	52.977	26.2	20	30	7	1.163	1.201	1.162	0.842	0.9	0.79
sly00500 Starch and sucrose metabolism	0.000587114	Peaxi162Scf00451g00330.1	"Alpha-glucan phosphorylase, H isozyme"	1.264	Up	0.00027977	110.93	152.01	26.3	22	37	22	1.105	1.095	1.16	0.9	0.88	0.878
sly00500 Starch and sucrose metabolism	0.000587114	Peaxi162Scf00088g01217.1	sucrose phosphate synthase 1F	1.255	Up	0.00076059	118.33	138.66	18.9	17	17	17	1.114	1.107	1.126	0.92	0.848	0.898
sly00500 Starch and sucrose metabolism	0.000587114	Peaxi162Scf00016g00062.1	Glucose-1-phosphate adenylyltransferase large subunit 1	1.325	Up	4.4641e-05	58.897	149	34.1	16	29	16	1.113	1.164	1.161	0.86	0.872	0.862
sly00500 Starch and sucrose metabolism	0.000587114	Peaxi162Scf00195g01017.1	Alpha-glucosidase	1.24	Up	0.022743	101.55	4.4504	1.1	1	2	1	1.034	1.178	1.123	0.816	0.947	0.926
sly00500 Starch and sucrose metabolism	0.000587114	Peaxi162Scf00192g00524.1	phosphoglucomutase	1.262	Up	8.1019e-05	62.14	73.549	21	9	15	9	1.136	1.126	1.121	0.905	0.906	0.869
sly00500 Starch and sucrose metabolism	0.000587114	Peaxi162Scf00068g00019.1	"1,4-alpha-glucan-branching enzyme"	1.361	Up	0.00049753	98.63	16.603	9.5	9	10	9	1.185	1.153	1.143	0.822	0.9	0.836
sly00500 Starch and sucrose metabolism	0.000587114	Peaxi162Scf01017g00016.1	4-alpha-glucanotransferase	1.218	Up	0.00061892	69.107	287.66	35.4	19	38	13	1.087	1.128	1.074	0.901	0.878	0.921
sly00500 Starch and sucrose metabolism	0.000587114	Peaxi162Scf00074g00132.1	"Granule-bound starch synthase 1, chloroplastic/amyloplastic"	1.747	Up	0.00047835	65.043	10.122	7.7	4	4	4	1.316	1.24	1.289	0.73	0.671	0.8
sly00196 Photosynthesis - antenna proteins	0.136234	Peaxi162Scf00001g00212.1	"Chlorophyll a-b binding protein, chloroplastic"	1.323	Up	0.0097214	27.328	6.9042	10.9	3	4	1	1.21	1.169	1.048	0.898	0.9	0.793
sly00196 Photosynthesis - antenna proteins	0.136234	Peaxi162Scf00141g00022.1	"Chlorophyll a-b binding protein 6, chloroplastic"	1.224	Up	0.00040318	31.088	74.529	41.1	9	13	9	1.095	1.094	1.137	0.912	0.923	0.882
sly00860 Porphyrin and chlorophyll metabolism	0.00556295	Peaxi162Scf00314g00625.1	magnesium-protoporphyrin IX methyltransferase	1.227	Up	0.0155381	34.247	18.342	14.9	4	6	4	1.08	1.185	1.116	0.999	0.879	0.877
sly00860 Porphyrin and chlorophyll metabolism	0.00556295	Peaxi162Scf00027g00303.1	"Protochlorophyllide reductase, chloroplastic"	1.559	Up	0.0099581	42.694	3.6906	6	3	3	2	1.309	1.089	1.283	0.809	0.675	0.877
sly00860 Porphyrin and chlorophyll metabolism	0.00556295	Peaxi162Scf00620g00623.1	"Protein STAY-GREEN, chloroplastic"	1.237	Up	0.0046158	65.334	3.6737	2.9	2	2	2	1.174	1.084	1.069	0.905	0.927	0.858
sly00860 Porphyrin and chlorophyll metabolism	0.00556295	Peaxi162Scf00003g05355.1	Magnesium-protoporphyrin IX monomethyl ester [oxidative] cyclase 3	1.21	Up	0.0021412	49.255	23.706	9.2	3	4	3	1.117	1.152	1.096	0.961	0.931	0.888
sly00860 Porphyrin and chlorophyll metabolism	0.00556295	Peaxi162Scf00136g00620.1	ferrochelatase 1	1.295	Up	0.000176693	54.167	35.717	13.2	6	7	6	1.148	1.131	1.139	0.855	0.911	0.873
sly00860 Porphyrin and chlorophyll metabolism	0.00556295	Peaxi162Scf00230g00038.1	chlorophyllase 1	1.355	Up	0.0024017	33.918	19.641	10.5	3	5	3	1.204	1.141	1.125	0.841	0.802	0.918
sly00561 Glycerolipid metabolism	0.204439	Peaxi162Scf00393g00118.1	Unknown protein	1.21	Up	0.0030973	57.886	26.157	23.7	14	19	9	1.138	1.09	1.073	0.885	0.89	0.954
sly00561 Glycerolipid metabolism	0.204439	Peaxi162Scf00038g01829.1	phospholipid:diacylglycerol acyltransferase	1.202	Up	0.0171358	73.892	14.483	7.2	4	4	4	1.116	1.1	1.072	0.83	0.952	0.953
sly00561 Glycerolipid metabolism	0.204439	Peaxi162Scf00020g00718.1	glycerol-3-phosphate acyltransferase 4	1.323	Up	4.1667e-06	55.309	203.35	40.9	20	35	13	1.145	1.147	1.153	0.853	0.87	0.881
sly00561 Glycerolipid metabolism	0.204439	Peaxi162Scf00008g02420.1	glycerol-3-phosphate acyltransferase 4	1.244	Up	0.00124171	56.781	78.224	28.5	14	20	7	1.158	1.113	1.09	0.9	0.932	0.869
sly00010 Glycolysis / Gluconeogenesis	0.155116	Peaxi162Scf00014g00030.1	pyruvate decarboxylase-2	1.589	Up	0.00037802	84.019	36.782	10	3	4	3	1.273	1.166	1.275	0.817	0.783	0.738
sly00010 Glycolysis / Gluconeogenesis	0.155116	Peaxi162Scf00347g01016.1	NADP-dependent glyceraldehyde-3-phosphate dehydrogenase	1.255	Up	0.00048428	53.051	180.36	43.8	17	29	17	1.088	1.129	1.122	0.873	0.92	0.867
sly00010 Glycolysis / Gluconeogenesis	0.155116	Peaxi162Scf00312g00519.1	Pyruvate kinase family protein	1.248	Up	0.000159252	62.833	69.122	22.2	10	16	7	1.11	1.083	1.081	0.873	0.896	0.855
sly00010 Glycolysis / Gluconeogenesis	0.155116	Peaxi162Scf00393g00118.1	Unknown protein	1.21	Up	0.0030973	57.886	26.157	23.7	14	19	9	1.138	1.09	1.073	0.885	0.89	0.954
sly00010 Glycolysis / Gluconeogenesis	0.155116	Peaxi162Scf00765g00314.1	"Fructose-1,6-bisphosphatase, cytosolic"	1.31	Up	0.002459	38.309	44.168	35.1	13	15	8	1.19	1.171	1.055	0.849	0.882	0.877
sly00010 Glycolysis / Gluconeogenesis	0.155116	Peaxi162Scf00192g00524.1	phosphoglucomutase	1.262	Up	8.1019e-05	62.14	73.549	21	9	15	9	1.136	1.126	1.121	0.905	0.906	0.869
sly00010 Glycolysis / Gluconeogenesis	0.155116	Peaxi162Scf00074g00140.1	alcohol dehydrogenase 1	1.297	Up	0.0084611	42.089	125.2	41.4	13	38	13	1.137	1.125	1.125	0.869	0.907	0.835
sly00010 Glycolysis / Gluconeogenesis	0.155116	Peaxi162Scf00799g00005.1	fructose-bisphosphate aldolase 2	1.283	Up	0.0006016	41.908	323.31	47.3	15	40	5	1.142	1.152	1.068	0.888	0.867	0.865
sly00410 beta-Alanine metabolism	0.193537	Peaxi162Scf00393g00118.1	Unknown protein	1.21	Up	0.0030973	57.886	26.157	23.7	14	19	9	1.138	1.09	1.073	0.885	0.89	0.954
sly00410 beta-Alanine metabolism	0.193537	Peaxi162Scf00063g02323.1	glutamate decarboxylase	1.278	Up	1.4376e-07	57.923	322.13	37	18	55	15	1.123	1.118	1.131	0.877	0.88	0.881
sly00410 beta-Alanine metabolism	0.193537	Peaxi162Scf00002g00017.1	Copper amine oxidase family protein	1.37	Up	0.000139462	95.746	82.394	18.9	12	16	12	1.124	1.174	1.14	0.866	0.816	0.828
sly00780 Biotin metabolism	0.256994	Peaxi162Scf00076g00107.1	3-oxoacyl-[acyl-carrier-protein] reductase 1	1.56	Up	0.000140546	27.145	5.7528	10	3	3	3	1.267	1.158	1.252	0.803	0.767	0.787
sly00780 Biotin metabolism	0.256994	Peaxi162Scf00102g01864.1	3-oxoacyl-[acyl-carrier-protein] synthase 2	1.276	Up	0.0029794	99.706	11.236	15	8	12	3	1.084	1.181	1.113	0.897	0.835	0.916
sly00945 Stilbenoid, diarylheptanoid and gingerol biosynthesis	0.0809709	Peaxi162Scf00556g00035.1	Trans-cinnamate 4-monooxygenase	1.275	Up	0.0123238	45.516	203.75	45.8	18	35	8	1.103	1.117	1.113	0.825	0.891	0.898
sly00945 Stilbenoid, diarylheptanoid and gingerol biosynthesis	0.0809709	Peaxi162Scf00075g01225.1	HXXXD-type acyl-transferase family protein	1.281	Up	0.0065409	44.377	11.966	5.5	2	3	2	1.205	1.108	1.072	0.855	0.849	0.939
sly00945 Stilbenoid, diarylheptanoid and gingerol biosynthesis	0.0809709	Peaxi162Scf00016g02023.1	caffeoyl-CoA 3-O-methyltransferase	1.328	Up	0.00048405	27.856	63.177	42.3	7	17	5	1.171	1.176	1.114	0.833	0.891	0.883
sly00460 Cyanoamino acid metabolism	0.379702	Peaxi162Scf00020g00728.1	Unknown protein	1.336	Up	0.0023231	31.525	19.097	31.1	7	9	4	1.129	1.218	1.06	0.841	0.87	0.84
sly00460 Cyanoamino acid metabolism	0.379702	Peaxi162Scf00943g00418.1	serine hydroxymethyltransferase 2	1.228	Up	0.00114382	55.27	92.474	42.5	17	41	10	1.133	1.065	1.098	0.924	0.872	0.889
sly00630 Glyoxylate and dicarboxylate metabolism	0.118385	Peaxi162Scf00444g00836.1	AMP-dependent synthetase and ligase family protein	1.429	Up	0.00087698	56.616	39.866	17.2	8	13	6	1.222	1.189	1.153	0.892	0.792	0.81
sly00630 Glyoxylate and dicarboxylate metabolism	0.118385	Peaxi162Scf01424g00014.1	glutamine synthetase 1.3	1.304	Up	0.00128476	39.257	35.752	41.6	10	36	3	1.184	1.11	1.062	0.845	0.872	0.856
sly00630 Glyoxylate and dicarboxylate metabolism	0.118385	Peaxi162Scf00943g00418.1	serine hydroxymethyltransferase 2	1.228	Up	0.00114382	55.27	92.474	42.5	17	41	10	1.133	1.065	1.098	0.924	0.872	0.889
sly00630 Glyoxylate and dicarboxylate metabolism	0.118385	Peaxi162Scf00317g00118.1	Peroxisomal (S)-2-hydroxy-acid oxidase	1.23	Up	0.021484	38.908	19.651	12.7	5	11	3	1.158	1.015	1.15	0.894	0.847	0.961
sly00630 Glyoxylate and dicarboxylate metabolism	0.118385	Peaxi162Scf00064g01212.1	catalase 2	1.322	Up	3.9315e-05	56.7	323.31	48	21	49	17	1.13	1.128	1.174	0.87	0.87	0.856
sly00630 Glyoxylate and dicarboxylate metabolism	0.118385	Peaxi162Scf01969g00022.1	2-succinylbenzoate--CoA ligase	1.254	Up	0.00072477	56.185	69.257	19.1	9	15	7	1.149	1.067	1.118	0.881	0.905	0.873
sly00030 Pentose phosphate pathway	0.204439	Peaxi162Scf00765g00314.1	"Fructose-1,6-bisphosphatase, cytosolic"	1.31	Up	0.002459	38.309	44.168	35.1	13	15	8	1.19	1.171	1.055	0.849	0.882	0.877
sly00030 Pentose phosphate pathway	0.204439	Peaxi162Scf00192g00524.1	phosphoglucomutase	1.262	Up	8.1019e-05	62.14	73.549	21	9	15	9	1.136	1.126	1.121	0.905	0.906	0.869
sly00030 Pentose phosphate pathway	0.204439	Peaxi162Scf00347g01016.1	NADP-dependent glyceraldehyde-3-phosphate dehydrogenase	1.255	Up	0.00048428	53.051	180.36	43.8	17	29	17	1.088	1.129	1.122	0.873	0.92	0.867
sly00030 Pentose phosphate pathway	0.204439	Peaxi162Scf00799g00005.1	fructose-bisphosphate aldolase 2	1.283	Up	0.0006016	41.908	323.31	47.3	15	40	5	1.142	1.152	1.068	0.888	0.867	0.865
sly00062 Fatty acid elongation	0.175243	Peaxi162Scf00788g00213.1	3-ketoacyl-CoA synthase 2	1.23	Up	3.916e-05	58.549	98.623	25.2	12	22	8	1.132	1.108	1.109	0.905	0.897	0.921
sly00062 Fatty acid elongation	0.175243	Peaxi162Scf00131g00715.1	3-ketoacyl-CoA synthase 2	1.22	Up	0.00141566	54.894	32.846	11	5	8	4	1.081	1.102	1.122	0.876	0.944	0.888
sly00941 Flavonoid biosynthesis	0.015883	Peaxi162Scf00556g00035.1	Trans-cinnamate 4-monooxygenase	1.275	Up	0.0123238	45.516	203.75	45.8	18	35	8	1.103	1.117	1.113	0.825	0.891	0.898
sly00941 Flavonoid biosynthesis	0.015883	Peaxi162Scf00047g01225.1	Chalcone synthase A	1.433	Up	0.00052386	42.495	37.139	23.9	7	13	3	1.228	1.112	1.21	0.85	0.826	0.801
sly00941 Flavonoid biosynthesis	0.015883	Peaxi162Scf00620g00533.1	2-oxoglutarate (2OG) and Fe(II)-dependent oxygenase superfamily protein	1.303	Up	0.0135391	48.541	58.325	12.5	4	6	4	1.196	1.115	1.092	0.93	0.907	0.775
sly00941 Flavonoid biosynthesis	0.015883	Peaxi162Scf00075g01225.1	HXXXD-type acyl-transferase family protein	1.281	Up	0.0065409	44.377	11.966	5.5	2	3	2	1.205	1.108	1.072	0.855	0.849	0.939
sly00941 Flavonoid biosynthesis	0.015883	Peaxi162Scf00016g02023.1	caffeoyl-CoA 3-O-methyltransferase	1.328	Up	0.00048405	27.856	63.177	42.3	7	17	5	1.171	1.176	1.114	0.833	0.891	0.883
sly04146 Peroxisome	0.0453504	Peaxi162Scf00304g00829.1	Fe superoxide dismutase 2	1.293	Up	0.0020642	27.676	8.0761	11.7	3	3	3	1.116	1.144	1.145	0.848	0.845	0.941
sly04146 Peroxisome	0.0453504	Peaxi162Scf00052g00819.1	peroxisomal 3-ketoacyl-CoA thiolase 3	1.227	Up	1.1727e-06	50.459	323.31	60.2	23	76	21	1.104	1.11	1.109	0.904	0.895	0.91
sly04146 Peroxisome	0.0453504	Peaxi162Scf00763g00122.1	Fatty acyl-CoA reductase 2	1.325	Up	0.00194281	65.77	56.211	19.2	10	16	2	1.193	1.168	1.072	0.899	0.838	0.853
sly04146 Peroxisome	0.0453504	Peaxi162Scf00004g04126.1	"Hydroxymethylglutaryl-CoA lyase, mitochondrial"	1.673	Up	0.00031874	47.215	4.8969	5	2	2	2	1.242	1.345	1.194	0.713	0.77	0.777
sly04146 Peroxisome	0.0453504	Peaxi162Scf00167g01325.1	"Superoxide dismutase [Mn], mitochondrial"	1.232	Up	0.00023918	25.6	101.63	31.9	6	12	3	1.137	1.112	1.082	0.888	0.915	0.9
[truncated: 59 more rows]

## Sheet: S10-down
Spplemental Data 11 KEGG pathway enrichment of down-regulated proteins in corollas from the the PhACLB1-B2-silenced plants and control
[truncated: 14 more rows]

## Sheet: S10-Down Pathway2Protein
KEGG pathway	Fisher's exact test p value	Protein accession	Protein description	ACL/CK Ratio	Regulated Type	ACL/CK P value	MW [kDa]	Score	Coverage [%]	Peptides	PSMs	Unique peptides	ACL_1	ACL_2	ACL_3	CK_1	CK_2	CK_3
[truncated: 84 more rows]

[truncated: 9 more sheets: S10-all, S10-all Pathway2Protein, S11-Site_quant, S11-Peptide_quant, S11-Repeatability, S11-Statistics, S11-Summary, S12-AclvsCK, S12-Diff distribution]
