# Supplementary material for: PaACL silencing accelerates flower senescence and changes the proteome to maintain metabolic homeostasis in Petunia hybrida
Source: J Exp Bot. 2020 May 4;71(16):4858–76. doi: 10.1093/jxb/eraa208 (PMC7475263; doi:10.1093/jxb/eraa208)
Supplement: eraa208_suppl_Supplementary_Datasets_S13-S16 [file eraa208_suppl_supplementary_datasets_s13-s16.xlsx]

## Sheet: S13-Up
Spplemental Data 13 KEGG pathway enrichment of proteins with up-regulated acetylation sites in corollas from the PaACLB1-B2-silenced plants and control
	KEGG pathway	Mapping	Background	All Mapping	All Background	Fold enrichment	Fisher's exact test p value	-log10(p value)	Related proteins
sly00350	Tyrosine metabolism	2	7	29	588	5.79	0.042305	1.37	Peaxi162Scf00064g01014.1 Peaxi162Scf00033g00069.1

## Sheet: S13-Up Pathway2Protein
KEGG pathway	Fisher's exact test p value	Protein accession	Position	Acl/CK Ratio	Regulated Type	Acl/CK P value	Amino acid	Protein description	Localization probability	PEP	Score	Modified sequence	Charge	Mass error [ppm]	MS/MS Count	Acl_1	Acl_2	Acl_3	CK_1	CK_2	CK_3
sly00270 Cysteine and methionine metabolism	0.239702	Peaxi162Scf00163g00910.1	18	1.579	Up	0.00040169	K	5-methyltetrahydropteroyltriglutamate--homocysteine methyltransferase	1	3.57378e-23	147.1	RELK(1)FALESFWDGK	4	1.4545	4	1.31244	1.16667	1.31141	0.790467	0.82377	0.785714
sly00270 Cysteine and methionine metabolism	0.239702	Peaxi162Scf00275g00215.1	276	1.202	Up	0.032316	K	Aspartate-semialdehyde dehydrogenase	1	5.71914e-05	69.111	DILK(1)NAPGVVVVDDR	2	0.36106	1	1.04733	1.06743	1.22675	0.878465	0.951196	0.951368
sly01230 Biosynthesis of amino acids	0.144185	Peaxi162Scf00452g00331.1	129	1.295	Up	0.00128471	K	Phosphoglycerate kinase family protein	0.939735	0.0105844	50.305	FYK(0.06)EEEK(0.94)NEPEFAK	3	0.60121	1	1.17245	1.1517	1.13445	0.842002	0.891192	0.936722
sly01230 Biosynthesis of amino acids	0.144185	Peaxi162Scf00423g00512.1	447	1.356	Up	0.038296	K	serine hydroxymethyltransferase 4	1	5.27427e-05	74.611	EIEELK(1)ADVEK	3	0.45998	1	1.13516	1.3262	1.06048	0.885686	0.745894	0.965015
sly01230 Biosynthesis of amino acids	0.144185	Peaxi162Scf00452g00330.1	197	1.336	Up	0.0128819	K	Phosphoglycerate kinase family protein	1	0.00187834	83.948	FYK(1)EEEK	2	-0.42396	2	1.08481	1.30369	1.10387	0.909091	0.889244	0.816631
sly01230 Biosynthesis of amino acids	0.144185	Peaxi162Scf00842g00319.1	420	1.217	Up	0.00100435	K	Transaldolase	1	8.64111e-08	87.083	K(1)SFDSLLDSLQEK	3	-0.74814	1	1.12719	1.12514	1.103	0.903934	0.959242	0.89424
sly01230 Biosynthesis of amino acids	0.144185	Peaxi162Scf00163g00910.1	18	1.579	Up	0.00040169	K	5-methyltetrahydropteroyltriglutamate--homocysteine methyltransferase	1	3.57378e-23	147.1	RELK(1)FALESFWDGK	4	1.4545	4	1.31244	1.16667	1.31141	0.790467	0.82377	0.785714
sly01230 Biosynthesis of amino acids	0.144185	Peaxi162Scf00275g00215.1	276	1.202	Up	0.032316	K	Aspartate-semialdehyde dehydrogenase	1	5.71914e-05	69.111	DILK(1)NAPGVVVVDDR	2	0.36106	1	1.04733	1.06743	1.22675	0.878465	0.951196	0.951368
sly00260 Glycine, serine and threonine metabolism	0.220927	Peaxi162Scf00423g00512.1	447	1.356	Up	0.038296	K	serine hydroxymethyltransferase 4	1	5.27427e-05	74.611	EIEELK(1)ADVEK	3	0.45998	1	1.13516	1.3262	1.06048	0.885686	0.745894	0.965015
sly00260 Glycine, serine and threonine metabolism	0.220927	Peaxi162Scf00275g00215.1	276	1.202	Up	0.032316	K	Aspartate-semialdehyde dehydrogenase	1	5.71914e-05	69.111	DILK(1)NAPGVVVVDDR	2	0.36106	1	1.04733	1.06743	1.22675	0.878465	0.951196	0.951368
sly00010 Glycolysis / Gluconeogenesis	0.21545	Peaxi162Scf00064g01014.1	361	1.242	Up	0.00041878	K	alcohol dehydrogenase 1	1	3.7135e-05	75.088	AFDLLTQGK(1)SLR	3	-1.2015	1	1.1147	1.1615	1.09464	0.888132	0.909011	0.917536
sly00010 Glycolysis / Gluconeogenesis	0.21545	Peaxi162Scf00452g00331.1	129	1.295	Up	0.00128471	K	Phosphoglycerate kinase family protein	0.939735	0.0105844	50.305	FYK(0.06)EEEK(0.94)NEPEFAK	3	0.60121	1	1.17245	1.1517	1.13445	0.842002	0.891192	0.936722
sly00010 Glycolysis / Gluconeogenesis	0.21545	Peaxi162Scf00452g00330.1	197	1.336	Up	0.0128819	K	Phosphoglycerate kinase family protein	1	0.00187834	83.948	FYK(1)EEEK	2	-0.42396	2	1.08481	1.30369	1.10387	0.909091	0.889244	0.816631
sly00010 Glycolysis / Gluconeogenesis	0.21545	Peaxi162Scf00033g00069.1	100	1.59	Up	0.0039578	K	alcohol dehydrogenase 1	1	1.4714e-09	86.453	DCAHCK(1)SEESNMCSLLR	3	-0.52928	1	1.26289	1.46782	1.1481	0.843886	0.768562	0.827119
sly00020 Citrate cycle (TCA cycle)	0.166255	Peaxi162Scf01160g00016.1	590	4.249	Up	0.0004359	K	ATP-citrate synthase	1	0.00464055	50.088	SIGLIGHTFDQK(1)R	3	2.6834	1	3.0089	2.95181	2.35942	0.532967	0.783049	0.642151
sly00020 Citrate cycle (TCA cycle)	0.166255	Peaxi162Scf01160g00016.1	477	2.837	Up	0.000162445	K	ATP-citrate synthase	1	3.72633e-05	77.74	GLTPYEFVESMK(1)K	3	1.5962	1	1.85757	2.40361	2.13043	0.751526	0.769133	0.732386
sly00020 Citrate cycle (TCA cycle)	0.166255	Peaxi162Scf00228g00327.1	460	1.535	Up	0.0028184	K	ATP-citrate synthase	1	0.0157945	60.398	YFK(1)DAYDK	2	0.19309	1	1.25322	1.42996	1.2218	0.888737	0.776228	0.879654
sly00020 Citrate cycle (TCA cycle)	0.166255	Peaxi162Scf00357g00428.1	269	1.203	Up	0.020961	K	ATP-citrate synthase	1	0.0247122	50.108	FTVLNPK(1)GR	2	2.2882	1	1.1603	1.04062	1.14581	0.861486	0.969406	0.95047
sly00020 Citrate cycle (TCA cycle)	0.166255	Peaxi162Scf00357g00428.1	262	1.268	Up	0.0026178	K	ATP-citrate synthase	1	5.55084e-08	84.365	TSASLK(1)FTVLNPK	3	0.068141	1	1.1603	1.09319	1.19742	0.941723	0.910839	0.868488
sly00592 alpha-Linolenic acid metabolism	0.114114	Peaxi162Scf00320g00715.1	122	1.486	Up	0.0028238	K	Phospholipase A2 family protein	1	0.00967909	44.847	FTK(1)SGAPTFK	3	-0.10101	1	1.26406	1.25117	1.18246	0.91331	0.826737	0.748748
sly00592 alpha-Linolenic acid metabolism	0.114114	Peaxi162Scf00033g00069.1	100	1.59	Up	0.0039578	K	alcohol dehydrogenase 1	1	1.4714e-09	86.453	DCAHCK(1)SEESNMCSLLR	3	-0.52928	1	1.26289	1.46782	1.1481	0.843886	0.768562	0.827119
sly00350 Tyrosine metabolism	0.042305	Peaxi162Scf00064g01014.1	361	1.242	Up	0.00041878	K	alcohol dehydrogenase 1	1	3.7135e-05	75.088	AFDLLTQGK(1)SLR	3	-1.2015	1	1.1147	1.1615	1.09464	0.888132	0.909011	0.917536
sly00350 Tyrosine metabolism	0.042305	Peaxi162Scf00033g00069.1	100	1.59	Up	0.0039578	K	alcohol dehydrogenase 1	1	1.4714e-09	86.453	DCAHCK(1)SEESNMCSLLR	3	-0.52928	1	1.26289	1.46782	1.1481	0.843886	0.768562	0.827119
sly04141 Protein processing in endoplasmic reticulum	0.25858	Peaxi162Scf00680g00414.1	362	1.308	Up	0.029496	K	Dolichyl-diphosphooligosaccharide--protein glycosyltransferase subunit 1A	1	0.00132138	57.434	ETK(1)FSHLDMIGR	3	-0.45802	1	1.00502	1.24029	1.24723	0.90856	0.828402	0.93401
sly04141 Protein processing in endoplasmic reticulum	0.25858	Peaxi162Scf00592g00451.1	410	1.255	Up	0.045941	K	Protein transport protein SEC23	1	0.000500956	62.287	VQGVIGPCASLEK(1)K	3	-0.9876	1	1.00199	1.28358	1.09129	0.850716	0.935885	0.904297
sly03010 Ribosome	0.0519322	Peaxi162Scf00505g00045.1	195	1.413	Up	0.0035573	K	40S ribosomal protein S2-3	1	3.96409e-19	112.67	K(1)VLQFAGIEDVFTSSR	3	-0.44827	1	1.17529	1.25206	1.15699	0.766972	0.913931	0.856108
sly03010 Ribosome	0.0519322	Peaxi162Scf00333g00213.1	22	1.462	Up	0.021785	K	40S ribosomal protein S4	1	3.88696e-06	75.483	LGGAFAPK(1)PSSGPHK	3	0.075928	1	1.01777	1.38582	1.25115	0.878788	0.864435	0.755872
sly03010 Ribosome	0.0519322	Peaxi162Scf00333g00213.1	194	1.396	Up	0.0027382	K	40S ribosomal protein S4	1	1.45728e-14	83.871	HK(1)GSFETVHIQDALGHEFATR	5	0.77508	1	1.18839	1.10457	1.28341	0.849376	0.81841	0.894295
sly03010 Ribosome	0.0519322	Peaxi162Scf00333g00213.1	14	1.266	Up	0.0057377	K	40S ribosomal protein S4	1	1.08418e-12	97.69	HWMLDK(1)LGGAFAPK	4	-0.35254	3	1.13507	1.19832	1.04032	0.88057	0.871967	0.912752
sly03010 Ribosome	0.0519322	Peaxi162Scf00375g00210.1	124	1.373	Up	0.0163151	K	60S ribosomal protein L9-1	1	0.0141365	86.794	NFLGEK(1)K	3	0.23905	1	1.04196	1.26531	1.23751	0.784007	0.864783	0.932392
sly03010 Ribosome	0.0519322	Peaxi162Scf01205g00170.1	5	1.233	Up	0.0189624	K	60S ribosomal protein L18A-1	1	0.000273386	66.215	VTYK(1)FHQYQVVGR	3	-1.8112	2	1.03422	1.17257	1.18083	0.88314	0.978907	0.884354
sly03010 Ribosome	0.0519322	Peaxi162Scf00520g00052.1	187	1.249	Up	0.0075427	K	40S ribosomal protein S3a	1	2.93656e-05	74.133	DLVQK(1)FIPESIGR	3	-2.6095	1	1.18202	1.14936	1.07996	0.848723	0.926527	0.956606
sly03010 Ribosome	0.0519322	Peaxi162Scf00498g00025.1	38	1.313	Up	0.006683	K	60S ribosomal protein L31	1	0.000648262	94.85	EYTINLHK(1)R	2	1.9605	2	1.13326	1.21379	1.13661	0.912844	0.938202	0.802691
sly03010 Ribosome	0.0519322	Peaxi162Scf01807g00002.1	152	1.228	Up	0.0084823	K	60S ribosomal protein L3	1	0.000178184	76.326	DIQAQLEK(1)LK	2	-0.48188	1	1.11285	1.18314	1.07068	0.903415	0.967864	0.87037
sly00071 Fatty acid degradation	0.296434	Peaxi162Scf00064g01014.1	361	1.242	Up	0.00041878	K	alcohol dehydrogenase 1	1	3.7135e-05	75.088	AFDLLTQGK(1)SLR	3	-1.2015	1	1.1147	1.1615	1.09464	0.888132	0.909011	0.917536
sly00071 Fatty acid degradation	0.296434	Peaxi162Scf00033g00069.1	100	1.59	Up	0.0039578	K	alcohol dehydrogenase 1	1	1.4714e-09	86.453	DCAHCK(1)SEESNMCSLLR	3	-0.52928	1	1.26289	1.46782	1.1481	0.843886	0.768562	0.827119

## Sheet: S13-Down
Spplemental Data 15 KEGG pathway enrichment of proteins with down-regulated acetylation sites in corollas from the the PaACLB1-B2-silenced plants and control
	KEGG pathway	Mapping	Background	All Mapping	All Background	Fold enrichment	Fisher's exact test p value	-log10(p value)	Related proteins
sly00190	Oxidative phosphorylation	4	24	21	588	4.67	0.00803845	2.09	Peaxi162Scf00177g00618.1 Peaxi162Scf00574g00092.1 Peaxi162Scf00464g00325.1 Peaxi162Scf00842g00322.1
sly00010	Glycolysis / Gluconeogenesis	5	49	21	588	2.86	0.023958	1.62	Peaxi162Scf00083g01223.1 Peaxi162Scf00068g01810.1 Peaxi162Scf00398g00612.1 Peaxi162Scf00110g02021.1 Peaxi162Scf00074g00140.1
sly00030	Pentose phosphate pathway	3	22	21	588	3.82	0.0390385	1.41	Peaxi162Scf00083g01223.1 Peaxi162Scf00068g01810.1 Peaxi162Scf00110g02021.1
sly00051	Fructose and mannose metabolism	3	22	21	588	3.82	0.0390385	1.41	Peaxi162Scf00083g01223.1 Peaxi162Scf00068g01810.1 Peaxi162Scf00110g02021.1
sly00230	Purine metabolism	3	22	21	588	3.82	0.0390385	1.41	Peaxi162Scf00488g00061.1 Peaxi162Scf00102g01843.1 Peaxi162Scf00398g00612.1

## Sheet: S13-Down Pathway2Protein
KEGG pathway	Fisher's exact test p value	Protein accession	Position	Acl/CK Ratio	Regulated Type	Acl/CK P value	Amino acid	Protein description	Localization probability	PEP	Score	Modified sequence	Charge	Mass error [ppm]	MS/MS Count	Acl_1	Acl_2	Acl_3	CK_1	CK_2	CK_3
sly00592 alpha-Linolenic acid metabolism	0.064647	Peaxi162Scf00052g00819.1	246	0.776	Down	0.040621	K	peroxisomal 3-ketoacyl-CoA thiolase 3	1	9.31642e-07	91.961	AAAATASGK(1)FK	2	-1.0034	1	0.912138	0.875676	0.845807	1.26549	1.16425	0.964835
sly00592 alpha-Linolenic acid metabolism	0.064647	Peaxi162Scf00895g00113.1	807	0.783	Down	0.0189376	K	lipoxygenase 2	1	1.31062e-08	131.06	NANCNLK(1)NR	3	-0.32535	2	0.786498	0.928315	0.968777	1.1437	1.16919	1.11353
sly00710 Carbon fixation in photosynthetic organisms	0.0925316	Peaxi162Scf00083g01223.1	54	0.674	Down	0.047737	K	fructose-bisphosphate aldolase 2	1	0.0351966	43.672	TAK(1)TVASPGR	2	0.33414	1	0.80471	0.789087	0.800389	1.29491	0.986789	1.27008
sly00710 Carbon fixation in photosynthetic organisms	0.0925316	Peaxi162Scf00068g01810.1	311	0.74	Down	0.023722	K	fructose-bisphosphate aldolase 2	1	2.77769e-05	79.201	AWAGK(1)EENVQK	3	0.34022	1	0.808059	0.737688	0.968655	1.19507	1.13576	1.06828
sly00710 Carbon fixation in photosynthetic organisms	0.0925316	Peaxi162Scf00110g02021.1	311	0.829	Down	0.037976	K	fructose-bisphosphate aldolase 2	1	0.0132059	42.083	AWSGK(1)EENVEK	3	-1.0972	1	0.909528	0.883408	0.92493	1.13839	0.969112	1.1704
sly01200 Carbon metabolism	0.138729	Peaxi162Scf00362g01196.1	149	0.723	Down	0.0124404	K	Unknown protein	1	1.1814e-35	167.37	RGDK(1)HVHPNDHVNR	4	-0.28899	5	0.900802	0.703523	0.836364	1.13984	1.1568	1.07935
sly01200 Carbon metabolism	0.138729	Peaxi162Scf00362g01196.1	408	0.801	Down	0.00187594	K	Unknown protein	1	1.63241e-17	112.96	LLGDASVSFEK(1)NCVR	2	0.16361	2	0.849699	0.838552	0.914141	1.11066	1.05621	1.08317
sly01200 Carbon metabolism	0.138729	Peaxi162Scf00705g00316.1	26	0.813	Down	0.0064629	K	Isocitrate dehydrogenase [NADP]	1	0.000135511	116.54	VIWK(1)SIK	3	-0.10373	1	0.912641	0.879531	0.847059	1.0375	1.05344	1.15363
sly01200 Carbon metabolism	0.138729	Peaxi162Scf00083g01223.1	54	0.674	Down	0.047737	K	fructose-bisphosphate aldolase 2	1	0.0351966	43.672	TAK(1)TVASPGR	2	0.33414	1	0.80471	0.789087	0.800389	1.29491	0.986789	1.27008
sly01200 Carbon metabolism	0.138729	Peaxi162Scf00068g01810.1	311	0.74	Down	0.023722	K	fructose-bisphosphate aldolase 2	1	2.77769e-05	79.201	AWAGK(1)EENVQK	3	0.34022	1	0.808059	0.737688	0.968655	1.19507	1.13576	1.06828
sly01200 Carbon metabolism	0.138729	Peaxi162Scf00398g00612.1	503	0.45	Down	0.00039513	K	Pyruvate kinase family protein	1	2.74388e-05	81.017	TAGVIK(1)SHDR	3	-0.48487	1	0.585291	0.63	0.542477	1.40675	1.15916	1.34372
sly01200 Carbon metabolism	0.138729	Peaxi162Scf00110g02021.1	311	0.829	Down	0.037976	K	fructose-bisphosphate aldolase 2	1	0.0132059	42.083	AWSGK(1)EENVEK	3	-1.0972	1	0.909528	0.883408	0.92493	1.13839	0.969112	1.1704
sly00190 Oxidative phosphorylation	0.00803845	Peaxi162Scf00177g00618.1	561	0.771	Down	0.0099422	K	V-type proton ATPase catalytic subunit A	1	0.000296824	84.083	ITYSLIK(1)HR	3	0.72286	1	0.827032	0.899628	0.878704	1.04278	1.10127	1.23605
sly00190 Oxidative phosphorylation	0.00803845	Peaxi162Scf00574g00092.1	328	0.832	Down	0.048339	K	Plasma membrane ATPase 1	1	3.99816e-09	63.979	MTAIEEMAGMDVLCSDK(1)TGTLTLNK	4	0.36458	1	0.907048	0.951116	0.826087	0.97619	1.15929	1.09064
sly00190 Oxidative phosphorylation	0.00803845	Peaxi162Scf00464g00325.1	141	0.833	Down	0.0069576	K	"NADH-ubiquinone oxidoreductase 75 kDa subunit, mitochondrial"	1	0.000834446	85.813	IK(1)TDTPIAK	2	-0.5234	1	0.949605	0.872763	0.890208	1.12916	1.0899	1.0359
sly00190 Oxidative phosphorylation	0.00803845	Peaxi162Scf00842g00322.1	102	0.8	Down	0.0075776	K	"Cytochrome b-c1 complex subunit Rieske-3, mitochondrial"	1	0.0112763	53.751	YPPGDPSK(1)R	2	0.73834	1	0.941112	0.831647	0.828708	1.11718	1.05344	1.0823
sly01230 Biosynthesis of amino acids	0.111145	Peaxi162Scf00705g00316.1	26	0.813	Down	0.0064629	K	Isocitrate dehydrogenase [NADP]	1	0.000135511	116.54	VIWK(1)SIK	3	-0.10373	1	0.912641	0.879531	0.847059	1.0375	1.05344	1.15363
sly01230 Biosynthesis of amino acids	0.111145	Peaxi162Scf00083g01223.1	54	0.674	Down	0.047737	K	fructose-bisphosphate aldolase 2	1	0.0351966	43.672	TAK(1)TVASPGR	2	0.33414	1	0.80471	0.789087	0.800389	1.29491	0.986789	1.27008
sly01230 Biosynthesis of amino acids	0.111145	Peaxi162Scf00068g01810.1	311	0.74	Down	0.023722	K	fructose-bisphosphate aldolase 2	1	2.77769e-05	79.201	AWAGK(1)EENVQK	3	0.34022	1	0.808059	0.737688	0.968655	1.19507	1.13576	1.06828
sly01230 Biosynthesis of amino acids	0.111145	Peaxi162Scf00398g00612.1	503	0.45	Down	0.00039513	K	Pyruvate kinase family protein	1	2.74388e-05	81.017	TAGVIK(1)SHDR	3	-0.48487	1	0.585291	0.63	0.542477	1.40675	1.15916	1.34372
sly01230 Biosynthesis of amino acids	0.111145	Peaxi162Scf00110g02021.1	311	0.829	Down	0.037976	K	fructose-bisphosphate aldolase 2	1	0.0132059	42.083	AWSGK(1)EENVEK	3	-1.0972	1	0.909528	0.883408	0.92493	1.13839	0.969112	1.1704
sly00480 Glutathione metabolism	0.222915	Peaxi162Scf00705g00316.1	26	0.813	Down	0.0064629	K	Isocitrate dehydrogenase [NADP]	1	0.000135511	116.54	VIWK(1)SIK	3	-0.10373	1	0.912641	0.879531	0.847059	1.0375	1.05344	1.15363
sly00480 Glutathione metabolism	0.222915	Peaxi162Scf00047g00721.1	355	0.725	Down	0.000159143	K	glutathione reductase	1	6.3101e-20	102.45	MNLTPVALMEGTCFAK(1)TVFGGK	4	-0.23314	4	0.841603	0.818096	0.831384	1.12632	1.19561	1.11519
sly00620 Pyruvate metabolism	0.372757	Peaxi162Scf00362g01196.1	149	0.723	Down	0.0124404	K	Unknown protein	1	1.1814e-35	167.37	RGDK(1)HVHPNDHVNR	4	-0.28899	5	0.900802	0.703523	0.836364	1.13984	1.1568	1.07935
sly00620 Pyruvate metabolism	0.372757	Peaxi162Scf00362g01196.1	408	0.801	Down	0.00187594	K	Unknown protein	1	1.63241e-17	112.96	LLGDASVSFEK(1)NCVR	2	0.16361	2	0.849699	0.838552	0.914141	1.11066	1.05621	1.08317
sly00620 Pyruvate metabolism	0.372757	Peaxi162Scf00398g00612.1	503	0.45	Down	0.00039513	K	Pyruvate kinase family protein	1	2.74388e-05	81.017	TAGVIK(1)SHDR	3	-0.48487	1	0.585291	0.63	0.542477	1.40675	1.15916	1.34372
sly00030 Pentose phosphate pathway	0.0390385	Peaxi162Scf00083g01223.1	54	0.674	Down	0.047737	K	fructose-bisphosphate aldolase 2	1	0.0351966	43.672	TAK(1)TVASPGR	2	0.33414	1	0.80471	0.789087	0.800389	1.29491	0.986789	1.27008
sly00030 Pentose phosphate pathway	0.0390385	Peaxi162Scf00068g01810.1	311	0.74	Down	0.023722	K	fructose-bisphosphate aldolase 2	1	2.77769e-05	79.201	AWAGK(1)EENVQK	3	0.34022	1	0.808059	0.737688	0.968655	1.19507	1.13576	1.06828
sly00030 Pentose phosphate pathway	0.0390385	Peaxi162Scf00110g02021.1	311	0.829	Down	0.037976	K	fructose-bisphosphate aldolase 2	1	0.0132059	42.083	AWSGK(1)EENVEK	3	-1.0972	1	0.909528	0.883408	0.92493	1.13839	0.969112	1.1704
sly00010 Glycolysis / Gluconeogenesis	0.023958	Peaxi162Scf00083g01223.1	54	0.674	Down	0.047737	K	fructose-bisphosphate aldolase 2	1	0.0351966	43.672	TAK(1)TVASPGR	2	0.33414	1	0.80471	0.789087	0.800389	1.29491	0.986789	1.27008
sly00010 Glycolysis / Gluconeogenesis	0.023958	Peaxi162Scf00068g01810.1	311	0.74	Down	0.023722	K	fructose-bisphosphate aldolase 2	1	2.77769e-05	79.201	AWAGK(1)EENVQK	3	0.34022	1	0.808059	0.737688	0.968655	1.19507	1.13576	1.06828
sly00010 Glycolysis / Gluconeogenesis	0.023958	Peaxi162Scf00398g00612.1	503	0.45	Down	0.00039513	K	Pyruvate kinase family protein	1	2.74388e-05	81.017	TAGVIK(1)SHDR	3	-0.48487	1	0.585291	0.63	0.542477	1.40675	1.15916	1.34372
sly00010 Glycolysis / Gluconeogenesis	0.023958	Peaxi162Scf00110g02021.1	311	0.829	Down	0.037976	K	fructose-bisphosphate aldolase 2	1	0.0132059	42.083	AWSGK(1)EENVEK	3	-1.0972	1	0.909528	0.883408	0.92493	1.13839	0.969112	1.1704
sly00010 Glycolysis / Gluconeogenesis	0.023958	Peaxi162Scf00074g00140.1	133	0.821	Down	0.00197639	K	alcohol dehydrogenase 1	1	4.43957e-08	86.944	VNPFK(1)SVMANDGK	2	-0.52344	2	0.930519	0.931556	0.899556	1.10817	1.08049	1.17485
sly00051 Fructose and mannose metabolism	0.0390385	Peaxi162Scf00083g01223.1	54	0.674	Down	0.047737	K	fructose-bisphosphate aldolase 2	1	0.0351966	43.672	TAK(1)TVASPGR	2	0.33414	1	0.80471	0.789087	0.800389	1.29491	0.986789	1.27008
sly00051 Fructose and mannose metabolism	0.0390385	Peaxi162Scf00068g01810.1	311	0.74	Down	0.023722	K	fructose-bisphosphate aldolase 2	1	2.77769e-05	79.201	AWAGK(1)EENVQK	3	0.34022	1	0.808059	0.737688	0.968655	1.19507	1.13576	1.06828
sly00051 Fructose and mannose metabolism	0.0390385	Peaxi162Scf00110g02021.1	311	0.829	Down	0.037976	K	fructose-bisphosphate aldolase 2	1	0.0132059	42.083	AWSGK(1)EENVEK	3	-1.0972	1	0.909528	0.883408	0.92493	1.13839	0.969112	1.1704
sly00071 Fatty acid degradation	0.182828	Peaxi162Scf00052g00819.1	246	0.776	Down	0.040621	K	peroxisomal 3-ketoacyl-CoA thiolase 3	1	9.31642e-07	91.961	AAAATASGK(1)FK	2	-1.0034	1	0.912138	0.875676	0.845807	1.26549	1.16425	0.964835
sly00071 Fatty acid degradation	0.182828	Peaxi162Scf00074g00140.1	133	0.821	Down	0.00197639	K	alcohol dehydrogenase 1	1	4.43957e-08	86.944	VNPFK(1)SVMANDGK	2	-0.52344	2	0.930519	0.931556	0.899556	1.10817	1.08049	1.17485
sly04146 Peroxisome	0.196062	Peaxi162Scf00705g00316.1	26	0.813	Down	0.0064629	K	Isocitrate dehydrogenase [NADP]	1	0.000135511	116.54	VIWK(1)SIK	3	-0.10373	1	0.912641	0.879531	0.847059	1.0375	1.05344	1.15363
sly04146 Peroxisome	0.196062	Peaxi162Scf00052g00819.1	246	0.776	Down	0.040621	K	peroxisomal 3-ketoacyl-CoA thiolase 3	1	9.31642e-07	91.961	AAAATASGK(1)FK	2	-1.0034	1	0.912138	0.875676	0.845807	1.26549	1.16425	0.964835
sly00230 Purine metabolism	0.0390385	Peaxi162Scf00488g00061.1	142	0.83	Down	0.0074998	K	adenosine kinase 2	1	1.29466e-29	132.74	SLVANLSAANCYK(1)VDHLK	2	0.37639	3	0.910593	0.873062	0.943907	1.15895	1.05188	1.07384
sly00230 Purine metabolism	0.0390385	Peaxi162Scf00102g01843.1	93	0.726	Down	0.0190962	K	Nucleoside diphosphate kinase family protein	1	1.03105e-07	91.62	TFIAIK(1)PDGVQR	2	0.19809	1	0.894128	0.984293	0.792603	1.33886	1.10246	1.23537
sly00230 Purine metabolism	0.0390385	Peaxi162Scf00102g01843.1	179	0.717	Down	0.046975	K	Nucleoside diphosphate kinase family protein	1	2.3592e-07	83.37	LIGATDPQK(1)SEPGTIR	3	-0.91822	2	1.05249	0.833209	0.792603	1.43976	1.10506	1.18986
sly00230 Purine metabolism	0.0390385	Peaxi162Scf00398g00612.1	503	0.45	Down	0.00039513	K	Pyruvate kinase family protein	1	2.74388e-05	81.017	TAGVIK(1)SHDR	3	-0.48487	1	0.585291	0.63	0.542477	1.40675	1.15916	1.34372
sly00020 Citrate cycle (TCA cycle)	0.277507	Peaxi162Scf00362g01196.1	149	0.723	Down	0.0124404	K	Unknown protein	1	1.1814e-35	167.37	RGDK(1)HVHPNDHVNR	4	-0.28899	5	0.900802	0.703523	0.836364	1.13984	1.1568	1.07935
sly00020 Citrate cycle (TCA cycle)	0.277507	Peaxi162Scf00362g01196.1	408	0.801	Down	0.00187594	K	Unknown protein	1	1.63241e-17	112.96	LLGDASVSFEK(1)NCVR	2	0.16361	2	0.849699	0.838552	0.914141	1.11066	1.05621	1.08317
sly00020 Citrate cycle (TCA cycle)	0.277507	Peaxi162Scf00705g00316.1	26	0.813	Down	0.0064629	K	Isocitrate dehydrogenase [NADP]	1	0.000135511	116.54	VIWK(1)SIK	3	-0.10373	1	0.912641	0.879531	0.847059	1.0375	1.05344	1.15363
sly01110 Biosynthesis of secondary metabolites	0.0669423	Peaxi162Scf00895g00113.1	807	0.783	Down	0.0189376	K	lipoxygenase 2	1	1.31062e-08	131.06	NANCNLK(1)NR	3	-0.32535	2	0.786498	0.928315	0.968777	1.1437	1.16919	1.11353
sly01110 Biosynthesis of secondary metabolites	0.0669423	Peaxi162Scf00068g01810.1	311	0.74	Down	0.023722	K	fructose-bisphosphate aldolase 2	1	2.77769e-05	79.201	AWAGK(1)EENVQK	3	0.34022	1	0.808059	0.737688	0.968655	1.19507	1.13576	1.06828
sly01110 Biosynthesis of secondary metabolites	0.0669423	Peaxi162Scf00110g02021.1	311	0.829	Down	0.037976	K	fructose-bisphosphate aldolase 2	1	0.0132059	42.083	AWSGK(1)EENVEK	3	-1.0972	1	0.909528	0.883408	0.92493	1.13839	0.969112	1.1704
sly01110 Biosynthesis of secondary metabolites	0.0669423	Peaxi162Scf00362g01196.1	149	0.723	Down	0.0124404	K	Unknown protein	1	1.1814e-35	167.37	RGDK(1)HVHPNDHVNR	4	-0.28899	5	0.900802	0.703523	0.836364	1.13984	1.1568	1.07935
sly01110 Biosynthesis of secondary metabolites	0.0669423	Peaxi162Scf00362g01196.1	408	0.801	Down	0.00187594	K	Unknown protein	1	1.63241e-17	112.96	LLGDASVSFEK(1)NCVR	2	0.16361	2	0.849699	0.838552	0.914141	1.11066	1.05621	1.08317
sly01110 Biosynthesis of secondary metabolites	0.0669423	Peaxi162Scf00705g00316.1	26	0.813	Down	0.0064629	K	Isocitrate dehydrogenase [NADP]	1	0.000135511	116.54	VIWK(1)SIK	3	-0.10373	1	0.912641	0.879531	0.847059	1.0375	1.05344	1.15363
sly01110 Biosynthesis of secondary metabolites	0.0669423	Peaxi162Scf00016g00062.1	392	0.796	Down	0.006718	K	Glucose-1-phosphate adenylyltransferase large subunit 1	1	0.0272382	43.68	FLPPTK(1)IDNCK	2	1.0494	1	0.968553	0.851375	0.886305	1.18488	1.11697	1.09861
sly01110 Biosynthesis of secondary metabolites	0.0669423	Peaxi162Scf00052g00819.1	246	0.776	Down	0.040621	K	peroxisomal 3-ketoacyl-CoA thiolase 3	1	9.31642e-07	91.961	AAAATASGK(1)FK	2	-1.0034	1	0.912138	0.875676	0.845807	1.26549	1.16425	0.964835
sly01110 Biosynthesis of secondary metabolites	0.0669423	Peaxi162Scf00083g01223.1	54	0.674	Down	0.047737	K	fructose-bisphosphate aldolase 2	1	0.0351966	43.672	TAK(1)TVASPGR	2	0.33414	1	0.80471	0.789087	0.800389	1.29491	0.986789	1.27008
sly01110 Biosynthesis of secondary metabolites	0.0669423	Peaxi162Scf00102g01843.1	93	0.726	Down	0.0190962	K	Nucleoside diphosphate kinase family protein	1	1.03105e-07	91.62	TFIAIK(1)PDGVQR	2	0.19809	1	0.894128	0.984293	0.792603	1.33886	1.10246	1.23537
sly01110 Biosynthesis of secondary metabolites	0.0669423	Peaxi162Scf00102g01843.1	179	0.717	Down	0.046975	K	Nucleoside diphosphate kinase family protein	1	2.3592e-07	83.37	LIGATDPQK(1)SEPGTIR	3	-0.91822	2	1.05249	0.833209	0.792603	1.43976	1.10506	1.18986
sly01110 Biosynthesis of secondary metabolites	0.0669423	Peaxi162Scf00398g00612.1	503	0.45	Down	0.00039513	K	Pyruvate kinase family protein	1	2.74388e-05	81.017	TAGVIK(1)SHDR	3	-0.48487	1	0.585291	0.63	0.542477	1.40675	1.15916	1.34372
sly01110 Biosynthesis of secondary metabolites	0.0669423	Peaxi162Scf00074g00140.1	133	0.821	Down	0.00197639	K	alcohol dehydrogenase 1	1	4.43957e-08	86.944	VNPFK(1)SVMANDGK	2	-0.52344	2	0.930519	0.931556	0.899556	1.10817	1.08049	1.17485
sly00240 Pyrimidine metabolism	0.0853867	Peaxi162Scf00498g00315.1	289	0.805	Down	0.045824	K	Carbamoyl-phosphate synthase small chain	1	7.46968e-13	116.24	MK(1)FGHHGGNHPVR	3	-0.29001	2	0.956897	0.758163	0.914256	1.15228	1.06479	1.04767
sly00240 Pyrimidine metabolism	0.0853867	Peaxi162Scf00102g01843.1	93	0.726	Down	0.0190962	K	Nucleoside diphosphate kinase family protein	1	1.03105e-07	91.62	TFIAIK(1)PDGVQR	2	0.19809	1	0.894128	0.984293	0.792603	1.33886	1.10246	1.23537
sly00240 Pyrimidine metabolism	0.0853867	Peaxi162Scf00102g01843.1	179	0.717	Down	0.046975	K	Nucleoside diphosphate kinase family protein	1	2.3592e-07	83.37	LIGATDPQK(1)SEPGTIR	3	-0.91822	2	1.05249	0.833209	0.792603	1.43976	1.10506	1.18986

## Sheet: S13-all
KEGG pathway	Mapping	Background	All Mapping	All Background	Fold enrichment	Fisher's exact test p value	-log10(p value)	Related proteins
sly01110 Biosynthesis of secondary metabolites	26	203	50	588	1.51	0.00601867	2.22	Peaxi162Scf00423g00512.1 Peaxi162Scf00452g00330.1 Peaxi162Scf00620g00831.1 Peaxi162Scf00068g01810.1 Peaxi162Scf00163g00910.1 Peaxi162Scf00110g02021.1 Peaxi162Scf00064g01014.1 Peaxi162Scf00705g00316.1 Peaxi162Scf00052g00819.1 Peaxi162Scf00452g00331.1 Peaxi162Scf01160g00016.1 Peaxi162Scf00102g01843.1 Peaxi162Scf00398g00612.1 Peaxi162Scf00275g00215.1 Peaxi162Scf00074g00140.1 Peaxi162Scf00895g00113.1…
sly00592 alpha-Linolenic acid metabolism	4	12	50	588	3.92	0.0137767	1.86	Peaxi162Scf00052g00819.1 Peaxi162Scf00895g00113.1 Peaxi162Scf00320g00715.1 Peaxi162Scf00033g00069.1
sly00350 Tyrosine metabolism	3	7	50	588	5.04	0.0158891	1.8	Peaxi162Scf00064g01014.1 Peaxi162Scf00033g00069.1 Peaxi162Scf00074g00140.1
sly00010 Glycolysis / Gluconeogenesis	9	49	50	588	2.16	0.0163173	1.79	Peaxi162Scf00452g00330.1 Peaxi162Scf00068g01810.1 Peaxi162Scf00110g02021.1 Peaxi162Scf00064g01014.1 Peaxi162Scf00452g00331.1 Peaxi162Scf00083g01223.1 Peaxi162Scf00033g00069.1 Peaxi162Scf00398g00612.1 Peaxi162Scf00074g00140.1
sly00591 Linoleic acid metabolism	2	3	50	588	7.84	0.0201319	1.7	Peaxi162Scf00895g00113.1 Peaxi162Scf00320g00715.1
sly01230 Biosynthesis of amino acids	11	74	50	588	1.75	0.0367534	1.43	Peaxi162Scf00423g00512.1 Peaxi162Scf00452g00330.1 Peaxi162Scf00068g01810.1 Peaxi162Scf00163g00910.1 Peaxi162Scf00110g02021.1 Peaxi162Scf00705g00316.1 Peaxi162Scf00452g00331.1 Peaxi162Scf00083g01223.1 Peaxi162Scf00398g00612.1 Peaxi162Scf00842g00319.1 Peaxi162Scf00275g00215.1

## Sheet: S13-all Pathway2Protein
KEGG pathway	Fisher's exact test p value	Protein accession	Position	Acl/CK Ratio	Regulated Type	Acl/CK P value	Amino acid	Protein description	Localization probability	PEP	Score	Modified sequence	Charge	Mass error [ppm]	MS/MS Count	Acl_1	Acl_2	Acl_3	CK_1	CK_2	CK_3
sly00710 Carbon fixation in photosynthetic organisms	0.113119	Peaxi162Scf00452g00331.1	129	1.295	Up	0.00128471	K	Phosphoglycerate kinase family protein	0.939735	0.0105844	50.305	FYK(0.06)EEEK(0.94)NEPEFAK	3	0.60121	1	1.17245	1.1517	1.13445	0.842002	0.891192	0.936722
sly00710 Carbon fixation in photosynthetic organisms	0.113119	Peaxi162Scf00452g00330.1	197	1.336	Up	0.0128819	K	Phosphoglycerate kinase family protein	1	0.00187834	83.948	FYK(1)EEEK	2	-0.42396	2	1.08481	1.30369	1.10387	0.909091	0.889244	0.816631
sly00710 Carbon fixation in photosynthetic organisms	0.113119	Peaxi162Scf00083g01223.1	54	0.674	Down	0.047737	K	fructose-bisphosphate aldolase 2	1	0.0351966	43.672	TAK(1)TVASPGR	2	0.33414	1	0.80471	0.789087	0.800389	1.29491	0.986789	1.27008
sly00710 Carbon fixation in photosynthetic organisms	0.113119	Peaxi162Scf00068g01810.1	311	0.74	Down	0.023722	K	fructose-bisphosphate aldolase 2	1	2.77769e-05	79.201	AWAGK(1)EENVQK	3	0.34022	1	0.808059	0.737688	0.968655	1.19507	1.13576	1.06828
sly00710 Carbon fixation in photosynthetic organisms	0.113119	Peaxi162Scf00110g02021.1	311	0.829	Down	0.037976	K	fructose-bisphosphate aldolase 2	1	0.0132059	42.083	AWSGK(1)EENVEK	3	-1.0972	1	0.909528	0.883408	0.92493	1.13839	0.969112	1.1704
sly00190 Oxidative phosphorylation	0.138111	Peaxi162Scf00177g00618.1	561	0.771	Down	0.0099422	K	V-type proton ATPase catalytic subunit A	1	0.000296824	84.083	ITYSLIK(1)HR	3	0.72286	1	0.827032	0.899628	0.878704	1.04278	1.10127	1.23605
sly00190 Oxidative phosphorylation	0.138111	Peaxi162Scf00574g00092.1	328	0.832	Down	0.048339	K	Plasma membrane ATPase 1	1	3.99816e-09	63.979	MTAIEEMAGMDVLCSDK(1)TGTLTLNK	4	0.36458	1	0.907048	0.951116	0.826087	0.97619	1.15929	1.09064
sly00190 Oxidative phosphorylation	0.138111	Peaxi162Scf00464g00325.1	141	0.833	Down	0.0069576	K	"NADH-ubiquinone oxidoreductase 75 kDa subunit, mitochondrial"	1	0.000834446	85.813	IK(1)TDTPIAK	2	-0.5234	1	0.949605	0.872763	0.890208	1.12916	1.0899	1.0359
sly00190 Oxidative phosphorylation	0.138111	Peaxi162Scf00842g00322.1	102	0.8	Down	0.0075776	K	"Cytochrome b-c1 complex subunit Rieske-3, mitochondrial"	1	0.0112763	53.751	YPPGDPSK(1)R	2	0.73834	1	0.941112	0.831647	0.828708	1.11718	1.05344	1.0823
sly01230 Biosynthesis of amino acids	0.0367534	Peaxi162Scf00423g00512.1	447	1.356	Up	0.038296	K	serine hydroxymethyltransferase 4	1	5.27427e-05	74.611	EIEELK(1)ADVEK	3	0.45998	1	1.13516	1.3262	1.06048	0.885686	0.745894	0.965015
sly01230 Biosynthesis of amino acids	0.0367534	Peaxi162Scf00452g00330.1	197	1.336	Up	0.0128819	K	Phosphoglycerate kinase family protein	1	0.00187834	83.948	FYK(1)EEEK	2	-0.42396	2	1.08481	1.30369	1.10387	0.909091	0.889244	0.816631
sly01230 Biosynthesis of amino acids	0.0367534	Peaxi162Scf00068g01810.1	311	0.74	Down	0.023722	K	fructose-bisphosphate aldolase 2	1	2.77769e-05	79.201	AWAGK(1)EENVQK	3	0.34022	1	0.808059	0.737688	0.968655	1.19507	1.13576	1.06828
sly01230 Biosynthesis of amino acids	0.0367534	Peaxi162Scf00163g00910.1	18	1.579	Up	0.00040169	K	5-methyltetrahydropteroyltriglutamate--homocysteine methyltransferase	1	3.57378e-23	147.1	RELK(1)FALESFWDGK	4	1.4545	4	1.31244	1.16667	1.31141	0.790467	0.82377	0.785714
sly01230 Biosynthesis of amino acids	0.0367534	Peaxi162Scf00110g02021.1	311	0.829	Down	0.037976	K	fructose-bisphosphate aldolase 2	1	0.0132059	42.083	AWSGK(1)EENVEK	3	-1.0972	1	0.909528	0.883408	0.92493	1.13839	0.969112	1.1704
sly01230 Biosynthesis of amino acids	0.0367534	Peaxi162Scf00705g00316.1	26	0.813	Down	0.0064629	K	Isocitrate dehydrogenase [NADP]	1	0.000135511	116.54	VIWK(1)SIK	3	-0.10373	1	0.912641	0.879531	0.847059	1.0375	1.05344	1.15363
sly01230 Biosynthesis of amino acids	0.0367534	Peaxi162Scf00452g00331.1	129	1.295	Up	0.00128471	K	Phosphoglycerate kinase family protein	0.939735	0.0105844	50.305	FYK(0.06)EEEK(0.94)NEPEFAK	3	0.60121	1	1.17245	1.1517	1.13445	0.842002	0.891192	0.936722
sly01230 Biosynthesis of amino acids	0.0367534	Peaxi162Scf00083g01223.1	54	0.674	Down	0.047737	K	fructose-bisphosphate aldolase 2	1	0.0351966	43.672	TAK(1)TVASPGR	2	0.33414	1	0.80471	0.789087	0.800389	1.29491	0.986789	1.27008
sly01230 Biosynthesis of amino acids	0.0367534	Peaxi162Scf00398g00612.1	503	0.45	Down	0.00039513	K	Pyruvate kinase family protein	1	2.74388e-05	81.017	TAGVIK(1)SHDR	3	-0.48487	1	0.585291	0.63	0.542477	1.40675	1.15916	1.34372
sly01230 Biosynthesis of amino acids	0.0367534	Peaxi162Scf00842g00319.1	420	1.217	Up	0.00100435	K	Transaldolase	1	8.64111e-08	87.083	K(1)SFDSLLDSLQEK	3	-0.74814	1	1.12719	1.12514	1.103	0.903934	0.959242	0.89424
sly01230 Biosynthesis of amino acids	0.0367534	Peaxi162Scf00275g00215.1	276	1.202	Up	0.032316	K	Aspartate-semialdehyde dehydrogenase	1	5.71914e-05	69.111	DILK(1)NAPGVVVVDDR	2	0.36106	1	1.04733	1.06743	1.22675	0.878465	0.951196	0.951368
sly00010 Glycolysis / Gluconeogenesis	0.0163173	Peaxi162Scf00452g00330.1	197	1.336	Up	0.0128819	K	Phosphoglycerate kinase family protein	1	0.00187834	83.948	FYK(1)EEEK	2	-0.42396	2	1.08481	1.30369	1.10387	0.909091	0.889244	0.816631
sly00010 Glycolysis / Gluconeogenesis	0.0163173	Peaxi162Scf00068g01810.1	311	0.74	Down	0.023722	K	fructose-bisphosphate aldolase 2	1	2.77769e-05	79.201	AWAGK(1)EENVQK	3	0.34022	1	0.808059	0.737688	0.968655	1.19507	1.13576	1.06828
sly00010 Glycolysis / Gluconeogenesis	0.0163173	Peaxi162Scf00110g02021.1	311	0.829	Down	0.037976	K	fructose-bisphosphate aldolase 2	1	0.0132059	42.083	AWSGK(1)EENVEK	3	-1.0972	1	0.909528	0.883408	0.92493	1.13839	0.969112	1.1704
sly00010 Glycolysis / Gluconeogenesis	0.0163173	Peaxi162Scf00064g01014.1	361	1.242	Up	0.00041878	K	alcohol dehydrogenase 1	1	3.7135e-05	75.088	AFDLLTQGK(1)SLR	3	-1.2015	1	1.1147	1.1615	1.09464	0.888132	0.909011	0.917536
sly00010 Glycolysis / Gluconeogenesis	0.0163173	Peaxi162Scf00452g00331.1	129	1.295	Up	0.00128471	K	Phosphoglycerate kinase family protein	0.939735	0.0105844	50.305	FYK(0.06)EEEK(0.94)NEPEFAK	3	0.60121	1	1.17245	1.1517	1.13445	0.842002	0.891192	0.936722
sly00010 Glycolysis / Gluconeogenesis	0.0163173	Peaxi162Scf00083g01223.1	54	0.674	Down	0.047737	K	fructose-bisphosphate aldolase 2	1	0.0351966	43.672	TAK(1)TVASPGR	2	0.33414	1	0.80471	0.789087	0.800389	1.29491	0.986789	1.27008
sly00010 Glycolysis / Gluconeogenesis	0.0163173	Peaxi162Scf00033g00069.1	100	1.59	Up	0.0039578	K	alcohol dehydrogenase 1	1	1.4714e-09	86.453	DCAHCK(1)SEESNMCSLLR	3	-0.52928	1	1.26289	1.46782	1.1481	0.843886	0.768562	0.827119
sly00010 Glycolysis / Gluconeogenesis	0.0163173	Peaxi162Scf00398g00612.1	503	0.45	Down	0.00039513	K	Pyruvate kinase family protein	1	2.74388e-05	81.017	TAGVIK(1)SHDR	3	-0.48487	1	0.585291	0.63	0.542477	1.40675	1.15916	1.34372
sly00010 Glycolysis / Gluconeogenesis	0.0163173	Peaxi162Scf00074g00140.1	133	0.821	Down	0.00197639	K	alcohol dehydrogenase 1	1	4.43957e-08	86.944	VNPFK(1)SVMANDGK	2	-0.52344	2	0.930519	0.931556	0.899556	1.10817	1.08049	1.17485
sly00020 Citrate cycle (TCA cycle)	0.0899942	Peaxi162Scf00362g01196.1	149	0.723	Down	0.0124404	K	Unknown protein	1	1.1814e-35	167.37	RGDK(1)HVHPNDHVNR	4	-0.28899	5	0.900802	0.703523	0.836364	1.13984	1.1568	1.07935
sly00020 Citrate cycle (TCA cycle)	0.0899942	Peaxi162Scf00362g01196.1	408	0.801	Down	0.00187594	K	Unknown protein	1	1.63241e-17	112.96	LLGDASVSFEK(1)NCVR	2	0.16361	2	0.849699	0.838552	0.914141	1.11066	1.05621	1.08317
sly00020 Citrate cycle (TCA cycle)	0.0899942	Peaxi162Scf00705g00316.1	26	0.813	Down	0.0064629	K	Isocitrate dehydrogenase [NADP]	1	0.000135511	116.54	VIWK(1)SIK	3	-0.10373	1	0.912641	0.879531	0.847059	1.0375	1.05344	1.15363
sly00020 Citrate cycle (TCA cycle)	0.0899942	Peaxi162Scf01160g00016.1	590	4.249	Up	0.0004359	K	ATP-citrate synthase	1	0.00464055	50.088	SIGLIGHTFDQK(1)R	3	2.6834	1	3.0089	2.95181	2.35942	0.532967	0.783049	0.642151
sly00020 Citrate cycle (TCA cycle)	0.0899942	Peaxi162Scf01160g00016.1	477	2.837	Up	0.000162445	K	ATP-citrate synthase	1	3.72633e-05	77.74	GLTPYEFVESMK(1)K	3	1.5962	1	1.85757	2.40361	2.13043	0.751526	0.769133	0.732386
sly00020 Citrate cycle (TCA cycle)	0.0899942	Peaxi162Scf00228g00327.1	460	1.535	Up	0.0028184	K	ATP-citrate synthase	1	0.0157945	60.398	YFK(1)DAYDK	2	0.19309	1	1.25322	1.42996	1.2218	0.888737	0.776228	0.879654
sly00020 Citrate cycle (TCA cycle)	0.0899942	Peaxi162Scf00357g00428.1	269	1.203	Up	0.020961	K	ATP-citrate synthase	1	0.0247122	50.108	FTVLNPK(1)GR	2	2.2882	1	1.1603	1.04062	1.14581	0.861486	0.969406	0.95047
sly00020 Citrate cycle (TCA cycle)	0.0899942	Peaxi162Scf00357g00428.1	262	1.268	Up	0.0026178	K	ATP-citrate synthase	1	5.55084e-08	84.365	TSASLK(1)FTVLNPK	3	0.068141	1	1.1603	1.09319	1.19742	0.941723	0.910839	0.868488
sly00592 alpha-Linolenic acid metabolism	0.0137767	Peaxi162Scf00052g00819.1	246	0.776	Down	0.040621	K	peroxisomal 3-ketoacyl-CoA thiolase 3	1	9.31642e-07	91.961	AAAATASGK(1)FK	2	-1.0034	1	0.912138	0.875676	0.845807	1.26549	1.16425	0.964835
sly00592 alpha-Linolenic acid metabolism	0.0137767	Peaxi162Scf00895g00113.1	807	0.783	Down	0.0189376	K	lipoxygenase 2	1	1.31062e-08	131.06	NANCNLK(1)NR	3	-0.32535	2	0.786498	0.928315	0.968777	1.1437	1.16919	1.11353
sly00592 alpha-Linolenic acid metabolism	0.0137767	Peaxi162Scf00320g00715.1	122	1.486	Up	0.0028238	K	Phospholipase A2 family protein	1	0.00967909	44.847	FTK(1)SGAPTFK	3	-0.10101	1	1.26406	1.25117	1.18246	0.91331	0.826737	0.748748
sly00592 alpha-Linolenic acid metabolism	0.0137767	Peaxi162Scf00033g00069.1	100	1.59	Up	0.0039578	K	alcohol dehydrogenase 1	1	1.4714e-09	86.453	DCAHCK(1)SEESNMCSLLR	3	-0.52928	1	1.26289	1.46782	1.1481	0.843886	0.768562	0.827119
sly00591 Linoleic acid metabolism	0.0201319	Peaxi162Scf00895g00113.1	807	0.783	Down	0.0189376	K	lipoxygenase 2	1	1.31062e-08	131.06	NANCNLK(1)NR	3	-0.32535	2	0.786498	0.928315	0.968777	1.1437	1.16919	1.11353
sly00591 Linoleic acid metabolism	0.0201319	Peaxi162Scf00320g00715.1	122	1.486	Up	0.0028238	K	Phospholipase A2 family protein	1	0.00967909	44.847	FTK(1)SGAPTFK	3	-0.10101	1	1.26406	1.25117	1.18246	0.91331	0.826737	0.748748
sly00030 Pentose phosphate pathway	0.107774	Peaxi162Scf00083g01223.1	54	0.674	Down	0.047737	K	fructose-bisphosphate aldolase 2	1	0.0351966	43.672	TAK(1)TVASPGR	2	0.33414	1	0.80471	0.789087	0.800389	1.29491	0.986789	1.27008
sly00030 Pentose phosphate pathway	0.107774	Peaxi162Scf00068g01810.1	311	0.74	Down	0.023722	K	fructose-bisphosphate aldolase 2	1	2.77769e-05	79.201	AWAGK(1)EENVQK	3	0.34022	1	0.808059	0.737688	0.968655	1.19507	1.13576	1.06828
sly00030 Pentose phosphate pathway	0.107774	Peaxi162Scf00842g00319.1	420	1.217	Up	0.00100435	K	Transaldolase	1	8.64111e-08	87.083	K(1)SFDSLLDSLQEK	3	-0.74814	1	1.12719	1.12514	1.103	0.903934	0.959242	0.89424
sly00030 Pentose phosphate pathway	0.107774	Peaxi162Scf00110g02021.1	311	0.829	Down	0.037976	K	fructose-bisphosphate aldolase 2	1	0.0132059	42.083	AWSGK(1)EENVEK	3	-1.0972	1	0.909528	0.883408	0.92493	1.13839	0.969112	1.1704
sly00350 Tyrosine metabolism	0.0158891	Peaxi162Scf00064g01014.1	361	1.242	Up	0.00041878	K	alcohol dehydrogenase 1	1	3.7135e-05	75.088	AFDLLTQGK(1)SLR	3	-1.2015	1	1.1147	1.1615	1.09464	0.888132	0.909011	0.917536
sly00350 Tyrosine metabolism	0.0158891	Peaxi162Scf00033g00069.1	100	1.59	Up	0.0039578	K	alcohol dehydrogenase 1	1	1.4714e-09	86.453	DCAHCK(1)SEESNMCSLLR	3	-0.52928	1	1.26289	1.46782	1.1481	0.843886	0.768562	0.827119
sly00350 Tyrosine metabolism	0.0158891	Peaxi162Scf00074g00140.1	133	0.821	Down	0.00197639	K	alcohol dehydrogenase 1	1	4.43957e-08	86.944	VNPFK(1)SVMANDGK	2	-0.52344	2	0.930519	0.931556	0.899556	1.10817	1.08049	1.17485
sly00051 Fructose and mannose metabolism	0.285429	Peaxi162Scf00083g01223.1	54	0.674	Down	0.047737	K	fructose-bisphosphate aldolase 2	1	0.0351966	43.672	TAK(1)TVASPGR	2	0.33414	1	0.80471	0.789087	0.800389	1.29491	0.986789	1.27008
sly00051 Fructose and mannose metabolism	0.285429	Peaxi162Scf00068g01810.1	311	0.74	Down	0.023722	K	fructose-bisphosphate aldolase 2	1	2.77769e-05	79.201	AWAGK(1)EENVQK	3	0.34022	1	0.808059	0.737688	0.968655	1.19507	1.13576	1.06828
sly00051 Fructose and mannose metabolism	0.285429	Peaxi162Scf00110g02021.1	311	0.829	Down	0.037976	K	fructose-bisphosphate aldolase 2	1	0.0132059	42.083	AWSGK(1)EENVEK	3	-1.0972	1	0.909528	0.883408	0.92493	1.13839	0.969112	1.1704
sly04141 Protein processing in endoplasmic reticulum	0.237304	Peaxi162Scf00680g00414.1	362	1.308	Up	0.029496	K	Dolichyl-diphosphooligosaccharide--protein glycosyltransferase subunit 1A	1	0.00132138	57.434	ETK(1)FSHLDMIGR	3	-0.45802	1	1.00502	1.24029	1.24723	0.90856	0.828402	0.93401
sly04141 Protein processing in endoplasmic reticulum	0.237304	Peaxi162Scf00592g00451.1	410	1.255	Up	0.045941	K	Protein transport protein SEC23	1	0.000500956	62.287	VQGVIGPCASLEK(1)K	3	-0.9876	1	1.00199	1.28358	1.09129	0.850716	0.935885	0.904297
sly04141 Protein processing in endoplasmic reticulum	0.237304	Peaxi162Scf00673g00127.1	228	0.67	Down	0.00073703	K	Protein disulfide-isomerase like 2-1	1	0.00176664	64.104	GNK(1)AGEDYDGGR	2	-0.46248	1	0.790419	0.730382	0.820565	1.13861	1.13057	1.2259
sly00071 Fatty acid degradation	0.107774	Peaxi162Scf00064g01014.1	361	1.242	Up	0.00041878	K	alcohol dehydrogenase 1	1	3.7135e-05	75.088	AFDLLTQGK(1)SLR	3	-1.2015	1	1.1147	1.1615	1.09464	0.888132	0.909011	0.917536
sly00071 Fatty acid degradation	0.107774	Peaxi162Scf00052g00819.1	246	0.776	Down	0.040621	K	peroxisomal 3-ketoacyl-CoA thiolase 3	1	9.31642e-07	91.961	AAAATASGK(1)FK	2	-1.0034	1	0.912138	0.875676	0.845807	1.26549	1.16425	0.964835
sly00071 Fatty acid degradation	0.107774	Peaxi162Scf00033g00069.1	100	1.59	Up	0.0039578	K	alcohol dehydrogenase 1	1	1.4714e-09	86.453	DCAHCK(1)SEESNMCSLLR	3	-0.52928	1	1.26289	1.46782	1.1481	0.843886	0.768562	0.827119
sly00071 Fatty acid degradation	0.107774	Peaxi162Scf00074g00140.1	133	0.821	Down	0.00197639	K	alcohol dehydrogenase 1	1	4.43957e-08	86.944	VNPFK(1)SVMANDGK	2	-0.52344	2	0.930519	0.931556	0.899556	1.10817	1.08049	1.17485
sly00230 Purine metabolism	0.285429	Peaxi162Scf00488g00061.1	142	0.83	Down	0.0074998	K	adenosine kinase 2	1	1.29466e-29	132.74	SLVANLSAANCYK(1)VDHLK	2	0.37639	3	0.910593	0.873062	0.943907	1.15895	1.05188	1.07384
sly00230 Purine metabolism	0.285429	Peaxi162Scf00102g01843.1	93	0.726	Down	0.0190962	K	Nucleoside diphosphate kinase family protein	1	1.03105e-07	91.62	TFIAIK(1)PDGVQR	2	0.19809	1	0.894128	0.984293	0.792603	1.33886	1.10246	1.23537
sly00230 Purine metabolism	0.285429	Peaxi162Scf00102g01843.1	179	0.717	Down	0.046975	K	Nucleoside diphosphate kinase family protein	1	2.3592e-07	83.37	LIGATDPQK(1)SEPGTIR	3	-0.91822	2	1.05249	0.833209	0.792603	1.43976	1.10506	1.18986
sly00230 Purine metabolism	0.285429	Peaxi162Scf00398g00612.1	503	0.45	Down	0.00039513	K	Pyruvate kinase family protein	1	2.74388e-05	81.017	TAGVIK(1)SHDR	3	-0.48487	1	0.585291	0.63	0.542477	1.40675	1.15916	1.34372
sly00240 Pyrimidine metabolism	0.337329	Peaxi162Scf00498g00315.1	289	0.805	Down	0.045824	K	Carbamoyl-phosphate synthase small chain	1	7.46968e-13	116.24	MK(1)FGHHGGNHPVR	3	-0.29001	2	0.956897	0.758163	0.914256	1.15228	1.06479	1.04767
sly00240 Pyrimidine metabolism	0.337329	Peaxi162Scf00102g01843.1	93	0.726	Down	0.0190962	K	Nucleoside diphosphate kinase family protein	1	1.03105e-07	91.62	TFIAIK(1)PDGVQR	2	0.19809	1	0.894128	0.984293	0.792603	1.33886	1.10246	1.23537
sly00240 Pyrimidine metabolism	0.337329	Peaxi162Scf00102g01843.1	179	0.717	Down	0.046975	K	Nucleoside diphosphate kinase family protein	1	2.3592e-07	83.37	LIGATDPQK(1)SEPGTIR	3	-0.91822	2	1.05249	0.833209	0.792603	1.43976	1.10506	1.18986
sly01110 Biosynthesis of secondary metabolites	0.00601867	Peaxi162Scf00423g00512.1	447	1.356	Up	0.038296	K	serine hydroxymethyltransferase 4	1	5.27427e-05	74.611	EIEELK(1)ADVEK	3	0.45998	1	1.13516	1.3262	1.06048	0.885686	0.745894	0.965015
sly01110 Biosynthesis of secondary metabolites	0.00601867	Peaxi162Scf00452g00330.1	197	1.336	Up	0.0128819	K	Phosphoglycerate kinase family protein	1	0.00187834	83.948	FYK(1)EEEK	2	-0.42396	2	1.08481	1.30369	1.10387	0.909091	0.889244	0.816631
sly01110 Biosynthesis of secondary metabolites	0.00601867	Peaxi162Scf00620g00831.1	215	1.229	Up	0.0025224	K	Hydroxymethylglutaryl-CoA synthase	1	0.00740138	73.499	SLCNK(1)YEK	2	-0.40957	1	1.09199	1.10832	1.13066	0.946524	0.907649	0.85649
sly01110 Biosynthesis of secondary metabolites	0.00601867	Peaxi162Scf00620g00831.1	244	1.419	Up	0.0110648	K	Hydroxymethylglutaryl-CoA synthase	1	0.00421982	65.88	LVQK(1)SFGR	3	-0.66213	1	1.08442	1.37628	1.14331	0.85918	0.802239	0.878428
sly01110 Biosynthesis of secondary metabolites	0.00601867	Peaxi162Scf00620g00831.1	218	1.391	Up	0.0134215	K	Hydroxymethylglutaryl-CoA synthase	1	0.0152181	61.962	YEK(1)LEGK	3	0.9821	1	1.27706	1.11973	1.17492	0.85918	0.852612	0.855576
sly01110 Biosynthesis of secondary metabolites	0.00601867	Peaxi162Scf00068g01810.1	311	0.74	Down	0.023722	K	fructose-bisphosphate aldolase 2	1	2.77769e-05	79.201	AWAGK(1)EENVQK	3	0.34022	1	0.808059	0.737688	0.968655	1.19507	1.13576	1.06828
sly01110 Biosynthesis of secondary metabolites	0.00601867	Peaxi162Scf00163g00910.1	18	1.579	Up	0.00040169	K	5-methyltetrahydropteroyltriglutamate--homocysteine methyltransferase	1	3.57378e-23	147.1	RELK(1)FALESFWDGK	4	1.4545	4	1.31244	1.16667	1.31141	0.790467	0.82377	0.785714
sly01110 Biosynthesis of secondary metabolites	0.00601867	Peaxi162Scf00110g02021.1	311	0.829	Down	0.037976	K	fructose-bisphosphate aldolase 2	1	0.0132059	42.083	AWSGK(1)EENVEK	3	-1.0972	1	0.909528	0.883408	0.92493	1.13839	0.969112	1.1704
sly01110 Biosynthesis of secondary metabolites	0.00601867	Peaxi162Scf00064g01014.1	361	1.242	Up	0.00041878	K	alcohol dehydrogenase 1	1	3.7135e-05	75.088	AFDLLTQGK(1)SLR	3	-1.2015	1	1.1147	1.1615	1.09464	0.888132	0.909011	0.917536
sly01110 Biosynthesis of secondary metabolites	0.00601867	Peaxi162Scf00705g00316.1	26	0.813	Down	0.0064629	K	Isocitrate dehydrogenase [NADP]	1	0.000135511	116.54	VIWK(1)SIK	3	-0.10373	1	0.912641	0.879531	0.847059	1.0375	1.05344	1.15363
sly01110 Biosynthesis of secondary metabolites	0.00601867	Peaxi162Scf00052g00819.1	246	0.776	Down	0.040621	K	peroxisomal 3-ketoacyl-CoA thiolase 3	1	9.31642e-07	91.961	AAAATASGK(1)FK	2	-1.0034	1	0.912138	0.875676	0.845807	1.26549	1.16425	0.964835
sly01110 Biosynthesis of secondary metabolites	0.00601867	Peaxi162Scf00452g00331.1	129	1.295	Up	0.00128471	K	Phosphoglycerate kinase family protein	0.939735	0.0105844	50.305	FYK(0.06)EEEK(0.94)NEPEFAK	3	0.60121	1	1.17245	1.1517	1.13445	0.842002	0.891192	0.936722
sly01110 Biosynthesis of secondary metabolites	0.00601867	Peaxi162Scf01160g00016.1	590	4.249	Up	0.0004359	K	ATP-citrate synthase	1	0.00464055	50.088	SIGLIGHTFDQK(1)R	3	2.6834	1	3.0089	2.95181	2.35942	0.532967	0.783049	0.642151
sly01110 Biosynthesis of secondary metabolites	0.00601867	Peaxi162Scf01160g00016.1	477	2.837	Up	0.000162445	K	ATP-citrate synthase	1	3.72633e-05	77.74	GLTPYEFVESMK(1)K	3	1.5962	1	1.85757	2.40361	2.13043	0.751526	0.769133	0.732386
sly01110 Biosynthesis of secondary metabolites	0.00601867	Peaxi162Scf00102g01843.1	93	0.726	Down	0.0190962	K	Nucleoside diphosphate kinase family protein	1	1.03105e-07	91.62	TFIAIK(1)PDGVQR	2	0.19809	1	0.894128	0.984293	0.792603	1.33886	1.10246	1.23537
sly01110 Biosynthesis of secondary metabolites	0.00601867	Peaxi162Scf00102g01843.1	179	0.717	Down	0.046975	K	Nucleoside diphosphate kinase family protein	1	2.3592e-07	83.37	LIGATDPQK(1)SEPGTIR	3	-0.91822	2	1.05249	0.833209	0.792603	1.43976	1.10506	1.18986
sly01110 Biosynthesis of secondary metabolites	0.00601867	Peaxi162Scf00398g00612.1	503	0.45	Down	0.00039513	K	Pyruvate kinase family protein	1	2.74388e-05	81.017	TAGVIK(1)SHDR	3	-0.48487	1	0.585291	0.63	0.542477	1.40675	1.15916	1.34372
sly01110 Biosynthesis of secondary metabolites	0.00601867	Peaxi162Scf00275g00215.1	276	1.202	Up	0.032316	K	Aspartate-semialdehyde dehydrogenase	1	5.71914e-05	69.111	DILK(1)NAPGVVVVDDR	2	0.36106	1	1.04733	1.06743	1.22675	0.878465	0.951196	0.951368
sly01110 Biosynthesis of secondary metabolites	0.00601867	Peaxi162Scf00074g00140.1	133	0.821	Down	0.00197639	K	alcohol dehydrogenase 1	1	4.43957e-08	86.944	VNPFK(1)SVMANDGK	2	-0.52344	2	0.930519	0.931556	0.899556	1.10817	1.08049	1.17485
sly01110 Biosynthesis of secondary metabolites	0.00601867	Peaxi162Scf00895g00113.1	807	0.783	Down	0.0189376	K	lipoxygenase 2	1	1.31062e-08	131.06	NANCNLK(1)NR	3	-0.32535	2	0.786498	0.928315	0.968777	1.1437	1.16919	1.11353
sly01110 Biosynthesis of secondary metabolites	0.00601867	Peaxi162Scf00357g00428.1	269	1.203	Up	0.020961	K	ATP-citrate synthase	1	0.0247122	50.108	FTVLNPK(1)GR	2	2.2882	1	1.1603	1.04062	1.14581	0.861486	0.969406	0.95047
sly01110 Biosynthesis of secondary metabolites	0.00601867	Peaxi162Scf00357g00428.1	262	1.268	Up	0.0026178	K	ATP-citrate synthase	1	5.55084e-08	84.365	TSASLK(1)FTVLNPK	3	0.068141	1	1.1603	1.09319	1.19742	0.941723	0.910839	0.868488
sly01110 Biosynthesis of secondary metabolites	0.00601867	Peaxi162Scf00228g00327.1	460	1.535	Up	0.0028184	K	ATP-citrate synthase	1	0.0157945	60.398	YFK(1)DAYDK	2	0.19309	1	1.25322	1.42996	1.2218	0.888737	0.776228	0.879654
sly01110 Biosynthesis of secondary metabolites	0.00601867	Peaxi162Scf00362g01196.1	149	0.723	Down	0.0124404	K	Unknown protein	1	1.1814e-35	167.37	RGDK(1)HVHPNDHVNR	4	-0.28899	5	0.900802	0.703523	0.836364	1.13984	1.1568	1.07935
sly01110 Biosynthesis of secondary metabolites	0.00601867	Peaxi162Scf00362g01196.1	408	0.801	Down	0.00187594	K	Unknown protein	1	1.63241e-17	112.96	LLGDASVSFEK(1)NCVR	2	0.16361	2	0.849699	0.838552	0.914141	1.11066	1.05621	1.08317
sly01110 Biosynthesis of secondary metabolites	0.00601867	Peaxi162Scf00016g00062.1	392	0.796	Down	0.006718	K	Glucose-1-phosphate adenylyltransferase large subunit 1	1	0.0272382	43.68	FLPPTK(1)IDNCK	2	1.0494	1	0.968553	0.851375	0.886305	1.18488	1.11697	1.09861
sly01110 Biosynthesis of secondary metabolites	0.00601867	Peaxi162Scf00320g00715.1	122	1.486	Up	0.0028238	K	Phospholipase A2 family protein	1	0.00967909	44.847	FTK(1)SGAPTFK	3	-0.10101	1	1.26406	1.25117	1.18246	0.91331	0.826737	0.748748
sly01110 Biosynthesis of secondary metabolites	0.00601867	Peaxi162Scf00123g00096.1	350	1.292	Up	0.040698	K	phenylalanine ammonia-lyase 2	1	3.38948e-07	91.549	LHEMDPLQK(1)PK	3	0.30623	2	0.998926	1.3065	1.14254	0.891602	0.939535	0.838527
sly01110 Biosynthesis of secondary metabolites	0.00601867	Peaxi162Scf00083g01223.1	54	0.674	Down	0.047737	K	fructose-bisphosphate aldolase 2	1	0.0351966	43.672	TAK(1)TVASPGR	2	0.33414	1	0.80471	0.789087	0.800389	1.29491	0.986789	1.27008
sly01110 Biosynthesis of secondary metabolites	0.00601867	Peaxi162Scf00006g00088.1	228	1.4	Up	0.043583	K	Chalcone--flavonone isomerase A	1	1.02956e-06	73.296	SYAEEASVFGK(1)PETEK	3	-0.68231	1	1.06409	1.47758	1.07077	0.82681	0.903711	0.850394
sly01110 Biosynthesis of secondary metabolites	0.00601867	Peaxi162Scf00033g00069.1	100	1.59	Up	0.0039578	K	alcohol dehydrogenase 1	1	1.4714e-09	86.453	DCAHCK(1)SEESNMCSLLR	3	-0.52928	1	1.26289	1.46782	1.1481	0.843886	0.768562	0.827119
sly01110 Biosynthesis of secondary metabolites	0.00601867	Peaxi162Scf00842g00319.1	420	1.217	Up	0.00100435	K	Transaldolase	1	8.64111e-08	87.083	K(1)SFDSLLDSLQEK	3	-0.74814	1	1.12719	1.12514	1.103	0.903934	0.959242	0.89424

## Sheet: S14-Up
Spplemental Data 16 GO enrichment of proteins with up-regulated acetylation sites in corollas from the the PhACLB1-B2-silenced plants and control
GO Terms Level 1	GO Terms Description	GO Terms Level	GO Terms ID	Mapping	Background	All Mapping	All Background	Fold Enrichment	Fisher' exact test P value	-log10(p value)	Related Protein
Cellular Component	intracellular non-membrane-bounded organelle	7	GO:0043232	10	95	19	297	1.65	0.0442243	1.35	Peaxi162Scf00375g00210.1 Peaxi162Scf71358g00001.1 Peaxi162Scf00498g00025.1 Peaxi162Scf01530g00037.1 Peaxi162Scf00608g00918.1 Peaxi162Scf00333g00213.1 Peaxi162Scf00505g00045.1 Peaxi162Scf00520g00052.1 Peaxi162Scf01205g00170.1 Peaxi162Scf01807g00002.1
	non-membrane-bounded organelle	3	GO:0043228	10	95	19	297	1.65	0.0442243	1.35	Peaxi162Scf00375g00210.1 Peaxi162Scf71358g00001.1 Peaxi162Scf00498g00025.1 Peaxi162Scf01530g00037.1 Peaxi162Scf00608g00918.1 Peaxi162Scf00333g00213.1 Peaxi162Scf00505g00045.1 Peaxi162Scf00520g00052.1 Peaxi162Scf01205g00170.1 Peaxi162Scf01807g00002.1
Molecular Function	phosphoglycerate kinase activity	6	GO:0004618	2	2	45	920	20.44	0.00234186	2.63	Peaxi162Scf00452g00331.1 Peaxi162Scf00452g00330.1
	transferase activity, transferring acyl groups, acyl groups converted into alkyl on transfer	5	GO:0046912	3	7	45	920	8.76	0.00333944	2.48	Peaxi162Scf00620g00831.1 Peaxi162Scf01160g00016.1 Peaxi162Scf00228g00327.1
	protein dimerization activity	4	GO:0046983	4	18	45	920	4.54	0.00924983	2.03	Peaxi162Scf00188g01023.1 Peaxi162Scf71358g00001.1 Peaxi162Scf00608g00918.1 Peaxi162Scf00275g00215.1
	carbon-nitrogen lyase activity	4	GO:0016840	2	4	45	920	10.22	0.0131887	1.88	Peaxi162Scf00123g00096.1 Peaxi162Scf00717g00218.1
	phosphotransferase activity, carboxyl group as acceptor	5	GO:0016774	2	5	45	920	8.18	0.0212992	1.67	Peaxi162Scf00452g00331.1 Peaxi162Scf00452g00330.1
Biological Process	nucleosome organization	7	GO:0034728	2	4	32	729	11.39	0.0106073	1.97	Peaxi162Scf71358g00001.1 Peaxi162Scf01530g00037.1
	DNA packaging	7	GO:0006323	2	4	32	729	11.39	0.0106073	1.97	Peaxi162Scf71358g00001.1 Peaxi162Scf01530g00037.1
	nucleosome assembly	9	GO:0006334	2	4	32	729	11.39	0.0106073	1.97	Peaxi162Scf71358g00001.1 Peaxi162Scf01530g00037.1
	chromatin assembly	8	GO:0031497	2	4	32	729	11.39	0.0106073	1.97	Peaxi162Scf71358g00001.1 Peaxi162Scf01530g00037.1
	protein-DNA complex subunit organization	5	GO:0071824	2	4	32	729	11.39	0.0106073	1.97	Peaxi162Scf71358g00001.1 Peaxi162Scf01530g00037.1
	chromatin assembly or disassembly	7	GO:0006333	2	4	32	729	11.39	0.0106073	1.97	Peaxi162Scf71358g00001.1 Peaxi162Scf01530g00037.1
	protein-DNA complex assembly	7	GO:0065004	2	4	32	729	11.39	0.0106073	1.97	Peaxi162Scf71358g00001.1 Peaxi162Scf01530g00037.1
	cellular component assembly	4	GO:0022607	2	5	32	729	9.11	0.017195	1.76	Peaxi162Scf71358g00001.1 Peaxi162Scf01530g00037.1
	macromolecular complex assembly	5	GO:0065003	2	5	32	729	9.11	0.017195	1.76	Peaxi162Scf71358g00001.1 Peaxi162Scf01530g00037.1
	DNA conformation change	6	GO:0071103	2	5	32	729	9.11	0.017195	1.76	Peaxi162Scf71358g00001.1 Peaxi162Scf01530g00037.1
	cellular macromolecular complex assembly	6	GO:0034622	2	5	32	729	9.11	0.017195	1.76	Peaxi162Scf71358g00001.1 Peaxi162Scf01530g00037.1
	chromatin organization	6	GO:0006325	2	5	32	729	9.11	0.017195	1.76	Peaxi162Scf71358g00001.1 Peaxi162Scf01530g00037.1
	macromolecular complex subunit organization	4	GO:0043933	2	6	32	729	7.59	0.0250883	1.6	Peaxi162Scf71358g00001.1 Peaxi162Scf01530g00037.1
	chromosome organization	5	GO:0051276	2	8	32	729	5.7	0.0443193	1.35	Peaxi162Scf71358g00001.1 Peaxi162Scf01530g00037.1

## Sheet: S14-Up GO2Protein
GO Terms Level 1	GO Terms ID	GO Terms Level	GO Terms Description	Fisher's exact test P value	Protein accession	Position	Acl/CK Ratio	Regulated Type	Acl/CK P value	Amino acid	Protein description	Localization probability	PEP	Score	Modified sequence	Charge	Mass error [ppm]	MS/MS Count	Acl_1	Acl_2	Acl_3	CK_1	CK_2	CK_3
Cellular Component	GO:0031224	4	intrinsic component of membrane	0.159152	Peaxi162Scf00034g01115.1	503	1.228	Up	0.0028596	K	"ADP,ATP carrier protein 1"	1	0.000253913	62.287	GK(1)AAIDVVCNPLGK	3	1.0221	1	1.05802	1.12236	1.16849	0.90856	0.890179	0.929021
Cellular Component	GO:0031224	4	intrinsic component of membrane	0.159152	Peaxi162Scf00689g00558.1	215	1.23	Up	0.0080154	K	Plasma membrane ATPase 2	1	0.00240186	42.716	GAPEQILNLAHNK(1)SDIER	3	0.038434	1	1.12896	1.18806	1.04498	0.896705	0.88972	0.946309
Cellular Component	GO:0031224	4	intrinsic component of membrane	0.159152	Peaxi162Scf00680g00414.1	362	1.308	Up	0.029496	K	Dolichyl-diphosphooligosaccharide--protein glycosyltransferase subunit 1A	1	0.00132138	57.434	ETK(1)FSHLDMIGR	3	-0.45802	1	1.00502	1.24029	1.24723	0.90856	0.828402	0.93401
Cellular Component	GO:0031224	4	intrinsic component of membrane	0.159152	Peaxi162Scf00177g00620.1	702	1.203	Up	0.032582	K	Plasma membrane ATPase 4	1	0.00679155	57.59	LK(1)NLDLNK	3	0.018886	1	1.15162	1.09302	1.08118	0.875652	0.863595	1.02537
Cellular Component	GO:0031224	4	intrinsic component of membrane	0.159152	Peaxi162Scf00177g00620.1	222	1.293	Up	0.024259	K	Plasma membrane ATPase 4	1	0.00141883	65.408	VHTIIDK(1)FAER	2	-0.05896	2	1.06829	1.24186	1.15059	0.792174	0.960253	0.924759
Cellular Component	GO:0043228	3	non-membrane-bounded organelle	0.0442243	Peaxi162Scf00375g00210.1	124	1.373	Up	0.0163151	K	60S ribosomal protein L9-1	1	0.0141365	86.794	NFLGEK(1)K	3	0.23905	1	1.04196	1.26531	1.23751	0.784007	0.864783	0.932392
Cellular Component	GO:0043228	3	non-membrane-bounded organelle	0.0442243	Peaxi162Scf71358g00001.1	6	2.137	Up	4.131e-05	K	Histone superfamily protein	1	5.42016e-37	160.78	GK(1)GGK(1)GLGK(1)GGAK(1)R	2	-0.17831	5	1.58603	1.54092	1.50265	0.722756	0.676518	0.766917
Cellular Component	GO:0043228	3	non-membrane-bounded organelle	0.0442243	Peaxi162Scf71358g00001.1	92	1.544	Up	0.00057818	K	Histone superfamily protein	1	1.70501e-32	168.76	TVTAMDVVYALK(1)R	2	-0.089848	4	1.28202	1.38141	1.20822	0.834135	0.807508	0.865497
Cellular Component	GO:0043228	3	non-membrane-bounded organelle	0.0442243	Peaxi162Scf71358g00001.1	13	2.077	Up	5.6203e-05	K	Histone superfamily protein	1	5.42016e-37	160.78	GLGK(1)GGAK(1)R	2	-0.27643	11	1.57309	1.48544	1.50398	0.72516	0.690096	0.781119
Cellular Component	GO:0043228	3	non-membrane-bounded organelle	0.0442243	Peaxi162Scf71358g00001.1	9	2.021	Up	7.7185e-05	K	Histone superfamily protein	1	5.42016e-37	160.78	GK(1)GGK(1)GLGK(1)GGAK(1)R	2	-0.17831	9	1.55498	1.45492	1.48939	0.748397	0.691693	0.786132
Cellular Component	GO:0043228	3	non-membrane-bounded organelle	0.0442243	Peaxi162Scf71358g00001.1	17	2.125	Up	2.2205e-05	K	Histone superfamily protein	1	5.42016e-37	160.78	GLGK(1)GGAK(1)R	2	-0.27643	8	1.5912	1.5215	1.50133	0.726763	0.686102	0.758563
Cellular Component	GO:0043228	3	non-membrane-bounded organelle	0.0442243	Peaxi162Scf00498g00025.1	38	1.313	Up	0.006683	K	60S ribosomal protein L31	1	0.000648262	94.85	EYTINLHK(1)R	2	1.9605	2	1.13326	1.21379	1.13661	0.912844	0.938202	0.802691
Cellular Component	GO:0043228	3	non-membrane-bounded organelle	0.0442243	Peaxi162Scf01530g00037.1	226	1.429	Up	0.045945	K	Unknown protein	1	0.0016108	90.15	AAPVK(1)SVK	3	0.40063	2	1.20958	0.968841	1.45192	0.870968	0.799076	0.870253
Cellular Component	GO:0043228	3	non-membrane-bounded organelle	0.0442243	Peaxi162Scf00608g00918.1	4	1.426	Up	0.0069434	K	histone H2A 11	1	1.48379e-07	87.719	AGK(1)GGK(1)GLVAGK	2	-0.12578	1	1.33447	1.1227	1.15714	0.788321	0.82938	0.916743
Cellular Component	GO:0043228	3	non-membrane-bounded organelle	0.0442243	Peaxi162Scf00608g00918.1	7	1.329	Up	0.021919	K	histone H2A 11	1	1.33879e-10	87.719	GGK(1)GLVAGK(1)TTAAAAAAANK	2	0.33425	5	1.28783	1.0409	1.15495	0.882299	0.79927	0.940531
Cellular Component	GO:0043228	3	non-membrane-bounded organelle	0.0442243	Peaxi162Scf00608g00918.1	13	1.226	Up	0.0060991	K	histone H2A 11	1	3.58583e-42	167.28	GLVAGK(1)TTAAAAAAANK	2	0.013611	6	1.18203	1.05521	1.08681	0.918796	0.872263	0.920403
Cellular Component	GO:0043228	3	non-membrane-bounded organelle	0.0442243	Peaxi162Scf00333g00213.1	22	1.462	Up	0.021785	K	40S ribosomal protein S4	1	3.88696e-06	75.483	LGGAFAPK(1)PSSGPHK	3	0.075928	1	1.01777	1.38582	1.25115	0.878788	0.864435	0.755872
Cellular Component	GO:0043228	3	non-membrane-bounded organelle	0.0442243	Peaxi162Scf00333g00213.1	194	1.396	Up	0.0027382	K	40S ribosomal protein S4	1	1.45728e-14	83.871	HK(1)GSFETVHIQDALGHEFATR	5	0.77508	1	1.18839	1.10457	1.28341	0.849376	0.81841	0.894295
Cellular Component	GO:0043228	3	non-membrane-bounded organelle	0.0442243	Peaxi162Scf00333g00213.1	14	1.266	Up	0.0057377	K	40S ribosomal protein S4	1	1.08418e-12	97.69	HWMLDK(1)LGGAFAPK	4	-0.35254	3	1.13507	1.19832	1.04032	0.88057	0.871967	0.912752
Cellular Component	GO:0043228	3	non-membrane-bounded organelle	0.0442243	Peaxi162Scf00505g00045.1	195	1.413	Up	0.0035573	K	40S ribosomal protein S2-3	1	3.96409e-19	112.67	K(1)VLQFAGIEDVFTSSR	3	-0.44827	1	1.17529	1.25206	1.15699	0.766972	0.913931	0.856108
Cellular Component	GO:0043228	3	non-membrane-bounded organelle	0.0442243	Peaxi162Scf00520g00052.1	187	1.249	Up	0.0075427	K	40S ribosomal protein S3a	1	2.93656e-05	74.133	DLVQK(1)FIPESIGR	3	-2.6095	1	1.18202	1.14936	1.07996	0.848723	0.926527	0.956606
Cellular Component	GO:0043228	3	non-membrane-bounded organelle	0.0442243	Peaxi162Scf01205g00170.1	5	1.233	Up	0.0189624	K	60S ribosomal protein L18A-1	1	0.000273386	66.215	VTYK(1)FHQYQVVGR	3	-1.8112	2	1.03422	1.17257	1.18083	0.88314	0.978907	0.884354
Cellular Component	GO:0043228	3	non-membrane-bounded organelle	0.0442243	Peaxi162Scf01807g00002.1	152	1.228	Up	0.0084823	K	60S ribosomal protein L3	1	0.000178184	76.326	DIQAQLEK(1)LK	2	-0.48188	1	1.11285	1.18314	1.07068	0.903415	0.967864	0.87037
Cellular Component	GO:0044427	9	chromosomal part	0.0619199	Peaxi162Scf71358g00001.1	6	2.137	Up	4.131e-05	K	Histone superfamily protein	1	5.42016e-37	160.78	GK(1)GGK(1)GLGK(1)GGAK(1)R	2	-0.17831	5	1.58603	1.54092	1.50265	0.722756	0.676518	0.766917
Cellular Component	GO:0044427	9	chromosomal part	0.0619199	Peaxi162Scf71358g00001.1	92	1.544	Up	0.00057818	K	Histone superfamily protein	1	1.70501e-32	168.76	TVTAMDVVYALK(1)R	2	-0.089848	4	1.28202	1.38141	1.20822	0.834135	0.807508	0.865497
Cellular Component	GO:0044427	9	chromosomal part	0.0619199	Peaxi162Scf71358g00001.1	13	2.077	Up	5.6203e-05	K	Histone superfamily protein	1	5.42016e-37	160.78	GLGK(1)GGAK(1)R	2	-0.27643	11	1.57309	1.48544	1.50398	0.72516	0.690096	0.781119
Cellular Component	GO:0044427	9	chromosomal part	0.0619199	Peaxi162Scf71358g00001.1	9	2.021	Up	7.7185e-05	K	Histone superfamily protein	1	5.42016e-37	160.78	GK(1)GGK(1)GLGK(1)GGAK(1)R	2	-0.17831	9	1.55498	1.45492	1.48939	0.748397	0.691693	0.786132
Cellular Component	GO:0044427	9	chromosomal part	0.0619199	Peaxi162Scf71358g00001.1	17	2.125	Up	2.2205e-05	K	Histone superfamily protein	1	5.42016e-37	160.78	GLGK(1)GGAK(1)R	2	-0.27643	8	1.5912	1.5215	1.50133	0.726763	0.686102	0.758563
Cellular Component	GO:0044427	9	chromosomal part	0.0619199	Peaxi162Scf01530g00037.1	226	1.429	Up	0.045945	K	Unknown protein	1	0.0016108	90.15	AAPVK(1)SVK	3	0.40063	2	1.20958	0.968841	1.45192	0.870968	0.799076	0.870253
Cellular Component	GO:0044427	9	chromosomal part	0.0619199	Peaxi162Scf00608g00918.1	4	1.426	Up	0.0069434	K	histone H2A 11	1	1.48379e-07	87.719	AGK(1)GGK(1)GLVAGK	2	-0.12578	1	1.33447	1.1227	1.15714	0.788321	0.82938	0.916743
Cellular Component	GO:0044427	9	chromosomal part	0.0619199	Peaxi162Scf00608g00918.1	7	1.329	Up	0.021919	K	histone H2A 11	1	1.33879e-10	87.719	GGK(1)GLVAGK(1)TTAAAAAAANK	2	0.33425	5	1.28783	1.0409	1.15495	0.882299	0.79927	0.940531
Cellular Component	GO:0044427	9	chromosomal part	0.0619199	Peaxi162Scf00608g00918.1	13	1.226	Up	0.0060991	K	histone H2A 11	1	3.58583e-42	167.28	GLVAGK(1)TTAAAAAAANK	2	0.013611	6	1.18203	1.05521	1.08681	0.918796	0.872263	0.920403
Cellular Component	GO:0005694	8	chromosome	0.085181	Peaxi162Scf71358g00001.1	6	2.137	Up	4.131e-05	K	Histone superfamily protein	1	5.42016e-37	160.78	GK(1)GGK(1)GLGK(1)GGAK(1)R	2	-0.17831	5	1.58603	1.54092	1.50265	0.722756	0.676518	0.766917
Cellular Component	GO:0005694	8	chromosome	0.085181	Peaxi162Scf71358g00001.1	92	1.544	Up	0.00057818	K	Histone superfamily protein	1	1.70501e-32	168.76	TVTAMDVVYALK(1)R	2	-0.089848	4	1.28202	1.38141	1.20822	0.834135	0.807508	0.865497
Cellular Component	GO:0005694	8	chromosome	0.085181	Peaxi162Scf71358g00001.1	13	2.077	Up	5.6203e-05	K	Histone superfamily protein	1	5.42016e-37	160.78	GLGK(1)GGAK(1)R	2	-0.27643	11	1.57309	1.48544	1.50398	0.72516	0.690096	0.781119
Cellular Component	GO:0005694	8	chromosome	0.085181	Peaxi162Scf71358g00001.1	9	2.021	Up	7.7185e-05	K	Histone superfamily protein	1	5.42016e-37	160.78	GK(1)GGK(1)GLGK(1)GGAK(1)R	2	-0.17831	9	1.55498	1.45492	1.48939	0.748397	0.691693	0.786132
Cellular Component	GO:0005694	8	chromosome	0.085181	Peaxi162Scf71358g00001.1	17	2.125	Up	2.2205e-05	K	Histone superfamily protein	1	5.42016e-37	160.78	GLGK(1)GGAK(1)R	2	-0.27643	8	1.5912	1.5215	1.50133	0.726763	0.686102	0.758563
Cellular Component	GO:0005694	8	chromosome	0.085181	Peaxi162Scf01530g00037.1	226	1.429	Up	0.045945	K	Unknown protein	1	0.0016108	90.15	AAPVK(1)SVK	3	0.40063	2	1.20958	0.968841	1.45192	0.870968	0.799076	0.870253
Cellular Component	GO:0005694	8	chromosome	0.085181	Peaxi162Scf00608g00918.1	4	1.426	Up	0.0069434	K	histone H2A 11	1	1.48379e-07	87.719	AGK(1)GGK(1)GLVAGK	2	-0.12578	1	1.33447	1.1227	1.15714	0.788321	0.82938	0.916743
Cellular Component	GO:0005694	8	chromosome	0.085181	Peaxi162Scf00608g00918.1	7	1.329	Up	0.021919	K	histone H2A 11	1	1.33879e-10	87.719	GGK(1)GLVAGK(1)TTAAAAAAANK	2	0.33425	5	1.28783	1.0409	1.15495	0.882299	0.79927	0.940531
Cellular Component	GO:0005694	8	chromosome	0.085181	Peaxi162Scf00608g00918.1	13	1.226	Up	0.0060991	K	histone H2A 11	1	3.58583e-42	167.28	GLVAGK(1)TTAAAAAAANK	2	0.013611	6	1.18203	1.05521	1.08681	0.918796	0.872263	0.920403
Cellular Component	GO:0043227	3	membrane-bounded organelle	0.186748	Peaxi162Scf00680g00414.1	362	1.308	Up	0.029496	K	Dolichyl-diphosphooligosaccharide--protein glycosyltransferase subunit 1A	1	0.00132138	57.434	ETK(1)FSHLDMIGR	3	-0.45802	1	1.00502	1.24029	1.24723	0.90856	0.828402	0.93401
Cellular Component	GO:0043227	3	membrane-bounded organelle	0.186748	Peaxi162Scf71358g00001.1	6	2.137	Up	4.131e-05	K	Histone superfamily protein	1	5.42016e-37	160.78	GK(1)GGK(1)GLGK(1)GGAK(1)R	2	-0.17831	5	1.58603	1.54092	1.50265	0.722756	0.676518	0.766917
Cellular Component	GO:0043227	3	membrane-bounded organelle	0.186748	Peaxi162Scf71358g00001.1	92	1.544	Up	0.00057818	K	Histone superfamily protein	1	1.70501e-32	168.76	TVTAMDVVYALK(1)R	2	-0.089848	4	1.28202	1.38141	1.20822	0.834135	0.807508	0.865497
Cellular Component	GO:0043227	3	membrane-bounded organelle	0.186748	Peaxi162Scf71358g00001.1	13	2.077	Up	5.6203e-05	K	Histone superfamily protein	1	5.42016e-37	160.78	GLGK(1)GGAK(1)R	2	-0.27643	11	1.57309	1.48544	1.50398	0.72516	0.690096	0.781119
Cellular Component	GO:0043227	3	membrane-bounded organelle	0.186748	Peaxi162Scf71358g00001.1	9	2.021	Up	7.7185e-05	K	Histone superfamily protein	1	5.42016e-37	160.78	GK(1)GGK(1)GLGK(1)GGAK(1)R	2	-0.17831	9	1.55498	1.45492	1.48939	0.748397	0.691693	0.786132
Cellular Component	GO:0043227	3	membrane-bounded organelle	0.186748	Peaxi162Scf71358g00001.1	17	2.125	Up	2.2205e-05	K	Histone superfamily protein	1	5.42016e-37	160.78	GLGK(1)GGAK(1)R	2	-0.27643	8	1.5912	1.5215	1.50133	0.726763	0.686102	0.758563
Cellular Component	GO:0043227	3	membrane-bounded organelle	0.186748	Peaxi162Scf00592g00451.1	410	1.255	Up	0.045941	K	Protein transport protein SEC23	1	0.000500956	62.287	VQGVIGPCASLEK(1)K	3	-0.9876	1	1.00199	1.28358	1.09129	0.850716	0.935885	0.904297
Cellular Component	GO:0043227	3	membrane-bounded organelle	0.186748	Peaxi162Scf01530g00037.1	226	1.429	Up	0.045945	K	Unknown protein	1	0.0016108	90.15	AAPVK(1)SVK	3	0.40063	2	1.20958	0.968841	1.45192	0.870968	0.799076	0.870253
Cellular Component	GO:0043227	3	membrane-bounded organelle	0.186748	Peaxi162Scf00608g00918.1	4	1.426	Up	0.0069434	K	histone H2A 11	1	1.48379e-07	87.719	AGK(1)GGK(1)GLVAGK	2	-0.12578	1	1.33447	1.1227	1.15714	0.788321	0.82938	0.916743
Cellular Component	GO:0043227	3	membrane-bounded organelle	0.186748	Peaxi162Scf00608g00918.1	7	1.329	Up	0.021919	K	histone H2A 11	1	1.33879e-10	87.719	GGK(1)GLVAGK(1)TTAAAAAAANK	2	0.33425	5	1.28783	1.0409	1.15495	0.882299	0.79927	0.940531
Cellular Component	GO:0043227	3	membrane-bounded organelle	0.186748	Peaxi162Scf00608g00918.1	13	1.226	Up	0.0060991	K	histone H2A 11	1	3.58583e-42	167.28	GLVAGK(1)TTAAAAAAANK	2	0.013611	6	1.18203	1.05521	1.08681	0.918796	0.872263	0.920403
Cellular Component	GO:0032993	3	protein-DNA complex	0.0619199	Peaxi162Scf71358g00001.1	6	2.137	Up	4.131e-05	K	Histone superfamily protein	1	5.42016e-37	160.78	GK(1)GGK(1)GLGK(1)GGAK(1)R	2	-0.17831	5	1.58603	1.54092	1.50265	0.722756	0.676518	0.766917
Cellular Component	GO:0032993	3	protein-DNA complex	0.0619199	Peaxi162Scf71358g00001.1	92	1.544	Up	0.00057818	K	Histone superfamily protein	1	1.70501e-32	168.76	TVTAMDVVYALK(1)R	2	-0.089848	4	1.28202	1.38141	1.20822	0.834135	0.807508	0.865497
Cellular Component	GO:0032993	3	protein-DNA complex	0.0619199	Peaxi162Scf71358g00001.1	13	2.077	Up	5.6203e-05	K	Histone superfamily protein	1	5.42016e-37	160.78	GLGK(1)GGAK(1)R	2	-0.27643	11	1.57309	1.48544	1.50398	0.72516	0.690096	0.781119
Cellular Component	GO:0032993	3	protein-DNA complex	0.0619199	Peaxi162Scf71358g00001.1	9	2.021	Up	7.7185e-05	K	Histone superfamily protein	1	5.42016e-37	160.78	GK(1)GGK(1)GLGK(1)GGAK(1)R	2	-0.17831	9	1.55498	1.45492	1.48939	0.748397	0.691693	0.786132
Cellular Component	GO:0032993	3	protein-DNA complex	0.0619199	Peaxi162Scf71358g00001.1	17	2.125	Up	2.2205e-05	K	Histone superfamily protein	1	5.42016e-37	160.78	GLGK(1)GGAK(1)R	2	-0.27643	8	1.5912	1.5215	1.50133	0.726763	0.686102	0.758563
Cellular Component	GO:0032993	3	protein-DNA complex	0.0619199	Peaxi162Scf01530g00037.1	226	1.429	Up	0.045945	K	Unknown protein	1	0.0016108	90.15	AAPVK(1)SVK	3	0.40063	2	1.20958	0.968841	1.45192	0.870968	0.799076	0.870253
Cellular Component	GO:0032993	3	protein-DNA complex	0.0619199	Peaxi162Scf00608g00918.1	4	1.426	Up	0.0069434	K	histone H2A 11	1	1.48379e-07	87.719	AGK(1)GGK(1)GLVAGK	2	-0.12578	1	1.33447	1.1227	1.15714	0.788321	0.82938	0.916743
Cellular Component	GO:0032993	3	protein-DNA complex	0.0619199	Peaxi162Scf00608g00918.1	7	1.329	Up	0.021919	K	histone H2A 11	1	1.33879e-10	87.719	GGK(1)GLVAGK(1)TTAAAAAAANK	2	0.33425	5	1.28783	1.0409	1.15495	0.882299	0.79927	0.940531
Cellular Component	GO:0032993	3	protein-DNA complex	0.0619199	Peaxi162Scf00608g00918.1	13	1.226	Up	0.0060991	K	histone H2A 11	1	3.58583e-42	167.28	GLVAGK(1)TTAAAAAAANK	2	0.013611	6	1.18203	1.05521	1.08681	0.918796	0.872263	0.920403
Cellular Component	GO:0044815	3	DNA packaging complex	0.0619199	Peaxi162Scf71358g00001.1	6	2.137	Up	4.131e-05	K	Histone superfamily protein	1	5.42016e-37	160.78	GK(1)GGK(1)GLGK(1)GGAK(1)R	2	-0.17831	5	1.58603	1.54092	1.50265	0.722756	0.676518	0.766917
Cellular Component	GO:0044815	3	DNA packaging complex	0.0619199	Peaxi162Scf71358g00001.1	92	1.544	Up	0.00057818	K	Histone superfamily protein	1	1.70501e-32	168.76	TVTAMDVVYALK(1)R	2	-0.089848	4	1.28202	1.38141	1.20822	0.834135	0.807508	0.865497
Cellular Component	GO:0044815	3	DNA packaging complex	0.0619199	Peaxi162Scf71358g00001.1	13	2.077	Up	5.6203e-05	K	Histone superfamily protein	1	5.42016e-37	160.78	GLGK(1)GGAK(1)R	2	-0.27643	11	1.57309	1.48544	1.50398	0.72516	0.690096	0.781119
Cellular Component	GO:0044815	3	DNA packaging complex	0.0619199	Peaxi162Scf71358g00001.1	9	2.021	Up	7.7185e-05	K	Histone superfamily protein	1	5.42016e-37	160.78	GK(1)GGK(1)GLGK(1)GGAK(1)R	2	-0.17831	9	1.55498	1.45492	1.48939	0.748397	0.691693	0.786132
Cellular Component	GO:0044815	3	DNA packaging complex	0.0619199	Peaxi162Scf71358g00001.1	17	2.125	Up	2.2205e-05	K	Histone superfamily protein	1	5.42016e-37	160.78	GLGK(1)GGAK(1)R	2	-0.27643	8	1.5912	1.5215	1.50133	0.726763	0.686102	0.758563
Cellular Component	GO:0044815	3	DNA packaging complex	0.0619199	Peaxi162Scf01530g00037.1	226	1.429	Up	0.045945	K	Unknown protein	1	0.0016108	90.15	AAPVK(1)SVK	3	0.40063	2	1.20958	0.968841	1.45192	0.870968	0.799076	0.870253
Cellular Component	GO:0044815	3	DNA packaging complex	0.0619199	Peaxi162Scf00608g00918.1	4	1.426	Up	0.0069434	K	histone H2A 11	1	1.48379e-07	87.719	AGK(1)GGK(1)GLVAGK	2	-0.12578	1	1.33447	1.1227	1.15714	0.788321	0.82938	0.916743
Cellular Component	GO:0044815	3	DNA packaging complex	0.0619199	Peaxi162Scf00608g00918.1	7	1.329	Up	0.021919	K	histone H2A 11	1	1.33879e-10	87.719	GGK(1)GLVAGK(1)TTAAAAAAANK	2	0.33425	5	1.28783	1.0409	1.15495	0.882299	0.79927	0.940531
Cellular Component	GO:0044815	3	DNA packaging complex	0.0619199	Peaxi162Scf00608g00918.1	13	1.226	Up	0.0060991	K	histone H2A 11	1	3.58583e-42	167.28	GLVAGK(1)TTAAAAAAANK	2	0.013611	6	1.18203	1.05521	1.08681	0.918796	0.872263	0.920403
Cellular Component	GO:0043232	7	intracellular non-membrane-bounded organelle	0.0442243	Peaxi162Scf00375g00210.1	124	1.373	Up	0.0163151	K	60S ribosomal protein L9-1	1	0.0141365	86.794	NFLGEK(1)K	3	0.23905	1	1.04196	1.26531	1.23751	0.784007	0.864783	0.932392
Cellular Component	GO:0043232	7	intracellular non-membrane-bounded organelle	0.0442243	Peaxi162Scf71358g00001.1	6	2.137	Up	4.131e-05	K	Histone superfamily protein	1	5.42016e-37	160.78	GK(1)GGK(1)GLGK(1)GGAK(1)R	2	-0.17831	5	1.58603	1.54092	1.50265	0.722756	0.676518	0.766917
Cellular Component	GO:0043232	7	intracellular non-membrane-bounded organelle	0.0442243	Peaxi162Scf71358g00001.1	92	1.544	Up	0.00057818	K	Histone superfamily protein	1	1.70501e-32	168.76	TVTAMDVVYALK(1)R	2	-0.089848	4	1.28202	1.38141	1.20822	0.834135	0.807508	0.865497
Cellular Component	GO:0043232	7	intracellular non-membrane-bounded organelle	0.0442243	Peaxi162Scf71358g00001.1	13	2.077	Up	5.6203e-05	K	Histone superfamily protein	1	5.42016e-37	160.78	GLGK(1)GGAK(1)R	2	-0.27643	11	1.57309	1.48544	1.50398	0.72516	0.690096	0.781119
Cellular Component	GO:0043232	7	intracellular non-membrane-bounded organelle	0.0442243	Peaxi162Scf71358g00001.1	9	2.021	Up	7.7185e-05	K	Histone superfamily protein	1	5.42016e-37	160.78	GK(1)GGK(1)GLGK(1)GGAK(1)R	2	-0.17831	9	1.55498	1.45492	1.48939	0.748397	0.691693	0.786132
Cellular Component	GO:0043232	7	intracellular non-membrane-bounded organelle	0.0442243	Peaxi162Scf71358g00001.1	17	2.125	Up	2.2205e-05	K	Histone superfamily protein	1	5.42016e-37	160.78	GLGK(1)GGAK(1)R	2	-0.27643	8	1.5912	1.5215	1.50133	0.726763	0.686102	0.758563
Cellular Component	GO:0043232	7	intracellular non-membrane-bounded organelle	0.0442243	Peaxi162Scf00498g00025.1	38	1.313	Up	0.006683	K	60S ribosomal protein L31	1	0.000648262	94.85	EYTINLHK(1)R	2	1.9605	2	1.13326	1.21379	1.13661	0.912844	0.938202	0.802691
Cellular Component	GO:0043232	7	intracellular non-membrane-bounded organelle	0.0442243	Peaxi162Scf01530g00037.1	226	1.429	Up	0.045945	K	Unknown protein	1	0.0016108	90.15	AAPVK(1)SVK	3	0.40063	2	1.20958	0.968841	1.45192	0.870968	0.799076	0.870253
Cellular Component	GO:0043232	7	intracellular non-membrane-bounded organelle	0.0442243	Peaxi162Scf00608g00918.1	4	1.426	Up	0.0069434	K	histone H2A 11	1	1.48379e-07	87.719	AGK(1)GGK(1)GLVAGK	2	-0.12578	1	1.33447	1.1227	1.15714	0.788321	0.82938	0.916743
Cellular Component	GO:0043232	7	intracellular non-membrane-bounded organelle	0.0442243	Peaxi162Scf00608g00918.1	7	1.329	Up	0.021919	K	histone H2A 11	1	1.33879e-10	87.719	GGK(1)GLVAGK(1)TTAAAAAAANK	2	0.33425	5	1.28783	1.0409	1.15495	0.882299	0.79927	0.940531
Cellular Component	GO:0043232	7	intracellular non-membrane-bounded organelle	0.0442243	Peaxi162Scf00608g00918.1	13	1.226	Up	0.0060991	K	histone H2A 11	1	3.58583e-42	167.28	GLVAGK(1)TTAAAAAAANK	2	0.013611	6	1.18203	1.05521	1.08681	0.918796	0.872263	0.920403
Cellular Component	GO:0043232	7	intracellular non-membrane-bounded organelle	0.0442243	Peaxi162Scf00333g00213.1	22	1.462	Up	0.021785	K	40S ribosomal protein S4	1	3.88696e-06	75.483	LGGAFAPK(1)PSSGPHK	3	0.075928	1	1.01777	1.38582	1.25115	0.878788	0.864435	0.755872
Cellular Component	GO:0043232	7	intracellular non-membrane-bounded organelle	0.0442243	Peaxi162Scf00333g00213.1	194	1.396	Up	0.0027382	K	40S ribosomal protein S4	1	1.45728e-14	83.871	HK(1)GSFETVHIQDALGHEFATR	5	0.77508	1	1.18839	1.10457	1.28341	0.849376	0.81841	0.894295
Cellular Component	GO:0043232	7	intracellular non-membrane-bounded organelle	0.0442243	Peaxi162Scf00333g00213.1	14	1.266	Up	0.0057377	K	40S ribosomal protein S4	1	1.08418e-12	97.69	HWMLDK(1)LGGAFAPK	4	-0.35254	3	1.13507	1.19832	1.04032	0.88057	0.871967	0.912752
Cellular Component	GO:0043232	7	intracellular non-membrane-bounded organelle	0.0442243	Peaxi162Scf00505g00045.1	195	1.413	Up	0.0035573	K	40S ribosomal protein S2-3	1	3.96409e-19	112.67	K(1)VLQFAGIEDVFTSSR	3	-0.44827	1	1.17529	1.25206	1.15699	0.766972	0.913931	0.856108
Cellular Component	GO:0043232	7	intracellular non-membrane-bounded organelle	0.0442243	Peaxi162Scf00520g00052.1	187	1.249	Up	0.0075427	K	40S ribosomal protein S3a	1	2.93656e-05	74.133	DLVQK(1)FIPESIGR	3	-2.6095	1	1.18202	1.14936	1.07996	0.848723	0.926527	0.956606
Cellular Component	GO:0043232	7	intracellular non-membrane-bounded organelle	0.0442243	Peaxi162Scf01205g00170.1	5	1.233	Up	0.0189624	K	60S ribosomal protein L18A-1	1	0.000273386	66.215	VTYK(1)FHQYQVVGR	3	-1.8112	2	1.03422	1.17257	1.18083	0.88314	0.978907	0.884354
Cellular Component	GO:0043232	7	intracellular non-membrane-bounded organelle	0.0442243	Peaxi162Scf01807g00002.1	152	1.228	Up	0.0084823	K	60S ribosomal protein L3	1	0.000178184	76.326	DIQAQLEK(1)LK	2	-0.48188	1	1.11285	1.18314	1.07068	0.903415	0.967864	0.87037
Cellular Component	GO:0012505	4	endomembrane system	0.297542	Peaxi162Scf00680g00414.1	362	1.308	Up	0.029496	K	Dolichyl-diphosphooligosaccharide--protein glycosyltransferase subunit 1A	1	0.00132138	57.434	ETK(1)FSHLDMIGR	3	-0.45802	1	1.00502	1.24029	1.24723	0.90856	0.828402	0.93401
Cellular Component	GO:0012505	4	endomembrane system	0.297542	Peaxi162Scf00592g00451.1	410	1.255	Up	0.045941	K	Protein transport protein SEC23	1	0.000500956	62.287	VQGVIGPCASLEK(1)K	3	-0.9876	1	1.00199	1.28358	1.09129	0.850716	0.935885	0.904297
Cellular Component	GO:0016021	5	integral component of membrane	0.159152	Peaxi162Scf00034g01115.1	503	1.228	Up	0.0028596	K	"ADP,ATP carrier protein 1"	1	0.000253913	62.287	GK(1)AAIDVVCNPLGK	3	1.0221	1	1.05802	1.12236	1.16849	0.90856	0.890179	0.929021
Cellular Component	GO:0016021	5	integral component of membrane	0.159152	Peaxi162Scf00689g00558.1	215	1.23	Up	0.0080154	K	Plasma membrane ATPase 2	1	0.00240186	42.716	GAPEQILNLAHNK(1)SDIER	3	0.038434	1	1.12896	1.18806	1.04498	0.896705	0.88972	0.946309
Cellular Component	GO:0016021	5	integral component of membrane	0.159152	Peaxi162Scf00680g00414.1	362	1.308	Up	0.029496	K	Dolichyl-diphosphooligosaccharide--protein glycosyltransferase subunit 1A	1	0.00132138	57.434	ETK(1)FSHLDMIGR	3	-0.45802	1	1.00502	1.24029	1.24723	0.90856	0.828402	0.93401
Cellular Component	GO:0016021	5	integral component of membrane	0.159152	Peaxi162Scf00177g00620.1	702	1.203	Up	0.032582	K	Plasma membrane ATPase 4	1	0.00679155	57.59	LK(1)NLDLNK	3	0.018886	1	1.15162	1.09302	1.08118	0.875652	0.863595	1.02537
Cellular Component	GO:0016021	5	integral component of membrane	0.159152	Peaxi162Scf00177g00620.1	222	1.293	Up	0.024259	K	Plasma membrane ATPase 4	1	0.00141883	65.408	VHTIIDK(1)FAER	2	-0.05896	2	1.06829	1.24186	1.15059	0.792174	0.960253	0.924759
Cellular Component	GO:0000786	11	nucleosome	0.0619199	Peaxi162Scf71358g00001.1	6	2.137	Up	4.131e-05	K	Histone superfamily protein	1	5.42016e-37	160.78	GK(1)GGK(1)GLGK(1)GGAK(1)R	2	-0.17831	5	1.58603	1.54092	1.50265	0.722756	0.676518	0.766917
Cellular Component	GO:0000786	11	nucleosome	0.0619199	Peaxi162Scf71358g00001.1	92	1.544	Up	0.00057818	K	Histone superfamily protein	1	1.70501e-32	168.76	TVTAMDVVYALK(1)R	2	-0.089848	4	1.28202	1.38141	1.20822	0.834135	0.807508	0.865497
Cellular Component	GO:0000786	11	nucleosome	0.0619199	Peaxi162Scf71358g00001.1	13	2.077	Up	5.6203e-05	K	Histone superfamily protein	1	5.42016e-37	160.78	GLGK(1)GGAK(1)R	2	-0.27643	11	1.57309	1.48544	1.50398	0.72516	0.690096	0.781119
Cellular Component	GO:0000786	11	nucleosome	0.0619199	Peaxi162Scf71358g00001.1	9	2.021	Up	7.7185e-05	K	Histone superfamily protein	1	5.42016e-37	160.78	GK(1)GGK(1)GLGK(1)GGAK(1)R	2	-0.17831	9	1.55498	1.45492	1.48939	0.748397	0.691693	0.786132
Cellular Component	GO:0000786	11	nucleosome	0.0619199	Peaxi162Scf71358g00001.1	17	2.125	Up	2.2205e-05	K	Histone superfamily protein	1	5.42016e-37	160.78	GLGK(1)GGAK(1)R	2	-0.27643	8	1.5912	1.5215	1.50133	0.726763	0.686102	0.758563
Cellular Component	GO:0000786	11	nucleosome	0.0619199	Peaxi162Scf01530g00037.1	226	1.429	Up	0.045945	K	Unknown protein	1	0.0016108	90.15	AAPVK(1)SVK	3	0.40063	2	1.20958	0.968841	1.45192	0.870968	0.799076	0.870253
Cellular Component	GO:0000786	11	nucleosome	0.0619199	Peaxi162Scf00608g00918.1	4	1.426	Up	0.0069434	K	histone H2A 11	1	1.48379e-07	87.719	AGK(1)GGK(1)GLVAGK	2	-0.12578	1	1.33447	1.1227	1.15714	0.788321	0.82938	0.916743
Cellular Component	GO:0000786	11	nucleosome	0.0619199	Peaxi162Scf00608g00918.1	7	1.329	Up	0.021919	K	histone H2A 11	1	1.33879e-10	87.719	GGK(1)GLVAGK(1)TTAAAAAAANK	2	0.33425	5	1.28783	1.0409	1.15495	0.882299	0.79927	0.940531
Cellular Component	GO:0000786	11	nucleosome	0.0619199	Peaxi162Scf00608g00918.1	13	1.226	Up	0.0060991	K	histone H2A 11	1	3.58583e-42	167.28	GLVAGK(1)TTAAAAAAANK	2	0.013611	6	1.18203	1.05521	1.08681	0.918796	0.872263	0.920403
Cellular Component	GO:0005634	8	nucleus	0.073115	Peaxi162Scf71358g00001.1	6	2.137	Up	4.131e-05	K	Histone superfamily protein	1	5.42016e-37	160.78	GK(1)GGK(1)GLGK(1)GGAK(1)R	2	-0.17831	5	1.58603	1.54092	1.50265	0.722756	0.676518	0.766917
Cellular Component	GO:0005634	8	nucleus	0.073115	Peaxi162Scf71358g00001.1	92	1.544	Up	0.00057818	K	Histone superfamily protein	1	1.70501e-32	168.76	TVTAMDVVYALK(1)R	2	-0.089848	4	1.28202	1.38141	1.20822	0.834135	0.807508	0.865497
Cellular Component	GO:0005634	8	nucleus	0.073115	Peaxi162Scf71358g00001.1	13	2.077	Up	5.6203e-05	K	Histone superfamily protein	1	5.42016e-37	160.78	GLGK(1)GGAK(1)R	2	-0.27643	11	1.57309	1.48544	1.50398	0.72516	0.690096	0.781119
Cellular Component	GO:0005634	8	nucleus	0.073115	Peaxi162Scf71358g00001.1	9	2.021	Up	7.7185e-05	K	Histone superfamily protein	1	5.42016e-37	160.78	GK(1)GGK(1)GLGK(1)GGAK(1)R	2	-0.17831	9	1.55498	1.45492	1.48939	0.748397	0.691693	0.786132
Cellular Component	GO:0005634	8	nucleus	0.073115	Peaxi162Scf71358g00001.1	17	2.125	Up	2.2205e-05	K	Histone superfamily protein	1	5.42016e-37	160.78	GLGK(1)GGAK(1)R	2	-0.27643	8	1.5912	1.5215	1.50133	0.726763	0.686102	0.758563
Cellular Component	GO:0005634	8	nucleus	0.073115	Peaxi162Scf01530g00037.1	226	1.429	Up	0.045945	K	Unknown protein	1	0.0016108	90.15	AAPVK(1)SVK	3	0.40063	2	1.20958	0.968841	1.45192	0.870968	0.799076	0.870253
Cellular Component	GO:0005634	8	nucleus	0.073115	Peaxi162Scf00608g00918.1	4	1.426	Up	0.0069434	K	histone H2A 11	1	1.48379e-07	87.719	AGK(1)GGK(1)GLVAGK	2	-0.12578	1	1.33447	1.1227	1.15714	0.788321	0.82938	0.916743
Cellular Component	GO:0005634	8	nucleus	0.073115	Peaxi162Scf00608g00918.1	7	1.329	Up	0.021919	K	histone H2A 11	1	1.33879e-10	87.719	GGK(1)GLVAGK(1)TTAAAAAAANK	2	0.33425	5	1.28783	1.0409	1.15495	0.882299	0.79927	0.940531
Cellular Component	GO:0005634	8	nucleus	0.073115	Peaxi162Scf00608g00918.1	13	1.226	Up	0.0060991	K	histone H2A 11	1	3.58583e-42	167.28	GLVAGK(1)TTAAAAAAANK	2	0.013611	6	1.18203	1.05521	1.08681	0.918796	0.872263	0.920403
Cellular Component	GO:0000785	10	chromatin	0.0619199	Peaxi162Scf71358g00001.1	6	2.137	Up	4.131e-05	K	Histone superfamily protein	1	5.42016e-37	160.78	GK(1)GGK(1)GLGK(1)GGAK(1)R	2	-0.17831	5	1.58603	1.54092	1.50265	0.722756	0.676518	0.766917
Cellular Component	GO:0000785	10	chromatin	0.0619199	Peaxi162Scf71358g00001.1	92	1.544	Up	0.00057818	K	Histone superfamily protein	1	1.70501e-32	168.76	TVTAMDVVYALK(1)R	2	-0.089848	4	1.28202	1.38141	1.20822	0.834135	0.807508	0.865497
Cellular Component	GO:0000785	10	chromatin	0.0619199	Peaxi162Scf71358g00001.1	13	2.077	Up	5.6203e-05	K	Histone superfamily protein	1	5.42016e-37	160.78	GLGK(1)GGAK(1)R	2	-0.27643	11	1.57309	1.48544	1.50398	0.72516	0.690096	0.781119
Cellular Component	GO:0000785	10	chromatin	0.0619199	Peaxi162Scf71358g00001.1	9	2.021	Up	7.7185e-05	K	Histone superfamily protein	1	5.42016e-37	160.78	GK(1)GGK(1)GLGK(1)GGAK(1)R	2	-0.17831	9	1.55498	1.45492	1.48939	0.748397	0.691693	0.786132
Cellular Component	GO:0000785	10	chromatin	0.0619199	Peaxi162Scf71358g00001.1	17	2.125	Up	2.2205e-05	K	Histone superfamily protein	1	5.42016e-37	160.78	GLGK(1)GGAK(1)R	2	-0.27643	8	1.5912	1.5215	1.50133	0.726763	0.686102	0.758563
Cellular Component	GO:0000785	10	chromatin	0.0619199	Peaxi162Scf01530g00037.1	226	1.429	Up	0.045945	K	Unknown protein	1	0.0016108	90.15	AAPVK(1)SVK	3	0.40063	2	1.20958	0.968841	1.45192	0.870968	0.799076	0.870253
Cellular Component	GO:0000785	10	chromatin	0.0619199	Peaxi162Scf00608g00918.1	4	1.426	Up	0.0069434	K	histone H2A 11	1	1.48379e-07	87.719	AGK(1)GGK(1)GLVAGK	2	-0.12578	1	1.33447	1.1227	1.15714	0.788321	0.82938	0.916743
Cellular Component	GO:0000785	10	chromatin	0.0619199	Peaxi162Scf00608g00918.1	7	1.329	Up	0.021919	K	histone H2A 11	1	1.33879e-10	87.719	GGK(1)GLVAGK(1)TTAAAAAAANK	2	0.33425	5	1.28783	1.0409	1.15495	0.882299	0.79927	0.940531
Cellular Component	GO:0000785	10	chromatin	0.0619199	Peaxi162Scf00608g00918.1	13	1.226	Up	0.0060991	K	histone H2A 11	1	3.58583e-42	167.28	GLVAGK(1)TTAAAAAAANK	2	0.013611	6	1.18203	1.05521	1.08681	0.918796	0.872263	0.920403
Molecular Function	GO:0003735	3	structural constituent of ribosome	0.0695297	Peaxi162Scf00505g00045.1	195	1.413	Up	0.0035573	K	40S ribosomal protein S2-3	1	3.96409e-19	112.67	K(1)VLQFAGIEDVFTSSR	3	-0.44827	1	1.17529	1.25206	1.15699	0.766972	0.913931	0.856108
Molecular Function	GO:0003735	3	structural constituent of ribosome	0.0695297	Peaxi162Scf00333g00213.1	22	1.462	Up	0.021785	K	40S ribosomal protein S4	1	3.88696e-06	75.483	LGGAFAPK(1)PSSGPHK	3	0.075928	1	1.01777	1.38582	1.25115	0.878788	0.864435	0.755872
Molecular Function	GO:0003735	3	structural constituent of ribosome	0.0695297	Peaxi162Scf00333g00213.1	194	1.396	Up	0.0027382	K	40S ribosomal protein S4	1	1.45728e-14	83.871	HK(1)GSFETVHIQDALGHEFATR	5	0.77508	1	1.18839	1.10457	1.28341	0.849376	0.81841	0.894295
Molecular Function	GO:0003735	3	structural constituent of ribosome	0.0695297	Peaxi162Scf00333g00213.1	14	1.266	Up	0.0057377	K	40S ribosomal protein S4	1	1.08418e-12	97.69	HWMLDK(1)LGGAFAPK	4	-0.35254	3	1.13507	1.19832	1.04032	0.88057	0.871967	0.912752
Molecular Function	GO:0003735	3	structural constituent of ribosome	0.0695297	Peaxi162Scf00375g00210.1	124	1.373	Up	0.0163151	K	60S ribosomal protein L9-1	1	0.0141365	86.794	NFLGEK(1)K	3	0.23905	1	1.04196	1.26531	1.23751	0.784007	0.864783	0.932392
Molecular Function	GO:0003735	3	structural constituent of ribosome	0.0695297	Peaxi162Scf01205g00170.1	5	1.233	Up	0.0189624	K	60S ribosomal protein L18A-1	1	0.000273386	66.215	VTYK(1)FHQYQVVGR	3	-1.8112	2	1.03422	1.17257	1.18083	0.88314	0.978907	0.884354
Molecular Function	GO:0003735	3	structural constituent of ribosome	0.0695297	Peaxi162Scf00520g00052.1	187	1.249	Up	0.0075427	K	40S ribosomal protein S3a	1	2.93656e-05	74.133	DLVQK(1)FIPESIGR	3	-2.6095	1	1.18202	1.14936	1.07996	0.848723	0.926527	0.956606
Molecular Function	GO:0003735	3	structural constituent of ribosome	0.0695297	Peaxi162Scf00498g00025.1	38	1.313	Up	0.006683	K	60S ribosomal protein L31	1	0.000648262	94.85	EYTINLHK(1)R	2	1.9605	2	1.13326	1.21379	1.13661	0.912844	0.938202	0.802691
Molecular Function	GO:0003735	3	structural constituent of ribosome	0.0695297	Peaxi162Scf01807g00002.1	152	1.228	Up	0.0084823	K	60S ribosomal protein L3	1	0.000178184	76.326	DIQAQLEK(1)LK	2	-0.48188	1	1.11285	1.18314	1.07068	0.903415	0.967864	0.87037
Molecular Function	GO:0003677	5	DNA binding	0.129618	Peaxi162Scf71358g00001.1	6	2.137	Up	4.131e-05	K	Histone superfamily protein	1	5.42016e-37	160.78	GK(1)GGK(1)GLGK(1)GGAK(1)R	2	-0.17831	5	1.58603	1.54092	1.50265	0.722756	0.676518	0.766917
Molecular Function	GO:0003677	5	DNA binding	0.129618	Peaxi162Scf71358g00001.1	92	1.544	Up	0.00057818	K	Histone superfamily protein	1	1.70501e-32	168.76	TVTAMDVVYALK(1)R	2	-0.089848	4	1.28202	1.38141	1.20822	0.834135	0.807508	0.865497
Molecular Function	GO:0003677	5	DNA binding	0.129618	Peaxi162Scf71358g00001.1	13	2.077	Up	5.6203e-05	K	Histone superfamily protein	1	5.42016e-37	160.78	GLGK(1)GGAK(1)R	2	-0.27643	11	1.57309	1.48544	1.50398	0.72516	0.690096	0.781119
Molecular Function	GO:0003677	5	DNA binding	0.129618	Peaxi162Scf71358g00001.1	9	2.021	Up	7.7185e-05	K	Histone superfamily protein	1	5.42016e-37	160.78	GK(1)GGK(1)GLGK(1)GGAK(1)R	2	-0.17831	9	1.55498	1.45492	1.48939	0.748397	0.691693	0.786132
Molecular Function	GO:0003677	5	DNA binding	0.129618	Peaxi162Scf71358g00001.1	17	2.125	Up	2.2205e-05	K	Histone superfamily protein	1	5.42016e-37	160.78	GLGK(1)GGAK(1)R	2	-0.27643	8	1.5912	1.5215	1.50133	0.726763	0.686102	0.758563
Molecular Function	GO:0003677	5	DNA binding	0.129618	Peaxi162Scf01530g00037.1	226	1.429	Up	0.045945	K	Unknown protein	1	0.0016108	90.15	AAPVK(1)SVK	3	0.40063	2	1.20958	0.968841	1.45192	0.870968	0.799076	0.870253
Molecular Function	GO:0003677	5	DNA binding	0.129618	Peaxi162Scf00608g00918.1	4	1.426	Up	0.0069434	K	histone H2A 11	1	1.48379e-07	87.719	AGK(1)GGK(1)GLVAGK	2	-0.12578	1	1.33447	1.1227	1.15714	0.788321	0.82938	0.916743
Molecular Function	GO:0003677	5	DNA binding	0.129618	Peaxi162Scf00608g00918.1	7	1.329	Up	0.021919	K	histone H2A 11	1	1.33879e-10	87.719	GGK(1)GLVAGK(1)TTAAAAAAANK	2	0.33425	5	1.28783	1.0409	1.15495	0.882299	0.79927	0.940531
Molecular Function	GO:0003677	5	DNA binding	0.129618	Peaxi162Scf00608g00918.1	13	1.226	Up	0.0060991	K	histone H2A 11	1	3.58583e-42	167.28	GLVAGK(1)TTAAAAAAANK	2	0.013611	6	1.18203	1.05521	1.08681	0.918796	0.872263	0.920403
Molecular Function	GO:0016758	5	transferase activity, transferring hexosyl groups	0.311552	Peaxi162Scf00680g00414.1	362	1.308	Up	0.029496	K	Dolichyl-diphosphooligosaccharide--protein glycosyltransferase subunit 1A	1	0.00132138	57.434	ETK(1)FSHLDMIGR	3	-0.45802	1	1.00502	1.24029	1.24723	0.90856	0.828402	0.93401
Molecular Function	GO:0016758	5	transferase activity, transferring hexosyl groups	0.311552	Peaxi162Scf00378g00113.1	188	1.223	Up	0.029324	K	UDP-Glycosyltransferase superfamily protein	1	3.67382e-06	69.485	DLPSFLLPYGAK(1)GSLR	3	-0.43928	1	0.99267	1.12096	1.20807	0.932829	0.904045	0.878391
Molecular Function	GO:0046983	4	protein dimerization activity	0.00924983	Peaxi162Scf00188g01023.1	281	1.208	Up	0.033777	K	Unknown protein	1	9.72761e-13	104.55	DEDHDEDLDQAEK(1)R	3	-0.89501	1	1.08631	1.04219	1.19913	0.997253	0.869231	0.888263
Molecular Function	GO:0046983	4	protein dimerization activity	0.00924983	Peaxi162Scf71358g00001.1	6	2.137	Up	4.131e-05	K	Histone superfamily protein	1	5.42016e-37	160.78	GK(1)GGK(1)GLGK(1)GGAK(1)R	2	-0.17831	5	1.58603	1.54092	1.50265	0.722756	0.676518	0.766917
Molecular Function	GO:0046983	4	protein dimerization activity	0.00924983	Peaxi162Scf71358g00001.1	92	1.544	Up	0.00057818	K	Histone superfamily protein	1	1.70501e-32	168.76	TVTAMDVVYALK(1)R	2	-0.089848	4	1.28202	1.38141	1.20822	0.834135	0.807508	0.865497
Molecular Function	GO:0046983	4	protein dimerization activity	0.00924983	Peaxi162Scf71358g00001.1	13	2.077	Up	5.6203e-05	K	Histone superfamily protein	1	5.42016e-37	160.78	GLGK(1)GGAK(1)R	2	-0.27643	11	1.57309	1.48544	1.50398	0.72516	0.690096	0.781119
Molecular Function	GO:0046983	4	protein dimerization activity	0.00924983	Peaxi162Scf71358g00001.1	9	2.021	Up	7.7185e-05	K	Histone superfamily protein	1	5.42016e-37	160.78	GK(1)GGK(1)GLGK(1)GGAK(1)R	2	-0.17831	9	1.55498	1.45492	1.48939	0.748397	0.691693	0.786132
Molecular Function	GO:0046983	4	protein dimerization activity	0.00924983	Peaxi162Scf71358g00001.1	17	2.125	Up	2.2205e-05	K	Histone superfamily protein	1	5.42016e-37	160.78	GLGK(1)GGAK(1)R	2	-0.27643	8	1.5912	1.5215	1.50133	0.726763	0.686102	0.758563
Molecular Function	GO:0046983	4	protein dimerization activity	0.00924983	Peaxi162Scf00608g00918.1	4	1.426	Up	0.0069434	K	histone H2A 11	1	1.48379e-07	87.719	AGK(1)GGK(1)GLVAGK	2	-0.12578	1	1.33447	1.1227	1.15714	0.788321	0.82938	0.916743
Molecular Function	GO:0046983	4	protein dimerization activity	0.00924983	Peaxi162Scf00608g00918.1	7	1.329	Up	0.021919	K	histone H2A 11	1	1.33879e-10	87.719	GGK(1)GLVAGK(1)TTAAAAAAANK	2	0.33425	5	1.28783	1.0409	1.15495	0.882299	0.79927	0.940531
Molecular Function	GO:0046983	4	protein dimerization activity	0.00924983	Peaxi162Scf00608g00918.1	13	1.226	Up	0.0060991	K	histone H2A 11	1	3.58583e-42	167.28	GLVAGK(1)TTAAAAAAANK	2	0.013611	6	1.18203	1.05521	1.08681	0.918796	0.872263	0.920403
Molecular Function	GO:0046983	4	protein dimerization activity	0.00924983	Peaxi162Scf00275g00215.1	276	1.202	Up	0.032316	K	Aspartate-semialdehyde dehydrogenase	1	5.71914e-05	69.111	DILK(1)NAPGVVVVDDR	2	0.36106	1	1.04733	1.06743	1.22675	0.878465	0.951196	0.951368
Molecular Function	GO:0046982	5	protein heterodimerization activity	0.146678	Peaxi162Scf71358g00001.1	6	2.137	Up	4.131e-05	K	Histone superfamily protein	1	5.42016e-37	160.78	GK(1)GGK(1)GLGK(1)GGAK(1)R	2	-0.17831	5	1.58603	1.54092	1.50265	0.722756	0.676518	0.766917
Molecular Function	GO:0046982	5	protein heterodimerization activity	0.146678	Peaxi162Scf71358g00001.1	92	1.544	Up	0.00057818	K	Histone superfamily protein	1	1.70501e-32	168.76	TVTAMDVVYALK(1)R	2	-0.089848	4	1.28202	1.38141	1.20822	0.834135	0.807508	0.865497
Molecular Function	GO:0046982	5	protein heterodimerization activity	0.146678	Peaxi162Scf71358g00001.1	13	2.077	Up	5.6203e-05	K	Histone superfamily protein	1	5.42016e-37	160.78	GLGK(1)GGAK(1)R	2	-0.27643	11	1.57309	1.48544	1.50398	0.72516	0.690096	0.781119
Molecular Function	GO:0046982	5	protein heterodimerization activity	0.146678	Peaxi162Scf71358g00001.1	9	2.021	Up	7.7185e-05	K	Histone superfamily protein	1	5.42016e-37	160.78	GK(1)GGK(1)GLGK(1)GGAK(1)R	2	-0.17831	9	1.55498	1.45492	1.48939	0.748397	0.691693	0.786132
Molecular Function	GO:0046982	5	protein heterodimerization activity	0.146678	Peaxi162Scf71358g00001.1	17	2.125	Up	2.2205e-05	K	Histone superfamily protein	1	5.42016e-37	160.78	GLGK(1)GGAK(1)R	2	-0.27643	8	1.5912	1.5215	1.50133	0.726763	0.686102	0.758563
Molecular Function	GO:0046982	5	protein heterodimerization activity	0.146678	Peaxi162Scf00608g00918.1	4	1.426	Up	0.0069434	K	histone H2A 11	1	1.48379e-07	87.719	AGK(1)GGK(1)GLVAGK	2	-0.12578	1	1.33447	1.1227	1.15714	0.788321	0.82938	0.916743
Molecular Function	GO:0046982	5	protein heterodimerization activity	0.146678	Peaxi162Scf00608g00918.1	7	1.329	Up	0.021919	K	histone H2A 11	1	1.33879e-10	87.719	GGK(1)GLVAGK(1)TTAAAAAAANK	2	0.33425	5	1.28783	1.0409	1.15495	0.882299	0.79927	0.940531
Molecular Function	GO:0046982	5	protein heterodimerization activity	0.146678	Peaxi162Scf00608g00918.1	13	1.226	Up	0.0060991	K	histone H2A 11	1	3.58583e-42	167.28	GLVAGK(1)TTAAAAAAANK	2	0.013611	6	1.18203	1.05521	1.08681	0.918796	0.872263	0.920403
Molecular Function	GO:0016829	3	lyase activity	0.177126	Peaxi162Scf00134g02033.1	267	1.375	Up	0.028562	K	ATP-dependent (S)-NAD(P)H-hydrate dehydratase	1	3.37995e-05	50.752	SDFVSDGK(1)TACAVSIYGSPR	3	-1.9456	1	1.25378	1.00896	1.31302	0.844569	0.946919	0.809259
Molecular Function	GO:0016829	3	lyase activity	0.177126	Peaxi162Scf00123g00096.1	350	1.292	Up	0.040698	K	phenylalanine ammonia-lyase 2	1	3.38948e-07	91.549	LHEMDPLQK(1)PK	3	0.30623	2	0.998926	1.3065	1.14254	0.891602	0.939535	0.838527
Molecular Function	GO:0016829	3	lyase activity	0.177126	Peaxi162Scf00717g00218.1	110	1.258	Up	0.0049179	K	Calcium-dependent phosphotriesterase superfamily protein	1	2.17577e-09	94.717	PSPLSYLK(1)NEHLCGR	3	0.33346	2	1.19876	1.12487	1.08089	0.926263	0.926712	0.85314
Molecular Function	GO:0046914	6	transition metal ion binding	0.153239	Peaxi162Scf00185g00115.1	87	1.284	Up	0.0199019	K	"cytochrome P450, family 76, subfamily C, polypeptide 7"	1	0.00267993	48.527	EILQK(1)HDQTFSAR	3	-1.2715	1	1.04783	1.16282	1.22999	0.938557	0.930556	0.811542
Molecular Function	GO:0046914	6	transition metal ion binding	0.153239	Peaxi162Scf00592g00451.1	410	1.255	Up	0.045941	K	Protein transport protein SEC23	1	0.000500956	62.287	VQGVIGPCASLEK(1)K	3	-0.9876	1	1.00199	1.28358	1.09129	0.850716	0.935885	0.904297
Molecular Function	GO:0046914	6	transition metal ion binding	0.153239	Peaxi162Scf00033g00069.1	100	1.59	Up	0.0039578	K	alcohol dehydrogenase 1	1	1.4714e-09	86.453	DCAHCK(1)SEESNMCSLLR	3	-0.52928	1	1.26289	1.46782	1.1481	0.843886	0.768562	0.827119
Molecular Function	GO:0046914	6	transition metal ion binding	0.153239	Peaxi162Scf00163g00910.1	18	1.579	Up	0.00040169	K	5-methyltetrahydropteroyltriglutamate--homocysteine methyltransferase	1	3.57378e-23	147.1	RELK(1)FALESFWDGK	4	1.4545	4	1.31244	1.16667	1.31141	0.790467	0.82377	0.785714
Molecular Function	GO:0016774	5	phosphotransferase activity, carboxyl group as acceptor	0.0212992	Peaxi162Scf00452g00331.1	129	1.295	Up	0.00128471	K	Phosphoglycerate kinase family protein	0.939735	0.0105844	50.305	FYK(0.06)EEEK(0.94)NEPEFAK	3	0.60121	1	1.17245	1.1517	1.13445	0.842002	0.891192	0.936722
Molecular Function	GO:0016774	5	phosphotransferase activity, carboxyl group as acceptor	0.0212992	Peaxi162Scf00452g00330.1	197	1.336	Up	0.0128819	K	Phosphoglycerate kinase family protein	1	0.00187834	83.948	FYK(1)EEEK	2	-0.42396	2	1.08481	1.30369	1.10387	0.909091	0.889244	0.816631
Molecular Function	GO:0046912	5	transferase activity, transferring acyl groups, acyl groups converted into alkyl on transfer	0.00333944	Peaxi162Scf00620g00831.1	215	1.229	Up	0.0025224	K	Hydroxymethylglutaryl-CoA synthase	1	0.00740138	73.499	SLCNK(1)YEK	2	-0.40957	1	1.09199	1.10832	1.13066	0.946524	0.907649	0.85649
Molecular Function	GO:0046912	5	transferase activity, transferring acyl groups, acyl groups converted into alkyl on transfer	0.00333944	Peaxi162Scf00620g00831.1	244	1.419	Up	0.0110648	K	Hydroxymethylglutaryl-CoA synthase	1	0.00421982	65.88	LVQK(1)SFGR	3	-0.66213	1	1.08442	1.37628	1.14331	0.85918	0.802239	0.878428
Molecular Function	GO:0046912	5	transferase activity, transferring acyl groups, acyl groups converted into alkyl on transfer	0.00333944	Peaxi162Scf00620g00831.1	218	1.391	Up	0.0134215	K	Hydroxymethylglutaryl-CoA synthase	1	0.0152181	61.962	YEK(1)LEGK	3	0.9821	1	1.27706	1.11973	1.17492	0.85918	0.852612	0.855576
Molecular Function	GO:0046912	5	transferase activity, transferring acyl groups, acyl groups converted into alkyl on transfer	0.00333944	Peaxi162Scf01160g00016.1	590	4.249	Up	0.0004359	K	ATP-citrate synthase	1	0.00464055	50.088	SIGLIGHTFDQK(1)R	3	2.6834	1	3.0089	2.95181	2.35942	0.532967	0.783049	0.642151
Molecular Function	GO:0046912	5	transferase activity, transferring acyl groups, acyl groups converted into alkyl on transfer	0.00333944	Peaxi162Scf01160g00016.1	477	2.837	Up	0.000162445	K	ATP-citrate synthase	1	3.72633e-05	77.74	GLTPYEFVESMK(1)K	3	1.5962	1	1.85757	2.40361	2.13043	0.751526	0.769133	0.732386
Molecular Function	GO:0046912	5	transferase activity, transferring acyl groups, acyl groups converted into alkyl on transfer	0.00333944	Peaxi162Scf00228g00327.1	460	1.535	Up	0.0028184	K	ATP-citrate synthase	1	0.0157945	60.398	YFK(1)DAYDK	2	0.19309	1	1.25322	1.42996	1.2218	0.888737	0.776228	0.879654
Molecular Function	GO:0016741	4	transferase activity, transferring one-carbon groups	0.255654	Peaxi162Scf00423g00512.1	447	1.356	Up	0.038296	K	serine hydroxymethyltransferase 4	1	5.27427e-05	74.611	EIEELK(1)ADVEK	3	0.45998	1	1.13516	1.3262	1.06048	0.885686	0.745894	0.965015
Molecular Function	GO:0016741	4	transferase activity, transferring one-carbon groups	0.255654	Peaxi162Scf00163g00910.1	18	1.579	Up	0.00040169	K	5-methyltetrahydropteroyltriglutamate--homocysteine methyltransferase	1	3.57378e-23	147.1	RELK(1)FALESFWDGK	4	1.4545	4	1.31244	1.16667	1.31141	0.790467	0.82377	0.785714
Molecular Function	GO:0016853	3	isomerase activity	0.189709	Peaxi162Scf00362g00960.1	31	1.209	Up	0.046543	K	Cyclophilin-like peptidyl-prolyl cis-trans isomerase family protein	1	3.623e-22	120.9	VVMELYADVTPK(1)TAENFR	3	-0.13744	3	1.11134	1.20976	1.00502	0.860672	0.983168	0.908222
Molecular Function	GO:0016853	3	isomerase activity	0.189709	Peaxi162Scf00799g00517.1	77	1.329	Up	0.0013215	K	Peptidyl-prolyl cis-trans isomerase Pin1	1	2.92988e-07	82.59	FEDVATSVSDCNSAK(1)R	2	1.2966	1	1.15323	1.18182	1.20417	0.831512	0.899906	0.930851
Molecular Function	GO:0016853	3	isomerase activity	0.189709	Peaxi162Scf00006g00088.1	228	1.4	Up	0.043583	K	Chalcone--flavonone isomerase A	1	1.02956e-06	73.296	SYAEEASVFGK(1)PETEK	3	-0.68231	1	1.06409	1.47758	1.07077	0.82681	0.903711	0.850394
Molecular Function	GO:0004618	6	phosphoglycerate kinase activity	0.00234186	Peaxi162Scf00452g00331.1	129	1.295	Up	0.00128471	K	Phosphoglycerate kinase family protein	0.939735	0.0105844	50.305	FYK(0.06)EEEK(0.94)NEPEFAK	3	0.60121	1	1.17245	1.1517	1.13445	0.842002	0.891192	0.936722
Molecular Function	GO:0004618	6	phosphoglycerate kinase activity	0.00234186	Peaxi162Scf00452g00330.1	197	1.336	Up	0.0128819	K	Phosphoglycerate kinase family protein	1	0.00187834	83.948	FYK(1)EEEK	2	-0.42396	2	1.08481	1.30369	1.10387	0.909091	0.889244	0.816631
Molecular Function	GO:0003676	4	nucleic acid binding	0.0667117	Peaxi162Scf00505g00045.1	195	1.413	Up	0.0035573	K	40S ribosomal protein S2-3	1	3.96409e-19	112.67	K(1)VLQFAGIEDVFTSSR	3	-0.44827	1	1.17529	1.25206	1.15699	0.766972	0.913931	0.856108
Molecular Function	GO:0003676	4	nucleic acid binding	0.0667117	Peaxi162Scf00333g00213.1	22	1.462	Up	0.021785	K	40S ribosomal protein S4	1	3.88696e-06	75.483	LGGAFAPK(1)PSSGPHK	3	0.075928	1	1.01777	1.38582	1.25115	0.878788	0.864435	0.755872
Molecular Function	GO:0003676	4	nucleic acid binding	0.0667117	Peaxi162Scf00333g00213.1	194	1.396	Up	0.0027382	K	40S ribosomal protein S4	1	1.45728e-14	83.871	HK(1)GSFETVHIQDALGHEFATR	5	0.77508	1	1.18839	1.10457	1.28341	0.849376	0.81841	0.894295
Molecular Function	GO:0003676	4	nucleic acid binding	0.0667117	Peaxi162Scf00333g00213.1	14	1.266	Up	0.0057377	K	40S ribosomal protein S4	1	1.08418e-12	97.69	HWMLDK(1)LGGAFAPK	4	-0.35254	3	1.13507	1.19832	1.04032	0.88057	0.871967	0.912752
Molecular Function	GO:0003676	4	nucleic acid binding	0.0667117	Peaxi162Scf00079g01415.1	236	1.248	Up	0.0103367	K	RNA-binding (RRM/RBD/RNP motifs) family protein	1	0.00054104	60.55	AMTEMNGK(1)FCSTR	3	-0.39189	1	1.08108	1.09867	1.22378	0.886148	0.961924	0.878531
Molecular Function	GO:0003676	4	nucleic acid binding	0.0667117	Peaxi162Scf00375g00210.1	124	1.373	Up	0.0163151	K	60S ribosomal protein L9-1	1	0.0141365	86.794	NFLGEK(1)K	3	0.23905	1	1.04196	1.26531	1.23751	0.784007	0.864783	0.932392
Molecular Function	GO:0003676	4	nucleic acid binding	0.0667117	Peaxi162Scf71358g00001.1	6	2.137	Up	4.131e-05	K	Histone superfamily protein	1	5.42016e-37	160.78	GK(1)GGK(1)GLGK(1)GGAK(1)R	2	-0.17831	5	1.58603	1.54092	1.50265	0.722756	0.676518	0.766917
Molecular Function	GO:0003676	4	nucleic acid binding	0.0667117	Peaxi162Scf71358g00001.1	92	1.544	Up	0.00057818	K	Histone superfamily protein	1	1.70501e-32	168.76	TVTAMDVVYALK(1)R	2	-0.089848	4	1.28202	1.38141	1.20822	0.834135	0.807508	0.865497
Molecular Function	GO:0003676	4	nucleic acid binding	0.0667117	Peaxi162Scf71358g00001.1	13	2.077	Up	5.6203e-05	K	Histone superfamily protein	1	5.42016e-37	160.78	GLGK(1)GGAK(1)R	2	-0.27643	11	1.57309	1.48544	1.50398	0.72516	0.690096	0.781119
Molecular Function	GO:0003676	4	nucleic acid binding	0.0667117	Peaxi162Scf71358g00001.1	9	2.021	Up	7.7185e-05	K	Histone superfamily protein	1	5.42016e-37	160.78	GK(1)GGK(1)GLGK(1)GGAK(1)R	2	-0.17831	9	1.55498	1.45492	1.48939	0.748397	0.691693	0.786132
Molecular Function	GO:0003676	4	nucleic acid binding	0.0667117	Peaxi162Scf71358g00001.1	17	2.125	Up	2.2205e-05	K	Histone superfamily protein	1	5.42016e-37	160.78	GLGK(1)GGAK(1)R	2	-0.27643	8	1.5912	1.5215	1.50133	0.726763	0.686102	0.758563
Molecular Function	GO:0003676	4	nucleic acid binding	0.0667117	Peaxi162Scf01530g00037.1	226	1.429	Up	0.045945	K	Unknown protein	1	0.0016108	90.15	AAPVK(1)SVK	3	0.40063	2	1.20958	0.968841	1.45192	0.870968	0.799076	0.870253
Molecular Function	GO:0003676	4	nucleic acid binding	0.0667117	Peaxi162Scf00289g00118.1	68	1.401	Up	0.0040607	K	Alba DNA/RNA-binding protein	1	4.37128e-10	127.76	TVTIVELIK(1)R	3	0.42215	2	1.07862	1.2283	1.29626	0.881132	0.839562	0.851533
Molecular Function	GO:0003676	4	nucleic acid binding	0.0667117	Peaxi162Scf00608g00918.1	4	1.426	Up	0.0069434	K	histone H2A 11	1	1.48379e-07	87.719	AGK(1)GGK(1)GLVAGK	2	-0.12578	1	1.33447	1.1227	1.15714	0.788321	0.82938	0.916743
Molecular Function	GO:0003676	4	nucleic acid binding	0.0667117	Peaxi162Scf00608g00918.1	7	1.329	Up	0.021919	K	histone H2A 11	1	1.33879e-10	87.719	GGK(1)GLVAGK(1)TTAAAAAAANK	2	0.33425	5	1.28783	1.0409	1.15495	0.882299	0.79927	0.940531
Molecular Function	GO:0003676	4	nucleic acid binding	0.0667117	Peaxi162Scf00608g00918.1	13	1.226	Up	0.0060991	K	histone H2A 11	1	3.58583e-42	167.28	GLVAGK(1)TTAAAAAAANK	2	0.013611	6	1.18203	1.05521	1.08681	0.918796	0.872263	0.920403
Molecular Function	GO:0003676	4	nucleic acid binding	0.0667117	Peaxi162Scf00050g00169.1	717	1.463	Up	0.0160023	K	Argonaute family protein	1	0.00296382	66.273	K(1)PEHIIIFR	3	0.93744	1	1.07121	1.38325	1.23313	0.941003	0.781373	0.798442
Molecular Function	GO:0016757	4	transferase activity, transferring glycosyl groups	0.189709	Peaxi162Scf00680g00414.1	362	1.308	Up	0.029496	K	Dolichyl-diphosphooligosaccharide--protein glycosyltransferase subunit 1A	1	0.00132138	57.434	ETK(1)FSHLDMIGR	3	-0.45802	1	1.00502	1.24029	1.24723	0.90856	0.828402	0.93401
Molecular Function	GO:0016757	4	transferase activity, transferring glycosyl groups	0.189709	Peaxi162Scf01312g00057.1	377	1.349	Up	0.0142619	K	Galacturon product	1	0.000585689	64.64	FYLPEMYPK(1)LHR	3	-0.259	1	1.18107	1.28511	1.05853	0.794574	0.902214	0.915363
Molecular Function	GO:0016757	4	transferase activity, transferring glycosyl groups	0.189709	Peaxi162Scf00378g00113.1	188	1.223	Up	0.029324	K	UDP-Glycosyltransferase superfamily protein	1	3.67382e-06	69.485	DLPSFLLPYGAK(1)GSLR	3	-0.43928	1	0.99267	1.12096	1.20807	0.932829	0.904045	0.878391
Molecular Function	GO:0005198	2	structural molecule activity	0.106808	Peaxi162Scf00505g00045.1	195	1.413	Up	0.0035573	K	40S ribosomal protein S2-3	1	3.96409e-19	112.67	K(1)VLQFAGIEDVFTSSR	3	-0.44827	1	1.17529	1.25206	1.15699	0.766972	0.913931	0.856108
Molecular Function	GO:0005198	2	structural molecule activity	0.106808	Peaxi162Scf00333g00213.1	22	1.462	Up	0.021785	K	40S ribosomal protein S4	1	3.88696e-06	75.483	LGGAFAPK(1)PSSGPHK	3	0.075928	1	1.01777	1.38582	1.25115	0.878788	0.864435	0.755872
Molecular Function	GO:0005198	2	structural molecule activity	0.106808	Peaxi162Scf00333g00213.1	194	1.396	Up	0.0027382	K	40S ribosomal protein S4	1	1.45728e-14	83.871	HK(1)GSFETVHIQDALGHEFATR	5	0.77508	1	1.18839	1.10457	1.28341	0.849376	0.81841	0.894295
Molecular Function	GO:0005198	2	structural molecule activity	0.106808	Peaxi162Scf00333g00213.1	14	1.266	Up	0.0057377	K	40S ribosomal protein S4	1	1.08418e-12	97.69	HWMLDK(1)LGGAFAPK	4	-0.35254	3	1.13507	1.19832	1.04032	0.88057	0.871967	0.912752
Molecular Function	GO:0005198	2	structural molecule activity	0.106808	Peaxi162Scf00375g00210.1	124	1.373	Up	0.0163151	K	60S ribosomal protein L9-1	1	0.0141365	86.794	NFLGEK(1)K	3	0.23905	1	1.04196	1.26531	1.23751	0.784007	0.864783	0.932392
Molecular Function	GO:0005198	2	structural molecule activity	0.106808	Peaxi162Scf01205g00170.1	5	1.233	Up	0.0189624	K	60S ribosomal protein L18A-1	1	0.000273386	66.215	VTYK(1)FHQYQVVGR	3	-1.8112	2	1.03422	1.17257	1.18083	0.88314	0.978907	0.884354
Molecular Function	GO:0005198	2	structural molecule activity	0.106808	Peaxi162Scf00520g00052.1	187	1.249	Up	0.0075427	K	40S ribosomal protein S3a	1	2.93656e-05	74.133	DLVQK(1)FIPESIGR	3	-2.6095	1	1.18202	1.14936	1.07996	0.848723	0.926527	0.956606
Molecular Function	GO:0005198	2	structural molecule activity	0.106808	Peaxi162Scf00498g00025.1	38	1.313	Up	0.006683	K	60S ribosomal protein L31	1	0.000648262	94.85	EYTINLHK(1)R	2	1.9605	2	1.13326	1.21379	1.13661	0.912844	0.938202	0.802691
Molecular Function	GO:0005198	2	structural molecule activity	0.106808	Peaxi162Scf01807g00002.1	152	1.228	Up	0.0084823	K	60S ribosomal protein L3	1	0.000178184	76.326	DIQAQLEK(1)LK	2	-0.48188	1	1.11285	1.18314	1.07068	0.903415	0.967864	0.87037
Molecular Function	GO:0008270	7	zinc ion binding	0.152757	Peaxi162Scf00592g00451.1	410	1.255	Up	0.045941	K	Protein transport protein SEC23	1	0.000500956	62.287	VQGVIGPCASLEK(1)K	3	-0.9876	1	1.00199	1.28358	1.09129	0.850716	0.935885	0.904297
Molecular Function	GO:0008270	7	zinc ion binding	0.152757	Peaxi162Scf00033g00069.1	100	1.59	Up	0.0039578	K	alcohol dehydrogenase 1	1	1.4714e-09	86.453	DCAHCK(1)SEESNMCSLLR	3	-0.52928	1	1.26289	1.46782	1.1481	0.843886	0.768562	0.827119
Molecular Function	GO:0008270	7	zinc ion binding	0.152757	Peaxi162Scf00163g00910.1	18	1.579	Up	0.00040169	K	5-methyltetrahydropteroyltriglutamate--homocysteine methyltransferase	1	3.57378e-23	147.1	RELK(1)FALESFWDGK	4	1.4545	4	1.31244	1.16667	1.31141	0.790467	0.82377	0.785714
Molecular Function	GO:0016840	4	carbon-nitrogen lyase activity	0.0131887	Peaxi162Scf00123g00096.1	350	1.292	Up	0.040698	K	phenylalanine ammonia-lyase 2	1	3.38948e-07	91.549	LHEMDPLQK(1)PK	3	0.30623	2	0.998926	1.3065	1.14254	0.891602	0.939535	0.838527
Molecular Function	GO:0016840	4	carbon-nitrogen lyase activity	0.0131887	Peaxi162Scf00717g00218.1	110	1.258	Up	0.0049179	K	Calcium-dependent phosphotriesterase superfamily protein	1	2.17577e-09	94.717	PSPLSYLK(1)NEHLCGR	3	0.33346	2	1.19876	1.12487	1.08089	0.926263	0.926712	0.85314
Biological Process	GO:0044085	3	cellular component biogenesis	0.0674272	Peaxi162Scf71358g00001.1	6	2.137	Up	4.131e-05	K	Histone superfamily protein	1	5.42016e-37	160.78	GK(1)GGK(1)GLGK(1)GGAK(1)R	2	-0.17831	5	1.58603	1.54092	1.50265	0.722756	0.676518	0.766917
Biological Process	GO:0044085	3	cellular component biogenesis	0.0674272	Peaxi162Scf71358g00001.1	92	1.544	Up	0.00057818	K	Histone superfamily protein	1	1.70501e-32	168.76	TVTAMDVVYALK(1)R	2	-0.089848	4	1.28202	1.38141	1.20822	0.834135	0.807508	0.865497
Biological Process	GO:0044085	3	cellular component biogenesis	0.0674272	Peaxi162Scf71358g00001.1	13	2.077	Up	5.6203e-05	K	Histone superfamily protein	1	5.42016e-37	160.78	GLGK(1)GGAK(1)R	2	-0.27643	11	1.57309	1.48544	1.50398	0.72516	0.690096	0.781119
Biological Process	GO:0044085	3	cellular component biogenesis	0.0674272	Peaxi162Scf71358g00001.1	9	2.021	Up	7.7185e-05	K	Histone superfamily protein	1	5.42016e-37	160.78	GK(1)GGK(1)GLGK(1)GGAK(1)R	2	-0.17831	9	1.55498	1.45492	1.48939	0.748397	0.691693	0.786132
Biological Process	GO:0044085	3	cellular component biogenesis	0.0674272	Peaxi162Scf71358g00001.1	17	2.125	Up	2.2205e-05	K	Histone superfamily protein	1	5.42016e-37	160.78	GLGK(1)GGAK(1)R	2	-0.27643	8	1.5912	1.5215	1.50133	0.726763	0.686102	0.758563
Biological Process	GO:0044085	3	cellular component biogenesis	0.0674272	Peaxi162Scf01530g00037.1	226	1.429	Up	0.045945	K	Unknown protein	1	0.0016108	90.15	AAPVK(1)SVK	3	0.40063	2	1.20958	0.968841	1.45192	0.870968	0.799076	0.870253
Biological Process	GO:0019362	9	pyridine nucleotide metabolic process	0.171699	Peaxi162Scf00452g00331.1	129	1.295	Up	0.00128471	K	Phosphoglycerate kinase family protein	0.939735	0.0105844	50.305	FYK(0.06)EEEK(0.94)NEPEFAK	3	0.60121	1	1.17245	1.1517	1.13445	0.842002	0.891192	0.936722
Biological Process	GO:0019362	9	pyridine nucleotide metabolic process	0.171699	Peaxi162Scf00452g00330.1	197	1.336	Up	0.0128819	K	Phosphoglycerate kinase family protein	1	0.00187834	83.948	FYK(1)EEEK	2	-0.42396	2	1.08481	1.30369	1.10387	0.909091	0.889244	0.816631
Biological Process	GO:0019362	9	pyridine nucleotide metabolic process	0.171699	Peaxi162Scf00842g00319.1	420	1.217	Up	0.00100435	K	Transaldolase	1	8.64111e-08	87.083	K(1)SFDSLLDSLQEK	3	-0.74814	1	1.12719	1.12514	1.103	0.903934	0.959242	0.89424
Biological Process	GO:0006518	6	peptide metabolic process	0.151717	Peaxi162Scf00505g00045.1	195	1.413	Up	0.0035573	K	40S ribosomal protein S2-3	1	3.96409e-19	112.67	K(1)VLQFAGIEDVFTSSR	3	-0.44827	1	1.17529	1.25206	1.15699	0.766972	0.913931	0.856108
Biological Process	GO:0006518	6	peptide metabolic process	0.151717	Peaxi162Scf00333g00213.1	22	1.462	Up	0.021785	K	40S ribosomal protein S4	1	3.88696e-06	75.483	LGGAFAPK(1)PSSGPHK	3	0.075928	1	1.01777	1.38582	1.25115	0.878788	0.864435	0.755872
Biological Process	GO:0006518	6	peptide metabolic process	0.151717	Peaxi162Scf00333g00213.1	194	1.396	Up	0.0027382	K	40S ribosomal protein S4	1	1.45728e-14	83.871	HK(1)GSFETVHIQDALGHEFATR	5	0.77508	1	1.18839	1.10457	1.28341	0.849376	0.81841	0.894295
Biological Process	GO:0006518	6	peptide metabolic process	0.151717	Peaxi162Scf00333g00213.1	14	1.266	Up	0.0057377	K	40S ribosomal protein S4	1	1.08418e-12	97.69	HWMLDK(1)LGGAFAPK	4	-0.35254	3	1.13507	1.19832	1.04032	0.88057	0.871967	0.912752
Biological Process	GO:0006518	6	peptide metabolic process	0.151717	Peaxi162Scf00375g00210.1	124	1.373	Up	0.0163151	K	60S ribosomal protein L9-1	1	0.0141365	86.794	NFLGEK(1)K	3	0.23905	1	1.04196	1.26531	1.23751	0.784007	0.864783	0.932392
Biological Process	GO:0006518	6	peptide metabolic process	0.151717	Peaxi162Scf01205g00170.1	5	1.233	Up	0.0189624	K	60S ribosomal protein L18A-1	1	0.000273386	66.215	VTYK(1)FHQYQVVGR	3	-1.8112	2	1.03422	1.17257	1.18083	0.88314	0.978907	0.884354
Biological Process	GO:0006518	6	peptide metabolic process	0.151717	Peaxi162Scf00520g00052.1	187	1.249	Up	0.0075427	K	40S ribosomal protein S3a	1	2.93656e-05	74.133	DLVQK(1)FIPESIGR	3	-2.6095	1	1.18202	1.14936	1.07996	0.848723	0.926527	0.956606
Biological Process	GO:0006518	6	peptide metabolic process	0.151717	Peaxi162Scf00498g00025.1	38	1.313	Up	0.006683	K	60S ribosomal protein L31	1	0.000648262	94.85	EYTINLHK(1)R	2	1.9605	2	1.13326	1.21379	1.13661	0.912844	0.938202	0.802691
Biological Process	GO:0006518	6	peptide metabolic process	0.151717	Peaxi162Scf01807g00002.1	152	1.228	Up	0.0084823	K	60S ribosomal protein L3	1	0.000178184	76.326	DIQAQLEK(1)LK	2	-0.48188	1	1.11285	1.18314	1.07068	0.903415	0.967864	0.87037
Biological Process	GO:0006096	13	glycolytic process	0.35099	Peaxi162Scf00452g00331.1	129	1.295	Up	0.00128471	K	Phosphoglycerate kinase family protein	0.939735	0.0105844	50.305	FYK(0.06)EEEK(0.94)NEPEFAK	3	0.60121	1	1.17245	1.1517	1.13445	0.842002	0.891192	0.936722
Biological Process	GO:0006096	13	glycolytic process	0.35099	Peaxi162Scf00452g00330.1	197	1.336	Up	0.0128819	K	Phosphoglycerate kinase family protein	1	0.00187834	83.948	FYK(1)EEEK	2	-0.42396	2	1.08481	1.30369	1.10387	0.909091	0.889244	0.816631
Biological Process	GO:0009185	9	ribonucleoside diphosphate metabolic process	0.35099	Peaxi162Scf00452g00331.1	129	1.295	Up	0.00128471	K	Phosphoglycerate kinase family protein	0.939735	0.0105844	50.305	FYK(0.06)EEEK(0.94)NEPEFAK	3	0.60121	1	1.17245	1.1517	1.13445	0.842002	0.891192	0.936722
Biological Process	GO:0009185	9	ribonucleoside diphosphate metabolic process	0.35099	Peaxi162Scf00452g00330.1	197	1.336	Up	0.0128819	K	Phosphoglycerate kinase family protein	1	0.00187834	83.948	FYK(1)EEEK	2	-0.42396	2	1.08481	1.30369	1.10387	0.909091	0.889244	0.816631
Biological Process	GO:0006334	9	nucleosome assembly	0.0106073	Peaxi162Scf71358g00001.1	6	2.137	Up	4.131e-05	K	Histone superfamily protein	1	5.42016e-37	160.78	GK(1)GGK(1)GLGK(1)GGAK(1)R	2	-0.17831	5	1.58603	1.54092	1.50265	0.722756	0.676518	0.766917
Biological Process	GO:0006334	9	nucleosome assembly	0.0106073	Peaxi162Scf71358g00001.1	92	1.544	Up	0.00057818	K	Histone superfamily protein	1	1.70501e-32	168.76	TVTAMDVVYALK(1)R	2	-0.089848	4	1.28202	1.38141	1.20822	0.834135	0.807508	0.865497
Biological Process	GO:0006334	9	nucleosome assembly	0.0106073	Peaxi162Scf71358g00001.1	13	2.077	Up	5.6203e-05	K	Histone superfamily protein	1	5.42016e-37	160.78	GLGK(1)GGAK(1)R	2	-0.27643	11	1.57309	1.48544	1.50398	0.72516	0.690096	0.781119
Biological Process	GO:0006334	9	nucleosome assembly	0.0106073	Peaxi162Scf71358g00001.1	9	2.021	Up	7.7185e-05	K	Histone superfamily protein	1	5.42016e-37	160.78	GK(1)GGK(1)GLGK(1)GGAK(1)R	2	-0.17831	9	1.55498	1.45492	1.48939	0.748397	0.691693	0.786132
Biological Process	GO:0006334	9	nucleosome assembly	0.0106073	Peaxi162Scf71358g00001.1	17	2.125	Up	2.2205e-05	K	Histone superfamily protein	1	5.42016e-37	160.78	GLGK(1)GGAK(1)R	2	-0.27643	8	1.5912	1.5215	1.50133	0.726763	0.686102	0.758563
Biological Process	GO:0006334	9	nucleosome assembly	0.0106073	Peaxi162Scf01530g00037.1	226	1.429	Up	0.045945	K	Unknown protein	1	0.0016108	90.15	AAPVK(1)SVK	3	0.40063	2	1.20958	0.968841	1.45192	0.870968	0.799076	0.870253
Biological Process	GO:0065003	5	macromolecular complex assembly	0.017195	Peaxi162Scf71358g00001.1	6	2.137	Up	4.131e-05	K	Histone superfamily protein	1	5.42016e-37	160.78	GK(1)GGK(1)GLGK(1)GGAK(1)R	2	-0.17831	5	1.58603	1.54092	1.50265	0.722756	0.676518	0.766917
Biological Process	GO:0065003	5	macromolecular complex assembly	0.017195	Peaxi162Scf71358g00001.1	92	1.544	Up	0.00057818	K	Histone superfamily protein	1	1.70501e-32	168.76	TVTAMDVVYALK(1)R	2	-0.089848	4	1.28202	1.38141	1.20822	0.834135	0.807508	0.865497
Biological Process	GO:0065003	5	macromolecular complex assembly	0.017195	Peaxi162Scf71358g00001.1	13	2.077	Up	5.6203e-05	K	Histone superfamily protein	1	5.42016e-37	160.78	GLGK(1)GGAK(1)R	2	-0.27643	11	1.57309	1.48544	1.50398	0.72516	0.690096	0.781119
Biological Process	GO:0065003	5	macromolecular complex assembly	0.017195	Peaxi162Scf71358g00001.1	9	2.021	Up	7.7185e-05	K	Histone superfamily protein	1	5.42016e-37	160.78	GK(1)GGK(1)GLGK(1)GGAK(1)R	2	-0.17831	9	1.55498	1.45492	1.48939	0.748397	0.691693	0.786132
Biological Process	GO:0065003	5	macromolecular complex assembly	0.017195	Peaxi162Scf71358g00001.1	17	2.125	Up	2.2205e-05	K	Histone superfamily protein	1	5.42016e-37	160.78	GLGK(1)GGAK(1)R	2	-0.27643	8	1.5912	1.5215	1.50133	0.726763	0.686102	0.758563
Biological Process	GO:0065003	5	macromolecular complex assembly	0.017195	Peaxi162Scf01530g00037.1	226	1.429	Up	0.045945	K	Unknown protein	1	0.0016108	90.15	AAPVK(1)SVK	3	0.40063	2	1.20958	0.968841	1.45192	0.870968	0.799076	0.870253
Biological Process	GO:0009179	10	purine ribonucleoside diphosphate metabolic process	0.35099	Peaxi162Scf00452g00331.1	129	1.295	Up	0.00128471	K	Phosphoglycerate kinase family protein	0.939735	0.0105844	50.305	FYK(0.06)EEEK(0.94)NEPEFAK	3	0.60121	1	1.17245	1.1517	1.13445	0.842002	0.891192	0.936722
Biological Process	GO:0009179	10	purine ribonucleoside diphosphate metabolic process	0.35099	Peaxi162Scf00452g00330.1	197	1.336	Up	0.0128819	K	Phosphoglycerate kinase family protein	1	0.00187834	83.948	FYK(1)EEEK	2	-0.42396	2	1.08481	1.30369	1.10387	0.909091	0.889244	0.816631
Biological Process	GO:0006732	5	coenzyme metabolic process	0.303232	Peaxi162Scf00452g00331.1	129	1.295	Up	0.00128471	K	Phosphoglycerate kinase family protein	0.939735	0.0105844	50.305	FYK(0.06)EEEK(0.94)NEPEFAK	3	0.60121	1	1.17245	1.1517	1.13445	0.842002	0.891192	0.936722
Biological Process	GO:0006732	5	coenzyme metabolic process	0.303232	Peaxi162Scf00452g00330.1	197	1.336	Up	0.0128819	K	Phosphoglycerate kinase family protein	1	0.00187834	83.948	FYK(1)EEEK	2	-0.42396	2	1.08481	1.30369	1.10387	0.909091	0.889244	0.816631
Biological Process	GO:0006732	5	coenzyme metabolic process	0.303232	Peaxi162Scf00842g00319.1	420	1.217	Up	0.00100435	K	Transaldolase	1	8.64111e-08	87.083	K(1)SFDSLLDSLQEK	3	-0.74814	1	1.12719	1.12514	1.103	0.903934	0.959242	0.89424
Biological Process	GO:0065004	7	protein-DNA complex assembly	0.0106073	Peaxi162Scf71358g00001.1	6	2.137	Up	4.131e-05	K	Histone superfamily protein	1	5.42016e-37	160.78	GK(1)GGK(1)GLGK(1)GGAK(1)R	2	-0.17831	5	1.58603	1.54092	1.50265	0.722756	0.676518	0.766917
Biological Process	GO:0065004	7	protein-DNA complex assembly	0.0106073	Peaxi162Scf71358g00001.1	92	1.544	Up	0.00057818	K	Histone superfamily protein	1	1.70501e-32	168.76	TVTAMDVVYALK(1)R	2	-0.089848	4	1.28202	1.38141	1.20822	0.834135	0.807508	0.865497
Biological Process	GO:0065004	7	protein-DNA complex assembly	0.0106073	Peaxi162Scf71358g00001.1	13	2.077	Up	5.6203e-05	K	Histone superfamily protein	1	5.42016e-37	160.78	GLGK(1)GGAK(1)R	2	-0.27643	11	1.57309	1.48544	1.50398	0.72516	0.690096	0.781119
Biological Process	GO:0065004	7	protein-DNA complex assembly	0.0106073	Peaxi162Scf71358g00001.1	9	2.021	Up	7.7185e-05	K	Histone superfamily protein	1	5.42016e-37	160.78	GK(1)GGK(1)GLGK(1)GGAK(1)R	2	-0.17831	9	1.55498	1.45492	1.48939	0.748397	0.691693	0.786132
Biological Process	GO:0065004	7	protein-DNA complex assembly	0.0106073	Peaxi162Scf71358g00001.1	17	2.125	Up	2.2205e-05	K	Histone superfamily protein	1	5.42016e-37	160.78	GLGK(1)GGAK(1)R	2	-0.27643	8	1.5912	1.5215	1.50133	0.726763	0.686102	0.758563
Biological Process	GO:0065004	7	protein-DNA complex assembly	0.0106073	Peaxi162Scf01530g00037.1	226	1.429	Up	0.045945	K	Unknown protein	1	0.0016108	90.15	AAPVK(1)SVK	3	0.40063	2	1.20958	0.968841	1.45192	0.870968	0.799076	0.870253
Biological Process	GO:0006464	7	cellular protein modification process	0.160723	Peaxi162Scf00680g00414.1	362	1.308	Up	0.029496	K	Dolichyl-diphosphooligosaccharide--protein glycosyltransferase subunit 1A	1	0.00132138	57.434	ETK(1)FSHLDMIGR	3	-0.45802	1	1.00502	1.24029	1.24723	0.90856	0.828402	0.93401
Biological Process	GO:0006464	7	cellular protein modification process	0.160723	Peaxi162Scf00362g00960.1	31	1.209	Up	0.046543	K	Cyclophilin-like peptidyl-prolyl cis-trans isomerase family protein	1	3.623e-22	120.9	VVMELYADVTPK(1)TAENFR	3	-0.13744	3	1.11134	1.20976	1.00502	0.860672	0.983168	0.908222
Biological Process	GO:0006464	7	cellular protein modification process	0.160723	Peaxi162Scf00323g00815.1	342	1.609	Up	0.00028491	K	Protein kinase superfamily protein	1	0.00116829	55.724	LSEDK(1)VQQCVDPK	3	-0.6349	1	1.19207	1.28469	1.3431	0.783019	0.768797	0.821705
Biological Process	GO:0034728	7	nucleosome organization	0.0106073	Peaxi162Scf71358g00001.1	6	2.137	Up	4.131e-05	K	Histone superfamily protein	1	5.42016e-37	160.78	GK(1)GGK(1)GLGK(1)GGAK(1)R	2	-0.17831	5	1.58603	1.54092	1.50265	0.722756	0.676518	0.766917
Biological Process	GO:0034728	7	nucleosome organization	0.0106073	Peaxi162Scf71358g00001.1	92	1.544	Up	0.00057818	K	Histone superfamily protein	1	1.70501e-32	168.76	TVTAMDVVYALK(1)R	2	-0.089848	4	1.28202	1.38141	1.20822	0.834135	0.807508	0.865497
Biological Process	GO:0034728	7	nucleosome organization	0.0106073	Peaxi162Scf71358g00001.1	13	2.077	Up	5.6203e-05	K	Histone superfamily protein	1	5.42016e-37	160.78	GLGK(1)GGAK(1)R	2	-0.27643	11	1.57309	1.48544	1.50398	0.72516	0.690096	0.781119
Biological Process	GO:0034728	7	nucleosome organization	0.0106073	Peaxi162Scf71358g00001.1	9	2.021	Up	7.7185e-05	K	Histone superfamily protein	1	5.42016e-37	160.78	GK(1)GGK(1)GLGK(1)GGAK(1)R	2	-0.17831	9	1.55498	1.45492	1.48939	0.748397	0.691693	0.786132
Biological Process	GO:0034728	7	nucleosome organization	0.0106073	Peaxi162Scf71358g00001.1	17	2.125	Up	2.2205e-05	K	Histone superfamily protein	1	5.42016e-37	160.78	GLGK(1)GGAK(1)R	2	-0.27643	8	1.5912	1.5215	1.50133	0.726763	0.686102	0.758563
Biological Process	GO:0034728	7	nucleosome organization	0.0106073	Peaxi162Scf01530g00037.1	226	1.429	Up	0.045945	K	Unknown protein	1	0.0016108	90.15	AAPVK(1)SVK	3	0.40063	2	1.20958	0.968841	1.45192	0.870968	0.799076	0.870253
Biological Process	GO:0046496	10	nicotinamide nucleotide metabolic process	0.171699	Peaxi162Scf00452g00331.1	129	1.295	Up	0.00128471	K	Phosphoglycerate kinase family protein	0.939735	0.0105844	50.305	FYK(0.06)EEEK(0.94)NEPEFAK	3	0.60121	1	1.17245	1.1517	1.13445	0.842002	0.891192	0.936722
Biological Process	GO:0046496	10	nicotinamide nucleotide metabolic process	0.171699	Peaxi162Scf00452g00330.1	197	1.336	Up	0.0128819	K	Phosphoglycerate kinase family protein	1	0.00187834	83.948	FYK(1)EEEK	2	-0.42396	2	1.08481	1.30369	1.10387	0.909091	0.889244	0.816631
Biological Process	GO:0046496	10	nicotinamide nucleotide metabolic process	0.171699	Peaxi162Scf00842g00319.1	420	1.217	Up	0.00100435	K	Transaldolase	1	8.64111e-08	87.083	K(1)SFDSLLDSLQEK	3	-0.74814	1	1.12719	1.12514	1.103	0.903934	0.959242	0.89424
Biological Process	GO:0044267	6	cellular protein metabolic process	0.0792595	Peaxi162Scf00375g00210.1	124	1.373	Up	0.0163151	K	60S ribosomal protein L9-1	1	0.0141365	86.794	NFLGEK(1)K	3	0.23905	1	1.04196	1.26531	1.23751	0.784007	0.864783	0.932392
Biological Process	GO:0044267	6	cellular protein metabolic process	0.0792595	Peaxi162Scf00680g00414.1	362	1.308	Up	0.029496	K	Dolichyl-diphosphooligosaccharide--protein glycosyltransferase subunit 1A	1	0.00132138	57.434	ETK(1)FSHLDMIGR	3	-0.45802	1	1.00502	1.24029	1.24723	0.90856	0.828402	0.93401
Biological Process	GO:0044267	6	cellular protein metabolic process	0.0792595	Peaxi162Scf00362g00960.1	31	1.209	Up	0.046543	K	Cyclophilin-like peptidyl-prolyl cis-trans isomerase family protein	1	3.623e-22	120.9	VVMELYADVTPK(1)TAENFR	3	-0.13744	3	1.11134	1.20976	1.00502	0.860672	0.983168	0.908222
Biological Process	GO:0044267	6	cellular protein metabolic process	0.0792595	Peaxi162Scf00498g00025.1	38	1.313	Up	0.006683	K	60S ribosomal protein L31	1	0.000648262	94.85	EYTINLHK(1)R	2	1.9605	2	1.13326	1.21379	1.13661	0.912844	0.938202	0.802691
Biological Process	GO:0044267	6	cellular protein metabolic process	0.0792595	Peaxi162Scf00333g00213.1	22	1.462	Up	0.021785	K	40S ribosomal protein S4	1	3.88696e-06	75.483	LGGAFAPK(1)PSSGPHK	3	0.075928	1	1.01777	1.38582	1.25115	0.878788	0.864435	0.755872
Biological Process	GO:0044267	6	cellular protein metabolic process	0.0792595	Peaxi162Scf00333g00213.1	194	1.396	Up	0.0027382	K	40S ribosomal protein S4	1	1.45728e-14	83.871	HK(1)GSFETVHIQDALGHEFATR	5	0.77508	1	1.18839	1.10457	1.28341	0.849376	0.81841	0.894295
Biological Process	GO:0044267	6	cellular protein metabolic process	0.0792595	Peaxi162Scf00333g00213.1	14	1.266	Up	0.0057377	K	40S ribosomal protein S4	1	1.08418e-12	97.69	HWMLDK(1)LGGAFAPK	4	-0.35254	3	1.13507	1.19832	1.04032	0.88057	0.871967	0.912752
Biological Process	GO:0044267	6	cellular protein metabolic process	0.0792595	Peaxi162Scf00505g00045.1	195	1.413	Up	0.0035573	K	40S ribosomal protein S2-3	1	3.96409e-19	112.67	K(1)VLQFAGIEDVFTSSR	3	-0.44827	1	1.17529	1.25206	1.15699	0.766972	0.913931	0.856108
Biological Process	GO:0044267	6	cellular protein metabolic process	0.0792595	Peaxi162Scf01205g00170.1	5	1.233	Up	0.0189624	K	60S ribosomal protein L18A-1	1	0.000273386	66.215	VTYK(1)FHQYQVVGR	3	-1.8112	2	1.03422	1.17257	1.18083	0.88314	0.978907	0.884354
Biological Process	GO:0044267	6	cellular protein metabolic process	0.0792595	Peaxi162Scf00520g00052.1	187	1.249	Up	0.0075427	K	40S ribosomal protein S3a	1	2.93656e-05	74.133	DLVQK(1)FIPESIGR	3	-2.6095	1	1.18202	1.14936	1.07996	0.848723	0.926527	0.956606
Biological Process	GO:0044267	6	cellular protein metabolic process	0.0792595	Peaxi162Scf01807g00002.1	152	1.228	Up	0.0084823	K	60S ribosomal protein L3	1	0.000178184	76.326	DIQAQLEK(1)LK	2	-0.48188	1	1.11285	1.18314	1.07068	0.903415	0.967864	0.87037
Biological Process	GO:0044267	6	cellular protein metabolic process	0.0792595	Peaxi162Scf00323g00815.1	342	1.609	Up	0.00028491	K	Protein kinase superfamily protein	1	0.00116829	55.724	LSEDK(1)VQQCVDPK	3	-0.6349	1	1.19207	1.28469	1.3431	0.783019	0.768797	0.821705
Biological Process	GO:0006323	7	DNA packaging	0.0106073	Peaxi162Scf71358g00001.1	6	2.137	Up	4.131e-05	K	Histone superfamily protein	1	5.42016e-37	160.78	GK(1)GGK(1)GLGK(1)GGAK(1)R	2	-0.17831	5	1.58603	1.54092	1.50265	0.722756	0.676518	0.766917
Biological Process	GO:0006323	7	DNA packaging	0.0106073	Peaxi162Scf71358g00001.1	92	1.544	Up	0.00057818	K	Histone superfamily protein	1	1.70501e-32	168.76	TVTAMDVVYALK(1)R	2	-0.089848	4	1.28202	1.38141	1.20822	0.834135	0.807508	0.865497
Biological Process	GO:0006323	7	DNA packaging	0.0106073	Peaxi162Scf71358g00001.1	13	2.077	Up	5.6203e-05	K	Histone superfamily protein	1	5.42016e-37	160.78	GLGK(1)GGAK(1)R	2	-0.27643	11	1.57309	1.48544	1.50398	0.72516	0.690096	0.781119
Biological Process	GO:0006323	7	DNA packaging	0.0106073	Peaxi162Scf71358g00001.1	9	2.021	Up	7.7185e-05	K	Histone superfamily protein	1	5.42016e-37	160.78	GK(1)GGK(1)GLGK(1)GGAK(1)R	2	-0.17831	9	1.55498	1.45492	1.48939	0.748397	0.691693	0.786132
Biological Process	GO:0006323	7	DNA packaging	0.0106073	Peaxi162Scf71358g00001.1	17	2.125	Up	2.2205e-05	K	Histone superfamily protein	1	5.42016e-37	160.78	GLGK(1)GGAK(1)R	2	-0.27643	8	1.5912	1.5215	1.50133	0.726763	0.686102	0.758563
Biological Process	GO:0006323	7	DNA packaging	0.0106073	Peaxi162Scf01530g00037.1	226	1.429	Up	0.045945	K	Unknown protein	1	0.0016108	90.15	AAPVK(1)SVK	3	0.40063	2	1.20958	0.968841	1.45192	0.870968	0.799076	0.870253
Biological Process	GO:0008652	9	cellular amino acid biosynthetic process	0.35099	Peaxi162Scf00163g00910.1	18	1.579	Up	0.00040169	K	5-methyltetrahydropteroyltriglutamate--homocysteine methyltransferase	1	3.57378e-23	147.1	RELK(1)FALESFWDGK	4	1.4545	4	1.31244	1.16667	1.31141	0.790467	0.82377	0.785714
Biological Process	GO:0008652	9	cellular amino acid biosynthetic process	0.35099	Peaxi162Scf00275g00215.1	276	1.202	Up	0.032316	K	Aspartate-semialdehyde dehydrogenase	1	5.71914e-05	69.111	DILK(1)NAPGVVVVDDR	2	0.36106	1	1.04733	1.06743	1.22675	0.878465	0.951196	0.951368
Biological Process	GO:1901605	9	alpha-amino acid metabolic process	0.217641	Peaxi162Scf00423g00512.1	447	1.356	Up	0.038296	K	serine hydroxymethyltransferase 4	1	5.27427e-05	74.611	EIEELK(1)ADVEK	3	0.45998	1	1.13516	1.3262	1.06048	0.885686	0.745894	0.965015
Biological Process	GO:1901605	9	alpha-amino acid metabolic process	0.217641	Peaxi162Scf00123g00096.1	350	1.292	Up	0.040698	K	phenylalanine ammonia-lyase 2	1	3.38948e-07	91.549	LHEMDPLQK(1)PK	3	0.30623	2	0.998926	1.3065	1.14254	0.891602	0.939535	0.838527
Biological Process	GO:1901605	9	alpha-amino acid metabolic process	0.217641	Peaxi162Scf00163g00910.1	18	1.579	Up	0.00040169	K	5-methyltetrahydropteroyltriglutamate--homocysteine methyltransferase	1	3.57378e-23	147.1	RELK(1)FALESFWDGK	4	1.4545	4	1.31244	1.16667	1.31141	0.790467	0.82377	0.785714
Biological Process	GO:0051276	5	chromosome organization	0.0443193	Peaxi162Scf71358g00001.1	6	2.137	Up	4.131e-05	K	Histone superfamily protein	1	5.42016e-37	160.78	GK(1)GGK(1)GLGK(1)GGAK(1)R	2	-0.17831	5	1.58603	1.54092	1.50265	0.722756	0.676518	0.766917
Biological Process	GO:0051276	5	chromosome organization	0.0443193	Peaxi162Scf71358g00001.1	92	1.544	Up	0.00057818	K	Histone superfamily protein	1	1.70501e-32	168.76	TVTAMDVVYALK(1)R	2	-0.089848	4	1.28202	1.38141	1.20822	0.834135	0.807508	0.865497
Biological Process	GO:0051276	5	chromosome organization	0.0443193	Peaxi162Scf71358g00001.1	13	2.077	Up	5.6203e-05	K	Histone superfamily protein	1	5.42016e-37	160.78	GLGK(1)GGAK(1)R	2	-0.27643	11	1.57309	1.48544	1.50398	0.72516	0.690096	0.781119
Biological Process	GO:0051276	5	chromosome organization	0.0443193	Peaxi162Scf71358g00001.1	9	2.021	Up	7.7185e-05	K	Histone superfamily protein	1	5.42016e-37	160.78	GK(1)GGK(1)GLGK(1)GGAK(1)R	2	-0.17831	9	1.55498	1.45492	1.48939	0.748397	0.691693	0.786132
Biological Process	GO:0051276	5	chromosome organization	0.0443193	Peaxi162Scf71358g00001.1	17	2.125	Up	2.2205e-05	K	Histone superfamily protein	1	5.42016e-37	160.78	GLGK(1)GGAK(1)R	2	-0.27643	8	1.5912	1.5215	1.50133	0.726763	0.686102	0.758563
Biological Process	GO:0051276	5	chromosome organization	0.0443193	Peaxi162Scf01530g00037.1	226	1.429	Up	0.045945	K	Unknown protein	1	0.0016108	90.15	AAPVK(1)SVK	3	0.40063	2	1.20958	0.968841	1.45192	0.870968	0.799076	0.870253
Biological Process	GO:0006996	4	organelle organization	0.093646	Peaxi162Scf71358g00001.1	6	2.137	Up	4.131e-05	K	Histone superfamily protein	1	5.42016e-37	160.78	GK(1)GGK(1)GLGK(1)GGAK(1)R	2	-0.17831	5	1.58603	1.54092	1.50265	0.722756	0.676518	0.766917
Biological Process	GO:0006996	4	organelle organization	0.093646	Peaxi162Scf71358g00001.1	92	1.544	Up	0.00057818	K	Histone superfamily protein	1	1.70501e-32	168.76	TVTAMDVVYALK(1)R	2	-0.089848	4	1.28202	1.38141	1.20822	0.834135	0.807508	0.865497
Biological Process	GO:0006996	4	organelle organization	0.093646	Peaxi162Scf71358g00001.1	13	2.077	Up	5.6203e-05	K	Histone superfamily protein	1	5.42016e-37	160.78	GLGK(1)GGAK(1)R	2	-0.27643	11	1.57309	1.48544	1.50398	0.72516	0.690096	0.781119
Biological Process	GO:0006996	4	organelle organization	0.093646	Peaxi162Scf71358g00001.1	9	2.021	Up	7.7185e-05	K	Histone superfamily protein	1	5.42016e-37	160.78	GK(1)GGK(1)GLGK(1)GGAK(1)R	2	-0.17831	9	1.55498	1.45492	1.48939	0.748397	0.691693	0.786132
Biological Process	GO:0006996	4	organelle organization	0.093646	Peaxi162Scf71358g00001.1	17	2.125	Up	2.2205e-05	K	Histone superfamily protein	1	5.42016e-37	160.78	GLGK(1)GGAK(1)R	2	-0.27643	8	1.5912	1.5215	1.50133	0.726763	0.686102	0.758563
Biological Process	GO:0006996	4	organelle organization	0.093646	Peaxi162Scf01530g00037.1	226	1.429	Up	0.045945	K	Unknown protein	1	0.0016108	90.15	AAPVK(1)SVK	3	0.40063	2	1.20958	0.968841	1.45192	0.870968	0.799076	0.870253
Biological Process	GO:0043412	5	macromolecule modification	0.171699	Peaxi162Scf00680g00414.1	362	1.308	Up	0.029496	K	Dolichyl-diphosphooligosaccharide--protein glycosyltransferase subunit 1A	1	0.00132138	57.434	ETK(1)FSHLDMIGR	3	-0.45802	1	1.00502	1.24029	1.24723	0.90856	0.828402	0.93401
Biological Process	GO:0043412	5	macromolecule modification	0.171699	Peaxi162Scf00362g00960.1	31	1.209	Up	0.046543	K	Cyclophilin-like peptidyl-prolyl cis-trans isomerase family protein	1	3.623e-22	120.9	VVMELYADVTPK(1)TAENFR	3	-0.13744	3	1.11134	1.20976	1.00502	0.860672	0.983168	0.908222
Biological Process	GO:0043412	5	macromolecule modification	0.171699	Peaxi162Scf00323g00815.1	342	1.609	Up	0.00028491	K	Protein kinase superfamily protein	1	0.00116829	55.724	LSEDK(1)VQQCVDPK	3	-0.6349	1	1.19207	1.28469	1.3431	0.783019	0.768797	0.821705
Biological Process	GO:0006757	12	ATP generation from ADP	0.35099	Peaxi162Scf00452g00331.1	129	1.295	Up	0.00128471	K	Phosphoglycerate kinase family protein	0.939735	0.0105844	50.305	FYK(0.06)EEEK(0.94)NEPEFAK	3	0.60121	1	1.17245	1.1517	1.13445	0.842002	0.891192	0.936722
Biological Process	GO:0006757	12	ATP generation from ADP	0.35099	Peaxi162Scf00452g00330.1	197	1.336	Up	0.0128819	K	Phosphoglycerate kinase family protein	1	0.00187834	83.948	FYK(1)EEEK	2	-0.42396	2	1.08481	1.30369	1.10387	0.909091	0.889244	0.816631
Biological Process	GO:0046031	11	ADP metabolic process	0.35099	Peaxi162Scf00452g00331.1	129	1.295	Up	0.00128471	K	Phosphoglycerate kinase family protein	0.939735	0.0105844	50.305	FYK(0.06)EEEK(0.94)NEPEFAK	3	0.60121	1	1.17245	1.1517	1.13445	0.842002	0.891192	0.936722
Biological Process	GO:0046031	11	ADP metabolic process	0.35099	Peaxi162Scf00452g00330.1	197	1.336	Up	0.0128819	K	Phosphoglycerate kinase family protein	1	0.00187834	83.948	FYK(1)EEEK	2	-0.42396	2	1.08481	1.30369	1.10387	0.909091	0.889244	0.816631
Biological Process	GO:0009135	9	purine nucleoside diphosphate metabolic process	0.35099	Peaxi162Scf00452g00331.1	129	1.295	Up	0.00128471	K	Phosphoglycerate kinase family protein	0.939735	0.0105844	50.305	FYK(0.06)EEEK(0.94)NEPEFAK	3	0.60121	1	1.17245	1.1517	1.13445	0.842002	0.891192	0.936722
Biological Process	GO:0009135	9	purine nucleoside diphosphate metabolic process	0.35099	Peaxi162Scf00452g00330.1	197	1.336	Up	0.0128819	K	Phosphoglycerate kinase family protein	1	0.00187834	83.948	FYK(1)EEEK	2	-0.42396	2	1.08481	1.30369	1.10387	0.909091	0.889244	0.816631
Biological Process	GO:0072524	5	pyridine-containing compound metabolic process	0.194299	Peaxi162Scf00452g00331.1	129	1.295	Up	0.00128471	K	Phosphoglycerate kinase family protein	0.939735	0.0105844	50.305	FYK(0.06)EEEK(0.94)NEPEFAK	3	0.60121	1	1.17245	1.1517	1.13445	0.842002	0.891192	0.936722
Biological Process	GO:0072524	5	pyridine-containing compound metabolic process	0.194299	Peaxi162Scf00452g00330.1	197	1.336	Up	0.0128819	K	Phosphoglycerate kinase family protein	1	0.00187834	83.948	FYK(1)EEEK	2	-0.42396	2	1.08481	1.30369	1.10387	0.909091	0.889244	0.816631
Biological Process	GO:0072524	5	pyridine-containing compound metabolic process	0.194299	Peaxi162Scf00842g00319.1	420	1.217	Up	0.00100435	K	Transaldolase	1	8.64111e-08	87.083	K(1)SFDSLLDSLQEK	3	-0.74814	1	1.12719	1.12514	1.103	0.903934	0.959242	0.89424
Biological Process	GO:0022607	4	cellular component assembly	0.017195	Peaxi162Scf71358g00001.1	6	2.137	Up	4.131e-05	K	Histone superfamily protein	1	5.42016e-37	160.78	GK(1)GGK(1)GLGK(1)GGAK(1)R	2	-0.17831	5	1.58603	1.54092	1.50265	0.722756	0.676518	0.766917
Biological Process	GO:0022607	4	cellular component assembly	0.017195	Peaxi162Scf71358g00001.1	92	1.544	Up	0.00057818	K	Histone superfamily protein	1	1.70501e-32	168.76	TVTAMDVVYALK(1)R	2	-0.089848	4	1.28202	1.38141	1.20822	0.834135	0.807508	0.865497
Biological Process	GO:0022607	4	cellular component assembly	0.017195	Peaxi162Scf71358g00001.1	13	2.077	Up	5.6203e-05	K	Histone superfamily protein	1	5.42016e-37	160.78	GLGK(1)GGAK(1)R	2	-0.27643	11	1.57309	1.48544	1.50398	0.72516	0.690096	0.781119
Biological Process	GO:0022607	4	cellular component assembly	0.017195	Peaxi162Scf71358g00001.1	9	2.021	Up	7.7185e-05	K	Histone superfamily protein	1	5.42016e-37	160.78	GK(1)GGK(1)GLGK(1)GGAK(1)R	2	-0.17831	9	1.55498	1.45492	1.48939	0.748397	0.691693	0.786132
Biological Process	GO:0022607	4	cellular component assembly	0.017195	Peaxi162Scf71358g00001.1	17	2.125	Up	2.2205e-05	K	Histone superfamily protein	1	5.42016e-37	160.78	GLGK(1)GGAK(1)R	2	-0.27643	8	1.5912	1.5215	1.50133	0.726763	0.686102	0.758563
Biological Process	GO:0022607	4	cellular component assembly	0.017195	Peaxi162Scf01530g00037.1	226	1.429	Up	0.045945	K	Unknown protein	1	0.0016108	90.15	AAPVK(1)SVK	3	0.40063	2	1.20958	0.968841	1.45192	0.870968	0.799076	0.870253
Biological Process	GO:0006412	8	translation	0.146032	Peaxi162Scf00505g00045.1	195	1.413	Up	0.0035573	K	40S ribosomal protein S2-3	1	3.96409e-19	112.67	K(1)VLQFAGIEDVFTSSR	3	-0.44827	1	1.17529	1.25206	1.15699	0.766972	0.913931	0.856108
Biological Process	GO:0006412	8	translation	0.146032	Peaxi162Scf00333g00213.1	22	1.462	Up	0.021785	K	40S ribosomal protein S4	1	3.88696e-06	75.483	LGGAFAPK(1)PSSGPHK	3	0.075928	1	1.01777	1.38582	1.25115	0.878788	0.864435	0.755872
Biological Process	GO:0006412	8	translation	0.146032	Peaxi162Scf00333g00213.1	194	1.396	Up	0.0027382	K	40S ribosomal protein S4	1	1.45728e-14	83.871	HK(1)GSFETVHIQDALGHEFATR	5	0.77508	1	1.18839	1.10457	1.28341	0.849376	0.81841	0.894295
Biological Process	GO:0006412	8	translation	0.146032	Peaxi162Scf00333g00213.1	14	1.266	Up	0.0057377	K	40S ribosomal protein S4	1	1.08418e-12	97.69	HWMLDK(1)LGGAFAPK	4	-0.35254	3	1.13507	1.19832	1.04032	0.88057	0.871967	0.912752
Biological Process	GO:0006412	8	translation	0.146032	Peaxi162Scf00375g00210.1	124	1.373	Up	0.0163151	K	60S ribosomal protein L9-1	1	0.0141365	86.794	NFLGEK(1)K	3	0.23905	1	1.04196	1.26531	1.23751	0.784007	0.864783	0.932392
Biological Process	GO:0006412	8	translation	0.146032	Peaxi162Scf01205g00170.1	5	1.233	Up	0.0189624	K	60S ribosomal protein L18A-1	1	0.000273386	66.215	VTYK(1)FHQYQVVGR	3	-1.8112	2	1.03422	1.17257	1.18083	0.88314	0.978907	0.884354
Biological Process	GO:0006412	8	translation	0.146032	Peaxi162Scf00520g00052.1	187	1.249	Up	0.0075427	K	40S ribosomal protein S3a	1	2.93656e-05	74.133	DLVQK(1)FIPESIGR	3	-2.6095	1	1.18202	1.14936	1.07996	0.848723	0.926527	0.956606
Biological Process	GO:0006412	8	translation	0.146032	Peaxi162Scf00498g00025.1	38	1.313	Up	0.006683	K	60S ribosomal protein L31	1	0.000648262	94.85	EYTINLHK(1)R	2	1.9605	2	1.13326	1.21379	1.13661	0.912844	0.938202	0.802691
Biological Process	GO:0006412	8	translation	0.146032	Peaxi162Scf01807g00002.1	152	1.228	Up	0.0084823	K	60S ribosomal protein L3	1	0.000178184	76.326	DIQAQLEK(1)LK	2	-0.48188	1	1.11285	1.18314	1.07068	0.903415	0.967864	0.87037
Biological Process	GO:0031497	8	chromatin assembly	0.0106073	Peaxi162Scf71358g00001.1	6	2.137	Up	4.131e-05	K	Histone superfamily protein	1	5.42016e-37	160.78	GK(1)GGK(1)GLGK(1)GGAK(1)R	2	-0.17831	5	1.58603	1.54092	1.50265	0.722756	0.676518	0.766917
Biological Process	GO:0031497	8	chromatin assembly	0.0106073	Peaxi162Scf71358g00001.1	92	1.544	Up	0.00057818	K	Histone superfamily protein	1	1.70501e-32	168.76	TVTAMDVVYALK(1)R	2	-0.089848	4	1.28202	1.38141	1.20822	0.834135	0.807508	0.865497
Biological Process	GO:0031497	8	chromatin assembly	0.0106073	Peaxi162Scf71358g00001.1	13	2.077	Up	5.6203e-05	K	Histone superfamily protein	1	5.42016e-37	160.78	GLGK(1)GGAK(1)R	2	-0.27643	11	1.57309	1.48544	1.50398	0.72516	0.690096	0.781119
Biological Process	GO:0031497	8	chromatin assembly	0.0106073	Peaxi162Scf71358g00001.1	9	2.021	Up	7.7185e-05	K	Histone superfamily protein	1	5.42016e-37	160.78	GK(1)GGK(1)GLGK(1)GGAK(1)R	2	-0.17831	9	1.55498	1.45492	1.48939	0.748397	0.691693	0.786132
Biological Process	GO:0031497	8	chromatin assembly	0.0106073	Peaxi162Scf71358g00001.1	17	2.125	Up	2.2205e-05	K	Histone superfamily protein	1	5.42016e-37	160.78	GLGK(1)GGAK(1)R	2	-0.27643	8	1.5912	1.5215	1.50133	0.726763	0.686102	0.758563
Biological Process	GO:0031497	8	chromatin assembly	0.0106073	Peaxi162Scf01530g00037.1	226	1.429	Up	0.045945	K	Unknown protein	1	0.0016108	90.15	AAPVK(1)SVK	3	0.40063	2	1.20958	0.968841	1.45192	0.870968	0.799076	0.870253
Biological Process	GO:0071824	5	protein-DNA complex subunit organization	0.0106073	Peaxi162Scf71358g00001.1	6	2.137	Up	4.131e-05	K	Histone superfamily protein	1	5.42016e-37	160.78	GK(1)GGK(1)GLGK(1)GGAK(1)R	2	-0.17831	5	1.58603	1.54092	1.50265	0.722756	0.676518	0.766917
Biological Process	GO:0071824	5	protein-DNA complex subunit organization	0.0106073	Peaxi162Scf71358g00001.1	92	1.544	Up	0.00057818	K	Histone superfamily protein	1	1.70501e-32	168.76	TVTAMDVVYALK(1)R	2	-0.089848	4	1.28202	1.38141	1.20822	0.834135	0.807508	0.865497
Biological Process	GO:0071824	5	protein-DNA complex subunit organization	0.0106073	Peaxi162Scf71358g00001.1	13	2.077	Up	5.6203e-05	K	Histone superfamily protein	1	5.42016e-37	160.78	GLGK(1)GGAK(1)R	2	-0.27643	11	1.57309	1.48544	1.50398	0.72516	0.690096	0.781119
Biological Process	GO:0071824	5	protein-DNA complex subunit organization	0.0106073	Peaxi162Scf71358g00001.1	9	2.021	Up	7.7185e-05	K	Histone superfamily protein	1	5.42016e-37	160.78	GK(1)GGK(1)GLGK(1)GGAK(1)R	2	-0.17831	9	1.55498	1.45492	1.48939	0.748397	0.691693	0.786132
Biological Process	GO:0071824	5	protein-DNA complex subunit organization	0.0106073	Peaxi162Scf71358g00001.1	17	2.125	Up	2.2205e-05	K	Histone superfamily protein	1	5.42016e-37	160.78	GLGK(1)GGAK(1)R	2	-0.27643	8	1.5912	1.5215	1.50133	0.726763	0.686102	0.758563
Biological Process	GO:0071824	5	protein-DNA complex subunit organization	0.0106073	Peaxi162Scf01530g00037.1	226	1.429	Up	0.045945	K	Unknown protein	1	0.0016108	90.15	AAPVK(1)SVK	3	0.40063	2	1.20958	0.968841	1.45192	0.870968	0.799076	0.870253
Biological Process	GO:0071103	6	DNA conformation change	0.017195	Peaxi162Scf71358g00001.1	6	2.137	Up	4.131e-05	K	Histone superfamily protein	1	5.42016e-37	160.78	GK(1)GGK(1)GLGK(1)GGAK(1)R	2	-0.17831	5	1.58603	1.54092	1.50265	0.722756	0.676518	0.766917
Biological Process	GO:0071103	6	DNA conformation change	0.017195	Peaxi162Scf71358g00001.1	92	1.544	Up	0.00057818	K	Histone superfamily protein	1	1.70501e-32	168.76	TVTAMDVVYALK(1)R	2	-0.089848	4	1.28202	1.38141	1.20822	0.834135	0.807508	0.865497
Biological Process	GO:0071103	6	DNA conformation change	0.017195	Peaxi162Scf71358g00001.1	13	2.077	Up	5.6203e-05	K	Histone superfamily protein	1	5.42016e-37	160.78	GLGK(1)GGAK(1)R	2	-0.27643	11	1.57309	1.48544	1.50398	0.72516	0.690096	0.781119
Biological Process	GO:0071103	6	DNA conformation change	0.017195	Peaxi162Scf71358g00001.1	9	2.021	Up	7.7185e-05	K	Histone superfamily protein	1	5.42016e-37	160.78	GK(1)GGK(1)GLGK(1)GGAK(1)R	2	-0.17831	9	1.55498	1.45492	1.48939	0.748397	0.691693	0.786132
Biological Process	GO:0071103	6	DNA conformation change	0.017195	Peaxi162Scf71358g00001.1	17	2.125	Up	2.2205e-05	K	Histone superfamily protein	1	5.42016e-37	160.78	GLGK(1)GGAK(1)R	2	-0.27643	8	1.5912	1.5215	1.50133	0.726763	0.686102	0.758563
Biological Process	GO:0071103	6	DNA conformation change	0.017195	Peaxi162Scf01530g00037.1	226	1.429	Up	0.045945	K	Unknown protein	1	0.0016108	90.15	AAPVK(1)SVK	3	0.40063	2	1.20958	0.968841	1.45192	0.870968	0.799076	0.870253
Biological Process	GO:0006333	7	chromatin assembly or disassembly	0.0106073	Peaxi162Scf71358g00001.1	6	2.137	Up	4.131e-05	K	Histone superfamily protein	1	5.42016e-37	160.78	GK(1)GGK(1)GLGK(1)GGAK(1)R	2	-0.17831	5	1.58603	1.54092	1.50265	0.722756	0.676518	0.766917
Biological Process	GO:0006333	7	chromatin assembly or disassembly	0.0106073	Peaxi162Scf71358g00001.1	92	1.544	Up	0.00057818	K	Histone superfamily protein	1	1.70501e-32	168.76	TVTAMDVVYALK(1)R	2	-0.089848	4	1.28202	1.38141	1.20822	0.834135	0.807508	0.865497
Biological Process	GO:0006333	7	chromatin assembly or disassembly	0.0106073	Peaxi162Scf71358g00001.1	13	2.077	Up	5.6203e-05	K	Histone superfamily protein	1	5.42016e-37	160.78	GLGK(1)GGAK(1)R	2	-0.27643	11	1.57309	1.48544	1.50398	0.72516	0.690096	0.781119
Biological Process	GO:0006333	7	chromatin assembly or disassembly	0.0106073	Peaxi162Scf71358g00001.1	9	2.021	Up	7.7185e-05	K	Histone superfamily protein	1	5.42016e-37	160.78	GK(1)GGK(1)GLGK(1)GGAK(1)R	2	-0.17831	9	1.55498	1.45492	1.48939	0.748397	0.691693	0.786132
Biological Process	GO:0006333	7	chromatin assembly or disassembly	0.0106073	Peaxi162Scf71358g00001.1	17	2.125	Up	2.2205e-05	K	Histone superfamily protein	1	5.42016e-37	160.78	GLGK(1)GGAK(1)R	2	-0.27643	8	1.5912	1.5215	1.50133	0.726763	0.686102	0.758563
Biological Process	GO:0006333	7	chromatin assembly or disassembly	0.0106073	Peaxi162Scf01530g00037.1	226	1.429	Up	0.045945	K	Unknown protein	1	0.0016108	90.15	AAPVK(1)SVK	3	0.40063	2	1.20958	0.968841	1.45192	0.870968	0.799076	0.870253
Biological Process	GO:0006733	6	oxidoreduction coenzyme metabolic process	0.182897	Peaxi162Scf00452g00331.1	129	1.295	Up	0.00128471	K	Phosphoglycerate kinase family protein	0.939735	0.0105844	50.305	FYK(0.06)EEEK(0.94)NEPEFAK	3	0.60121	1	1.17245	1.1517	1.13445	0.842002	0.891192	0.936722
Biological Process	GO:0006733	6	oxidoreduction coenzyme metabolic process	0.182897	Peaxi162Scf00452g00330.1	197	1.336	Up	0.0128819	K	Phosphoglycerate kinase family protein	1	0.00187834	83.948	FYK(1)EEEK	2	-0.42396	2	1.08481	1.30369	1.10387	0.909091	0.889244	0.816631
Biological Process	GO:0006733	6	oxidoreduction coenzyme metabolic process	0.182897	Peaxi162Scf00842g00319.1	420	1.217	Up	0.00100435	K	Transaldolase	1	8.64111e-08	87.083	K(1)SFDSLLDSLQEK	3	-0.74814	1	1.12719	1.12514	1.103	0.903934	0.959242	0.89424
Biological Process	GO:0043043	7	peptide biosynthetic process	0.146032	Peaxi162Scf00505g00045.1	195	1.413	Up	0.0035573	K	40S ribosomal protein S2-3	1	3.96409e-19	112.67	K(1)VLQFAGIEDVFTSSR	3	-0.44827	1	1.17529	1.25206	1.15699	0.766972	0.913931	0.856108
Biological Process	GO:0043043	7	peptide biosynthetic process	0.146032	Peaxi162Scf00333g00213.1	22	1.462	Up	0.021785	K	40S ribosomal protein S4	1	3.88696e-06	75.483	LGGAFAPK(1)PSSGPHK	3	0.075928	1	1.01777	1.38582	1.25115	0.878788	0.864435	0.755872
Biological Process	GO:0043043	7	peptide biosynthetic process	0.146032	Peaxi162Scf00333g00213.1	194	1.396	Up	0.0027382	K	40S ribosomal protein S4	1	1.45728e-14	83.871	HK(1)GSFETVHIQDALGHEFATR	5	0.77508	1	1.18839	1.10457	1.28341	0.849376	0.81841	0.894295
Biological Process	GO:0043043	7	peptide biosynthetic process	0.146032	Peaxi162Scf00333g00213.1	14	1.266	Up	0.0057377	K	40S ribosomal protein S4	1	1.08418e-12	97.69	HWMLDK(1)LGGAFAPK	4	-0.35254	3	1.13507	1.19832	1.04032	0.88057	0.871967	0.912752
Biological Process	GO:0043043	7	peptide biosynthetic process	0.146032	Peaxi162Scf00375g00210.1	124	1.373	Up	0.0163151	K	60S ribosomal protein L9-1	1	0.0141365	86.794	NFLGEK(1)K	3	0.23905	1	1.04196	1.26531	1.23751	0.784007	0.864783	0.932392
Biological Process	GO:0043043	7	peptide biosynthetic process	0.146032	Peaxi162Scf01205g00170.1	5	1.233	Up	0.0189624	K	60S ribosomal protein L18A-1	1	0.000273386	66.215	VTYK(1)FHQYQVVGR	3	-1.8112	2	1.03422	1.17257	1.18083	0.88314	0.978907	0.884354
Biological Process	GO:0043043	7	peptide biosynthetic process	0.146032	Peaxi162Scf00520g00052.1	187	1.249	Up	0.0075427	K	40S ribosomal protein S3a	1	2.93656e-05	74.133	DLVQK(1)FIPESIGR	3	-2.6095	1	1.18202	1.14936	1.07996	0.848723	0.926527	0.956606
Biological Process	GO:0043043	7	peptide biosynthetic process	0.146032	Peaxi162Scf00498g00025.1	38	1.313	Up	0.006683	K	60S ribosomal protein L31	1	0.000648262	94.85	EYTINLHK(1)R	2	1.9605	2	1.13326	1.21379	1.13661	0.912844	0.938202	0.802691
Biological Process	GO:0043043	7	peptide biosynthetic process	0.146032	Peaxi162Scf01807g00002.1	152	1.228	Up	0.0084823	K	60S ribosomal protein L3	1	0.000178184	76.326	DIQAQLEK(1)LK	2	-0.48188	1	1.11285	1.18314	1.07068	0.903415	0.967864	0.87037
Biological Process	GO:0016052	5	carbohydrate catabolic process	0.367412	Peaxi162Scf00452g00331.1	129	1.295	Up	0.00128471	K	Phosphoglycerate kinase family protein	0.939735	0.0105844	50.305	FYK(0.06)EEEK(0.94)NEPEFAK	3	0.60121	1	1.17245	1.1517	1.13445	0.842002	0.891192	0.936722
Biological Process	GO:0016052	5	carbohydrate catabolic process	0.367412	Peaxi162Scf00452g00330.1	197	1.336	Up	0.0128819	K	Phosphoglycerate kinase family protein	1	0.00187834	83.948	FYK(1)EEEK	2	-0.42396	2	1.08481	1.30369	1.10387	0.909091	0.889244	0.816631
Biological Process	GO:0051186	4	cofactor metabolic process	0.303232	Peaxi162Scf00452g00331.1	129	1.295	Up	0.00128471	K	Phosphoglycerate kinase family protein	0.939735	0.0105844	50.305	FYK(0.06)EEEK(0.94)NEPEFAK	3	0.60121	1	1.17245	1.1517	1.13445	0.842002	0.891192	0.936722
Biological Process	GO:0051186	4	cofactor metabolic process	0.303232	Peaxi162Scf00452g00330.1	197	1.336	Up	0.0128819	K	Phosphoglycerate kinase family protein	1	0.00187834	83.948	FYK(1)EEEK	2	-0.42396	2	1.08481	1.30369	1.10387	0.909091	0.889244	0.816631
Biological Process	GO:0051186	4	cofactor metabolic process	0.303232	Peaxi162Scf00842g00319.1	420	1.217	Up	0.00100435	K	Transaldolase	1	8.64111e-08	87.083	K(1)SFDSLLDSLQEK	3	-0.74814	1	1.12719	1.12514	1.103	0.903934	0.959242	0.89424
Biological Process	GO:0006325	6	chromatin organization	0.017195	Peaxi162Scf71358g00001.1	6	2.137	Up	4.131e-05	K	Histone superfamily protein	1	5.42016e-37	160.78	GK(1)GGK(1)GLGK(1)GGAK(1)R	2	-0.17831	5	1.58603	1.54092	1.50265	0.722756	0.676518	0.766917
Biological Process	GO:0006325	6	chromatin organization	0.017195	Peaxi162Scf71358g00001.1	92	1.544	Up	0.00057818	K	Histone superfamily protein	1	1.70501e-32	168.76	TVTAMDVVYALK(1)R	2	-0.089848	4	1.28202	1.38141	1.20822	0.834135	0.807508	0.865497
Biological Process	GO:0006325	6	chromatin organization	0.017195	Peaxi162Scf71358g00001.1	13	2.077	Up	5.6203e-05	K	Histone superfamily protein	1	5.42016e-37	160.78	GLGK(1)GGAK(1)R	2	-0.27643	11	1.57309	1.48544	1.50398	0.72516	0.690096	0.781119
Biological Process	GO:0006325	6	chromatin organization	0.017195	Peaxi162Scf71358g00001.1	9	2.021	Up	7.7185e-05	K	Histone superfamily protein	1	5.42016e-37	160.78	GK(1)GGK(1)GLGK(1)GGAK(1)R	2	-0.17831	9	1.55498	1.45492	1.48939	0.748397	0.691693	0.786132
Biological Process	GO:0006325	6	chromatin organization	0.017195	Peaxi162Scf71358g00001.1	17	2.125	Up	2.2205e-05	K	Histone superfamily protein	1	5.42016e-37	160.78	GLGK(1)GGAK(1)R	2	-0.27643	8	1.5912	1.5215	1.50133	0.726763	0.686102	0.758563
Biological Process	GO:0006325	6	chromatin organization	0.017195	Peaxi162Scf01530g00037.1	226	1.429	Up	0.045945	K	Unknown protein	1	0.0016108	90.15	AAPVK(1)SVK	3	0.40063	2	1.20958	0.968841	1.45192	0.870968	0.799076	0.870253
Biological Process	GO:0036211	6	protein modification process	0.160723	Peaxi162Scf00680g00414.1	362	1.308	Up	0.029496	K	Dolichyl-diphosphooligosaccharide--protein glycosyltransferase subunit 1A	1	0.00132138	57.434	ETK(1)FSHLDMIGR	3	-0.45802	1	1.00502	1.24029	1.24723	0.90856	0.828402	0.93401
Biological Process	GO:0036211	6	protein modification process	0.160723	Peaxi162Scf00362g00960.1	31	1.209	Up	0.046543	K	Cyclophilin-like peptidyl-prolyl cis-trans isomerase family protein	1	3.623e-22	120.9	VVMELYADVTPK(1)TAENFR	3	-0.13744	3	1.11134	1.20976	1.00502	0.860672	0.983168	0.908222
Biological Process	GO:0036211	6	protein modification process	0.160723	Peaxi162Scf00323g00815.1	342	1.609	Up	0.00028491	K	Protein kinase superfamily protein	1	0.00116829	55.724	LSEDK(1)VQQCVDPK	3	-0.6349	1	1.19207	1.28469	1.3431	0.783019	0.768797	0.821705
Biological Process	GO:0016043	3	cellular component organization	0.152824	Peaxi162Scf71358g00001.1	6	2.137	Up	4.131e-05	K	Histone superfamily protein	1	5.42016e-37	160.78	GK(1)GGK(1)GLGK(1)GGAK(1)R	2	-0.17831	5	1.58603	1.54092	1.50265	0.722756	0.676518	0.766917
Biological Process	GO:0016043	3	cellular component organization	0.152824	Peaxi162Scf71358g00001.1	92	1.544	Up	0.00057818	K	Histone superfamily protein	1	1.70501e-32	168.76	TVTAMDVVYALK(1)R	2	-0.089848	4	1.28202	1.38141	1.20822	0.834135	0.807508	0.865497
Biological Process	GO:0016043	3	cellular component organization	0.152824	Peaxi162Scf71358g00001.1	13	2.077	Up	5.6203e-05	K	Histone superfamily protein	1	5.42016e-37	160.78	GLGK(1)GGAK(1)R	2	-0.27643	11	1.57309	1.48544	1.50398	0.72516	0.690096	0.781119
Biological Process	GO:0016043	3	cellular component organization	0.152824	Peaxi162Scf71358g00001.1	9	2.021	Up	7.7185e-05	K	Histone superfamily protein	1	5.42016e-37	160.78	GK(1)GGK(1)GLGK(1)GGAK(1)R	2	-0.17831	9	1.55498	1.45492	1.48939	0.748397	0.691693	0.786132
Biological Process	GO:0016043	3	cellular component organization	0.152824	Peaxi162Scf71358g00001.1	17	2.125	Up	2.2205e-05	K	Histone superfamily protein	1	5.42016e-37	160.78	GLGK(1)GGAK(1)R	2	-0.27643	8	1.5912	1.5215	1.50133	0.726763	0.686102	0.758563
Biological Process	GO:0016043	3	cellular component organization	0.152824	Peaxi162Scf01530g00037.1	226	1.429	Up	0.045945	K	Unknown protein	1	0.0016108	90.15	AAPVK(1)SVK	3	0.40063	2	1.20958	0.968841	1.45192	0.870968	0.799076	0.870253
Biological Process	GO:0009059	5	macromolecule biosynthetic process	0.10189	Peaxi162Scf00375g00210.1	124	1.373	Up	0.0163151	K	60S ribosomal protein L9-1	1	0.0141365	86.794	NFLGEK(1)K	3	0.23905	1	1.04196	1.26531	1.23751	0.784007	0.864783	0.932392
Biological Process	GO:0009059	5	macromolecule biosynthetic process	0.10189	Peaxi162Scf00680g00414.1	362	1.308	Up	0.029496	K	Dolichyl-diphosphooligosaccharide--protein glycosyltransferase subunit 1A	1	0.00132138	57.434	ETK(1)FSHLDMIGR	3	-0.45802	1	1.00502	1.24029	1.24723	0.90856	0.828402	0.93401
Biological Process	GO:0009059	5	macromolecule biosynthetic process	0.10189	Peaxi162Scf00498g00025.1	38	1.313	Up	0.006683	K	60S ribosomal protein L31	1	0.000648262	94.85	EYTINLHK(1)R	2	1.9605	2	1.13326	1.21379	1.13661	0.912844	0.938202	0.802691
Biological Process	GO:0009059	5	macromolecule biosynthetic process	0.10189	Peaxi162Scf00333g00213.1	22	1.462	Up	0.021785	K	40S ribosomal protein S4	1	3.88696e-06	75.483	LGGAFAPK(1)PSSGPHK	3	0.075928	1	1.01777	1.38582	1.25115	0.878788	0.864435	0.755872
Biological Process	GO:0009059	5	macromolecule biosynthetic process	0.10189	Peaxi162Scf00333g00213.1	194	1.396	Up	0.0027382	K	40S ribosomal protein S4	1	1.45728e-14	83.871	HK(1)GSFETVHIQDALGHEFATR	5	0.77508	1	1.18839	1.10457	1.28341	0.849376	0.81841	0.894295
Biological Process	GO:0009059	5	macromolecule biosynthetic process	0.10189	Peaxi162Scf00333g00213.1	14	1.266	Up	0.0057377	K	40S ribosomal protein S4	1	1.08418e-12	97.69	HWMLDK(1)LGGAFAPK	4	-0.35254	3	1.13507	1.19832	1.04032	0.88057	0.871967	0.912752
Biological Process	GO:0009059	5	macromolecule biosynthetic process	0.10189	Peaxi162Scf00505g00045.1	195	1.413	Up	0.0035573	K	40S ribosomal protein S2-3	1	3.96409e-19	112.67	K(1)VLQFAGIEDVFTSSR	3	-0.44827	1	1.17529	1.25206	1.15699	0.766972	0.913931	0.856108
Biological Process	GO:0009059	5	macromolecule biosynthetic process	0.10189	Peaxi162Scf00520g00052.1	187	1.249	Up	0.0075427	K	40S ribosomal protein S3a	1	2.93656e-05	74.133	DLVQK(1)FIPESIGR	3	-2.6095	1	1.18202	1.14936	1.07996	0.848723	0.926527	0.956606
Biological Process	GO:0009059	5	macromolecule biosynthetic process	0.10189	Peaxi162Scf01205g00170.1	5	1.233	Up	0.0189624	K	60S ribosomal protein L18A-1	1	0.000273386	66.215	VTYK(1)FHQYQVVGR	3	-1.8112	2	1.03422	1.17257	1.18083	0.88314	0.978907	0.884354
Biological Process	GO:0009059	5	macromolecule biosynthetic process	0.10189	Peaxi162Scf01807g00002.1	152	1.228	Up	0.0084823	K	60S ribosomal protein L3	1	0.000178184	76.326	DIQAQLEK(1)LK	2	-0.48188	1	1.11285	1.18314	1.07068	0.903415	0.967864	0.87037
Biological Process	GO:0034622	6	cellular macromolecular complex assembly	0.017195	Peaxi162Scf71358g00001.1	6	2.137	Up	4.131e-05	K	Histone superfamily protein	1	5.42016e-37	160.78	GK(1)GGK(1)GLGK(1)GGAK(1)R	2	-0.17831	5	1.58603	1.54092	1.50265	0.722756	0.676518	0.766917
Biological Process	GO:0034622	6	cellular macromolecular complex assembly	0.017195	Peaxi162Scf71358g00001.1	92	1.544	Up	0.00057818	K	Histone superfamily protein	1	1.70501e-32	168.76	TVTAMDVVYALK(1)R	2	-0.089848	4	1.28202	1.38141	1.20822	0.834135	0.807508	0.865497
Biological Process	GO:0034622	6	cellular macromolecular complex assembly	0.017195	Peaxi162Scf71358g00001.1	13	2.077	Up	5.6203e-05	K	Histone superfamily protein	1	5.42016e-37	160.78	GLGK(1)GGAK(1)R	2	-0.27643	11	1.57309	1.48544	1.50398	0.72516	0.690096	0.781119
Biological Process	GO:0034622	6	cellular macromolecular complex assembly	0.017195	Peaxi162Scf71358g00001.1	9	2.021	Up	7.7185e-05	K	Histone superfamily protein	1	5.42016e-37	160.78	GK(1)GGK(1)GLGK(1)GGAK(1)R	2	-0.17831	9	1.55498	1.45492	1.48939	0.748397	0.691693	0.786132
Biological Process	GO:0034622	6	cellular macromolecular complex assembly	0.017195	Peaxi162Scf71358g00001.1	17	2.125	Up	2.2205e-05	K	Histone superfamily protein	1	5.42016e-37	160.78	GLGK(1)GGAK(1)R	2	-0.27643	8	1.5912	1.5215	1.50133	0.726763	0.686102	0.758563
Biological Process	GO:0034622	6	cellular macromolecular complex assembly	0.017195	Peaxi162Scf01530g00037.1	226	1.429	Up	0.045945	K	Unknown protein	1	0.0016108	90.15	AAPVK(1)SVK	3	0.40063	2	1.20958	0.968841	1.45192	0.870968	0.799076	0.870253
Biological Process	GO:0044724	6	single-organism carbohydrate catabolic process	0.367412	Peaxi162Scf00452g00331.1	129	1.295	Up	0.00128471	K	Phosphoglycerate kinase family protein	0.939735	0.0105844	50.305	FYK(0.06)EEEK(0.94)NEPEFAK	3	0.60121	1	1.17245	1.1517	1.13445	0.842002	0.891192	0.936722
Biological Process	GO:0044724	6	single-organism carbohydrate catabolic process	0.367412	Peaxi162Scf00452g00330.1	197	1.336	Up	0.0128819	K	Phosphoglycerate kinase family protein	1	0.00187834	83.948	FYK(1)EEEK	2	-0.42396	2	1.08481	1.30369	1.10387	0.909091	0.889244	0.816631
Biological Process	GO:0044712	4	single-organism catabolic process	0.303232	Peaxi162Scf00452g00331.1	129	1.295	Up	0.00128471	K	Phosphoglycerate kinase family protein	0.939735	0.0105844	50.305	FYK(0.06)EEEK(0.94)NEPEFAK	3	0.60121	1	1.17245	1.1517	1.13445	0.842002	0.891192	0.936722
Biological Process	GO:0044712	4	single-organism catabolic process	0.303232	Peaxi162Scf00123g00096.1	350	1.292	Up	0.040698	K	phenylalanine ammonia-lyase 2	1	3.38948e-07	91.549	LHEMDPLQK(1)PK	3	0.30623	2	0.998926	1.3065	1.14254	0.891602	0.939535	0.838527
Biological Process	GO:0044712	4	single-organism catabolic process	0.303232	Peaxi162Scf00452g00330.1	197	1.336	Up	0.0128819	K	Phosphoglycerate kinase family protein	1	0.00187834	83.948	FYK(1)EEEK	2	-0.42396	2	1.08481	1.30369	1.10387	0.909091	0.889244	0.816631
Biological Process	GO:0043933	4	macromolecular complex subunit organization	0.0250883	Peaxi162Scf71358g00001.1	6	2.137	Up	4.131e-05	K	Histone superfamily protein	1	5.42016e-37	160.78	GK(1)GGK(1)GLGK(1)GGAK(1)R	2	-0.17831	5	1.58603	1.54092	1.50265	0.722756	0.676518	0.766917
Biological Process	GO:0043933	4	macromolecular complex subunit organization	0.0250883	Peaxi162Scf71358g00001.1	92	1.544	Up	0.00057818	K	Histone superfamily protein	1	1.70501e-32	168.76	TVTAMDVVYALK(1)R	2	-0.089848	4	1.28202	1.38141	1.20822	0.834135	0.807508	0.865497
Biological Process	GO:0043933	4	macromolecular complex subunit organization	0.0250883	Peaxi162Scf71358g00001.1	13	2.077	Up	5.6203e-05	K	Histone superfamily protein	1	5.42016e-37	160.78	GLGK(1)GGAK(1)R	2	-0.27643	11	1.57309	1.48544	1.50398	0.72516	0.690096	0.781119
Biological Process	GO:0043933	4	macromolecular complex subunit organization	0.0250883	Peaxi162Scf71358g00001.1	9	2.021	Up	7.7185e-05	K	Histone superfamily protein	1	5.42016e-37	160.78	GK(1)GGK(1)GLGK(1)GGAK(1)R	2	-0.17831	9	1.55498	1.45492	1.48939	0.748397	0.691693	0.786132
Biological Process	GO:0043933	4	macromolecular complex subunit organization	0.0250883	Peaxi162Scf71358g00001.1	17	2.125	Up	2.2205e-05	K	Histone superfamily protein	1	5.42016e-37	160.78	GLGK(1)GGAK(1)R	2	-0.27643	8	1.5912	1.5215	1.50133	0.726763	0.686102	0.758563
Biological Process	GO:0043933	4	macromolecular complex subunit organization	0.0250883	Peaxi162Scf01530g00037.1	226	1.429	Up	0.045945	K	Unknown protein	1	0.0016108	90.15	AAPVK(1)SVK	3	0.40063	2	1.20958	0.968841	1.45192	0.870968	0.799076	0.870253
Biological Process	GO:0034645	6	cellular macromolecule biosynthetic process	0.10189	Peaxi162Scf00375g00210.1	124	1.373	Up	0.0163151	K	60S ribosomal protein L9-1	1	0.0141365	86.794	NFLGEK(1)K	3	0.23905	1	1.04196	1.26531	1.23751	0.784007	0.864783	0.932392
Biological Process	GO:0034645	6	cellular macromolecule biosynthetic process	0.10189	Peaxi162Scf00680g00414.1	362	1.308	Up	0.029496	K	Dolichyl-diphosphooligosaccharide--protein glycosyltransferase subunit 1A	1	0.00132138	57.434	ETK(1)FSHLDMIGR	3	-0.45802	1	1.00502	1.24029	1.24723	0.90856	0.828402	0.93401
Biological Process	GO:0034645	6	cellular macromolecule biosynthetic process	0.10189	Peaxi162Scf00498g00025.1	38	1.313	Up	0.006683	K	60S ribosomal protein L31	1	0.000648262	94.85	EYTINLHK(1)R	2	1.9605	2	1.13326	1.21379	1.13661	0.912844	0.938202	0.802691
Biological Process	GO:0034645	6	cellular macromolecule biosynthetic process	0.10189	Peaxi162Scf00333g00213.1	22	1.462	Up	0.021785	K	40S ribosomal protein S4	1	3.88696e-06	75.483	LGGAFAPK(1)PSSGPHK	3	0.075928	1	1.01777	1.38582	1.25115	0.878788	0.864435	0.755872
Biological Process	GO:0034645	6	cellular macromolecule biosynthetic process	0.10189	Peaxi162Scf00333g00213.1	194	1.396	Up	0.0027382	K	40S ribosomal protein S4	1	1.45728e-14	83.871	HK(1)GSFETVHIQDALGHEFATR	5	0.77508	1	1.18839	1.10457	1.28341	0.849376	0.81841	0.894295
Biological Process	GO:0034645	6	cellular macromolecule biosynthetic process	0.10189	Peaxi162Scf00333g00213.1	14	1.266	Up	0.0057377	K	40S ribosomal protein S4	1	1.08418e-12	97.69	HWMLDK(1)LGGAFAPK	4	-0.35254	3	1.13507	1.19832	1.04032	0.88057	0.871967	0.912752
Biological Process	GO:0034645	6	cellular macromolecule biosynthetic process	0.10189	Peaxi162Scf00505g00045.1	195	1.413	Up	0.0035573	K	40S ribosomal protein S2-3	1	3.96409e-19	112.67	K(1)VLQFAGIEDVFTSSR	3	-0.44827	1	1.17529	1.25206	1.15699	0.766972	0.913931	0.856108
Biological Process	GO:0034645	6	cellular macromolecule biosynthetic process	0.10189	Peaxi162Scf00520g00052.1	187	1.249	Up	0.0075427	K	40S ribosomal protein S3a	1	2.93656e-05	74.133	DLVQK(1)FIPESIGR	3	-2.6095	1	1.18202	1.14936	1.07996	0.848723	0.926527	0.956606
Biological Process	GO:0034645	6	cellular macromolecule biosynthetic process	0.10189	Peaxi162Scf01205g00170.1	5	1.233	Up	0.0189624	K	60S ribosomal protein L18A-1	1	0.000273386	66.215	VTYK(1)FHQYQVVGR	3	-1.8112	2	1.03422	1.17257	1.18083	0.88314	0.978907	0.884354
Biological Process	GO:0034645	6	cellular macromolecule biosynthetic process	0.10189	Peaxi162Scf01807g00002.1	152	1.228	Up	0.0084823	K	60S ribosomal protein L3	1	0.000178184	76.326	DIQAQLEK(1)LK	2	-0.48188	1	1.11285	1.18314	1.07068	0.903415	0.967864	0.87037
Biological Process	GO:0043604	6	amide biosynthetic process	0.163418	Peaxi162Scf00505g00045.1	195	1.413	Up	0.0035573	K	40S ribosomal protein S2-3	1	3.96409e-19	112.67	K(1)VLQFAGIEDVFTSSR	3	-0.44827	1	1.17529	1.25206	1.15699	0.766972	0.913931	0.856108
Biological Process	GO:0043604	6	amide biosynthetic process	0.163418	Peaxi162Scf00333g00213.1	22	1.462	Up	0.021785	K	40S ribosomal protein S4	1	3.88696e-06	75.483	LGGAFAPK(1)PSSGPHK	3	0.075928	1	1.01777	1.38582	1.25115	0.878788	0.864435	0.755872
Biological Process	GO:0043604	6	amide biosynthetic process	0.163418	Peaxi162Scf00333g00213.1	194	1.396	Up	0.0027382	K	40S ribosomal protein S4	1	1.45728e-14	83.871	HK(1)GSFETVHIQDALGHEFATR	5	0.77508	1	1.18839	1.10457	1.28341	0.849376	0.81841	0.894295
Biological Process	GO:0043604	6	amide biosynthetic process	0.163418	Peaxi162Scf00333g00213.1	14	1.266	Up	0.0057377	K	40S ribosomal protein S4	1	1.08418e-12	97.69	HWMLDK(1)LGGAFAPK	4	-0.35254	3	1.13507	1.19832	1.04032	0.88057	0.871967	0.912752
Biological Process	GO:0043604	6	amide biosynthetic process	0.163418	Peaxi162Scf00375g00210.1	124	1.373	Up	0.0163151	K	60S ribosomal protein L9-1	1	0.0141365	86.794	NFLGEK(1)K	3	0.23905	1	1.04196	1.26531	1.23751	0.784007	0.864783	0.932392
Biological Process	GO:0043604	6	amide biosynthetic process	0.163418	Peaxi162Scf01205g00170.1	5	1.233	Up	0.0189624	K	60S ribosomal protein L18A-1	1	0.000273386	66.215	VTYK(1)FHQYQVVGR	3	-1.8112	2	1.03422	1.17257	1.18083	0.88314	0.978907	0.884354
Biological Process	GO:0043604	6	amide biosynthetic process	0.163418	Peaxi162Scf00520g00052.1	187	1.249	Up	0.0075427	K	40S ribosomal protein S3a	1	2.93656e-05	74.133	DLVQK(1)FIPESIGR	3	-2.6095	1	1.18202	1.14936	1.07996	0.848723	0.926527	0.956606
Biological Process	GO:0043604	6	amide biosynthetic process	0.163418	Peaxi162Scf00498g00025.1	38	1.313	Up	0.006683	K	60S ribosomal protein L31	1	0.000648262	94.85	EYTINLHK(1)R	2	1.9605	2	1.13326	1.21379	1.13661	0.912844	0.938202	0.802691
Biological Process	GO:0043604	6	amide biosynthetic process	0.163418	Peaxi162Scf01807g00002.1	152	1.228	Up	0.0084823	K	60S ribosomal protein L3	1	0.000178184	76.326	DIQAQLEK(1)LK	2	-0.48188	1	1.11285	1.18314	1.07068	0.903415	0.967864	0.87037
Biological Process	GO:0071840	2	cellular component organization or biogenesis	0.234091	Peaxi162Scf71358g00001.1	6	2.137	Up	4.131e-05	K	Histone superfamily protein	1	5.42016e-37	160.78	GK(1)GGK(1)GLGK(1)GGAK(1)R	2	-0.17831	5	1.58603	1.54092	1.50265	0.722756	0.676518	0.766917
Biological Process	GO:0071840	2	cellular component organization or biogenesis	0.234091	Peaxi162Scf71358g00001.1	92	1.544	Up	0.00057818	K	Histone superfamily protein	1	1.70501e-32	168.76	TVTAMDVVYALK(1)R	2	-0.089848	4	1.28202	1.38141	1.20822	0.834135	0.807508	0.865497
Biological Process	GO:0071840	2	cellular component organization or biogenesis	0.234091	Peaxi162Scf71358g00001.1	13	2.077	Up	5.6203e-05	K	Histone superfamily protein	1	5.42016e-37	160.78	GLGK(1)GGAK(1)R	2	-0.27643	11	1.57309	1.48544	1.50398	0.72516	0.690096	0.781119
Biological Process	GO:0071840	2	cellular component organization or biogenesis	0.234091	Peaxi162Scf71358g00001.1	9	2.021	Up	7.7185e-05	K	Histone superfamily protein	1	5.42016e-37	160.78	GK(1)GGK(1)GLGK(1)GGAK(1)R	2	-0.17831	9	1.55498	1.45492	1.48939	0.748397	0.691693	0.786132
Biological Process	GO:0071840	2	cellular component organization or biogenesis	0.234091	Peaxi162Scf71358g00001.1	17	2.125	Up	2.2205e-05	K	Histone superfamily protein	1	5.42016e-37	160.78	GLGK(1)GGAK(1)R	2	-0.27643	8	1.5912	1.5215	1.50133	0.726763	0.686102	0.758563
Biological Process	GO:0071840	2	cellular component organization or biogenesis	0.234091	Peaxi162Scf01530g00037.1	226	1.429	Up	0.045945	K	Unknown protein	1	0.0016108	90.15	AAPVK(1)SVK	3	0.40063	2	1.20958	0.968841	1.45192	0.870968	0.799076	0.870253

## Sheet: S14-Down
Spplemental Data 14 GO enrichment of proteins with down-regulated acetylation sites in corollas from the PaACLB1-B2-silenced plants and control
GO Terms Level 1	GO Terms Description	GO Terms Level	GO Terms ID	Mapping	Background	All Mapping	All Background	Fold Enrichment	Fisher' exact test P value	-log10(p value)	Related Protein
Molecular Function	fructose-bisphosphate aldolase activity	6	GO:0004332	3	6	36	920	12.78	0.001017	2.99	Peaxi162Scf00083g01223.1 Peaxi162Scf00068g01810.1 Peaxi162Scf00110g02021.1
	aldehyde-lyase activity	5	GO:0016832	3	7	36	920	10.95	0.00173186	2.76	Peaxi162Scf00083g01223.1 Peaxi162Scf00068g01810.1 Peaxi162Scf00110g02021.1
	carbon-carbon lyase activity	4	GO:0016830	3	13	36	920	5.9	0.0120227	1.92	Peaxi162Scf00083g01223.1 Peaxi162Scf00068g01810.1 Peaxi162Scf00110g02021.1
	lipid binding	3	GO:0008289	2	5	36	920	10.22	0.0138284	1.86	Peaxi162Scf01238g00220.1 Peaxi162Scf00595g00036.1
	lyase activity	3	GO:0016829	4	30	36	920	3.41	0.026145	1.58	Peaxi162Scf00362g01196.1 Peaxi162Scf00083g01223.1 Peaxi162Scf00068g01810.1 Peaxi162Scf00110g02021.1
	nucleobase-containing compound kinase activity	6	GO:0019205	2	7	36	920	7.3	0.027635	1.56	Peaxi162Scf00488g00061.1 Peaxi162Scf00102g01843.1
	metal cluster binding	3	GO:0051540	2	7	36	920	7.3	0.027635	1.56	Peaxi162Scf00464g00325.1 Peaxi162Scf00842g00322.1
	iron-sulfur cluster binding	4	GO:0051536	2	7	36	920	7.3	0.027635	1.56	Peaxi162Scf00464g00325.1 Peaxi162Scf00842g00322.1
Biological Process	purine nucleoside metabolic process	8	GO:0042278	9	49	28	729	4.78	3.48942e-05	4.46	Peaxi162Scf00574g00092.1 Peaxi162Scf00068g01810.1 Peaxi162Scf00110g02021.1 Peaxi162Scf00177g00618.1 Peaxi162Scf00488g00061.1 Peaxi162Scf00102g01843.1 Peaxi162Scf00083g01223.1 Peaxi162Scf00398g00612.1 Peaxi162Scf00464g00325.1
	purine ribonucleoside metabolic process	9	GO:0046128	9	49	28	729	4.78	3.48942e-05	4.46	Peaxi162Scf00574g00092.1 Peaxi162Scf00068g01810.1 Peaxi162Scf00110g02021.1 Peaxi162Scf00177g00618.1 Peaxi162Scf00488g00061.1 Peaxi162Scf00102g01843.1 Peaxi162Scf00083g01223.1 Peaxi162Scf00398g00612.1 Peaxi162Scf00464g00325.1
	ribonucleoside metabolic process	8	GO:0009119	9	51	28	729	4.59	4.91482e-05	4.31	Peaxi162Scf00574g00092.1 Peaxi162Scf00068g01810.1 Peaxi162Scf00110g02021.1 Peaxi162Scf00177g00618.1 Peaxi162Scf00488g00061.1 Peaxi162Scf00102g01843.1 Peaxi162Scf00083g01223.1 Peaxi162Scf00398g00612.1 Peaxi162Scf00464g00325.1
	nucleobase-containing small molecule metabolic process	6	GO:0055086	10	66	28	729	3.94	6.67809e-05	4.18	Peaxi162Scf00574g00092.1 Peaxi162Scf00498g00315.1 Peaxi162Scf00068g01810.1 Peaxi162Scf00110g02021.1 Peaxi162Scf00177g00618.1 Peaxi162Scf00488g00061.1 Peaxi162Scf00083g01223.1 Peaxi162Scf00102g01843.1 Peaxi162Scf00398g00612.1 Peaxi162Scf00464g00325.1
	purine-containing compound metabolic process	5	GO:0072521	9	54	28	729	4.34	7.96775e-05	4.1	Peaxi162Scf00574g00092.1 Peaxi162Scf00068g01810.1 Peaxi162Scf00110g02021.1 Peaxi162Scf00177g00618.1 Peaxi162Scf00488g00061.1 Peaxi162Scf00102g01843.1 Peaxi162Scf00083g01223.1 Peaxi162Scf00398g00612.1 Peaxi162Scf00464g00325.1
	purine ribonucleoside triphosphate metabolic process	10	GO:0009205	8	42	28	729	4.96	8.13919e-05	4.09	Peaxi162Scf00574g00092.1 Peaxi162Scf00068g01810.1 Peaxi162Scf00110g02021.1 Peaxi162Scf00177g00618.1 Peaxi162Scf00102g01843.1 Peaxi162Scf00083g01223.1 Peaxi162Scf00398g00612.1 Peaxi162Scf00464g00325.1
	purine nucleoside triphosphate metabolic process	9	GO:0009144	8	42	28	729	4.96	8.13919e-05	4.09	Peaxi162Scf00574g00092.1 Peaxi162Scf00068g01810.1 Peaxi162Scf00110g02021.1 Peaxi162Scf00177g00618.1 Peaxi162Scf00102g01843.1 Peaxi162Scf00083g01223.1 Peaxi162Scf00398g00612.1 Peaxi162Scf00464g00325.1
	nucleoside metabolic process	7	GO:0009116	9	55	28	729	4.26	9.29e-05	4.03	Peaxi162Scf00574g00092.1 Peaxi162Scf00068g01810.1 Peaxi162Scf00110g02021.1 Peaxi162Scf00177g00618.1 Peaxi162Scf00488g00061.1 Peaxi162Scf00102g01843.1 Peaxi162Scf00083g01223.1 Peaxi162Scf00398g00612.1 Peaxi162Scf00464g00325.1
	glycosyl compound metabolic process	5	GO:1901657	9	55	28	729	4.26	9.29e-05	4.03	Peaxi162Scf00574g00092.1 Peaxi162Scf00068g01810.1 Peaxi162Scf00110g02021.1 Peaxi162Scf00177g00618.1 Peaxi162Scf00488g00061.1 Peaxi162Scf00102g01843.1 Peaxi162Scf00083g01223.1 Peaxi162Scf00398g00612.1 Peaxi162Scf00464g00325.1
	ribonucleoside triphosphate metabolic process	9	GO:0009199	8	43	28	729	4.84	9.74531e-05	4.01	Peaxi162Scf00574g00092.1 Peaxi162Scf00068g01810.1 Peaxi162Scf00110g02021.1 Peaxi162Scf00177g00618.1 Peaxi162Scf00102g01843.1 Peaxi162Scf00083g01223.1 Peaxi162Scf00398g00612.1 Peaxi162Scf00464g00325.1
	nucleoside triphosphate metabolic process	8	GO:0009141	8	43	28	729	4.84	9.74531e-05	4.01	Peaxi162Scf00574g00092.1 Peaxi162Scf00068g01810.1 Peaxi162Scf00110g02021.1 Peaxi162Scf00177g00618.1 Peaxi162Scf00102g01843.1 Peaxi162Scf00083g01223.1 Peaxi162Scf00398g00612.1 Peaxi162Scf00464g00325.1
	purine ribonucleotide metabolic process	10	GO:0009150	8	44	28	729	4.73	0.000116078	3.94	Peaxi162Scf00574g00092.1 Peaxi162Scf00068g01810.1 Peaxi162Scf00110g02021.1 Peaxi162Scf00177g00618.1 Peaxi162Scf00102g01843.1 Peaxi162Scf00083g01223.1 Peaxi162Scf00398g00612.1 Peaxi162Scf00464g00325.1
	ribonucleotide metabolic process	9	GO:0009259	8	46	28	729	4.53	0.000162298	3.79	Peaxi162Scf00574g00092.1 Peaxi162Scf00068g01810.1 Peaxi162Scf00110g02021.1 Peaxi162Scf00177g00618.1 Peaxi162Scf00102g01843.1 Peaxi162Scf00083g01223.1 Peaxi162Scf00398g00612.1 Peaxi162Scf00464g00325.1
	purine nucleotide metabolic process	9	GO:0006163	8	47	28	729	4.43	0.000190599	3.72	Peaxi162Scf00574g00092.1 Peaxi162Scf00068g01810.1 Peaxi162Scf00110g02021.1 Peaxi162Scf00177g00618.1 Peaxi162Scf00102g01843.1 Peaxi162Scf00083g01223.1 Peaxi162Scf00398g00612.1 Peaxi162Scf00464g00325.1

## Sheet: S14-Down GO2Protein
GO Terms Level 1	GO Terms ID	GO Terms Level	GO Terms Description	Fisher's exact test P value	Protein accession	Position	Acl/CK Ratio	Regulated Type	Acl/CK P value	Amino acid	Protein description	Localization probability	PEP	Score	Modified sequence	Charge	Mass error [ppm]	MS/MS Count	Acl_1	Acl_2	Acl_3	CK_1	CK_2	CK_3
Cellular Component	GO:0016020	2	membrane	0.0956873	Peaxi162Scf00042g02314.1	145	0.832	Down	0.0071795	K	plasma membrane intrinsic protein 3	1	1.04401e-68	180.66	AFMNK(1)HYYNSLGGGANEVASGYNK	3	-0.13269	2	0.890173	0.841121	0.869565	1.02591	1.10724	0.993056
Cellular Component	GO:0016020	2	membrane	0.0956873	Peaxi162Scf00177g00618.1	561	0.771	Down	0.0099422	K	V-type proton ATPase catalytic subunit A	1	0.000296824	84.083	ITYSLIK(1)HR	3	0.72286	1	0.827032	0.899628	0.878704	1.04278	1.10127	1.23605
Cellular Component	GO:0016020	2	membrane	0.0956873	Peaxi162Scf00574g00092.1	328	0.832	Down	0.048339	K	Plasma membrane ATPase 1	1	3.99816e-09	63.979	MTAIEEMAGMDVLCSDK(1)TGTLTLNK	4	0.36458	1	0.907048	0.951116	0.826087	0.97619	1.15929	1.09064
Cellular Component	GO:0016020	2	membrane	0.0956873	Peaxi162Scf00464g00325.1	141	0.833	Down	0.0069576	K	"NADH-ubiquinone oxidoreductase 75 kDa subunit, mitochondrial"	1	0.000834446	85.813	IK(1)TDTPIAK	2	-0.5234	1	0.949605	0.872763	0.890208	1.12916	1.0899	1.0359
Cellular Component	GO:0016020	2	membrane	0.0956873	Peaxi162Scf00842g00322.1	102	0.8	Down	0.0075776	K	"Cytochrome b-c1 complex subunit Rieske-3, mitochondrial"	1	0.0112763	53.751	YPPGDPSK(1)R	2	0.73834	1	0.941112	0.831647	0.828708	1.11718	1.05344	1.0823
Cellular Component	GO:0043234	3	protein complex	0.293914	Peaxi162Scf00362g01196.1	149	0.723	Down	0.0124404	K	Unknown protein	1	1.1814e-35	167.37	RGDK(1)HVHPNDHVNR	4	-0.28899	5	0.900802	0.703523	0.836364	1.13984	1.1568	1.07935
Cellular Component	GO:0043234	3	protein complex	0.293914	Peaxi162Scf00362g01196.1	408	0.801	Down	0.00187594	K	Unknown protein	1	1.63241e-17	112.96	LLGDASVSFEK(1)NCVR	2	0.16361	2	0.849699	0.838552	0.914141	1.11066	1.05621	1.08317
Cellular Component	GO:0043234	3	protein complex	0.293914	Peaxi162Scf00177g00618.1	561	0.771	Down	0.0099422	K	V-type proton ATPase catalytic subunit A	1	0.000296824	84.083	ITYSLIK(1)HR	3	0.72286	1	0.827032	0.899628	0.878704	1.04278	1.10127	1.23605
Molecular Function	GO:0015078	9	hydrogen ion transmembrane transporter activity	0.0655943	Peaxi162Scf00177g00618.1	561	0.771	Down	0.0099422	K	V-type proton ATPase catalytic subunit A	1	0.000296824	84.083	ITYSLIK(1)HR	3	0.72286	1	0.827032	0.899628	0.878704	1.04278	1.10127	1.23605
Molecular Function	GO:0015078	9	hydrogen ion transmembrane transporter activity	0.0655943	Peaxi162Scf00842g00322.1	102	0.8	Down	0.0075776	K	"Cytochrome b-c1 complex subunit Rieske-3, mitochondrial"	1	0.0112763	53.751	YPPGDPSK(1)R	2	0.73834	1	0.941112	0.831647	0.828708	1.11718	1.05344	1.0823
Molecular Function	GO:0022891	4	substrate-specific transmembrane transporter activity	0.196742	Peaxi162Scf00177g00618.1	561	0.771	Down	0.0099422	K	V-type proton ATPase catalytic subunit A	1	0.000296824	84.083	ITYSLIK(1)HR	3	0.72286	1	0.827032	0.899628	0.878704	1.04278	1.10127	1.23605
Molecular Function	GO:0022891	4	substrate-specific transmembrane transporter activity	0.196742	Peaxi162Scf00842g00322.1	102	0.8	Down	0.0075776	K	"Cytochrome b-c1 complex subunit Rieske-3, mitochondrial"	1	0.0112763	53.751	YPPGDPSK(1)R	2	0.73834	1	0.941112	0.831647	0.828708	1.11718	1.05344	1.0823
Molecular Function	GO:0004332	6	fructose-bisphosphate aldolase activity	0.001017	Peaxi162Scf00083g01223.1	54	0.674	Down	0.047737	K	fructose-bisphosphate aldolase 2	1	0.0351966	43.672	TAK(1)TVASPGR	2	0.33414	1	0.80471	0.789087	0.800389	1.29491	0.986789	1.27008
Molecular Function	GO:0004332	6	fructose-bisphosphate aldolase activity	0.001017	Peaxi162Scf00068g01810.1	311	0.74	Down	0.023722	K	fructose-bisphosphate aldolase 2	1	2.77769e-05	79.201	AWAGK(1)EENVQK	3	0.34022	1	0.808059	0.737688	0.968655	1.19507	1.13576	1.06828
Molecular Function	GO:0004332	6	fructose-bisphosphate aldolase activity	0.001017	Peaxi162Scf00110g02021.1	311	0.829	Down	0.037976	K	fructose-bisphosphate aldolase 2	1	0.0132059	42.083	AWSGK(1)EENVEK	3	-1.0972	1	0.909528	0.883408	0.92493	1.13839	0.969112	1.1704
Molecular Function	GO:0051540	3	metal cluster binding	0.027635	Peaxi162Scf00464g00325.1	141	0.833	Down	0.0069576	K	"NADH-ubiquinone oxidoreductase 75 kDa subunit, mitochondrial"	1	0.000834446	85.813	IK(1)TDTPIAK	2	-0.5234	1	0.949605	0.872763	0.890208	1.12916	1.0899	1.0359
Molecular Function	GO:0051540	3	metal cluster binding	0.027635	Peaxi162Scf00842g00322.1	102	0.8	Down	0.0075776	K	"Cytochrome b-c1 complex subunit Rieske-3, mitochondrial"	1	0.0112763	53.751	YPPGDPSK(1)R	2	0.73834	1	0.941112	0.831647	0.828708	1.11718	1.05344	1.0823
Molecular Function	GO:0000287	6	magnesium ion binding	0.196742	Peaxi162Scf00705g00316.1	26	0.813	Down	0.0064629	K	Isocitrate dehydrogenase [NADP]	1	0.000135511	116.54	VIWK(1)SIK	3	-0.10373	1	0.912641	0.879531	0.847059	1.0375	1.05344	1.15363
Molecular Function	GO:0000287	6	magnesium ion binding	0.196742	Peaxi162Scf00398g00612.1	503	0.45	Down	0.00039513	K	Pyruvate kinase family protein	1	2.74388e-05	81.017	TAGVIK(1)SHDR	3	-0.48487	1	0.585291	0.63	0.542477	1.40675	1.15916	1.34372
Molecular Function	GO:0015075	5	ion transmembrane transporter activity	0.182297	Peaxi162Scf00177g00618.1	561	0.771	Down	0.0099422	K	V-type proton ATPase catalytic subunit A	1	0.000296824	84.083	ITYSLIK(1)HR	3	0.72286	1	0.827032	0.899628	0.878704	1.04278	1.10127	1.23605
Molecular Function	GO:0015075	5	ion transmembrane transporter activity	0.182297	Peaxi162Scf00842g00322.1	102	0.8	Down	0.0075776	K	"Cytochrome b-c1 complex subunit Rieske-3, mitochondrial"	1	0.0112763	53.751	YPPGDPSK(1)R	2	0.73834	1	0.941112	0.831647	0.828708	1.11718	1.05344	1.0823
Molecular Function	GO:0016747	5	transferase activity, transferring acyl groups other than amino-acyl groups	0.329963	Peaxi162Scf00052g00819.1	246	0.776	Down	0.040621	K	peroxisomal 3-ketoacyl-CoA thiolase 3	1	9.31642e-07	91.961	AAAATASGK(1)FK	2	-1.0034	1	0.912138	0.875676	0.845807	1.26549	1.16425	0.964835
Molecular Function	GO:0016747	5	transferase activity, transferring acyl groups other than amino-acyl groups	0.329963	Peaxi162Scf00474g00217.1	272	0.808	Down	0.0077428	K	HXXXD-type acyl-transferase family protein	1	3.2926e-05	79.886	TIAEGGIDDSK(1)R	2	0.239	1	0.895091	0.874031	0.88035	1.13869	1.00306	1.13782
Molecular Function	GO:0022890	7	inorganic cation transmembrane transporter activity	0.113608	Peaxi162Scf00177g00618.1	561	0.771	Down	0.0099422	K	V-type proton ATPase catalytic subunit A	1	0.000296824	84.083	ITYSLIK(1)HR	3	0.72286	1	0.827032	0.899628	0.878704	1.04278	1.10127	1.23605
Molecular Function	GO:0022890	7	inorganic cation transmembrane transporter activity	0.113608	Peaxi162Scf00842g00322.1	102	0.8	Down	0.0075776	K	"Cytochrome b-c1 complex subunit Rieske-3, mitochondrial"	1	0.0112763	53.751	YPPGDPSK(1)R	2	0.73834	1	0.941112	0.831647	0.828708	1.11718	1.05344	1.0823
Molecular Function	GO:0005215	2	transporter activity	0.143563	Peaxi162Scf00042g02314.1	145	0.832	Down	0.0071795	K	plasma membrane intrinsic protein 3	1	1.04401e-68	180.66	AFMNK(1)HYYNSLGGGANEVASGYNK	3	-0.13269	2	0.890173	0.841121	0.869565	1.02591	1.10724	0.993056
Molecular Function	GO:0005215	2	transporter activity	0.143563	Peaxi162Scf00177g00618.1	561	0.771	Down	0.0099422	K	V-type proton ATPase catalytic subunit A	1	0.000296824	84.083	ITYSLIK(1)HR	3	0.72286	1	0.827032	0.899628	0.878704	1.04278	1.10127	1.23605
Molecular Function	GO:0005215	2	transporter activity	0.143563	Peaxi162Scf00842g00322.1	102	0.8	Down	0.0075776	K	"Cytochrome b-c1 complex subunit Rieske-3, mitochondrial"	1	0.0112763	53.751	YPPGDPSK(1)R	2	0.73834	1	0.941112	0.831647	0.828708	1.11718	1.05344	1.0823
Molecular Function	GO:0016829	3	lyase activity	0.026145	Peaxi162Scf00362g01196.1	149	0.723	Down	0.0124404	K	Unknown protein	1	1.1814e-35	167.37	RGDK(1)HVHPNDHVNR	4	-0.28899	5	0.900802	0.703523	0.836364	1.13984	1.1568	1.07935
Molecular Function	GO:0016829	3	lyase activity	0.026145	Peaxi162Scf00362g01196.1	408	0.801	Down	0.00187594	K	Unknown protein	1	1.63241e-17	112.96	LLGDASVSFEK(1)NCVR	2	0.16361	2	0.849699	0.838552	0.914141	1.11066	1.05621	1.08317
Molecular Function	GO:0016829	3	lyase activity	0.026145	Peaxi162Scf00083g01223.1	54	0.674	Down	0.047737	K	fructose-bisphosphate aldolase 2	1	0.0351966	43.672	TAK(1)TVASPGR	2	0.33414	1	0.80471	0.789087	0.800389	1.29491	0.986789	1.27008
Molecular Function	GO:0016829	3	lyase activity	0.026145	Peaxi162Scf00068g01810.1	311	0.74	Down	0.023722	K	fructose-bisphosphate aldolase 2	1	2.77769e-05	79.201	AWAGK(1)EENVQK	3	0.34022	1	0.808059	0.737688	0.968655	1.19507	1.13576	1.06828
Molecular Function	GO:0016829	3	lyase activity	0.026145	Peaxi162Scf00110g02021.1	311	0.829	Down	0.037976	K	fructose-bisphosphate aldolase 2	1	0.0132059	42.083	AWSGK(1)EENVEK	3	-1.0972	1	0.909528	0.883408	0.92493	1.13839	0.969112	1.1704
Molecular Function	GO:0051536	4	iron-sulfur cluster binding	0.027635	Peaxi162Scf00464g00325.1	141	0.833	Down	0.0069576	K	"NADH-ubiquinone oxidoreductase 75 kDa subunit, mitochondrial"	1	0.000834446	85.813	IK(1)TDTPIAK	2	-0.5234	1	0.949605	0.872763	0.890208	1.12916	1.0899	1.0359
Molecular Function	GO:0051536	4	iron-sulfur cluster binding	0.027635	Peaxi162Scf00842g00322.1	102	0.8	Down	0.0075776	K	"Cytochrome b-c1 complex subunit Rieske-3, mitochondrial"	1	0.0112763	53.751	YPPGDPSK(1)R	2	0.73834	1	0.941112	0.831647	0.828708	1.11718	1.05344	1.0823
Molecular Function	GO:0016832	5	aldehyde-lyase activity	0.00173186	Peaxi162Scf00083g01223.1	54	0.674	Down	0.047737	K	fructose-bisphosphate aldolase 2	1	0.0351966	43.672	TAK(1)TVASPGR	2	0.33414	1	0.80471	0.789087	0.800389	1.29491	0.986789	1.27008
Molecular Function	GO:0016832	5	aldehyde-lyase activity	0.00173186	Peaxi162Scf00068g01810.1	311	0.74	Down	0.023722	K	fructose-bisphosphate aldolase 2	1	2.77769e-05	79.201	AWAGK(1)EENVQK	3	0.34022	1	0.808059	0.737688	0.968655	1.19507	1.13576	1.06828
Molecular Function	GO:0016832	5	aldehyde-lyase activity	0.00173186	Peaxi162Scf00110g02021.1	311	0.829	Down	0.037976	K	fructose-bisphosphate aldolase 2	1	0.0132059	42.083	AWSGK(1)EENVEK	3	-1.0972	1	0.909528	0.883408	0.92493	1.13839	0.969112	1.1704
Molecular Function	GO:0015077	8	monovalent inorganic cation transmembrane transporter activity	0.0655943	Peaxi162Scf00177g00618.1	561	0.771	Down	0.0099422	K	V-type proton ATPase catalytic subunit A	1	0.000296824	84.083	ITYSLIK(1)HR	3	0.72286	1	0.827032	0.899628	0.878704	1.04278	1.10127	1.23605
Molecular Function	GO:0015077	8	monovalent inorganic cation transmembrane transporter activity	0.0655943	Peaxi162Scf00842g00322.1	102	0.8	Down	0.0075776	K	"Cytochrome b-c1 complex subunit Rieske-3, mitochondrial"	1	0.0112763	53.751	YPPGDPSK(1)R	2	0.73834	1	0.941112	0.831647	0.828708	1.11718	1.05344	1.0823
Molecular Function	GO:0016830	4	carbon-carbon lyase activity	0.0120227	Peaxi162Scf00083g01223.1	54	0.674	Down	0.047737	K	fructose-bisphosphate aldolase 2	1	0.0351966	43.672	TAK(1)TVASPGR	2	0.33414	1	0.80471	0.789087	0.800389	1.29491	0.986789	1.27008
Molecular Function	GO:0016830	4	carbon-carbon lyase activity	0.0120227	Peaxi162Scf00068g01810.1	311	0.74	Down	0.023722	K	fructose-bisphosphate aldolase 2	1	2.77769e-05	79.201	AWAGK(1)EENVQK	3	0.34022	1	0.808059	0.737688	0.968655	1.19507	1.13576	1.06828
Molecular Function	GO:0016830	4	carbon-carbon lyase activity	0.0120227	Peaxi162Scf00110g02021.1	311	0.829	Down	0.037976	K	fructose-bisphosphate aldolase 2	1	0.0132059	42.083	AWSGK(1)EENVEK	3	-1.0972	1	0.909528	0.883408	0.92493	1.13839	0.969112	1.1704
Molecular Function	GO:0019205	6	nucleobase-containing compound kinase activity	0.027635	Peaxi162Scf00488g00061.1	142	0.83	Down	0.0074998	K	adenosine kinase 2	1	1.29466e-29	132.74	SLVANLSAANCYK(1)VDHLK	2	0.37639	3	0.910593	0.873062	0.943907	1.15895	1.05188	1.07384
Molecular Function	GO:0019205	6	nucleobase-containing compound kinase activity	0.027635	Peaxi162Scf00102g01843.1	93	0.726	Down	0.0190962	K	Nucleoside diphosphate kinase family protein	1	1.03105e-07	91.62	TFIAIK(1)PDGVQR	2	0.19809	1	0.894128	0.984293	0.792603	1.33886	1.10246	1.23537
Molecular Function	GO:0019205	6	nucleobase-containing compound kinase activity	0.027635	Peaxi162Scf00102g01843.1	179	0.717	Down	0.046975	K	Nucleoside diphosphate kinase family protein	1	2.3592e-07	83.37	LIGATDPQK(1)SEPGTIR	3	-0.91822	2	1.05249	0.833209	0.792603	1.43976	1.10506	1.18986
Molecular Function	GO:0022892	3	substrate-specific transporter activity	0.240841	Peaxi162Scf00177g00618.1	561	0.771	Down	0.0099422	K	V-type proton ATPase catalytic subunit A	1	0.000296824	84.083	ITYSLIK(1)HR	3	0.72286	1	0.827032	0.899628	0.878704	1.04278	1.10127	1.23605
Molecular Function	GO:0022892	3	substrate-specific transporter activity	0.240841	Peaxi162Scf00842g00322.1	102	0.8	Down	0.0075776	K	"Cytochrome b-c1 complex subunit Rieske-3, mitochondrial"	1	0.0112763	53.751	YPPGDPSK(1)R	2	0.73834	1	0.941112	0.831647	0.828708	1.11718	1.05344	1.0823
Molecular Function	GO:0016887	8	ATPase activity	0.211336	Peaxi162Scf00177g00618.1	561	0.771	Down	0.0099422	K	V-type proton ATPase catalytic subunit A	1	0.000296824	84.083	ITYSLIK(1)HR	3	0.72286	1	0.827032	0.899628	0.878704	1.04278	1.10127	1.23605
Molecular Function	GO:0016887	8	ATPase activity	0.211336	Peaxi162Scf00574g00092.1	328	0.832	Down	0.048339	K	Plasma membrane ATPase 1	1	3.99816e-09	63.979	MTAIEEMAGMDVLCSDK(1)TGTLTLNK	4	0.36458	1	0.907048	0.951116	0.826087	0.97619	1.15929	1.09064
Molecular Function	GO:0008289	3	lipid binding	0.0138284	Peaxi162Scf01238g00220.1	67	0.391	Down	0.00057629	K	Non-specific lipid-transfer protein 2	1	0.0402797	44.318	K(1)TACTCLK	2	-1.1664	1	0.948951	0.691425	0.805074	2.14835	2.12684	1.97701
Molecular Function	GO:0008289	3	lipid binding	0.0138284	Peaxi162Scf00595g00036.1	77	0.794	Down	0.00168106	K	Non-specific lipid-transfer protein 2	1	1.49438e-08	91.307	TACACVK(1)SALNTIK	3	-1.9424	1	0.877655	0.89899	0.942808	1.09323	1.15337	1.17878
Molecular Function	GO:0016651	4	oxidoreductase activity, acting on NAD(P)H	0.0768127	Peaxi162Scf00047g00721.1	355	0.725	Down	0.000159143	K	glutathione reductase	1	6.3101e-20	102.45	MNLTPVALMEGTCFAK(1)TVFGGK	4	-0.23314	4	0.841603	0.818096	0.831384	1.12632	1.19561	1.11519
Molecular Function	GO:0016651	4	oxidoreductase activity, acting on NAD(P)H	0.0768127	Peaxi162Scf00464g00325.1	141	0.833	Down	0.0069576	K	"NADH-ubiquinone oxidoreductase 75 kDa subunit, mitochondrial"	1	0.000834446	85.813	IK(1)TDTPIAK	2	-0.5234	1	0.949605	0.872763	0.890208	1.12916	1.0899	1.0359
Molecular Function	GO:0008270	7	zinc ion binding	0.300344	Peaxi162Scf00074g00140.1	133	0.821	Down	0.00197639	K	alcohol dehydrogenase 1	1	4.43957e-08	86.944	VNPFK(1)SVMANDGK	2	-0.52344	2	0.930519	0.931556	0.899556	1.10817	1.08049	1.17485
Molecular Function	GO:0008270	7	zinc ion binding	0.300344	Peaxi162Scf00070g00017.1	293	0.818	Down	0.048496	K	aminopeptidase M1	1	8.29602e-06	66.246	ETALLYDDK(1)HSAAANK	3	-0.95284	1	0.857988	0.995074	0.813131	1.08359	1.01299	1.16281
Molecular Function	GO:0008324	6	cation transmembrane transporter activity	0.126736	Peaxi162Scf00177g00618.1	561	0.771	Down	0.0099422	K	V-type proton ATPase catalytic subunit A	1	0.000296824	84.083	ITYSLIK(1)HR	3	0.72286	1	0.827032	0.899628	0.878704	1.04278	1.10127	1.23605
Molecular Function	GO:0008324	6	cation transmembrane transporter activity	0.126736	Peaxi162Scf00842g00322.1	102	0.8	Down	0.0075776	K	"Cytochrome b-c1 complex subunit Rieske-3, mitochondrial"	1	0.0112763	53.751	YPPGDPSK(1)R	2	0.73834	1	0.941112	0.831647	0.828708	1.11718	1.05344	1.0823
Molecular Function	GO:0016772	4	transferase activity, transferring phosphorus-containing groups	0.194409	Peaxi162Scf00016g00062.1	392	0.796	Down	0.006718	K	Glucose-1-phosphate adenylyltransferase large subunit 1	1	0.0272382	43.68	FLPPTK(1)IDNCK	2	1.0494	1	0.968553	0.851375	0.886305	1.18488	1.11697	1.09861
Molecular Function	GO:0016772	4	transferase activity, transferring phosphorus-containing groups	0.194409	Peaxi162Scf00488g00061.1	142	0.83	Down	0.0074998	K	adenosine kinase 2	1	1.29466e-29	132.74	SLVANLSAANCYK(1)VDHLK	2	0.37639	3	0.910593	0.873062	0.943907	1.15895	1.05188	1.07384
Molecular Function	GO:0016772	4	transferase activity, transferring phosphorus-containing groups	0.194409	Peaxi162Scf00102g01843.1	93	0.726	Down	0.0190962	K	Nucleoside diphosphate kinase family protein	1	1.03105e-07	91.62	TFIAIK(1)PDGVQR	2	0.19809	1	0.894128	0.984293	0.792603	1.33886	1.10246	1.23537
Molecular Function	GO:0016772	4	transferase activity, transferring phosphorus-containing groups	0.194409	Peaxi162Scf00102g01843.1	179	0.717	Down	0.046975	K	Nucleoside diphosphate kinase family protein	1	2.3592e-07	83.37	LIGATDPQK(1)SEPGTIR	3	-0.91822	2	1.05249	0.833209	0.792603	1.43976	1.10506	1.18986
Molecular Function	GO:0016772	4	transferase activity, transferring phosphorus-containing groups	0.194409	Peaxi162Scf00398g00612.1	503	0.45	Down	0.00039513	K	Pyruvate kinase family protein	1	2.74388e-05	81.017	TAGVIK(1)SHDR	3	-0.48487	1	0.585291	0.63	0.542477	1.40675	1.15916	1.34372
Molecular Function	GO:0022857	3	transmembrane transporter activity	0.300344	Peaxi162Scf00177g00618.1	561	0.771	Down	0.0099422	K	V-type proton ATPase catalytic subunit A	1	0.000296824	84.083	ITYSLIK(1)HR	3	0.72286	1	0.827032	0.899628	0.878704	1.04278	1.10127	1.23605
Molecular Function	GO:0022857	3	transmembrane transporter activity	0.300344	Peaxi162Scf00842g00322.1	102	0.8	Down	0.0075776	K	"Cytochrome b-c1 complex subunit Rieske-3, mitochondrial"	1	0.0112763	53.751	YPPGDPSK(1)R	2	0.73834	1	0.941112	0.831647	0.828708	1.11718	1.05344	1.0823
Biological Process	GO:0065008	3	regulation of biological quality	0.109743	Peaxi162Scf00047g00721.1	355	0.725	Down	0.000159143	K	glutathione reductase	1	6.3101e-20	102.45	MNLTPVALMEGTCFAK(1)TVFGGK	4	-0.23314	4	0.841603	0.818096	0.831384	1.12632	1.19561	1.11519
Biological Process	GO:0065008	3	regulation of biological quality	0.109743	Peaxi162Scf00673g00127.1	228	0.67	Down	0.00073703	K	Protein disulfide-isomerase like 2-1	1	0.00176664	64.104	GNK(1)AGEDYDGGR	2	-0.46248	1	0.790419	0.730382	0.820565	1.13861	1.13057	1.2259
Biological Process	GO:0009116	7	nucleoside metabolic process	9.29e-05	Peaxi162Scf00574g00092.1	328	0.832	Down	0.048339	K	Plasma membrane ATPase 1	1	3.99816e-09	63.979	MTAIEEMAGMDVLCSDK(1)TGTLTLNK	4	0.36458	1	0.907048	0.951116	0.826087	0.97619	1.15929	1.09064
Biological Process	GO:0009116	7	nucleoside metabolic process	9.29e-05	Peaxi162Scf00068g01810.1	311	0.74	Down	0.023722	K	fructose-bisphosphate aldolase 2	1	2.77769e-05	79.201	AWAGK(1)EENVQK	3	0.34022	1	0.808059	0.737688	0.968655	1.19507	1.13576	1.06828
Biological Process	GO:0009116	7	nucleoside metabolic process	9.29e-05	Peaxi162Scf00110g02021.1	311	0.829	Down	0.037976	K	fructose-bisphosphate aldolase 2	1	0.0132059	42.083	AWSGK(1)EENVEK	3	-1.0972	1	0.909528	0.883408	0.92493	1.13839	0.969112	1.1704
Biological Process	GO:0009116	7	nucleoside metabolic process	9.29e-05	Peaxi162Scf00177g00618.1	561	0.771	Down	0.0099422	K	V-type proton ATPase catalytic subunit A	1	0.000296824	84.083	ITYSLIK(1)HR	3	0.72286	1	0.827032	0.899628	0.878704	1.04278	1.10127	1.23605
Biological Process	GO:0009116	7	nucleoside metabolic process	9.29e-05	Peaxi162Scf00488g00061.1	142	0.83	Down	0.0074998	K	adenosine kinase 2	1	1.29466e-29	132.74	SLVANLSAANCYK(1)VDHLK	2	0.37639	3	0.910593	0.873062	0.943907	1.15895	1.05188	1.07384
Biological Process	GO:0009116	7	nucleoside metabolic process	9.29e-05	Peaxi162Scf00102g01843.1	93	0.726	Down	0.0190962	K	Nucleoside diphosphate kinase family protein	1	1.03105e-07	91.62	TFIAIK(1)PDGVQR	2	0.19809	1	0.894128	0.984293	0.792603	1.33886	1.10246	1.23537
Biological Process	GO:0009116	7	nucleoside metabolic process	9.29e-05	Peaxi162Scf00102g01843.1	179	0.717	Down	0.046975	K	Nucleoside diphosphate kinase family protein	1	2.3592e-07	83.37	LIGATDPQK(1)SEPGTIR	3	-0.91822	2	1.05249	0.833209	0.792603	1.43976	1.10506	1.18986
Biological Process	GO:0009116	7	nucleoside metabolic process	9.29e-05	Peaxi162Scf00083g01223.1	54	0.674	Down	0.047737	K	fructose-bisphosphate aldolase 2	1	0.0351966	43.672	TAK(1)TVASPGR	2	0.33414	1	0.80471	0.789087	0.800389	1.29491	0.986789	1.27008
Biological Process	GO:0009116	7	nucleoside metabolic process	9.29e-05	Peaxi162Scf00398g00612.1	503	0.45	Down	0.00039513	K	Pyruvate kinase family protein	1	2.74388e-05	81.017	TAGVIK(1)SHDR	3	-0.48487	1	0.585291	0.63	0.542477	1.40675	1.15916	1.34372
Biological Process	GO:0009116	7	nucleoside metabolic process	9.29e-05	Peaxi162Scf00464g00325.1	141	0.833	Down	0.0069576	K	"NADH-ubiquinone oxidoreductase 75 kDa subunit, mitochondrial"	1	0.000834446	85.813	IK(1)TDTPIAK	2	-0.5234	1	0.949605	0.872763	0.890208	1.12916	1.0899	1.0359
Biological Process	GO:0019362	9	pyridine nucleotide metabolic process	0.0329955	Peaxi162Scf00083g01223.1	54	0.674	Down	0.047737	K	fructose-bisphosphate aldolase 2	1	0.0351966	43.672	TAK(1)TVASPGR	2	0.33414	1	0.80471	0.789087	0.800389	1.29491	0.986789	1.27008
Biological Process	GO:0019362	9	pyridine nucleotide metabolic process	0.0329955	Peaxi162Scf00068g01810.1	311	0.74	Down	0.023722	K	fructose-bisphosphate aldolase 2	1	2.77769e-05	79.201	AWAGK(1)EENVQK	3	0.34022	1	0.808059	0.737688	0.968655	1.19507	1.13576	1.06828
Biological Process	GO:0019362	9	pyridine nucleotide metabolic process	0.0329955	Peaxi162Scf00398g00612.1	503	0.45	Down	0.00039513	K	Pyruvate kinase family protein	1	2.74388e-05	81.017	TAGVIK(1)SHDR	3	-0.48487	1	0.585291	0.63	0.542477	1.40675	1.15916	1.34372
Biological Process	GO:0019362	9	pyridine nucleotide metabolic process	0.0329955	Peaxi162Scf00110g02021.1	311	0.829	Down	0.037976	K	fructose-bisphosphate aldolase 2	1	0.0132059	42.083	AWSGK(1)EENVEK	3	-1.0972	1	0.909528	0.883408	0.92493	1.13839	0.969112	1.1704
Biological Process	GO:0006165	10	nucleoside diphosphate phosphorylation	0.00564868	Peaxi162Scf00083g01223.1	54	0.674	Down	0.047737	K	fructose-bisphosphate aldolase 2	1	0.0351966	43.672	TAK(1)TVASPGR	2	0.33414	1	0.80471	0.789087	0.800389	1.29491	0.986789	1.27008
Biological Process	GO:0006165	10	nucleoside diphosphate phosphorylation	0.00564868	Peaxi162Scf00102g01843.1	93	0.726	Down	0.0190962	K	Nucleoside diphosphate kinase family protein	1	1.03105e-07	91.62	TFIAIK(1)PDGVQR	2	0.19809	1	0.894128	0.984293	0.792603	1.33886	1.10246	1.23537
Biological Process	GO:0006165	10	nucleoside diphosphate phosphorylation	0.00564868	Peaxi162Scf00102g01843.1	179	0.717	Down	0.046975	K	Nucleoside diphosphate kinase family protein	1	2.3592e-07	83.37	LIGATDPQK(1)SEPGTIR	3	-0.91822	2	1.05249	0.833209	0.792603	1.43976	1.10506	1.18986
Biological Process	GO:0006165	10	nucleoside diphosphate phosphorylation	0.00564868	Peaxi162Scf00068g01810.1	311	0.74	Down	0.023722	K	fructose-bisphosphate aldolase 2	1	2.77769e-05	79.201	AWAGK(1)EENVQK	3	0.34022	1	0.808059	0.737688	0.968655	1.19507	1.13576	1.06828
Biological Process	GO:0006165	10	nucleoside diphosphate phosphorylation	0.00564868	Peaxi162Scf00398g00612.1	503	0.45	Down	0.00039513	K	Pyruvate kinase family protein	1	2.74388e-05	81.017	TAGVIK(1)SHDR	3	-0.48487	1	0.585291	0.63	0.542477	1.40675	1.15916	1.34372
Biological Process	GO:0006165	10	nucleoside diphosphate phosphorylation	0.00564868	Peaxi162Scf00110g02021.1	311	0.829	Down	0.037976	K	fructose-bisphosphate aldolase 2	1	0.0132059	42.083	AWSGK(1)EENVEK	3	-1.0972	1	0.909528	0.883408	0.92493	1.13839	0.969112	1.1704
Biological Process	GO:0006096	13	glycolytic process	0.0188719	Peaxi162Scf00083g01223.1	54	0.674	Down	0.047737	K	fructose-bisphosphate aldolase 2	1	0.0351966	43.672	TAK(1)TVASPGR	2	0.33414	1	0.80471	0.789087	0.800389	1.29491	0.986789	1.27008
Biological Process	GO:0006096	13	glycolytic process	0.0188719	Peaxi162Scf00068g01810.1	311	0.74	Down	0.023722	K	fructose-bisphosphate aldolase 2	1	2.77769e-05	79.201	AWAGK(1)EENVQK	3	0.34022	1	0.808059	0.737688	0.968655	1.19507	1.13576	1.06828
Biological Process	GO:0006096	13	glycolytic process	0.0188719	Peaxi162Scf00398g00612.1	503	0.45	Down	0.00039513	K	Pyruvate kinase family protein	1	2.74388e-05	81.017	TAGVIK(1)SHDR	3	-0.48487	1	0.585291	0.63	0.542477	1.40675	1.15916	1.34372
Biological Process	GO:0006096	13	glycolytic process	0.0188719	Peaxi162Scf00110g02021.1	311	0.829	Down	0.037976	K	fructose-bisphosphate aldolase 2	1	0.0132059	42.083	AWSGK(1)EENVEK	3	-1.0972	1	0.909528	0.883408	0.92493	1.13839	0.969112	1.1704
Biological Process	GO:0009163	8	nucleoside biosynthetic process	0.0203342	Peaxi162Scf00488g00061.1	142	0.83	Down	0.0074998	K	adenosine kinase 2	1	1.29466e-29	132.74	SLVANLSAANCYK(1)VDHLK	2	0.37639	3	0.910593	0.873062	0.943907	1.15895	1.05188	1.07384
Biological Process	GO:0009163	8	nucleoside biosynthetic process	0.0203342	Peaxi162Scf00574g00092.1	328	0.832	Down	0.048339	K	Plasma membrane ATPase 1	1	3.99816e-09	63.979	MTAIEEMAGMDVLCSDK(1)TGTLTLNK	4	0.36458	1	0.907048	0.951116	0.826087	0.97619	1.15929	1.09064
Biological Process	GO:0009163	8	nucleoside biosynthetic process	0.0203342	Peaxi162Scf00102g01843.1	93	0.726	Down	0.0190962	K	Nucleoside diphosphate kinase family protein	1	1.03105e-07	91.62	TFIAIK(1)PDGVQR	2	0.19809	1	0.894128	0.984293	0.792603	1.33886	1.10246	1.23537
Biological Process	GO:0009163	8	nucleoside biosynthetic process	0.0203342	Peaxi162Scf00102g01843.1	179	0.717	Down	0.046975	K	Nucleoside diphosphate kinase family protein	1	2.3592e-07	83.37	LIGATDPQK(1)SEPGTIR	3	-0.91822	2	1.05249	0.833209	0.792603	1.43976	1.10506	1.18986
Biological Process	GO:0046129	10	purine ribonucleoside biosynthetic process	0.0139208	Peaxi162Scf00488g00061.1	142	0.83	Down	0.0074998	K	adenosine kinase 2	1	1.29466e-29	132.74	SLVANLSAANCYK(1)VDHLK	2	0.37639	3	0.910593	0.873062	0.943907	1.15895	1.05188	1.07384
Biological Process	GO:0046129	10	purine ribonucleoside biosynthetic process	0.0139208	Peaxi162Scf00574g00092.1	328	0.832	Down	0.048339	K	Plasma membrane ATPase 1	1	3.99816e-09	63.979	MTAIEEMAGMDVLCSDK(1)TGTLTLNK	4	0.36458	1	0.907048	0.951116	0.826087	0.97619	1.15929	1.09064
Biological Process	GO:0046129	10	purine ribonucleoside biosynthetic process	0.0139208	Peaxi162Scf00102g01843.1	93	0.726	Down	0.0190962	K	Nucleoside diphosphate kinase family protein	1	1.03105e-07	91.62	TFIAIK(1)PDGVQR	2	0.19809	1	0.894128	0.984293	0.792603	1.33886	1.10246	1.23537
Biological Process	GO:0046129	10	purine ribonucleoside biosynthetic process	0.0139208	Peaxi162Scf00102g01843.1	179	0.717	Down	0.046975	K	Nucleoside diphosphate kinase family protein	1	2.3592e-07	83.37	LIGATDPQK(1)SEPGTIR	3	-0.91822	2	1.05249	0.833209	0.792603	1.43976	1.10506	1.18986
Biological Process	GO:0009185	9	ribonucleoside diphosphate metabolic process	0.0188719	Peaxi162Scf00083g01223.1	54	0.674	Down	0.047737	K	fructose-bisphosphate aldolase 2	1	0.0351966	43.672	TAK(1)TVASPGR	2	0.33414	1	0.80471	0.789087	0.800389	1.29491	0.986789	1.27008
Biological Process	GO:0009185	9	ribonucleoside diphosphate metabolic process	0.0188719	Peaxi162Scf00068g01810.1	311	0.74	Down	0.023722	K	fructose-bisphosphate aldolase 2	1	2.77769e-05	79.201	AWAGK(1)EENVQK	3	0.34022	1	0.808059	0.737688	0.968655	1.19507	1.13576	1.06828
Biological Process	GO:0009185	9	ribonucleoside diphosphate metabolic process	0.0188719	Peaxi162Scf00398g00612.1	503	0.45	Down	0.00039513	K	Pyruvate kinase family protein	1	2.74388e-05	81.017	TAGVIK(1)SHDR	3	-0.48487	1	0.585291	0.63	0.542477	1.40675	1.15916	1.34372
Biological Process	GO:0009185	9	ribonucleoside diphosphate metabolic process	0.0188719	Peaxi162Scf00110g02021.1	311	0.829	Down	0.037976	K	fructose-bisphosphate aldolase 2	1	0.0132059	42.083	AWSGK(1)EENVEK	3	-1.0972	1	0.909528	0.883408	0.92493	1.13839	0.969112	1.1704
Biological Process	GO:0046390	7	ribose phosphate biosynthetic process	0.0973714	Peaxi162Scf00574g00092.1	328	0.832	Down	0.048339	K	Plasma membrane ATPase 1	1	3.99816e-09	63.979	MTAIEEMAGMDVLCSDK(1)TGTLTLNK	4	0.36458	1	0.907048	0.951116	0.826087	0.97619	1.15929	1.09064
Biological Process	GO:0046390	7	ribose phosphate biosynthetic process	0.0973714	Peaxi162Scf00102g01843.1	93	0.726	Down	0.0190962	K	Nucleoside diphosphate kinase family protein	1	1.03105e-07	91.62	TFIAIK(1)PDGVQR	2	0.19809	1	0.894128	0.984293	0.792603	1.33886	1.10246	1.23537
Biological Process	GO:0046390	7	ribose phosphate biosynthetic process	0.0973714	Peaxi162Scf00102g01843.1	179	0.717	Down	0.046975	K	Nucleoside diphosphate kinase family protein	1	2.3592e-07	83.37	LIGATDPQK(1)SEPGTIR	3	-0.91822	2	1.05249	0.833209	0.792603	1.43976	1.10506	1.18986
Biological Process	GO:1901137	5	carbohydrate derivative biosynthetic process	0.0325577	Peaxi162Scf00488g00061.1	142	0.83	Down	0.0074998	K	adenosine kinase 2	1	1.29466e-29	132.74	SLVANLSAANCYK(1)VDHLK	2	0.37639	3	0.910593	0.873062	0.943907	1.15895	1.05188	1.07384
Biological Process	GO:1901137	5	carbohydrate derivative biosynthetic process	0.0325577	Peaxi162Scf00574g00092.1	328	0.832	Down	0.048339	K	Plasma membrane ATPase 1	1	3.99816e-09	63.979	MTAIEEMAGMDVLCSDK(1)TGTLTLNK	4	0.36458	1	0.907048	0.951116	0.826087	0.97619	1.15929	1.09064
Biological Process	GO:1901137	5	carbohydrate derivative biosynthetic process	0.0325577	Peaxi162Scf00102g01843.1	93	0.726	Down	0.0190962	K	Nucleoside diphosphate kinase family protein	1	1.03105e-07	91.62	TFIAIK(1)PDGVQR	2	0.19809	1	0.894128	0.984293	0.792603	1.33886	1.10246	1.23537
Biological Process	GO:1901137	5	carbohydrate derivative biosynthetic process	0.0325577	Peaxi162Scf00102g01843.1	179	0.717	Down	0.046975	K	Nucleoside diphosphate kinase family protein	1	2.3592e-07	83.37	LIGATDPQK(1)SEPGTIR	3	-0.91822	2	1.05249	0.833209	0.792603	1.43976	1.10506	1.18986
Biological Process	GO:0006091	4	generation of precursor metabolites and energy	0.000705865	Peaxi162Scf00362g01196.1	149	0.723	Down	0.0124404	K	Unknown protein	1	1.1814e-35	167.37	RGDK(1)HVHPNDHVNR	4	-0.28899	5	0.900802	0.703523	0.836364	1.13984	1.1568	1.07935
Biological Process	GO:0006091	4	generation of precursor metabolites and energy	0.000705865	Peaxi162Scf00362g01196.1	408	0.801	Down	0.00187594	K	Unknown protein	1	1.63241e-17	112.96	LLGDASVSFEK(1)NCVR	2	0.16361	2	0.849699	0.838552	0.914141	1.11066	1.05621	1.08317
Biological Process	GO:0006091	4	generation of precursor metabolites and energy	0.000705865	Peaxi162Scf00016g00062.1	392	0.796	Down	0.006718	K	Glucose-1-phosphate adenylyltransferase large subunit 1	1	0.0272382	43.68	FLPPTK(1)IDNCK	2	1.0494	1	0.968553	0.851375	0.886305	1.18488	1.11697	1.09861
Biological Process	GO:0006091	4	generation of precursor metabolites and energy	0.000705865	Peaxi162Scf00083g01223.1	54	0.674	Down	0.047737	K	fructose-bisphosphate aldolase 2	1	0.0351966	43.672	TAK(1)TVASPGR	2	0.33414	1	0.80471	0.789087	0.800389	1.29491	0.986789	1.27008
Biological Process	GO:0006091	4	generation of precursor metabolites and energy	0.000705865	Peaxi162Scf00068g01810.1	311	0.74	Down	0.023722	K	fructose-bisphosphate aldolase 2	1	2.77769e-05	79.201	AWAGK(1)EENVQK	3	0.34022	1	0.808059	0.737688	0.968655	1.19507	1.13576	1.06828
Biological Process	GO:0006091	4	generation of precursor metabolites and energy	0.000705865	Peaxi162Scf00398g00612.1	503	0.45	Down	0.00039513	K	Pyruvate kinase family protein	1	2.74388e-05	81.017	TAGVIK(1)SHDR	3	-0.48487	1	0.585291	0.63	0.542477	1.40675	1.15916	1.34372
Biological Process	GO:0006091	4	generation of precursor metabolites and energy	0.000705865	Peaxi162Scf00464g00325.1	141	0.833	Down	0.0069576	K	"NADH-ubiquinone oxidoreductase 75 kDa subunit, mitochondrial"	1	0.000834446	85.813	IK(1)TDTPIAK	2	-0.5234	1	0.949605	0.872763	0.890208	1.12916	1.0899	1.0359
Biological Process	GO:0006091	4	generation of precursor metabolites and energy	0.000705865	Peaxi162Scf00110g02021.1	311	0.829	Down	0.037976	K	fructose-bisphosphate aldolase 2	1	0.0132059	42.083	AWSGK(1)EENVEK	3	-1.0972	1	0.909528	0.883408	0.92493	1.13839	0.969112	1.1704
Biological Process	GO:0072527	5	pyrimidine-containing compound metabolic process	0.0345358	Peaxi162Scf00498g00315.1	289	0.805	Down	0.045824	K	Carbamoyl-phosphate synthase small chain	1	7.46968e-13	116.24	MK(1)FGHHGGNHPVR	3	-0.29001	2	0.956897	0.758163	0.914256	1.15228	1.06479	1.04767
Biological Process	GO:0072527	5	pyrimidine-containing compound metabolic process	0.0345358	Peaxi162Scf00102g01843.1	93	0.726	Down	0.0190962	K	Nucleoside diphosphate kinase family protein	1	1.03105e-07	91.62	TFIAIK(1)PDGVQR	2	0.19809	1	0.894128	0.984293	0.792603	1.33886	1.10246	1.23537
Biological Process	GO:0072527	5	pyrimidine-containing compound metabolic process	0.0345358	Peaxi162Scf00102g01843.1	179	0.717	Down	0.046975	K	Nucleoside diphosphate kinase family protein	1	2.3592e-07	83.37	LIGATDPQK(1)SEPGTIR	3	-0.91822	2	1.05249	0.833209	0.792603	1.43976	1.10506	1.18986
Biological Process	GO:0032787	8	monocarboxylic acid metabolic process	0.153214	Peaxi162Scf00083g01223.1	54	0.674	Down	0.047737	K	fructose-bisphosphate aldolase 2	1	0.0351966	43.672	TAK(1)TVASPGR	2	0.33414	1	0.80471	0.789087	0.800389	1.29491	0.986789	1.27008
Biological Process	GO:0032787	8	monocarboxylic acid metabolic process	0.153214	Peaxi162Scf00068g01810.1	311	0.74	Down	0.023722	K	fructose-bisphosphate aldolase 2	1	2.77769e-05	79.201	AWAGK(1)EENVQK	3	0.34022	1	0.808059	0.737688	0.968655	1.19507	1.13576	1.06828
Biological Process	GO:0032787	8	monocarboxylic acid metabolic process	0.153214	Peaxi162Scf00398g00612.1	503	0.45	Down	0.00039513	K	Pyruvate kinase family protein	1	2.74388e-05	81.017	TAGVIK(1)SHDR	3	-0.48487	1	0.585291	0.63	0.542477	1.40675	1.15916	1.34372
Biological Process	GO:0032787	8	monocarboxylic acid metabolic process	0.153214	Peaxi162Scf00110g02021.1	311	0.829	Down	0.037976	K	fructose-bisphosphate aldolase 2	1	0.0132059	42.083	AWSGK(1)EENVEK	3	-1.0972	1	0.909528	0.883408	0.92493	1.13839	0.969112	1.1704
Biological Process	GO:0019693	6	ribose phosphate metabolic process	0.000301091	Peaxi162Scf00574g00092.1	328	0.832	Down	0.048339	K	Plasma membrane ATPase 1	1	3.99816e-09	63.979	MTAIEEMAGMDVLCSDK(1)TGTLTLNK	4	0.36458	1	0.907048	0.951116	0.826087	0.97619	1.15929	1.09064
Biological Process	GO:0019693	6	ribose phosphate metabolic process	0.000301091	Peaxi162Scf00068g01810.1	311	0.74	Down	0.023722	K	fructose-bisphosphate aldolase 2	1	2.77769e-05	79.201	AWAGK(1)EENVQK	3	0.34022	1	0.808059	0.737688	0.968655	1.19507	1.13576	1.06828
Biological Process	GO:0019693	6	ribose phosphate metabolic process	0.000301091	Peaxi162Scf00110g02021.1	311	0.829	Down	0.037976	K	fructose-bisphosphate aldolase 2	1	0.0132059	42.083	AWSGK(1)EENVEK	3	-1.0972	1	0.909528	0.883408	0.92493	1.13839	0.969112	1.1704
Biological Process	GO:0019693	6	ribose phosphate metabolic process	0.000301091	Peaxi162Scf00177g00618.1	561	0.771	Down	0.0099422	K	V-type proton ATPase catalytic subunit A	1	0.000296824	84.083	ITYSLIK(1)HR	3	0.72286	1	0.827032	0.899628	0.878704	1.04278	1.10127	1.23605
Biological Process	GO:0019693	6	ribose phosphate metabolic process	0.000301091	Peaxi162Scf00102g01843.1	93	0.726	Down	0.0190962	K	Nucleoside diphosphate kinase family protein	1	1.03105e-07	91.62	TFIAIK(1)PDGVQR	2	0.19809	1	0.894128	0.984293	0.792603	1.33886	1.10246	1.23537
Biological Process	GO:0019693	6	ribose phosphate metabolic process	0.000301091	Peaxi162Scf00102g01843.1	179	0.717	Down	0.046975	K	Nucleoside diphosphate kinase family protein	1	2.3592e-07	83.37	LIGATDPQK(1)SEPGTIR	3	-0.91822	2	1.05249	0.833209	0.792603	1.43976	1.10506	1.18986
Biological Process	GO:0019693	6	ribose phosphate metabolic process	0.000301091	Peaxi162Scf00083g01223.1	54	0.674	Down	0.047737	K	fructose-bisphosphate aldolase 2	1	0.0351966	43.672	TAK(1)TVASPGR	2	0.33414	1	0.80471	0.789087	0.800389	1.29491	0.986789	1.27008
Biological Process	GO:0019693	6	ribose phosphate metabolic process	0.000301091	Peaxi162Scf00398g00612.1	503	0.45	Down	0.00039513	K	Pyruvate kinase family protein	1	2.74388e-05	81.017	TAGVIK(1)SHDR	3	-0.48487	1	0.585291	0.63	0.542477	1.40675	1.15916	1.34372
Biological Process	GO:0019693	6	ribose phosphate metabolic process	0.000301091	Peaxi162Scf00464g00325.1	141	0.833	Down	0.0069576	K	"NADH-ubiquinone oxidoreductase 75 kDa subunit, mitochondrial"	1	0.000834446	85.813	IK(1)TDTPIAK	2	-0.5234	1	0.949605	0.872763	0.890208	1.12916	1.0899	1.0359
Biological Process	GO:0009145	10	purine nucleoside triphosphate biosynthetic process	0.0529243	Peaxi162Scf00574g00092.1	328	0.832	Down	0.048339	K	Plasma membrane ATPase 1	1	3.99816e-09	63.979	MTAIEEMAGMDVLCSDK(1)TGTLTLNK	4	0.36458	1	0.907048	0.951116	0.826087	0.97619	1.15929	1.09064
Biological Process	GO:0009145	10	purine nucleoside triphosphate biosynthetic process	0.0529243	Peaxi162Scf00102g01843.1	93	0.726	Down	0.0190962	K	Nucleoside diphosphate kinase family protein	1	1.03105e-07	91.62	TFIAIK(1)PDGVQR	2	0.19809	1	0.894128	0.984293	0.792603	1.33886	1.10246	1.23537
Biological Process	GO:0009145	10	purine nucleoside triphosphate biosynthetic process	0.0529243	Peaxi162Scf00102g01843.1	179	0.717	Down	0.046975	K	Nucleoside diphosphate kinase family protein	1	2.3592e-07	83.37	LIGATDPQK(1)SEPGTIR	3	-0.91822	2	1.05249	0.833209	0.792603	1.43976	1.10506	1.18986
Biological Process	GO:0044765	5	single-organism transport	0.042439	Peaxi162Scf00177g00618.1	561	0.771	Down	0.0099422	K	V-type proton ATPase catalytic subunit A	1	0.000296824	84.083	ITYSLIK(1)HR	3	0.72286	1	0.827032	0.899628	0.878704	1.04278	1.10127	1.23605
Biological Process	GO:0044765	5	single-organism transport	0.042439	Peaxi162Scf01238g00220.1	67	0.391	Down	0.00057629	K	Non-specific lipid-transfer protein 2	1	0.0402797	44.318	K(1)TACTCLK	2	-1.1664	1	0.948951	0.691425	0.805074	2.14835	2.12684	1.97701
Biological Process	GO:0044765	5	single-organism transport	0.042439	Peaxi162Scf00595g00036.1	77	0.794	Down	0.00168106	K	Non-specific lipid-transfer protein 2	1	1.49438e-08	91.307	TACACVK(1)SALNTIK	3	-1.9424	1	0.877655	0.89899	0.942808	1.09323	1.15337	1.17878
Biological Process	GO:0072350	8	tricarboxylic acid metabolic process	0.0854498	Peaxi162Scf00362g01196.1	149	0.723	Down	0.0124404	K	Unknown protein	1	1.1814e-35	167.37	RGDK(1)HVHPNDHVNR	4	-0.28899	5	0.900802	0.703523	0.836364	1.13984	1.1568	1.07935
Biological Process	GO:0072350	8	tricarboxylic acid metabolic process	0.0854498	Peaxi162Scf00362g01196.1	408	0.801	Down	0.00187594	K	Unknown protein	1	1.63241e-17	112.96	LLGDASVSFEK(1)NCVR	2	0.16361	2	0.849699	0.838552	0.914141	1.11066	1.05621	1.08317
Biological Process	GO:0072350	8	tricarboxylic acid metabolic process	0.0854498	Peaxi162Scf00705g00316.1	26	0.813	Down	0.0064629	K	Isocitrate dehydrogenase [NADP]	1	0.000135511	116.54	VIWK(1)SIK	3	-0.10373	1	0.912641	0.879531	0.847059	1.0375	1.05344	1.15363
Biological Process	GO:0018130	5	heterocycle biosynthetic process	0.0438404	Peaxi162Scf00488g00061.1	142	0.83	Down	0.0074998	K	adenosine kinase 2	1	1.29466e-29	132.74	SLVANLSAANCYK(1)VDHLK	2	0.37639	3	0.910593	0.873062	0.943907	1.15895	1.05188	1.07384
Biological Process	GO:0018130	5	heterocycle biosynthetic process	0.0438404	Peaxi162Scf00574g00092.1	328	0.832	Down	0.048339	K	Plasma membrane ATPase 1	1	3.99816e-09	63.979	MTAIEEMAGMDVLCSDK(1)TGTLTLNK	4	0.36458	1	0.907048	0.951116	0.826087	0.97619	1.15929	1.09064
Biological Process	GO:0018130	5	heterocycle biosynthetic process	0.0438404	Peaxi162Scf00498g00315.1	289	0.805	Down	0.045824	K	Carbamoyl-phosphate synthase small chain	1	7.46968e-13	116.24	MK(1)FGHHGGNHPVR	3	-0.29001	2	0.956897	0.758163	0.914256	1.15228	1.06479	1.04767
Biological Process	GO:0018130	5	heterocycle biosynthetic process	0.0438404	Peaxi162Scf00102g01843.1	93	0.726	Down	0.0190962	K	Nucleoside diphosphate kinase family protein	1	1.03105e-07	91.62	TFIAIK(1)PDGVQR	2	0.19809	1	0.894128	0.984293	0.792603	1.33886	1.10246	1.23537
Biological Process	GO:0018130	5	heterocycle biosynthetic process	0.0438404	Peaxi162Scf00102g01843.1	179	0.717	Down	0.046975	K	Nucleoside diphosphate kinase family protein	1	2.3592e-07	83.37	LIGATDPQK(1)SEPGTIR	3	-0.91822	2	1.05249	0.833209	0.792603	1.43976	1.10506	1.18986
Biological Process	GO:0009179	10	purine ribonucleoside diphosphate metabolic process	0.0188719	Peaxi162Scf00083g01223.1	54	0.674	Down	0.047737	K	fructose-bisphosphate aldolase 2	1	0.0351966	43.672	TAK(1)TVASPGR	2	0.33414	1	0.80471	0.789087	0.800389	1.29491	0.986789	1.27008
Biological Process	GO:0009179	10	purine ribonucleoside diphosphate metabolic process	0.0188719	Peaxi162Scf00068g01810.1	311	0.74	Down	0.023722	K	fructose-bisphosphate aldolase 2	1	2.77769e-05	79.201	AWAGK(1)EENVQK	3	0.34022	1	0.808059	0.737688	0.968655	1.19507	1.13576	1.06828
Biological Process	GO:0009179	10	purine ribonucleoside diphosphate metabolic process	0.0188719	Peaxi162Scf00398g00612.1	503	0.45	Down	0.00039513	K	Pyruvate kinase family protein	1	2.74388e-05	81.017	TAGVIK(1)SHDR	3	-0.48487	1	0.585291	0.63	0.542477	1.40675	1.15916	1.34372
Biological Process	GO:0009179	10	purine ribonucleoside diphosphate metabolic process	0.0188719	Peaxi162Scf00110g02021.1	311	0.829	Down	0.037976	K	fructose-bisphosphate aldolase 2	1	0.0132059	42.083	AWSGK(1)EENVEK	3	-1.0972	1	0.909528	0.883408	0.92493	1.13839	0.969112	1.1704
Biological Process	GO:0006869	6	lipid transport	0.00417161	Peaxi162Scf01238g00220.1	67	0.391	Down	0.00057629	K	Non-specific lipid-transfer protein 2	1	0.0402797	44.318	K(1)TACTCLK	2	-1.1664	1	0.948951	0.691425	0.805074	2.14835	2.12684	1.97701
Biological Process	GO:0006869	6	lipid transport	0.00417161	Peaxi162Scf00595g00036.1	77	0.794	Down	0.00168106	K	Non-specific lipid-transfer protein 2	1	1.49438e-08	91.307	TACACVK(1)SALNTIK	3	-1.9424	1	0.877655	0.89899	0.942808	1.09323	1.15337	1.17878
Biological Process	GO:0009206	11	purine ribonucleoside triphosphate biosynthetic process	0.0529243	Peaxi162Scf00574g00092.1	328	0.832	Down	0.048339	K	Plasma membrane ATPase 1	1	3.99816e-09	63.979	MTAIEEMAGMDVLCSDK(1)TGTLTLNK	4	0.36458	1	0.907048	0.951116	0.826087	0.97619	1.15929	1.09064
Biological Process	GO:0009206	11	purine ribonucleoside triphosphate biosynthetic process	0.0529243	Peaxi162Scf00102g01843.1	93	0.726	Down	0.0190962	K	Nucleoside diphosphate kinase family protein	1	1.03105e-07	91.62	TFIAIK(1)PDGVQR	2	0.19809	1	0.894128	0.984293	0.792603	1.33886	1.10246	1.23537
Biological Process	GO:0009206	11	purine ribonucleoside triphosphate biosynthetic process	0.0529243	Peaxi162Scf00102g01843.1	179	0.717	Down	0.046975	K	Nucleoside diphosphate kinase family protein	1	2.3592e-07	83.37	LIGATDPQK(1)SEPGTIR	3	-0.91822	2	1.05249	0.833209	0.792603	1.43976	1.10506	1.18986
Biological Process	GO:0044281	4	small molecule metabolic process	0.0430041	Peaxi162Scf00574g00092.1	328	0.832	Down	0.048339	K	Plasma membrane ATPase 1	1	3.99816e-09	63.979	MTAIEEMAGMDVLCSDK(1)TGTLTLNK	4	0.36458	1	0.907048	0.951116	0.826087	0.97619	1.15929	1.09064
Biological Process	GO:0044281	4	small molecule metabolic process	0.0430041	Peaxi162Scf00498g00315.1	289	0.805	Down	0.045824	K	Carbamoyl-phosphate synthase small chain	1	7.46968e-13	116.24	MK(1)FGHHGGNHPVR	3	-0.29001	2	0.956897	0.758163	0.914256	1.15228	1.06479	1.04767
Biological Process	GO:0044281	4	small molecule metabolic process	0.0430041	Peaxi162Scf00068g01810.1	311	0.74	Down	0.023722	K	fructose-bisphosphate aldolase 2	1	2.77769e-05	79.201	AWAGK(1)EENVQK	3	0.34022	1	0.808059	0.737688	0.968655	1.19507	1.13576	1.06828
Biological Process	GO:0044281	4	small molecule metabolic process	0.0430041	Peaxi162Scf00110g02021.1	311	0.829	Down	0.037976	K	fructose-bisphosphate aldolase 2	1	0.0132059	42.083	AWSGK(1)EENVEK	3	-1.0972	1	0.909528	0.883408	0.92493	1.13839	0.969112	1.1704
Biological Process	GO:0044281	4	small molecule metabolic process	0.0430041	Peaxi162Scf00362g01196.1	149	0.723	Down	0.0124404	K	Unknown protein	1	1.1814e-35	167.37	RGDK(1)HVHPNDHVNR	4	-0.28899	5	0.900802	0.703523	0.836364	1.13984	1.1568	1.07935
Biological Process	GO:0044281	4	small molecule metabolic process	0.0430041	Peaxi162Scf00362g01196.1	408	0.801	Down	0.00187594	K	Unknown protein	1	1.63241e-17	112.96	LLGDASVSFEK(1)NCVR	2	0.16361	2	0.849699	0.838552	0.914141	1.11066	1.05621	1.08317
Biological Process	GO:0044281	4	small molecule metabolic process	0.0430041	Peaxi162Scf00177g00618.1	561	0.771	Down	0.0099422	K	V-type proton ATPase catalytic subunit A	1	0.000296824	84.083	ITYSLIK(1)HR	3	0.72286	1	0.827032	0.899628	0.878704	1.04278	1.10127	1.23605
Biological Process	GO:0044281	4	small molecule metabolic process	0.0430041	Peaxi162Scf00705g00316.1	26	0.813	Down	0.0064629	K	Isocitrate dehydrogenase [NADP]	1	0.000135511	116.54	VIWK(1)SIK	3	-0.10373	1	0.912641	0.879531	0.847059	1.0375	1.05344	1.15363
Biological Process	GO:0044281	4	small molecule metabolic process	0.0430041	Peaxi162Scf00488g00061.1	142	0.83	Down	0.0074998	K	adenosine kinase 2	1	1.29466e-29	132.74	SLVANLSAANCYK(1)VDHLK	2	0.37639	3	0.910593	0.873062	0.943907	1.15895	1.05188	1.07384
Biological Process	GO:0044281	4	small molecule metabolic process	0.0430041	Peaxi162Scf00083g01223.1	54	0.674	Down	0.047737	K	fructose-bisphosphate aldolase 2	1	0.0351966	43.672	TAK(1)TVASPGR	2	0.33414	1	0.80471	0.789087	0.800389	1.29491	0.986789	1.27008
Biological Process	GO:0044281	4	small molecule metabolic process	0.0430041	Peaxi162Scf00102g01843.1	93	0.726	Down	0.0190962	K	Nucleoside diphosphate kinase family protein	1	1.03105e-07	91.62	TFIAIK(1)PDGVQR	2	0.19809	1	0.894128	0.984293	0.792603	1.33886	1.10246	1.23537
Biological Process	GO:0044281	4	small molecule metabolic process	0.0430041	Peaxi162Scf00102g01843.1	179	0.717	Down	0.046975	K	Nucleoside diphosphate kinase family protein	1	2.3592e-07	83.37	LIGATDPQK(1)SEPGTIR	3	-0.91822	2	1.05249	0.833209	0.792603	1.43976	1.10506	1.18986
Biological Process	GO:0044281	4	small molecule metabolic process	0.0430041	Peaxi162Scf00398g00612.1	503	0.45	Down	0.00039513	K	Pyruvate kinase family protein	1	2.74388e-05	81.017	TAGVIK(1)SHDR	3	-0.48487	1	0.585291	0.63	0.542477	1.40675	1.15916	1.34372
Biological Process	GO:0044281	4	small molecule metabolic process	0.0430041	Peaxi162Scf00464g00325.1	141	0.833	Down	0.0069576	K	"NADH-ubiquinone oxidoreductase 75 kDa subunit, mitochondrial"	1	0.000834446	85.813	IK(1)TDTPIAK	2	-0.5234	1	0.949605	0.872763	0.890208	1.12916	1.0899	1.0359
Biological Process	GO:0044763	3	single-organism cellular process	0.014041	Peaxi162Scf00574g00092.1	328	0.832	Down	0.048339	K	Plasma membrane ATPase 1	1	3.99816e-09	63.979	MTAIEEMAGMDVLCSDK(1)TGTLTLNK	4	0.36458	1	0.907048	0.951116	0.826087	0.97619	1.15929	1.09064
Biological Process	GO:0044763	3	single-organism cellular process	0.014041	Peaxi162Scf00498g00315.1	289	0.805	Down	0.045824	K	Carbamoyl-phosphate synthase small chain	1	7.46968e-13	116.24	MK(1)FGHHGGNHPVR	3	-0.29001	2	0.956897	0.758163	0.914256	1.15228	1.06479	1.04767
Biological Process	GO:0044763	3	single-organism cellular process	0.014041	Peaxi162Scf00047g00721.1	355	0.725	Down	0.000159143	K	glutathione reductase	1	6.3101e-20	102.45	MNLTPVALMEGTCFAK(1)TVFGGK	4	-0.23314	4	0.841603	0.818096	0.831384	1.12632	1.19561	1.11519
Biological Process	GO:0044763	3	single-organism cellular process	0.014041	Peaxi162Scf00068g01810.1	311	0.74	Down	0.023722	K	fructose-bisphosphate aldolase 2	1	2.77769e-05	79.201	AWAGK(1)EENVQK	3	0.34022	1	0.808059	0.737688	0.968655	1.19507	1.13576	1.06828
Biological Process	GO:0044763	3	single-organism cellular process	0.014041	Peaxi162Scf00110g02021.1	311	0.829	Down	0.037976	K	fructose-bisphosphate aldolase 2	1	0.0132059	42.083	AWSGK(1)EENVEK	3	-1.0972	1	0.909528	0.883408	0.92493	1.13839	0.969112	1.1704
Biological Process	GO:0044763	3	single-organism cellular process	0.014041	Peaxi162Scf00362g01196.1	149	0.723	Down	0.0124404	K	Unknown protein	1	1.1814e-35	167.37	RGDK(1)HVHPNDHVNR	4	-0.28899	5	0.900802	0.703523	0.836364	1.13984	1.1568	1.07935
Biological Process	GO:0044763	3	single-organism cellular process	0.014041	Peaxi162Scf00362g01196.1	408	0.801	Down	0.00187594	K	Unknown protein	1	1.63241e-17	112.96	LLGDASVSFEK(1)NCVR	2	0.16361	2	0.849699	0.838552	0.914141	1.11066	1.05621	1.08317
Biological Process	GO:0044763	3	single-organism cellular process	0.014041	Peaxi162Scf00177g00618.1	561	0.771	Down	0.0099422	K	V-type proton ATPase catalytic subunit A	1	0.000296824	84.083	ITYSLIK(1)HR	3	0.72286	1	0.827032	0.899628	0.878704	1.04278	1.10127	1.23605
Biological Process	GO:0044763	3	single-organism cellular process	0.014041	Peaxi162Scf00705g00316.1	26	0.813	Down	0.0064629	K	Isocitrate dehydrogenase [NADP]	1	0.000135511	116.54	VIWK(1)SIK	3	-0.10373	1	0.912641	0.879531	0.847059	1.0375	1.05344	1.15363
Biological Process	GO:0044763	3	single-organism cellular process	0.014041	Peaxi162Scf00016g00062.1	392	0.796	Down	0.006718	K	Glucose-1-phosphate adenylyltransferase large subunit 1	1	0.0272382	43.68	FLPPTK(1)IDNCK	2	1.0494	1	0.968553	0.851375	0.886305	1.18488	1.11697	1.09861
Biological Process	GO:0044763	3	single-organism cellular process	0.014041	Peaxi162Scf00488g00061.1	142	0.83	Down	0.0074998	K	adenosine kinase 2	1	1.29466e-29	132.74	SLVANLSAANCYK(1)VDHLK	2	0.37639	3	0.910593	0.873062	0.943907	1.15895	1.05188	1.07384
Biological Process	GO:0044763	3	single-organism cellular process	0.014041	Peaxi162Scf00083g01223.1	54	0.674	Down	0.047737	K	fructose-bisphosphate aldolase 2	1	0.0351966	43.672	TAK(1)TVASPGR	2	0.33414	1	0.80471	0.789087	0.800389	1.29491	0.986789	1.27008
Biological Process	GO:0044763	3	single-organism cellular process	0.014041	Peaxi162Scf00102g01843.1	93	0.726	Down	0.0190962	K	Nucleoside diphosphate kinase family protein	1	1.03105e-07	91.62	TFIAIK(1)PDGVQR	2	0.19809	1	0.894128	0.984293	0.792603	1.33886	1.10246	1.23537
Biological Process	GO:0044763	3	single-organism cellular process	0.014041	Peaxi162Scf00102g01843.1	179	0.717	Down	0.046975	K	Nucleoside diphosphate kinase family protein	1	2.3592e-07	83.37	LIGATDPQK(1)SEPGTIR	3	-0.91822	2	1.05249	0.833209	0.792603	1.43976	1.10506	1.18986
Biological Process	GO:0044763	3	single-organism cellular process	0.014041	Peaxi162Scf00673g00127.1	228	0.67	Down	0.00073703	K	Protein disulfide-isomerase like 2-1	1	0.00176664	64.104	GNK(1)AGEDYDGGR	2	-0.46248	1	0.790419	0.730382	0.820565	1.13861	1.13057	1.2259
Biological Process	GO:0044763	3	single-organism cellular process	0.014041	Peaxi162Scf00398g00612.1	503	0.45	Down	0.00039513	K	Pyruvate kinase family protein	1	2.74388e-05	81.017	TAGVIK(1)SHDR	3	-0.48487	1	0.585291	0.63	0.542477	1.40675	1.15916	1.34372
Biological Process	GO:0044763	3	single-organism cellular process	0.014041	Peaxi162Scf00464g00325.1	141	0.833	Down	0.0069576	K	"NADH-ubiquinone oxidoreductase 75 kDa subunit, mitochondrial"	1	0.000834446	85.813	IK(1)TDTPIAK	2	-0.5234	1	0.949605	0.872763	0.890208	1.12916	1.0899	1.0359
Biological Process	GO:0072521	5	purine-containing compound metabolic process	7.96775e-05	Peaxi162Scf00574g00092.1	328	0.832	Down	0.048339	K	Plasma membrane ATPase 1	1	3.99816e-09	63.979	MTAIEEMAGMDVLCSDK(1)TGTLTLNK	4	0.36458	1	0.907048	0.951116	0.826087	0.97619	1.15929	1.09064
Biological Process	GO:0072521	5	purine-containing compound metabolic process	7.96775e-05	Peaxi162Scf00068g01810.1	311	0.74	Down	0.023722	K	fructose-bisphosphate aldolase 2	1	2.77769e-05	79.201	AWAGK(1)EENVQK	3	0.34022	1	0.808059	0.737688	0.968655	1.19507	1.13576	1.06828
Biological Process	GO:0072521	5	purine-containing compound metabolic process	7.96775e-05	Peaxi162Scf00110g02021.1	311	0.829	Down	0.037976	K	fructose-bisphosphate aldolase 2	1	0.0132059	42.083	AWSGK(1)EENVEK	3	-1.0972	1	0.909528	0.883408	0.92493	1.13839	0.969112	1.1704
Biological Process	GO:0072521	5	purine-containing compound metabolic process	7.96775e-05	Peaxi162Scf00177g00618.1	561	0.771	Down	0.0099422	K	V-type proton ATPase catalytic subunit A	1	0.000296824	84.083	ITYSLIK(1)HR	3	0.72286	1	0.827032	0.899628	0.878704	1.04278	1.10127	1.23605
Biological Process	GO:0072521	5	purine-containing compound metabolic process	7.96775e-05	Peaxi162Scf00488g00061.1	142	0.83	Down	0.0074998	K	adenosine kinase 2	1	1.29466e-29	132.74	SLVANLSAANCYK(1)VDHLK	2	0.37639	3	0.910593	0.873062	0.943907	1.15895	1.05188	1.07384
Biological Process	GO:0072521	5	purine-containing compound metabolic process	7.96775e-05	Peaxi162Scf00102g01843.1	93	0.726	Down	0.0190962	K	Nucleoside diphosphate kinase family protein	1	1.03105e-07	91.62	TFIAIK(1)PDGVQR	2	0.19809	1	0.894128	0.984293	0.792603	1.33886	1.10246	1.23537
Biological Process	GO:0072521	5	purine-containing compound metabolic process	7.96775e-05	Peaxi162Scf00102g01843.1	179	0.717	Down	0.046975	K	Nucleoside diphosphate kinase family protein	1	2.3592e-07	83.37	LIGATDPQK(1)SEPGTIR	3	-0.91822	2	1.05249	0.833209	0.792603	1.43976	1.10506	1.18986
Biological Process	GO:0072521	5	purine-containing compound metabolic process	7.96775e-05	Peaxi162Scf00083g01223.1	54	0.674	Down	0.047737	K	fructose-bisphosphate aldolase 2	1	0.0351966	43.672	TAK(1)TVASPGR	2	0.33414	1	0.80471	0.789087	0.800389	1.29491	0.986789	1.27008
Biological Process	GO:0072521	5	purine-containing compound metabolic process	7.96775e-05	Peaxi162Scf00398g00612.1	503	0.45	Down	0.00039513	K	Pyruvate kinase family protein	1	2.74388e-05	81.017	TAGVIK(1)SHDR	3	-0.48487	1	0.585291	0.63	0.542477	1.40675	1.15916	1.34372
Biological Process	GO:0072521	5	purine-containing compound metabolic process	7.96775e-05	Peaxi162Scf00464g00325.1	141	0.833	Down	0.0069576	K	"NADH-ubiquinone oxidoreductase 75 kDa subunit, mitochondrial"	1	0.000834446	85.813	IK(1)TDTPIAK	2	-0.5234	1	0.949605	0.872763	0.890208	1.12916	1.0899	1.0359
Biological Process	GO:0009205	10	purine ribonucleoside triphosphate metabolic process	8.13919e-05	Peaxi162Scf00574g00092.1	328	0.832	Down	0.048339	K	Plasma membrane ATPase 1	1	3.99816e-09	63.979	MTAIEEMAGMDVLCSDK(1)TGTLTLNK	4	0.36458	1	0.907048	0.951116	0.826087	0.97619	1.15929	1.09064
Biological Process	GO:0009205	10	purine ribonucleoside triphosphate metabolic process	8.13919e-05	Peaxi162Scf00068g01810.1	311	0.74	Down	0.023722	K	fructose-bisphosphate aldolase 2	1	2.77769e-05	79.201	AWAGK(1)EENVQK	3	0.34022	1	0.808059	0.737688	0.968655	1.19507	1.13576	1.06828
Biological Process	GO:0009205	10	purine ribonucleoside triphosphate metabolic process	8.13919e-05	Peaxi162Scf00110g02021.1	311	0.829	Down	0.037976	K	fructose-bisphosphate aldolase 2	1	0.0132059	42.083	AWSGK(1)EENVEK	3	-1.0972	1	0.909528	0.883408	0.92493	1.13839	0.969112	1.1704
Biological Process	GO:0009205	10	purine ribonucleoside triphosphate metabolic process	8.13919e-05	Peaxi162Scf00177g00618.1	561	0.771	Down	0.0099422	K	V-type proton ATPase catalytic subunit A	1	0.000296824	84.083	ITYSLIK(1)HR	3	0.72286	1	0.827032	0.899628	0.878704	1.04278	1.10127	1.23605
Biological Process	GO:0009205	10	purine ribonucleoside triphosphate metabolic process	8.13919e-05	Peaxi162Scf00102g01843.1	93	0.726	Down	0.0190962	K	Nucleoside diphosphate kinase family protein	1	1.03105e-07	91.62	TFIAIK(1)PDGVQR	2	0.19809	1	0.894128	0.984293	0.792603	1.33886	1.10246	1.23537
Biological Process	GO:0009205	10	purine ribonucleoside triphosphate metabolic process	8.13919e-05	Peaxi162Scf00102g01843.1	179	0.717	Down	0.046975	K	Nucleoside diphosphate kinase family protein	1	2.3592e-07	83.37	LIGATDPQK(1)SEPGTIR	3	-0.91822	2	1.05249	0.833209	0.792603	1.43976	1.10506	1.18986
Biological Process	GO:0009205	10	purine ribonucleoside triphosphate metabolic process	8.13919e-05	Peaxi162Scf00083g01223.1	54	0.674	Down	0.047737	K	fructose-bisphosphate aldolase 2	1	0.0351966	43.672	TAK(1)TVASPGR	2	0.33414	1	0.80471	0.789087	0.800389	1.29491	0.986789	1.27008
Biological Process	GO:0009205	10	purine ribonucleoside triphosphate metabolic process	8.13919e-05	Peaxi162Scf00398g00612.1	503	0.45	Down	0.00039513	K	Pyruvate kinase family protein	1	2.74388e-05	81.017	TAGVIK(1)SHDR	3	-0.48487	1	0.585291	0.63	0.542477	1.40675	1.15916	1.34372
Biological Process	GO:0009205	10	purine ribonucleoside triphosphate metabolic process	8.13919e-05	Peaxi162Scf00464g00325.1	141	0.833	Down	0.0069576	K	"NADH-ubiquinone oxidoreductase 75 kDa subunit, mitochondrial"	1	0.000834446	85.813	IK(1)TDTPIAK	2	-0.5234	1	0.949605	0.872763	0.890208	1.12916	1.0899	1.0359
Biological Process	GO:0006732	5	coenzyme metabolic process	0.0816362	Peaxi162Scf00083g01223.1	54	0.674	Down	0.047737	K	fructose-bisphosphate aldolase 2	1	0.0351966	43.672	TAK(1)TVASPGR	2	0.33414	1	0.80471	0.789087	0.800389	1.29491	0.986789	1.27008
Biological Process	GO:0006732	5	coenzyme metabolic process	0.0816362	Peaxi162Scf00068g01810.1	311	0.74	Down	0.023722	K	fructose-bisphosphate aldolase 2	1	2.77769e-05	79.201	AWAGK(1)EENVQK	3	0.34022	1	0.808059	0.737688	0.968655	1.19507	1.13576	1.06828
Biological Process	GO:0006732	5	coenzyme metabolic process	0.0816362	Peaxi162Scf00398g00612.1	503	0.45	Down	0.00039513	K	Pyruvate kinase family protein	1	2.74388e-05	81.017	TAGVIK(1)SHDR	3	-0.48487	1	0.585291	0.63	0.542477	1.40675	1.15916	1.34372
Biological Process	GO:0006732	5	coenzyme metabolic process	0.0816362	Peaxi162Scf00110g02021.1	311	0.829	Down	0.037976	K	fructose-bisphosphate aldolase 2	1	0.0132059	42.083	AWSGK(1)EENVEK	3	-1.0972	1	0.909528	0.883408	0.92493	1.13839	0.969112	1.1704
Biological Process	GO:0005975	4	carbohydrate metabolic process	0.0717189	Peaxi162Scf00016g00062.1	392	0.796	Down	0.006718	K	Glucose-1-phosphate adenylyltransferase large subunit 1	1	0.0272382	43.68	FLPPTK(1)IDNCK	2	1.0494	1	0.968553	0.851375	0.886305	1.18488	1.11697	1.09861
Biological Process	GO:0005975	4	carbohydrate metabolic process	0.0717189	Peaxi162Scf00270g01010.1	41	0.784	Down	0.016221	K	beta-galactosidase 8	1	0.0427833	43.808	ALLIDGK(1)R	2	0.74837	1	0.855596	0.935077	0.870698	1.25473	1.05188	1.08859
Biological Process	GO:0005975	4	carbohydrate metabolic process	0.0717189	Peaxi162Scf00083g01223.1	54	0.674	Down	0.047737	K	fructose-bisphosphate aldolase 2	1	0.0351966	43.672	TAK(1)TVASPGR	2	0.33414	1	0.80471	0.789087	0.800389	1.29491	0.986789	1.27008
Biological Process	GO:0005975	4	carbohydrate metabolic process	0.0717189	Peaxi162Scf00068g01810.1	311	0.74	Down	0.023722	K	fructose-bisphosphate aldolase 2	1	2.77769e-05	79.201	AWAGK(1)EENVQK	3	0.34022	1	0.808059	0.737688	0.968655	1.19507	1.13576	1.06828
Biological Process	GO:0005975	4	carbohydrate metabolic process	0.0717189	Peaxi162Scf00398g00612.1	503	0.45	Down	0.00039513	K	Pyruvate kinase family protein	1	2.74388e-05	81.017	TAGVIK(1)SHDR	3	-0.48487	1	0.585291	0.63	0.542477	1.40675	1.15916	1.34372
Biological Process	GO:0005975	4	carbohydrate metabolic process	0.0717189	Peaxi162Scf00110g02021.1	311	0.829	Down	0.037976	K	fructose-bisphosphate aldolase 2	1	0.0132059	42.083	AWSGK(1)EENVEK	3	-1.0972	1	0.909528	0.883408	0.92493	1.13839	0.969112	1.1704
Biological Process	GO:0090407	6	organophosphate biosynthetic process	0.190867	Peaxi162Scf00574g00092.1	328	0.832	Down	0.048339	K	Plasma membrane ATPase 1	1	3.99816e-09	63.979	MTAIEEMAGMDVLCSDK(1)TGTLTLNK	4	0.36458	1	0.907048	0.951116	0.826087	0.97619	1.15929	1.09064
Biological Process	GO:0090407	6	organophosphate biosynthetic process	0.190867	Peaxi162Scf00102g01843.1	93	0.726	Down	0.0190962	K	Nucleoside diphosphate kinase family protein	1	1.03105e-07	91.62	TFIAIK(1)PDGVQR	2	0.19809	1	0.894128	0.984293	0.792603	1.33886	1.10246	1.23537
Biological Process	GO:0090407	6	organophosphate biosynthetic process	0.190867	Peaxi162Scf00102g01843.1	179	0.717	Down	0.046975	K	Nucleoside diphosphate kinase family protein	1	2.3592e-07	83.37	LIGATDPQK(1)SEPGTIR	3	-0.91822	2	1.05249	0.833209	0.792603	1.43976	1.10506	1.18986
Biological Process	GO:1901575	4	organic substance catabolic process	0.225204	Peaxi162Scf00083g01223.1	54	0.674	Down	0.047737	K	fructose-bisphosphate aldolase 2	1	0.0351966	43.672	TAK(1)TVASPGR	2	0.33414	1	0.80471	0.789087	0.800389	1.29491	0.986789	1.27008
Biological Process	GO:1901575	4	organic substance catabolic process	0.225204	Peaxi162Scf00068g01810.1	311	0.74	Down	0.023722	K	fructose-bisphosphate aldolase 2	1	2.77769e-05	79.201	AWAGK(1)EENVQK	3	0.34022	1	0.808059	0.737688	0.968655	1.19507	1.13576	1.06828
Biological Process	GO:1901575	4	organic substance catabolic process	0.225204	Peaxi162Scf00398g00612.1	503	0.45	Down	0.00039513	K	Pyruvate kinase family protein	1	2.74388e-05	81.017	TAGVIK(1)SHDR	3	-0.48487	1	0.585291	0.63	0.542477	1.40675	1.15916	1.34372
Biological Process	GO:1901575	4	organic substance catabolic process	0.225204	Peaxi162Scf00110g02021.1	311	0.829	Down	0.037976	K	fructose-bisphosphate aldolase 2	1	0.0132059	42.083	AWSGK(1)EENVEK	3	-1.0972	1	0.909528	0.883408	0.92493	1.13839	0.969112	1.1704
Biological Process	GO:0009161	9	ribonucleoside monophosphate metabolic process	0.00044214	Peaxi162Scf00177g00618.1	561	0.771	Down	0.0099422	K	V-type proton ATPase catalytic subunit A	1	0.000296824	84.083	ITYSLIK(1)HR	3	0.72286	1	0.827032	0.899628	0.878704	1.04278	1.10127	1.23605
Biological Process	GO:0009161	9	ribonucleoside monophosphate metabolic process	0.00044214	Peaxi162Scf00574g00092.1	328	0.832	Down	0.048339	K	Plasma membrane ATPase 1	1	3.99816e-09	63.979	MTAIEEMAGMDVLCSDK(1)TGTLTLNK	4	0.36458	1	0.907048	0.951116	0.826087	0.97619	1.15929	1.09064
Biological Process	GO:0009161	9	ribonucleoside monophosphate metabolic process	0.00044214	Peaxi162Scf00083g01223.1	54	0.674	Down	0.047737	K	fructose-bisphosphate aldolase 2	1	0.0351966	43.672	TAK(1)TVASPGR	2	0.33414	1	0.80471	0.789087	0.800389	1.29491	0.986789	1.27008
Biological Process	GO:0009161	9	ribonucleoside monophosphate metabolic process	0.00044214	Peaxi162Scf00068g01810.1	311	0.74	Down	0.023722	K	fructose-bisphosphate aldolase 2	1	2.77769e-05	79.201	AWAGK(1)EENVQK	3	0.34022	1	0.808059	0.737688	0.968655	1.19507	1.13576	1.06828
Biological Process	GO:0009161	9	ribonucleoside monophosphate metabolic process	0.00044214	Peaxi162Scf00398g00612.1	503	0.45	Down	0.00039513	K	Pyruvate kinase family protein	1	2.74388e-05	81.017	TAGVIK(1)SHDR	3	-0.48487	1	0.585291	0.63	0.542477	1.40675	1.15916	1.34372
Biological Process	GO:0009161	9	ribonucleoside monophosphate metabolic process	0.00044214	Peaxi162Scf00464g00325.1	141	0.833	Down	0.0069576	K	"NADH-ubiquinone oxidoreductase 75 kDa subunit, mitochondrial"	1	0.000834446	85.813	IK(1)TDTPIAK	2	-0.5234	1	0.949605	0.872763	0.890208	1.12916	1.0899	1.0359
Biological Process	GO:0009161	9	ribonucleoside monophosphate metabolic process	0.00044214	Peaxi162Scf00110g02021.1	311	0.829	Down	0.037976	K	fructose-bisphosphate aldolase 2	1	0.0132059	42.083	AWSGK(1)EENVEK	3	-1.0972	1	0.909528	0.883408	0.92493	1.13839	0.969112	1.1704
Biological Process	GO:0009126	9	purine nucleoside monophosphate metabolic process	0.000374536	Peaxi162Scf00177g00618.1	561	0.771	Down	0.0099422	K	V-type proton ATPase catalytic subunit A	1	0.000296824	84.083	ITYSLIK(1)HR	3	0.72286	1	0.827032	0.899628	0.878704	1.04278	1.10127	1.23605
Biological Process	GO:0009126	9	purine nucleoside monophosphate metabolic process	0.000374536	Peaxi162Scf00574g00092.1	328	0.832	Down	0.048339	K	Plasma membrane ATPase 1	1	3.99816e-09	63.979	MTAIEEMAGMDVLCSDK(1)TGTLTLNK	4	0.36458	1	0.907048	0.951116	0.826087	0.97619	1.15929	1.09064
Biological Process	GO:0009126	9	purine nucleoside monophosphate metabolic process	0.000374536	Peaxi162Scf00083g01223.1	54	0.674	Down	0.047737	K	fructose-bisphosphate aldolase 2	1	0.0351966	43.672	TAK(1)TVASPGR	2	0.33414	1	0.80471	0.789087	0.800389	1.29491	0.986789	1.27008
Biological Process	GO:0009126	9	purine nucleoside monophosphate metabolic process	0.000374536	Peaxi162Scf00068g01810.1	311	0.74	Down	0.023722	K	fructose-bisphosphate aldolase 2	1	2.77769e-05	79.201	AWAGK(1)EENVQK	3	0.34022	1	0.808059	0.737688	0.968655	1.19507	1.13576	1.06828
Biological Process	GO:0009126	9	purine nucleoside monophosphate metabolic process	0.000374536	Peaxi162Scf00398g00612.1	503	0.45	Down	0.00039513	K	Pyruvate kinase family protein	1	2.74388e-05	81.017	TAGVIK(1)SHDR	3	-0.48487	1	0.585291	0.63	0.542477	1.40675	1.15916	1.34372
Biological Process	GO:0009126	9	purine nucleoside monophosphate metabolic process	0.000374536	Peaxi162Scf00464g00325.1	141	0.833	Down	0.0069576	K	"NADH-ubiquinone oxidoreductase 75 kDa subunit, mitochondrial"	1	0.000834446	85.813	IK(1)TDTPIAK	2	-0.5234	1	0.949605	0.872763	0.890208	1.12916	1.0899	1.0359
Biological Process	GO:0009126	9	purine nucleoside monophosphate metabolic process	0.000374536	Peaxi162Scf00110g02021.1	311	0.829	Down	0.037976	K	fructose-bisphosphate aldolase 2	1	0.0132059	42.083	AWSGK(1)EENVEK	3	-1.0972	1	0.909528	0.883408	0.92493	1.13839	0.969112	1.1704
Biological Process	GO:0006164	10	purine nucleotide biosynthetic process	0.109743	Peaxi162Scf00574g00092.1	328	0.832	Down	0.048339	K	Plasma membrane ATPase 1	1	3.99816e-09	63.979	MTAIEEMAGMDVLCSDK(1)TGTLTLNK	4	0.36458	1	0.907048	0.951116	0.826087	0.97619	1.15929	1.09064
Biological Process	GO:0006164	10	purine nucleotide biosynthetic process	0.109743	Peaxi162Scf00102g01843.1	93	0.726	Down	0.0190962	K	Nucleoside diphosphate kinase family protein	1	1.03105e-07	91.62	TFIAIK(1)PDGVQR	2	0.19809	1	0.894128	0.984293	0.792603	1.33886	1.10246	1.23537
Biological Process	GO:0006164	10	purine nucleotide biosynthetic process	0.109743	Peaxi162Scf00102g01843.1	179	0.717	Down	0.046975	K	Nucleoside diphosphate kinase family protein	1	2.3592e-07	83.37	LIGATDPQK(1)SEPGTIR	3	-0.91822	2	1.05249	0.833209	0.792603	1.43976	1.10506	1.18986
Biological Process	GO:1901362	5	organic cyclic compound biosynthetic process	0.0762156	Peaxi162Scf00488g00061.1	142	0.83	Down	0.0074998	K	adenosine kinase 2	1	1.29466e-29	132.74	SLVANLSAANCYK(1)VDHLK	2	0.37639	3	0.910593	0.873062	0.943907	1.15895	1.05188	1.07384
Biological Process	GO:1901362	5	organic cyclic compound biosynthetic process	0.0762156	Peaxi162Scf00574g00092.1	328	0.832	Down	0.048339	K	Plasma membrane ATPase 1	1	3.99816e-09	63.979	MTAIEEMAGMDVLCSDK(1)TGTLTLNK	4	0.36458	1	0.907048	0.951116	0.826087	0.97619	1.15929	1.09064
Biological Process	GO:1901362	5	organic cyclic compound biosynthetic process	0.0762156	Peaxi162Scf00498g00315.1	289	0.805	Down	0.045824	K	Carbamoyl-phosphate synthase small chain	1	7.46968e-13	116.24	MK(1)FGHHGGNHPVR	3	-0.29001	2	0.956897	0.758163	0.914256	1.15228	1.06479	1.04767
Biological Process	GO:1901362	5	organic cyclic compound biosynthetic process	0.0762156	Peaxi162Scf00102g01843.1	93	0.726	Down	0.0190962	K	Nucleoside diphosphate kinase family protein	1	1.03105e-07	91.62	TFIAIK(1)PDGVQR	2	0.19809	1	0.894128	0.984293	0.792603	1.33886	1.10246	1.23537
Biological Process	GO:1901362	5	organic cyclic compound biosynthetic process	0.0762156	Peaxi162Scf00102g01843.1	179	0.717	Down	0.046975	K	Nucleoside diphosphate kinase family protein	1	2.3592e-07	83.37	LIGATDPQK(1)SEPGTIR	3	-0.91822	2	1.05249	0.833209	0.792603	1.43976	1.10506	1.18986
Biological Process	GO:0009201	10	ribonucleoside triphosphate biosynthetic process	0.0631693	Peaxi162Scf00574g00092.1	328	0.832	Down	0.048339	K	Plasma membrane ATPase 1	1	3.99816e-09	63.979	MTAIEEMAGMDVLCSDK(1)TGTLTLNK	4	0.36458	1	0.907048	0.951116	0.826087	0.97619	1.15929	1.09064
Biological Process	GO:0009201	10	ribonucleoside triphosphate biosynthetic process	0.0631693	Peaxi162Scf00102g01843.1	93	0.726	Down	0.0190962	K	Nucleoside diphosphate kinase family protein	1	1.03105e-07	91.62	TFIAIK(1)PDGVQR	2	0.19809	1	0.894128	0.984293	0.792603	1.33886	1.10246	1.23537
Biological Process	GO:0009201	10	ribonucleoside triphosphate biosynthetic process	0.0631693	Peaxi162Scf00102g01843.1	179	0.717	Down	0.046975	K	Nucleoside diphosphate kinase family protein	1	2.3592e-07	83.37	LIGATDPQK(1)SEPGTIR	3	-0.91822	2	1.05249	0.833209	0.792603	1.43976	1.10506	1.18986
Biological Process	GO:0050794	4	regulation of cellular process	0.102838	Peaxi162Scf00047g00721.1	355	0.725	Down	0.000159143	K	glutathione reductase	1	6.3101e-20	102.45	MNLTPVALMEGTCFAK(1)TVFGGK	4	-0.23314	4	0.841603	0.818096	0.831384	1.12632	1.19561	1.11519
Biological Process	GO:0050794	4	regulation of cellular process	0.102838	Peaxi162Scf00673g00127.1	228	0.67	Down	0.00073703	K	Protein disulfide-isomerase like 2-1	1	0.00176664	64.104	GNK(1)AGEDYDGGR	2	-0.46248	1	0.790419	0.730382	0.820565	1.13861	1.13057	1.2259
Biological Process	GO:0050794	4	regulation of cellular process	0.102838	Peaxi162Scf00694g00014.1	124	0.779	Down	0.020121	K	Ribonuclease E inhibitor RraA/Dimethylmenaquinone methyltransferase	1	0.000533926	67.08	ALASHPQK(1)SSK	3	-1.191	1	0.820019	0.776777	0.951844	1.13078	1.02817	1.11142
Biological Process	GO:0016310	6	phosphorylation	0.00661627	Peaxi162Scf00083g01223.1	54	0.674	Down	0.047737	K	fructose-bisphosphate aldolase 2	1	0.0351966	43.672	TAK(1)TVASPGR	2	0.33414	1	0.80471	0.789087	0.800389	1.29491	0.986789	1.27008
Biological Process	GO:0016310	6	phosphorylation	0.00661627	Peaxi162Scf00102g01843.1	93	0.726	Down	0.0190962	K	Nucleoside diphosphate kinase family protein	1	1.03105e-07	91.62	TFIAIK(1)PDGVQR	2	0.19809	1	0.894128	0.984293	0.792603	1.33886	1.10246	1.23537
Biological Process	GO:0016310	6	phosphorylation	0.00661627	Peaxi162Scf00102g01843.1	179	0.717	Down	0.046975	K	Nucleoside diphosphate kinase family protein	1	2.3592e-07	83.37	LIGATDPQK(1)SEPGTIR	3	-0.91822	2	1.05249	0.833209	0.792603	1.43976	1.10506	1.18986
Biological Process	GO:0016310	6	phosphorylation	0.00661627	Peaxi162Scf00068g01810.1	311	0.74	Down	0.023722	K	fructose-bisphosphate aldolase 2	1	2.77769e-05	79.201	AWAGK(1)EENVQK	3	0.34022	1	0.808059	0.737688	0.968655	1.19507	1.13576	1.06828
Biological Process	GO:0016310	6	phosphorylation	0.00661627	Peaxi162Scf00398g00612.1	503	0.45	Down	0.00039513	K	Pyruvate kinase family protein	1	2.74388e-05	81.017	TAGVIK(1)SHDR	3	-0.48487	1	0.585291	0.63	0.542477	1.40675	1.15916	1.34372
Biological Process	GO:0016310	6	phosphorylation	0.00661627	Peaxi162Scf00464g00325.1	141	0.833	Down	0.0069576	K	"NADH-ubiquinone oxidoreductase 75 kDa subunit, mitochondrial"	1	0.000834446	85.813	IK(1)TDTPIAK	2	-0.5234	1	0.949605	0.872763	0.890208	1.12916	1.0899	1.0359
Biological Process	GO:0016310	6	phosphorylation	0.00661627	Peaxi162Scf00110g02021.1	311	0.829	Down	0.037976	K	fructose-bisphosphate aldolase 2	1	0.0132059	42.083	AWSGK(1)EENVEK	3	-1.0972	1	0.909528	0.883408	0.92493	1.13839	0.969112	1.1704
Biological Process	GO:0046496	10	nicotinamide nucleotide metabolic process	0.0329955	Peaxi162Scf00083g01223.1	54	0.674	Down	0.047737	K	fructose-bisphosphate aldolase 2	1	0.0351966	43.672	TAK(1)TVASPGR	2	0.33414	1	0.80471	0.789087	0.800389	1.29491	0.986789	1.27008
Biological Process	GO:0046496	10	nicotinamide nucleotide metabolic process	0.0329955	Peaxi162Scf00068g01810.1	311	0.74	Down	0.023722	K	fructose-bisphosphate aldolase 2	1	2.77769e-05	79.201	AWAGK(1)EENVQK	3	0.34022	1	0.808059	0.737688	0.968655	1.19507	1.13576	1.06828
Biological Process	GO:0046496	10	nicotinamide nucleotide metabolic process	0.0329955	Peaxi162Scf00398g00612.1	503	0.45	Down	0.00039513	K	Pyruvate kinase family protein	1	2.74388e-05	81.017	TAGVIK(1)SHDR	3	-0.48487	1	0.585291	0.63	0.542477	1.40675	1.15916	1.34372
Biological Process	GO:0046496	10	nicotinamide nucleotide metabolic process	0.0329955	Peaxi162Scf00110g02021.1	311	0.829	Down	0.037976	K	fructose-bisphosphate aldolase 2	1	0.0132059	42.083	AWSGK(1)EENVEK	3	-1.0972	1	0.909528	0.883408	0.92493	1.13839	0.969112	1.1704
Biological Process	GO:0009259	9	ribonucleotide metabolic process	0.000162298	Peaxi162Scf00574g00092.1	328	0.832	Down	0.048339	K	Plasma membrane ATPase 1	1	3.99816e-09	63.979	MTAIEEMAGMDVLCSDK(1)TGTLTLNK	4	0.36458	1	0.907048	0.951116	0.826087	0.97619	1.15929	1.09064
Biological Process	GO:0009259	9	ribonucleotide metabolic process	0.000162298	Peaxi162Scf00068g01810.1	311	0.74	Down	0.023722	K	fructose-bisphosphate aldolase 2	1	2.77769e-05	79.201	AWAGK(1)EENVQK	3	0.34022	1	0.808059	0.737688	0.968655	1.19507	1.13576	1.06828
Biological Process	GO:0009259	9	ribonucleotide metabolic process	0.000162298	Peaxi162Scf00110g02021.1	311	0.829	Down	0.037976	K	fructose-bisphosphate aldolase 2	1	0.0132059	42.083	AWSGK(1)EENVEK	3	-1.0972	1	0.909528	0.883408	0.92493	1.13839	0.969112	1.1704
Biological Process	GO:0009259	9	ribonucleotide metabolic process	0.000162298	Peaxi162Scf00177g00618.1	561	0.771	Down	0.0099422	K	V-type proton ATPase catalytic subunit A	1	0.000296824	84.083	ITYSLIK(1)HR	3	0.72286	1	0.827032	0.899628	0.878704	1.04278	1.10127	1.23605
Biological Process	GO:0009259	9	ribonucleotide metabolic process	0.000162298	Peaxi162Scf00102g01843.1	93	0.726	Down	0.0190962	K	Nucleoside diphosphate kinase family protein	1	1.03105e-07	91.62	TFIAIK(1)PDGVQR	2	0.19809	1	0.894128	0.984293	0.792603	1.33886	1.10246	1.23537
Biological Process	GO:0009259	9	ribonucleotide metabolic process	0.000162298	Peaxi162Scf00102g01843.1	179	0.717	Down	0.046975	K	Nucleoside diphosphate kinase family protein	1	2.3592e-07	83.37	LIGATDPQK(1)SEPGTIR	3	-0.91822	2	1.05249	0.833209	0.792603	1.43976	1.10506	1.18986
Biological Process	GO:0009259	9	ribonucleotide metabolic process	0.000162298	Peaxi162Scf00083g01223.1	54	0.674	Down	0.047737	K	fructose-bisphosphate aldolase 2	1	0.0351966	43.672	TAK(1)TVASPGR	2	0.33414	1	0.80471	0.789087	0.800389	1.29491	0.986789	1.27008
Biological Process	GO:0009259	9	ribonucleotide metabolic process	0.000162298	Peaxi162Scf00398g00612.1	503	0.45	Down	0.00039513	K	Pyruvate kinase family protein	1	2.74388e-05	81.017	TAGVIK(1)SHDR	3	-0.48487	1	0.585291	0.63	0.542477	1.40675	1.15916	1.34372
Biological Process	GO:0009259	9	ribonucleotide metabolic process	0.000162298	Peaxi162Scf00464g00325.1	141	0.833	Down	0.0069576	K	"NADH-ubiquinone oxidoreductase 75 kDa subunit, mitochondrial"	1	0.000834446	85.813	IK(1)TDTPIAK	2	-0.5234	1	0.949605	0.872763	0.890208	1.12916	1.0899	1.0359
Biological Process	GO:0045454	6	cell redox homeostasis	0.0854498	Peaxi162Scf00047g00721.1	355	0.725	Down	0.000159143	K	glutathione reductase	1	6.3101e-20	102.45	MNLTPVALMEGTCFAK(1)TVFGGK	4	-0.23314	4	0.841603	0.818096	0.831384	1.12632	1.19561	1.11519
Biological Process	GO:0045454	6	cell redox homeostasis	0.0854498	Peaxi162Scf00673g00127.1	228	0.67	Down	0.00073703	K	Protein disulfide-isomerase like 2-1	1	0.00176664	64.104	GNK(1)AGEDYDGGR	2	-0.46248	1	0.790419	0.730382	0.820565	1.13861	1.13057	1.2259
Biological Process	GO:1902578	3	single-organism localization	0.042439	Peaxi162Scf00177g00618.1	561	0.771	Down	0.0099422	K	V-type proton ATPase catalytic subunit A	1	0.000296824	84.083	ITYSLIK(1)HR	3	0.72286	1	0.827032	0.899628	0.878704	1.04278	1.10127	1.23605
Biological Process	GO:1902578	3	single-organism localization	0.042439	Peaxi162Scf01238g00220.1	67	0.391	Down	0.00057629	K	Non-specific lipid-transfer protein 2	1	0.0402797	44.318	K(1)TACTCLK	2	-1.1664	1	0.948951	0.691425	0.805074	2.14835	2.12684	1.97701
Biological Process	GO:1902578	3	single-organism localization	0.042439	Peaxi162Scf00595g00036.1	77	0.794	Down	0.00168106	K	Non-specific lipid-transfer protein 2	1	1.49438e-08	91.307	TACACVK(1)SALNTIK	3	-1.9424	1	0.877655	0.89899	0.942808	1.09323	1.15337	1.17878
Biological Process	GO:0046483	4	heterocycle metabolic process	0.00371138	Peaxi162Scf00574g00092.1	328	0.832	Down	0.048339	K	Plasma membrane ATPase 1	1	3.99816e-09	63.979	MTAIEEMAGMDVLCSDK(1)TGTLTLNK	4	0.36458	1	0.907048	0.951116	0.826087	0.97619	1.15929	1.09064
Biological Process	GO:0046483	4	heterocycle metabolic process	0.00371138	Peaxi162Scf00498g00315.1	289	0.805	Down	0.045824	K	Carbamoyl-phosphate synthase small chain	1	7.46968e-13	116.24	MK(1)FGHHGGNHPVR	3	-0.29001	2	0.956897	0.758163	0.914256	1.15228	1.06479	1.04767
Biological Process	GO:0046483	4	heterocycle metabolic process	0.00371138	Peaxi162Scf00068g01810.1	311	0.74	Down	0.023722	K	fructose-bisphosphate aldolase 2	1	2.77769e-05	79.201	AWAGK(1)EENVQK	3	0.34022	1	0.808059	0.737688	0.968655	1.19507	1.13576	1.06828
Biological Process	GO:0046483	4	heterocycle metabolic process	0.00371138	Peaxi162Scf00110g02021.1	311	0.829	Down	0.037976	K	fructose-bisphosphate aldolase 2	1	0.0132059	42.083	AWSGK(1)EENVEK	3	-1.0972	1	0.909528	0.883408	0.92493	1.13839	0.969112	1.1704
Biological Process	GO:0046483	4	heterocycle metabolic process	0.00371138	Peaxi162Scf00177g00618.1	561	0.771	Down	0.0099422	K	V-type proton ATPase catalytic subunit A	1	0.000296824	84.083	ITYSLIK(1)HR	3	0.72286	1	0.827032	0.899628	0.878704	1.04278	1.10127	1.23605
Biological Process	GO:0046483	4	heterocycle metabolic process	0.00371138	Peaxi162Scf00488g00061.1	142	0.83	Down	0.0074998	K	adenosine kinase 2	1	1.29466e-29	132.74	SLVANLSAANCYK(1)VDHLK	2	0.37639	3	0.910593	0.873062	0.943907	1.15895	1.05188	1.07384
Biological Process	GO:0046483	4	heterocycle metabolic process	0.00371138	Peaxi162Scf00083g01223.1	54	0.674	Down	0.047737	K	fructose-bisphosphate aldolase 2	1	0.0351966	43.672	TAK(1)TVASPGR	2	0.33414	1	0.80471	0.789087	0.800389	1.29491	0.986789	1.27008
Biological Process	GO:0046483	4	heterocycle metabolic process	0.00371138	Peaxi162Scf00102g01843.1	93	0.726	Down	0.0190962	K	Nucleoside diphosphate kinase family protein	1	1.03105e-07	91.62	TFIAIK(1)PDGVQR	2	0.19809	1	0.894128	0.984293	0.792603	1.33886	1.10246	1.23537
Biological Process	GO:0046483	4	heterocycle metabolic process	0.00371138	Peaxi162Scf00102g01843.1	179	0.717	Down	0.046975	K	Nucleoside diphosphate kinase family protein	1	2.3592e-07	83.37	LIGATDPQK(1)SEPGTIR	3	-0.91822	2	1.05249	0.833209	0.792603	1.43976	1.10506	1.18986
Biological Process	GO:0046483	4	heterocycle metabolic process	0.00371138	Peaxi162Scf00398g00612.1	503	0.45	Down	0.00039513	K	Pyruvate kinase family protein	1	2.74388e-05	81.017	TAGVIK(1)SHDR	3	-0.48487	1	0.585291	0.63	0.542477	1.40675	1.15916	1.34372
Biological Process	GO:0046483	4	heterocycle metabolic process	0.00371138	Peaxi162Scf00464g00325.1	141	0.833	Down	0.0069576	K	"NADH-ubiquinone oxidoreductase 75 kDa subunit, mitochondrial"	1	0.000834446	85.813	IK(1)TDTPIAK	2	-0.5234	1	0.949605	0.872763	0.890208	1.12916	1.0899	1.0359
Biological Process	GO:0019438	5	aromatic compound biosynthetic process	0.145976	Peaxi162Scf00488g00061.1	142	0.83	Down	0.0074998	K	adenosine kinase 2	1	1.29466e-29	132.74	SLVANLSAANCYK(1)VDHLK	2	0.37639	3	0.910593	0.873062	0.943907	1.15895	1.05188	1.07384
Biological Process	GO:0019438	5	aromatic compound biosynthetic process	0.145976	Peaxi162Scf00574g00092.1	328	0.832	Down	0.048339	K	Plasma membrane ATPase 1	1	3.99816e-09	63.979	MTAIEEMAGMDVLCSDK(1)TGTLTLNK	4	0.36458	1	0.907048	0.951116	0.826087	0.97619	1.15929	1.09064
Biological Process	GO:0019438	5	aromatic compound biosynthetic process	0.145976	Peaxi162Scf00102g01843.1	93	0.726	Down	0.0190962	K	Nucleoside diphosphate kinase family protein	1	1.03105e-07	91.62	TFIAIK(1)PDGVQR	2	0.19809	1	0.894128	0.984293	0.792603	1.33886	1.10246	1.23537
Biological Process	GO:0019438	5	aromatic compound biosynthetic process	0.145976	Peaxi162Scf00102g01843.1	179	0.717	Down	0.046975	K	Nucleoside diphosphate kinase family protein	1	2.3592e-07	83.37	LIGATDPQK(1)SEPGTIR	3	-0.91822	2	1.05249	0.833209	0.792603	1.43976	1.10506	1.18986
Biological Process	GO:0006139	5	nucleobase-containing compound metabolic process	0.00142807	Peaxi162Scf00574g00092.1	328	0.832	Down	0.048339	K	Plasma membrane ATPase 1	1	3.99816e-09	63.979	MTAIEEMAGMDVLCSDK(1)TGTLTLNK	4	0.36458	1	0.907048	0.951116	0.826087	0.97619	1.15929	1.09064
Biological Process	GO:0006139	5	nucleobase-containing compound metabolic process	0.00142807	Peaxi162Scf00498g00315.1	289	0.805	Down	0.045824	K	Carbamoyl-phosphate synthase small chain	1	7.46968e-13	116.24	MK(1)FGHHGGNHPVR	3	-0.29001	2	0.956897	0.758163	0.914256	1.15228	1.06479	1.04767
Biological Process	GO:0006139	5	nucleobase-containing compound metabolic process	0.00142807	Peaxi162Scf00068g01810.1	311	0.74	Down	0.023722	K	fructose-bisphosphate aldolase 2	1	2.77769e-05	79.201	AWAGK(1)EENVQK	3	0.34022	1	0.808059	0.737688	0.968655	1.19507	1.13576	1.06828
Biological Process	GO:0006139	5	nucleobase-containing compound metabolic process	0.00142807	Peaxi162Scf00110g02021.1	311	0.829	Down	0.037976	K	fructose-bisphosphate aldolase 2	1	0.0132059	42.083	AWSGK(1)EENVEK	3	-1.0972	1	0.909528	0.883408	0.92493	1.13839	0.969112	1.1704
Biological Process	GO:0006139	5	nucleobase-containing compound metabolic process	0.00142807	Peaxi162Scf00177g00618.1	561	0.771	Down	0.0099422	K	V-type proton ATPase catalytic subunit A	1	0.000296824	84.083	ITYSLIK(1)HR	3	0.72286	1	0.827032	0.899628	0.878704	1.04278	1.10127	1.23605
Biological Process	GO:0006139	5	nucleobase-containing compound metabolic process	0.00142807	Peaxi162Scf00488g00061.1	142	0.83	Down	0.0074998	K	adenosine kinase 2	1	1.29466e-29	132.74	SLVANLSAANCYK(1)VDHLK	2	0.37639	3	0.910593	0.873062	0.943907	1.15895	1.05188	1.07384
Biological Process	GO:0006139	5	nucleobase-containing compound metabolic process	0.00142807	Peaxi162Scf00083g01223.1	54	0.674	Down	0.047737	K	fructose-bisphosphate aldolase 2	1	0.0351966	43.672	TAK(1)TVASPGR	2	0.33414	1	0.80471	0.789087	0.800389	1.29491	0.986789	1.27008
Biological Process	GO:0006139	5	nucleobase-containing compound metabolic process	0.00142807	Peaxi162Scf00102g01843.1	93	0.726	Down	0.0190962	K	Nucleoside diphosphate kinase family protein	1	1.03105e-07	91.62	TFIAIK(1)PDGVQR	2	0.19809	1	0.894128	0.984293	0.792603	1.33886	1.10246	1.23537
Biological Process	GO:0006139	5	nucleobase-containing compound metabolic process	0.00142807	Peaxi162Scf00102g01843.1	179	0.717	Down	0.046975	K	Nucleoside diphosphate kinase family protein	1	2.3592e-07	83.37	LIGATDPQK(1)SEPGTIR	3	-0.91822	2	1.05249	0.833209	0.792603	1.43976	1.10506	1.18986
Biological Process	GO:0006139	5	nucleobase-containing compound metabolic process	0.00142807	Peaxi162Scf00398g00612.1	503	0.45	Down	0.00039513	K	Pyruvate kinase family protein	1	2.74388e-05	81.017	TAGVIK(1)SHDR	3	-0.48487	1	0.585291	0.63	0.542477	1.40675	1.15916	1.34372
Biological Process	GO:0006139	5	nucleobase-containing compound metabolic process	0.00142807	Peaxi162Scf00464g00325.1	141	0.833	Down	0.0069576	K	"NADH-ubiquinone oxidoreductase 75 kDa subunit, mitochondrial"	1	0.000834446	85.813	IK(1)TDTPIAK	2	-0.5234	1	0.949605	0.872763	0.890208	1.12916	1.0899	1.0359
Biological Process	GO:1901135	4	carbohydrate derivative metabolic process	0.000409396	Peaxi162Scf00574g00092.1	328	0.832	Down	0.048339	K	Plasma membrane ATPase 1	1	3.99816e-09	63.979	MTAIEEMAGMDVLCSDK(1)TGTLTLNK	4	0.36458	1	0.907048	0.951116	0.826087	0.97619	1.15929	1.09064
Biological Process	GO:1901135	4	carbohydrate derivative metabolic process	0.000409396	Peaxi162Scf00068g01810.1	311	0.74	Down	0.023722	K	fructose-bisphosphate aldolase 2	1	2.77769e-05	79.201	AWAGK(1)EENVQK	3	0.34022	1	0.808059	0.737688	0.968655	1.19507	1.13576	1.06828
Biological Process	GO:1901135	4	carbohydrate derivative metabolic process	0.000409396	Peaxi162Scf00110g02021.1	311	0.829	Down	0.037976	K	fructose-bisphosphate aldolase 2	1	0.0132059	42.083	AWSGK(1)EENVEK	3	-1.0972	1	0.909528	0.883408	0.92493	1.13839	0.969112	1.1704
Biological Process	GO:1901135	4	carbohydrate derivative metabolic process	0.000409396	Peaxi162Scf00177g00618.1	561	0.771	Down	0.0099422	K	V-type proton ATPase catalytic subunit A	1	0.000296824	84.083	ITYSLIK(1)HR	3	0.72286	1	0.827032	0.899628	0.878704	1.04278	1.10127	1.23605
Biological Process	GO:1901135	4	carbohydrate derivative metabolic process	0.000409396	Peaxi162Scf00488g00061.1	142	0.83	Down	0.0074998	K	adenosine kinase 2	1	1.29466e-29	132.74	SLVANLSAANCYK(1)VDHLK	2	0.37639	3	0.910593	0.873062	0.943907	1.15895	1.05188	1.07384
Biological Process	GO:1901135	4	carbohydrate derivative metabolic process	0.000409396	Peaxi162Scf00102g01843.1	93	0.726	Down	0.0190962	K	Nucleoside diphosphate kinase family protein	1	1.03105e-07	91.62	TFIAIK(1)PDGVQR	2	0.19809	1	0.894128	0.984293	0.792603	1.33886	1.10246	1.23537
Biological Process	GO:1901135	4	carbohydrate derivative metabolic process	0.000409396	Peaxi162Scf00102g01843.1	179	0.717	Down	0.046975	K	Nucleoside diphosphate kinase family protein	1	2.3592e-07	83.37	LIGATDPQK(1)SEPGTIR	3	-0.91822	2	1.05249	0.833209	0.792603	1.43976	1.10506	1.18986
Biological Process	GO:1901135	4	carbohydrate derivative metabolic process	0.000409396	Peaxi162Scf00083g01223.1	54	0.674	Down	0.047737	K	fructose-bisphosphate aldolase 2	1	0.0351966	43.672	TAK(1)TVASPGR	2	0.33414	1	0.80471	0.789087	0.800389	1.29491	0.986789	1.27008
Biological Process	GO:1901135	4	carbohydrate derivative metabolic process	0.000409396	Peaxi162Scf00398g00612.1	503	0.45	Down	0.00039513	K	Pyruvate kinase family protein	1	2.74388e-05	81.017	TAGVIK(1)SHDR	3	-0.48487	1	0.585291	0.63	0.542477	1.40675	1.15916	1.34372
Biological Process	GO:1901135	4	carbohydrate derivative metabolic process	0.000409396	Peaxi162Scf00464g00325.1	141	0.833	Down	0.0069576	K	"NADH-ubiquinone oxidoreductase 75 kDa subunit, mitochondrial"	1	0.000834446	85.813	IK(1)TDTPIAK	2	-0.5234	1	0.949605	0.872763	0.890208	1.12916	1.0899	1.0359
Biological Process	GO:0009119	8	ribonucleoside metabolic process	4.91482e-05	Peaxi162Scf00574g00092.1	328	0.832	Down	0.048339	K	Plasma membrane ATPase 1	1	3.99816e-09	63.979	MTAIEEMAGMDVLCSDK(1)TGTLTLNK	4	0.36458	1	0.907048	0.951116	0.826087	0.97619	1.15929	1.09064
Biological Process	GO:0009119	8	ribonucleoside metabolic process	4.91482e-05	Peaxi162Scf00068g01810.1	311	0.74	Down	0.023722	K	fructose-bisphosphate aldolase 2	1	2.77769e-05	79.201	AWAGK(1)EENVQK	3	0.34022	1	0.808059	0.737688	0.968655	1.19507	1.13576	1.06828
Biological Process	GO:0009119	8	ribonucleoside metabolic process	4.91482e-05	Peaxi162Scf00110g02021.1	311	0.829	Down	0.037976	K	fructose-bisphosphate aldolase 2	1	0.0132059	42.083	AWSGK(1)EENVEK	3	-1.0972	1	0.909528	0.883408	0.92493	1.13839	0.969112	1.1704
Biological Process	GO:0009119	8	ribonucleoside metabolic process	4.91482e-05	Peaxi162Scf00177g00618.1	561	0.771	Down	0.0099422	K	V-type proton ATPase catalytic subunit A	1	0.000296824	84.083	ITYSLIK(1)HR	3	0.72286	1	0.827032	0.899628	0.878704	1.04278	1.10127	1.23605
Biological Process	GO:0009119	8	ribonucleoside metabolic process	4.91482e-05	Peaxi162Scf00488g00061.1	142	0.83	Down	0.0074998	K	adenosine kinase 2	1	1.29466e-29	132.74	SLVANLSAANCYK(1)VDHLK	2	0.37639	3	0.910593	0.873062	0.943907	1.15895	1.05188	1.07384
Biological Process	GO:0009119	8	ribonucleoside metabolic process	4.91482e-05	Peaxi162Scf00102g01843.1	93	0.726	Down	0.0190962	K	Nucleoside diphosphate kinase family protein	1	1.03105e-07	91.62	TFIAIK(1)PDGVQR	2	0.19809	1	0.894128	0.984293	0.792603	1.33886	1.10246	1.23537
Biological Process	GO:0009119	8	ribonucleoside metabolic process	4.91482e-05	Peaxi162Scf00102g01843.1	179	0.717	Down	0.046975	K	Nucleoside diphosphate kinase family protein	1	2.3592e-07	83.37	LIGATDPQK(1)SEPGTIR	3	-0.91822	2	1.05249	0.833209	0.792603	1.43976	1.10506	1.18986
Biological Process	GO:0009119	8	ribonucleoside metabolic process	4.91482e-05	Peaxi162Scf00083g01223.1	54	0.674	Down	0.047737	K	fructose-bisphosphate aldolase 2	1	0.0351966	43.672	TAK(1)TVASPGR	2	0.33414	1	0.80471	0.789087	0.800389	1.29491	0.986789	1.27008
Biological Process	GO:0009119	8	ribonucleoside metabolic process	4.91482e-05	Peaxi162Scf00398g00612.1	503	0.45	Down	0.00039513	K	Pyruvate kinase family protein	1	2.74388e-05	81.017	TAGVIK(1)SHDR	3	-0.48487	1	0.585291	0.63	0.542477	1.40675	1.15916	1.34372
Biological Process	GO:0009119	8	ribonucleoside metabolic process	4.91482e-05	Peaxi162Scf00464g00325.1	141	0.833	Down	0.0069576	K	"NADH-ubiquinone oxidoreductase 75 kDa subunit, mitochondrial"	1	0.000834446	85.813	IK(1)TDTPIAK	2	-0.5234	1	0.949605	0.872763	0.890208	1.12916	1.0899	1.0359
Biological Process	GO:0034654	6	nucleobase-containing compound biosynthetic process	0.0478897	Peaxi162Scf00488g00061.1	142	0.83	Down	0.0074998	K	adenosine kinase 2	1	1.29466e-29	132.74	SLVANLSAANCYK(1)VDHLK	2	0.37639	3	0.910593	0.873062	0.943907	1.15895	1.05188	1.07384
Biological Process	GO:0034654	6	nucleobase-containing compound biosynthetic process	0.0478897	Peaxi162Scf00574g00092.1	328	0.832	Down	0.048339	K	Plasma membrane ATPase 1	1	3.99816e-09	63.979	MTAIEEMAGMDVLCSDK(1)TGTLTLNK	4	0.36458	1	0.907048	0.951116	0.826087	0.97619	1.15929	1.09064
Biological Process	GO:0034654	6	nucleobase-containing compound biosynthetic process	0.0478897	Peaxi162Scf00102g01843.1	93	0.726	Down	0.0190962	K	Nucleoside diphosphate kinase family protein	1	1.03105e-07	91.62	TFIAIK(1)PDGVQR	2	0.19809	1	0.894128	0.984293	0.792603	1.33886	1.10246	1.23537
Biological Process	GO:0034654	6	nucleobase-containing compound biosynthetic process	0.0478897	Peaxi162Scf00102g01843.1	179	0.717	Down	0.046975	K	Nucleoside diphosphate kinase family protein	1	2.3592e-07	83.37	LIGATDPQK(1)SEPGTIR	3	-0.91822	2	1.05249	0.833209	0.792603	1.43976	1.10506	1.18986
Biological Process	GO:1901293	8	nucleoside phosphate biosynthetic process	0.149082	Peaxi162Scf00574g00092.1	328	0.832	Down	0.048339	K	Plasma membrane ATPase 1	1	3.99816e-09	63.979	MTAIEEMAGMDVLCSDK(1)TGTLTLNK	4	0.36458	1	0.907048	0.951116	0.826087	0.97619	1.15929	1.09064
Biological Process	GO:1901293	8	nucleoside phosphate biosynthetic process	0.149082	Peaxi162Scf00102g01843.1	93	0.726	Down	0.0190962	K	Nucleoside diphosphate kinase family protein	1	1.03105e-07	91.62	TFIAIK(1)PDGVQR	2	0.19809	1	0.894128	0.984293	0.792603	1.33886	1.10246	1.23537
Biological Process	GO:1901293	8	nucleoside phosphate biosynthetic process	0.149082	Peaxi162Scf00102g01843.1	179	0.717	Down	0.046975	K	Nucleoside diphosphate kinase family protein	1	2.3592e-07	83.37	LIGATDPQK(1)SEPGTIR	3	-0.91822	2	1.05249	0.833209	0.792603	1.43976	1.10506	1.18986
Biological Process	GO:0010876	4	lipid localization	0.00417161	Peaxi162Scf01238g00220.1	67	0.391	Down	0.00057629	K	Non-specific lipid-transfer protein 2	1	0.0402797	44.318	K(1)TACTCLK	2	-1.1664	1	0.948951	0.691425	0.805074	2.14835	2.12684	1.97701
Biological Process	GO:0010876	4	lipid localization	0.00417161	Peaxi162Scf00595g00036.1	77	0.794	Down	0.00168106	K	Non-specific lipid-transfer protein 2	1	1.49438e-08	91.307	TACACVK(1)SALNTIK	3	-1.9424	1	0.877655	0.89899	0.942808	1.09323	1.15337	1.17878
Biological Process	GO:0009141	8	nucleoside triphosphate metabolic process	9.74531e-05	Peaxi162Scf00574g00092.1	328	0.832	Down	0.048339	K	Plasma membrane ATPase 1	1	3.99816e-09	63.979	MTAIEEMAGMDVLCSDK(1)TGTLTLNK	4	0.36458	1	0.907048	0.951116	0.826087	0.97619	1.15929	1.09064
Biological Process	GO:0009141	8	nucleoside triphosphate metabolic process	9.74531e-05	Peaxi162Scf00068g01810.1	311	0.74	Down	0.023722	K	fructose-bisphosphate aldolase 2	1	2.77769e-05	79.201	AWAGK(1)EENVQK	3	0.34022	1	0.808059	0.737688	0.968655	1.19507	1.13576	1.06828
Biological Process	GO:0009141	8	nucleoside triphosphate metabolic process	9.74531e-05	Peaxi162Scf00110g02021.1	311	0.829	Down	0.037976	K	fructose-bisphosphate aldolase 2	1	0.0132059	42.083	AWSGK(1)EENVEK	3	-1.0972	1	0.909528	0.883408	0.92493	1.13839	0.969112	1.1704
Biological Process	GO:0009141	8	nucleoside triphosphate metabolic process	9.74531e-05	Peaxi162Scf00177g00618.1	561	0.771	Down	0.0099422	K	V-type proton ATPase catalytic subunit A	1	0.000296824	84.083	ITYSLIK(1)HR	3	0.72286	1	0.827032	0.899628	0.878704	1.04278	1.10127	1.23605
Biological Process	GO:0009141	8	nucleoside triphosphate metabolic process	9.74531e-05	Peaxi162Scf00102g01843.1	93	0.726	Down	0.0190962	K	Nucleoside diphosphate kinase family protein	1	1.03105e-07	91.62	TFIAIK(1)PDGVQR	2	0.19809	1	0.894128	0.984293	0.792603	1.33886	1.10246	1.23537
Biological Process	GO:0009141	8	nucleoside triphosphate metabolic process	9.74531e-05	Peaxi162Scf00102g01843.1	179	0.717	Down	0.046975	K	Nucleoside diphosphate kinase family protein	1	2.3592e-07	83.37	LIGATDPQK(1)SEPGTIR	3	-0.91822	2	1.05249	0.833209	0.792603	1.43976	1.10506	1.18986
Biological Process	GO:0009141	8	nucleoside triphosphate metabolic process	9.74531e-05	Peaxi162Scf00083g01223.1	54	0.674	Down	0.047737	K	fructose-bisphosphate aldolase 2	1	0.0351966	43.672	TAK(1)TVASPGR	2	0.33414	1	0.80471	0.789087	0.800389	1.29491	0.986789	1.27008
Biological Process	GO:0009141	8	nucleoside triphosphate metabolic process	9.74531e-05	Peaxi162Scf00398g00612.1	503	0.45	Down	0.00039513	K	Pyruvate kinase family protein	1	2.74388e-05	81.017	TAGVIK(1)SHDR	3	-0.48487	1	0.585291	0.63	0.542477	1.40675	1.15916	1.34372
Biological Process	GO:0009141	8	nucleoside triphosphate metabolic process	9.74531e-05	Peaxi162Scf00464g00325.1	141	0.833	Down	0.0069576	K	"NADH-ubiquinone oxidoreductase 75 kDa subunit, mitochondrial"	1	0.000834446	85.813	IK(1)TDTPIAK	2	-0.5234	1	0.949605	0.872763	0.890208	1.12916	1.0899	1.0359
Biological Process	GO:0042455	9	ribonucleoside biosynthetic process	0.0203342	Peaxi162Scf00488g00061.1	142	0.83	Down	0.0074998	K	adenosine kinase 2	1	1.29466e-29	132.74	SLVANLSAANCYK(1)VDHLK	2	0.37639	3	0.910593	0.873062	0.943907	1.15895	1.05188	1.07384
Biological Process	GO:0042455	9	ribonucleoside biosynthetic process	0.0203342	Peaxi162Scf00574g00092.1	328	0.832	Down	0.048339	K	Plasma membrane ATPase 1	1	3.99816e-09	63.979	MTAIEEMAGMDVLCSDK(1)TGTLTLNK	4	0.36458	1	0.907048	0.951116	0.826087	0.97619	1.15929	1.09064
Biological Process	GO:0042455	9	ribonucleoside biosynthetic process	0.0203342	Peaxi162Scf00102g01843.1	93	0.726	Down	0.0190962	K	Nucleoside diphosphate kinase family protein	1	1.03105e-07	91.62	TFIAIK(1)PDGVQR	2	0.19809	1	0.894128	0.984293	0.792603	1.33886	1.10246	1.23537
Biological Process	GO:0042455	9	ribonucleoside biosynthetic process	0.0203342	Peaxi162Scf00102g01843.1	179	0.717	Down	0.046975	K	Nucleoside diphosphate kinase family protein	1	2.3592e-07	83.37	LIGATDPQK(1)SEPGTIR	3	-0.91822	2	1.05249	0.833209	0.792603	1.43976	1.10506	1.18986
Biological Process	GO:0006163	9	purine nucleotide metabolic process	0.000190599	Peaxi162Scf00574g00092.1	328	0.832	Down	0.048339	K	Plasma membrane ATPase 1	1	3.99816e-09	63.979	MTAIEEMAGMDVLCSDK(1)TGTLTLNK	4	0.36458	1	0.907048	0.951116	0.826087	0.97619	1.15929	1.09064
Biological Process	GO:0006163	9	purine nucleotide metabolic process	0.000190599	Peaxi162Scf00068g01810.1	311	0.74	Down	0.023722	K	fructose-bisphosphate aldolase 2	1	2.77769e-05	79.201	AWAGK(1)EENVQK	3	0.34022	1	0.808059	0.737688	0.968655	1.19507	1.13576	1.06828
Biological Process	GO:0006163	9	purine nucleotide metabolic process	0.000190599	Peaxi162Scf00110g02021.1	311	0.829	Down	0.037976	K	fructose-bisphosphate aldolase 2	1	0.0132059	42.083	AWSGK(1)EENVEK	3	-1.0972	1	0.909528	0.883408	0.92493	1.13839	0.969112	1.1704
Biological Process	GO:0006163	9	purine nucleotide metabolic process	0.000190599	Peaxi162Scf00177g00618.1	561	0.771	Down	0.0099422	K	V-type proton ATPase catalytic subunit A	1	0.000296824	84.083	ITYSLIK(1)HR	3	0.72286	1	0.827032	0.899628	0.878704	1.04278	1.10127	1.23605
Biological Process	GO:0006163	9	purine nucleotide metabolic process	0.000190599	Peaxi162Scf00102g01843.1	93	0.726	Down	0.0190962	K	Nucleoside diphosphate kinase family protein	1	1.03105e-07	91.62	TFIAIK(1)PDGVQR	2	0.19809	1	0.894128	0.984293	0.792603	1.33886	1.10246	1.23537
Biological Process	GO:0006163	9	purine nucleotide metabolic process	0.000190599	Peaxi162Scf00102g01843.1	179	0.717	Down	0.046975	K	Nucleoside diphosphate kinase family protein	1	2.3592e-07	83.37	LIGATDPQK(1)SEPGTIR	3	-0.91822	2	1.05249	0.833209	0.792603	1.43976	1.10506	1.18986
Biological Process	GO:0006163	9	purine nucleotide metabolic process	0.000190599	Peaxi162Scf00083g01223.1	54	0.674	Down	0.047737	K	fructose-bisphosphate aldolase 2	1	0.0351966	43.672	TAK(1)TVASPGR	2	0.33414	1	0.80471	0.789087	0.800389	1.29491	0.986789	1.27008
Biological Process	GO:0006163	9	purine nucleotide metabolic process	0.000190599	Peaxi162Scf00398g00612.1	503	0.45	Down	0.00039513	K	Pyruvate kinase family protein	1	2.74388e-05	81.017	TAGVIK(1)SHDR	3	-0.48487	1	0.585291	0.63	0.542477	1.40675	1.15916	1.34372
Biological Process	GO:0006163	9	purine nucleotide metabolic process	0.000190599	Peaxi162Scf00464g00325.1	141	0.833	Down	0.0069576	K	"NADH-ubiquinone oxidoreductase 75 kDa subunit, mitochondrial"	1	0.000834446	85.813	IK(1)TDTPIAK	2	-0.5234	1	0.949605	0.872763	0.890208	1.12916	1.0899	1.0359
Biological Process	GO:0006793	4	phosphorus metabolic process	0.00798967	Peaxi162Scf00574g00092.1	328	0.832	Down	0.048339	K	Plasma membrane ATPase 1	1	3.99816e-09	63.979	MTAIEEMAGMDVLCSDK(1)TGTLTLNK	4	0.36458	1	0.907048	0.951116	0.826087	0.97619	1.15929	1.09064
Biological Process	GO:0006793	4	phosphorus metabolic process	0.00798967	Peaxi162Scf00068g01810.1	311	0.74	Down	0.023722	K	fructose-bisphosphate aldolase 2	1	2.77769e-05	79.201	AWAGK(1)EENVQK	3	0.34022	1	0.808059	0.737688	0.968655	1.19507	1.13576	1.06828
Biological Process	GO:0006793	4	phosphorus metabolic process	0.00798967	Peaxi162Scf00110g02021.1	311	0.829	Down	0.037976	K	fructose-bisphosphate aldolase 2	1	0.0132059	42.083	AWSGK(1)EENVEK	3	-1.0972	1	0.909528	0.883408	0.92493	1.13839	0.969112	1.1704
Biological Process	GO:0006793	4	phosphorus metabolic process	0.00798967	Peaxi162Scf00177g00618.1	561	0.771	Down	0.0099422	K	V-type proton ATPase catalytic subunit A	1	0.000296824	84.083	ITYSLIK(1)HR	3	0.72286	1	0.827032	0.899628	0.878704	1.04278	1.10127	1.23605
Biological Process	GO:0006793	4	phosphorus metabolic process	0.00798967	Peaxi162Scf00102g01843.1	93	0.726	Down	0.0190962	K	Nucleoside diphosphate kinase family protein	1	1.03105e-07	91.62	TFIAIK(1)PDGVQR	2	0.19809	1	0.894128	0.984293	0.792603	1.33886	1.10246	1.23537
Biological Process	GO:0006793	4	phosphorus metabolic process	0.00798967	Peaxi162Scf00102g01843.1	179	0.717	Down	0.046975	K	Nucleoside diphosphate kinase family protein	1	2.3592e-07	83.37	LIGATDPQK(1)SEPGTIR	3	-0.91822	2	1.05249	0.833209	0.792603	1.43976	1.10506	1.18986
Biological Process	GO:0006793	4	phosphorus metabolic process	0.00798967	Peaxi162Scf00083g01223.1	54	0.674	Down	0.047737	K	fructose-bisphosphate aldolase 2	1	0.0351966	43.672	TAK(1)TVASPGR	2	0.33414	1	0.80471	0.789087	0.800389	1.29491	0.986789	1.27008
Biological Process	GO:0006793	4	phosphorus metabolic process	0.00798967	Peaxi162Scf00398g00612.1	503	0.45	Down	0.00039513	K	Pyruvate kinase family protein	1	2.74388e-05	81.017	TAGVIK(1)SHDR	3	-0.48487	1	0.585291	0.63	0.542477	1.40675	1.15916	1.34372
Biological Process	GO:0006793	4	phosphorus metabolic process	0.00798967	Peaxi162Scf00464g00325.1	141	0.833	Down	0.0069576	K	"NADH-ubiquinone oxidoreductase 75 kDa subunit, mitochondrial"	1	0.000834446	85.813	IK(1)TDTPIAK	2	-0.5234	1	0.949605	0.872763	0.890208	1.12916	1.0899	1.0359
Biological Process	GO:0009260	10	ribonucleotide biosynthetic process	0.0973714	Peaxi162Scf00574g00092.1	328	0.832	Down	0.048339	K	Plasma membrane ATPase 1	1	3.99816e-09	63.979	MTAIEEMAGMDVLCSDK(1)TGTLTLNK	4	0.36458	1	0.907048	0.951116	0.826087	0.97619	1.15929	1.09064
Biological Process	GO:0009260	10	ribonucleotide biosynthetic process	0.0973714	Peaxi162Scf00102g01843.1	93	0.726	Down	0.0190962	K	Nucleoside diphosphate kinase family protein	1	1.03105e-07	91.62	TFIAIK(1)PDGVQR	2	0.19809	1	0.894128	0.984293	0.792603	1.33886	1.10246	1.23537
Biological Process	GO:0009260	10	ribonucleotide biosynthetic process	0.0973714	Peaxi162Scf00102g01843.1	179	0.717	Down	0.046975	K	Nucleoside diphosphate kinase family protein	1	2.3592e-07	83.37	LIGATDPQK(1)SEPGTIR	3	-0.91822	2	1.05249	0.833209	0.792603	1.43976	1.10506	1.18986
Biological Process	GO:0019637	5	organophosphate metabolic process	0.00172288	Peaxi162Scf00574g00092.1	328	0.832	Down	0.048339	K	Plasma membrane ATPase 1	1	3.99816e-09	63.979	MTAIEEMAGMDVLCSDK(1)TGTLTLNK	4	0.36458	1	0.907048	0.951116	0.826087	0.97619	1.15929	1.09064
Biological Process	GO:0019637	5	organophosphate metabolic process	0.00172288	Peaxi162Scf00068g01810.1	311	0.74	Down	0.023722	K	fructose-bisphosphate aldolase 2	1	2.77769e-05	79.201	AWAGK(1)EENVQK	3	0.34022	1	0.808059	0.737688	0.968655	1.19507	1.13576	1.06828
Biological Process	GO:0019637	5	organophosphate metabolic process	0.00172288	Peaxi162Scf00110g02021.1	311	0.829	Down	0.037976	K	fructose-bisphosphate aldolase 2	1	0.0132059	42.083	AWSGK(1)EENVEK	3	-1.0972	1	0.909528	0.883408	0.92493	1.13839	0.969112	1.1704
Biological Process	GO:0019637	5	organophosphate metabolic process	0.00172288	Peaxi162Scf00177g00618.1	561	0.771	Down	0.0099422	K	V-type proton ATPase catalytic subunit A	1	0.000296824	84.083	ITYSLIK(1)HR	3	0.72286	1	0.827032	0.899628	0.878704	1.04278	1.10127	1.23605
Biological Process	GO:0019637	5	organophosphate metabolic process	0.00172288	Peaxi162Scf00102g01843.1	93	0.726	Down	0.0190962	K	Nucleoside diphosphate kinase family protein	1	1.03105e-07	91.62	TFIAIK(1)PDGVQR	2	0.19809	1	0.894128	0.984293	0.792603	1.33886	1.10246	1.23537
Biological Process	GO:0019637	5	organophosphate metabolic process	0.00172288	Peaxi162Scf00102g01843.1	179	0.717	Down	0.046975	K	Nucleoside diphosphate kinase family protein	1	2.3592e-07	83.37	LIGATDPQK(1)SEPGTIR	3	-0.91822	2	1.05249	0.833209	0.792603	1.43976	1.10506	1.18986
Biological Process	GO:0019637	5	organophosphate metabolic process	0.00172288	Peaxi162Scf00083g01223.1	54	0.674	Down	0.047737	K	fructose-bisphosphate aldolase 2	1	0.0351966	43.672	TAK(1)TVASPGR	2	0.33414	1	0.80471	0.789087	0.800389	1.29491	0.986789	1.27008
Biological Process	GO:0019637	5	organophosphate metabolic process	0.00172288	Peaxi162Scf00398g00612.1	503	0.45	Down	0.00039513	K	Pyruvate kinase family protein	1	2.74388e-05	81.017	TAGVIK(1)SHDR	3	-0.48487	1	0.585291	0.63	0.542477	1.40675	1.15916	1.34372
Biological Process	GO:0019637	5	organophosphate metabolic process	0.00172288	Peaxi162Scf00464g00325.1	141	0.833	Down	0.0069576	K	"NADH-ubiquinone oxidoreductase 75 kDa subunit, mitochondrial"	1	0.000834446	85.813	IK(1)TDTPIAK	2	-0.5234	1	0.949605	0.872763	0.890208	1.12916	1.0899	1.0359
Biological Process	GO:0009123	8	nucleoside monophosphate metabolic process	0.00044214	Peaxi162Scf00177g00618.1	561	0.771	Down	0.0099422	K	V-type proton ATPase catalytic subunit A	1	0.000296824	84.083	ITYSLIK(1)HR	3	0.72286	1	0.827032	0.899628	0.878704	1.04278	1.10127	1.23605
Biological Process	GO:0009123	8	nucleoside monophosphate metabolic process	0.00044214	Peaxi162Scf00574g00092.1	328	0.832	Down	0.048339	K	Plasma membrane ATPase 1	1	3.99816e-09	63.979	MTAIEEMAGMDVLCSDK(1)TGTLTLNK	4	0.36458	1	0.907048	0.951116	0.826087	0.97619	1.15929	1.09064
Biological Process	GO:0009123	8	nucleoside monophosphate metabolic process	0.00044214	Peaxi162Scf00083g01223.1	54	0.674	Down	0.047737	K	fructose-bisphosphate aldolase 2	1	0.0351966	43.672	TAK(1)TVASPGR	2	0.33414	1	0.80471	0.789087	0.800389	1.29491	0.986789	1.27008
Biological Process	GO:0009123	8	nucleoside monophosphate metabolic process	0.00044214	Peaxi162Scf00068g01810.1	311	0.74	Down	0.023722	K	fructose-bisphosphate aldolase 2	1	2.77769e-05	79.201	AWAGK(1)EENVQK	3	0.34022	1	0.808059	0.737688	0.968655	1.19507	1.13576	1.06828
Biological Process	GO:0009123	8	nucleoside monophosphate metabolic process	0.00044214	Peaxi162Scf00398g00612.1	503	0.45	Down	0.00039513	K	Pyruvate kinase family protein	1	2.74388e-05	81.017	TAGVIK(1)SHDR	3	-0.48487	1	0.585291	0.63	0.542477	1.40675	1.15916	1.34372
Biological Process	GO:0009123	8	nucleoside monophosphate metabolic process	0.00044214	Peaxi162Scf00464g00325.1	141	0.833	Down	0.0069576	K	"NADH-ubiquinone oxidoreductase 75 kDa subunit, mitochondrial"	1	0.000834446	85.813	IK(1)TDTPIAK	2	-0.5234	1	0.949605	0.872763	0.890208	1.12916	1.0899	1.0359
Biological Process	GO:0009123	8	nucleoside monophosphate metabolic process	0.00044214	Peaxi162Scf00110g02021.1	311	0.829	Down	0.037976	K	fructose-bisphosphate aldolase 2	1	0.0132059	42.083	AWSGK(1)EENVEK	3	-1.0972	1	0.909528	0.883408	0.92493	1.13839	0.969112	1.1704
Biological Process	GO:0006757	12	ATP generation from ADP	0.0188719	Peaxi162Scf00083g01223.1	54	0.674	Down	0.047737	K	fructose-bisphosphate aldolase 2	1	0.0351966	43.672	TAK(1)TVASPGR	2	0.33414	1	0.80471	0.789087	0.800389	1.29491	0.986789	1.27008
Biological Process	GO:0006757	12	ATP generation from ADP	0.0188719	Peaxi162Scf00068g01810.1	311	0.74	Down	0.023722	K	fructose-bisphosphate aldolase 2	1	2.77769e-05	79.201	AWAGK(1)EENVQK	3	0.34022	1	0.808059	0.737688	0.968655	1.19507	1.13576	1.06828
Biological Process	GO:0006757	12	ATP generation from ADP	0.0188719	Peaxi162Scf00398g00612.1	503	0.45	Down	0.00039513	K	Pyruvate kinase family protein	1	2.74388e-05	81.017	TAGVIK(1)SHDR	3	-0.48487	1	0.585291	0.63	0.542477	1.40675	1.15916	1.34372
Biological Process	GO:0006757	12	ATP generation from ADP	0.0188719	Peaxi162Scf00110g02021.1	311	0.829	Down	0.037976	K	fructose-bisphosphate aldolase 2	1	0.0132059	42.083	AWSGK(1)EENVEK	3	-1.0972	1	0.909528	0.883408	0.92493	1.13839	0.969112	1.1704
Biological Process	GO:0042278	8	purine nucleoside metabolic process	3.48942e-05	Peaxi162Scf00574g00092.1	328	0.832	Down	0.048339	K	Plasma membrane ATPase 1	1	3.99816e-09	63.979	MTAIEEMAGMDVLCSDK(1)TGTLTLNK	4	0.36458	1	0.907048	0.951116	0.826087	0.97619	1.15929	1.09064
Biological Process	GO:0042278	8	purine nucleoside metabolic process	3.48942e-05	Peaxi162Scf00068g01810.1	311	0.74	Down	0.023722	K	fructose-bisphosphate aldolase 2	1	2.77769e-05	79.201	AWAGK(1)EENVQK	3	0.34022	1	0.808059	0.737688	0.968655	1.19507	1.13576	1.06828
Biological Process	GO:0042278	8	purine nucleoside metabolic process	3.48942e-05	Peaxi162Scf00110g02021.1	311	0.829	Down	0.037976	K	fructose-bisphosphate aldolase 2	1	0.0132059	42.083	AWSGK(1)EENVEK	3	-1.0972	1	0.909528	0.883408	0.92493	1.13839	0.969112	1.1704
Biological Process	GO:0042278	8	purine nucleoside metabolic process	3.48942e-05	Peaxi162Scf00177g00618.1	561	0.771	Down	0.0099422	K	V-type proton ATPase catalytic subunit A	1	0.000296824	84.083	ITYSLIK(1)HR	3	0.72286	1	0.827032	0.899628	0.878704	1.04278	1.10127	1.23605
Biological Process	GO:0042278	8	purine nucleoside metabolic process	3.48942e-05	Peaxi162Scf00488g00061.1	142	0.83	Down	0.0074998	K	adenosine kinase 2	1	1.29466e-29	132.74	SLVANLSAANCYK(1)VDHLK	2	0.37639	3	0.910593	0.873062	0.943907	1.15895	1.05188	1.07384
Biological Process	GO:0042278	8	purine nucleoside metabolic process	3.48942e-05	Peaxi162Scf00102g01843.1	93	0.726	Down	0.0190962	K	Nucleoside diphosphate kinase family protein	1	1.03105e-07	91.62	TFIAIK(1)PDGVQR	2	0.19809	1	0.894128	0.984293	0.792603	1.33886	1.10246	1.23537
Biological Process	GO:0042278	8	purine nucleoside metabolic process	3.48942e-05	Peaxi162Scf00102g01843.1	179	0.717	Down	0.046975	K	Nucleoside diphosphate kinase family protein	1	2.3592e-07	83.37	LIGATDPQK(1)SEPGTIR	3	-0.91822	2	1.05249	0.833209	0.792603	1.43976	1.10506	1.18986
Biological Process	GO:0042278	8	purine nucleoside metabolic process	3.48942e-05	Peaxi162Scf00083g01223.1	54	0.674	Down	0.047737	K	fructose-bisphosphate aldolase 2	1	0.0351966	43.672	TAK(1)TVASPGR	2	0.33414	1	0.80471	0.789087	0.800389	1.29491	0.986789	1.27008
Biological Process	GO:0042278	8	purine nucleoside metabolic process	3.48942e-05	Peaxi162Scf00398g00612.1	503	0.45	Down	0.00039513	K	Pyruvate kinase family protein	1	2.74388e-05	81.017	TAGVIK(1)SHDR	3	-0.48487	1	0.585291	0.63	0.542477	1.40675	1.15916	1.34372
Biological Process	GO:0042278	8	purine nucleoside metabolic process	3.48942e-05	Peaxi162Scf00464g00325.1	141	0.833	Down	0.0069576	K	"NADH-ubiquinone oxidoreductase 75 kDa subunit, mitochondrial"	1	0.000834446	85.813	IK(1)TDTPIAK	2	-0.5234	1	0.949605	0.872763	0.890208	1.12916	1.0899	1.0359
Biological Process	GO:0046031	11	ADP metabolic process	0.0188719	Peaxi162Scf00083g01223.1	54	0.674	Down	0.047737	K	fructose-bisphosphate aldolase 2	1	0.0351966	43.672	TAK(1)TVASPGR	2	0.33414	1	0.80471	0.789087	0.800389	1.29491	0.986789	1.27008
Biological Process	GO:0046031	11	ADP metabolic process	0.0188719	Peaxi162Scf00068g01810.1	311	0.74	Down	0.023722	K	fructose-bisphosphate aldolase 2	1	2.77769e-05	79.201	AWAGK(1)EENVQK	3	0.34022	1	0.808059	0.737688	0.968655	1.19507	1.13576	1.06828
Biological Process	GO:0046031	11	ADP metabolic process	0.0188719	Peaxi162Scf00398g00612.1	503	0.45	Down	0.00039513	K	Pyruvate kinase family protein	1	2.74388e-05	81.017	TAGVIK(1)SHDR	3	-0.48487	1	0.585291	0.63	0.542477	1.40675	1.15916	1.34372
Biological Process	GO:0046031	11	ADP metabolic process	0.0188719	Peaxi162Scf00110g02021.1	311	0.829	Down	0.037976	K	fructose-bisphosphate aldolase 2	1	0.0132059	42.083	AWSGK(1)EENVEK	3	-1.0972	1	0.909528	0.883408	0.92493	1.13839	0.969112	1.1704
Biological Process	GO:0009167	10	purine ribonucleoside monophosphate metabolic process	0.000374536	Peaxi162Scf00177g00618.1	561	0.771	Down	0.0099422	K	V-type proton ATPase catalytic subunit A	1	0.000296824	84.083	ITYSLIK(1)HR	3	0.72286	1	0.827032	0.899628	0.878704	1.04278	1.10127	1.23605
Biological Process	GO:0009167	10	purine ribonucleoside monophosphate metabolic process	0.000374536	Peaxi162Scf00574g00092.1	328	0.832	Down	0.048339	K	Plasma membrane ATPase 1	1	3.99816e-09	63.979	MTAIEEMAGMDVLCSDK(1)TGTLTLNK	4	0.36458	1	0.907048	0.951116	0.826087	0.97619	1.15929	1.09064
Biological Process	GO:0009167	10	purine ribonucleoside monophosphate metabolic process	0.000374536	Peaxi162Scf00083g01223.1	54	0.674	Down	0.047737	K	fructose-bisphosphate aldolase 2	1	0.0351966	43.672	TAK(1)TVASPGR	2	0.33414	1	0.80471	0.789087	0.800389	1.29491	0.986789	1.27008
Biological Process	GO:0009167	10	purine ribonucleoside monophosphate metabolic process	0.000374536	Peaxi162Scf00068g01810.1	311	0.74	Down	0.023722	K	fructose-bisphosphate aldolase 2	1	2.77769e-05	79.201	AWAGK(1)EENVQK	3	0.34022	1	0.808059	0.737688	0.968655	1.19507	1.13576	1.06828
Biological Process	GO:0009167	10	purine ribonucleoside monophosphate metabolic process	0.000374536	Peaxi162Scf00398g00612.1	503	0.45	Down	0.00039513	K	Pyruvate kinase family protein	1	2.74388e-05	81.017	TAGVIK(1)SHDR	3	-0.48487	1	0.585291	0.63	0.542477	1.40675	1.15916	1.34372
Biological Process	GO:0009167	10	purine ribonucleoside monophosphate metabolic process	0.000374536	Peaxi162Scf00464g00325.1	141	0.833	Down	0.0069576	K	"NADH-ubiquinone oxidoreductase 75 kDa subunit, mitochondrial"	1	0.000834446	85.813	IK(1)TDTPIAK	2	-0.5234	1	0.949605	0.872763	0.890208	1.12916	1.0899	1.0359
Biological Process	GO:0009167	10	purine ribonucleoside monophosphate metabolic process	0.000374536	Peaxi162Scf00110g02021.1	311	0.829	Down	0.037976	K	fructose-bisphosphate aldolase 2	1	0.0132059	42.083	AWSGK(1)EENVEK	3	-1.0972	1	0.909528	0.883408	0.92493	1.13839	0.969112	1.1704
Biological Process	GO:0009117	8	nucleotide metabolic process	0.000525934	Peaxi162Scf00574g00092.1	328	0.832	Down	0.048339	K	Plasma membrane ATPase 1	1	3.99816e-09	63.979	MTAIEEMAGMDVLCSDK(1)TGTLTLNK	4	0.36458	1	0.907048	0.951116	0.826087	0.97619	1.15929	1.09064
Biological Process	GO:0009117	8	nucleotide metabolic process	0.000525934	Peaxi162Scf00068g01810.1	311	0.74	Down	0.023722	K	fructose-bisphosphate aldolase 2	1	2.77769e-05	79.201	AWAGK(1)EENVQK	3	0.34022	1	0.808059	0.737688	0.968655	1.19507	1.13576	1.06828
Biological Process	GO:0009117	8	nucleotide metabolic process	0.000525934	Peaxi162Scf00110g02021.1	311	0.829	Down	0.037976	K	fructose-bisphosphate aldolase 2	1	0.0132059	42.083	AWSGK(1)EENVEK	3	-1.0972	1	0.909528	0.883408	0.92493	1.13839	0.969112	1.1704
Biological Process	GO:0009117	8	nucleotide metabolic process	0.000525934	Peaxi162Scf00177g00618.1	561	0.771	Down	0.0099422	K	V-type proton ATPase catalytic subunit A	1	0.000296824	84.083	ITYSLIK(1)HR	3	0.72286	1	0.827032	0.899628	0.878704	1.04278	1.10127	1.23605
Biological Process	GO:0009117	8	nucleotide metabolic process	0.000525934	Peaxi162Scf00102g01843.1	93	0.726	Down	0.0190962	K	Nucleoside diphosphate kinase family protein	1	1.03105e-07	91.62	TFIAIK(1)PDGVQR	2	0.19809	1	0.894128	0.984293	0.792603	1.33886	1.10246	1.23537
Biological Process	GO:0009117	8	nucleotide metabolic process	0.000525934	Peaxi162Scf00102g01843.1	179	0.717	Down	0.046975	K	Nucleoside diphosphate kinase family protein	1	2.3592e-07	83.37	LIGATDPQK(1)SEPGTIR	3	-0.91822	2	1.05249	0.833209	0.792603	1.43976	1.10506	1.18986
Biological Process	GO:0009117	8	nucleotide metabolic process	0.000525934	Peaxi162Scf00083g01223.1	54	0.674	Down	0.047737	K	fructose-bisphosphate aldolase 2	1	0.0351966	43.672	TAK(1)TVASPGR	2	0.33414	1	0.80471	0.789087	0.800389	1.29491	0.986789	1.27008
Biological Process	GO:0009117	8	nucleotide metabolic process	0.000525934	Peaxi162Scf00398g00612.1	503	0.45	Down	0.00039513	K	Pyruvate kinase family protein	1	2.74388e-05	81.017	TAGVIK(1)SHDR	3	-0.48487	1	0.585291	0.63	0.542477	1.40675	1.15916	1.34372
Biological Process	GO:0009117	8	nucleotide metabolic process	0.000525934	Peaxi162Scf00464g00325.1	141	0.833	Down	0.0069576	K	"NADH-ubiquinone oxidoreductase 75 kDa subunit, mitochondrial"	1	0.000834446	85.813	IK(1)TDTPIAK	2	-0.5234	1	0.949605	0.872763	0.890208	1.12916	1.0899	1.0359
Biological Process	GO:0044699	2	single-organism process	0.00492125	Peaxi162Scf00498g00315.1	289	0.805	Down	0.045824	K	Carbamoyl-phosphate synthase small chain	1	7.46968e-13	116.24	MK(1)FGHHGGNHPVR	3	-0.29001	2	0.956897	0.758163	0.914256	1.15228	1.06479	1.04767
Biological Process	GO:0044699	2	single-organism process	0.00492125	Peaxi162Scf00047g00721.1	355	0.725	Down	0.000159143	K	glutathione reductase	1	6.3101e-20	102.45	MNLTPVALMEGTCFAK(1)TVFGGK	4	-0.23314	4	0.841603	0.818096	0.831384	1.12632	1.19561	1.11519
Biological Process	GO:0044699	2	single-organism process	0.00492125	Peaxi162Scf00068g01810.1	311	0.74	Down	0.023722	K	fructose-bisphosphate aldolase 2	1	2.77769e-05	79.201	AWAGK(1)EENVQK	3	0.34022	1	0.808059	0.737688	0.968655	1.19507	1.13576	1.06828
Biological Process	GO:0044699	2	single-organism process	0.00492125	Peaxi162Scf00110g02021.1	311	0.829	Down	0.037976	K	fructose-bisphosphate aldolase 2	1	0.0132059	42.083	AWSGK(1)EENVEK	3	-1.0972	1	0.909528	0.883408	0.92493	1.13839	0.969112	1.1704
Biological Process	GO:0044699	2	single-organism process	0.00492125	Peaxi162Scf00178g00147.1	281	0.794	Down	0.0199637	K	aspartic proteinase A1	1	2.77298e-06	84.687	GK(1)HTYVPVTR	3	-0.26251	1	1.01684	0.863596	0.845361	1.16051	1.09563	1.17483
Biological Process	GO:0044699	2	single-organism process	0.00492125	Peaxi162Scf00705g00316.1	26	0.813	Down	0.0064629	K	Isocitrate dehydrogenase [NADP]	1	0.000135511	116.54	VIWK(1)SIK	3	-0.10373	1	0.912641	0.879531	0.847059	1.0375	1.05344	1.15363
Biological Process	GO:0044699	2	single-organism process	0.00492125	Peaxi162Scf01238g00220.1	67	0.391	Down	0.00057629	K	Non-specific lipid-transfer protein 2	1	0.0402797	44.318	K(1)TACTCLK	2	-1.1664	1	0.948951	0.691425	0.805074	2.14835	2.12684	1.97701
Biological Process	GO:0044699	2	single-organism process	0.00492125	Peaxi162Scf00102g01843.1	93	0.726	Down	0.0190962	K	Nucleoside diphosphate kinase family protein	1	1.03105e-07	91.62	TFIAIK(1)PDGVQR	2	0.19809	1	0.894128	0.984293	0.792603	1.33886	1.10246	1.23537
Biological Process	GO:0044699	2	single-organism process	0.00492125	Peaxi162Scf00102g01843.1	179	0.717	Down	0.046975	K	Nucleoside diphosphate kinase family protein	1	2.3592e-07	83.37	LIGATDPQK(1)SEPGTIR	3	-0.91822	2	1.05249	0.833209	0.792603	1.43976	1.10506	1.18986
Biological Process	GO:0044699	2	single-organism process	0.00492125	Peaxi162Scf00673g00127.1	228	0.67	Down	0.00073703	K	Protein disulfide-isomerase like 2-1	1	0.00176664	64.104	GNK(1)AGEDYDGGR	2	-0.46248	1	0.790419	0.730382	0.820565	1.13861	1.13057	1.2259
Biological Process	GO:0044699	2	single-organism process	0.00492125	Peaxi162Scf00398g00612.1	503	0.45	Down	0.00039513	K	Pyruvate kinase family protein	1	2.74388e-05	81.017	TAGVIK(1)SHDR	3	-0.48487	1	0.585291	0.63	0.542477	1.40675	1.15916	1.34372
Biological Process	GO:0044699	2	single-organism process	0.00492125	Peaxi162Scf00464g00325.1	141	0.833	Down	0.0069576	K	"NADH-ubiquinone oxidoreductase 75 kDa subunit, mitochondrial"	1	0.000834446	85.813	IK(1)TDTPIAK	2	-0.5234	1	0.949605	0.872763	0.890208	1.12916	1.0899	1.0359
Biological Process	GO:0044699	2	single-organism process	0.00492125	Peaxi162Scf00074g00140.1	133	0.821	Down	0.00197639	K	alcohol dehydrogenase 1	1	4.43957e-08	86.944	VNPFK(1)SVMANDGK	2	-0.52344	2	0.930519	0.931556	0.899556	1.10817	1.08049	1.17485
Biological Process	GO:0044699	2	single-organism process	0.00492125	Peaxi162Scf00895g00113.1	807	0.783	Down	0.0189376	K	lipoxygenase 2	1	1.31062e-08	131.06	NANCNLK(1)NR	3	-0.32535	2	0.786498	0.928315	0.968777	1.1437	1.16919	1.11353
Biological Process	GO:0044699	2	single-organism process	0.00492125	Peaxi162Scf00574g00092.1	328	0.832	Down	0.048339	K	Plasma membrane ATPase 1	1	3.99816e-09	63.979	MTAIEEMAGMDVLCSDK(1)TGTLTLNK	4	0.36458	1	0.907048	0.951116	0.826087	0.97619	1.15929	1.09064
Biological Process	GO:0044699	2	single-organism process	0.00492125	Peaxi162Scf00842g00322.1	102	0.8	Down	0.0075776	K	"Cytochrome b-c1 complex subunit Rieske-3, mitochondrial"	1	0.0112763	53.751	YPPGDPSK(1)R	2	0.73834	1	0.941112	0.831647	0.828708	1.11718	1.05344	1.0823
Biological Process	GO:0044699	2	single-organism process	0.00492125	Peaxi162Scf00362g01196.1	149	0.723	Down	0.0124404	K	Unknown protein	1	1.1814e-35	167.37	RGDK(1)HVHPNDHVNR	4	-0.28899	5	0.900802	0.703523	0.836364	1.13984	1.1568	1.07935
Biological Process	GO:0044699	2	single-organism process	0.00492125	Peaxi162Scf00362g01196.1	408	0.801	Down	0.00187594	K	Unknown protein	1	1.63241e-17	112.96	LLGDASVSFEK(1)NCVR	2	0.16361	2	0.849699	0.838552	0.914141	1.11066	1.05621	1.08317
Biological Process	GO:0044699	2	single-organism process	0.00492125	Peaxi162Scf00177g00618.1	561	0.771	Down	0.0099422	K	V-type proton ATPase catalytic subunit A	1	0.000296824	84.083	ITYSLIK(1)HR	3	0.72286	1	0.827032	0.899628	0.878704	1.04278	1.10127	1.23605
Biological Process	GO:0044699	2	single-organism process	0.00492125	Peaxi162Scf00016g00062.1	392	0.796	Down	0.006718	K	Glucose-1-phosphate adenylyltransferase large subunit 1	1	0.0272382	43.68	FLPPTK(1)IDNCK	2	1.0494	1	0.968553	0.851375	0.886305	1.18488	1.11697	1.09861
Biological Process	GO:0044699	2	single-organism process	0.00492125	Peaxi162Scf00488g00061.1	142	0.83	Down	0.0074998	K	adenosine kinase 2	1	1.29466e-29	132.74	SLVANLSAANCYK(1)VDHLK	2	0.37639	3	0.910593	0.873062	0.943907	1.15895	1.05188	1.07384
Biological Process	GO:0044699	2	single-organism process	0.00492125	Peaxi162Scf00083g01223.1	54	0.674	Down	0.047737	K	fructose-bisphosphate aldolase 2	1	0.0351966	43.672	TAK(1)TVASPGR	2	0.33414	1	0.80471	0.789087	0.800389	1.29491	0.986789	1.27008
Biological Process	GO:0044699	2	single-organism process	0.00492125	Peaxi162Scf00595g00036.1	77	0.794	Down	0.00168106	K	Non-specific lipid-transfer protein 2	1	1.49438e-08	91.307	TACACVK(1)SALNTIK	3	-1.9424	1	0.877655	0.89899	0.942808	1.09323	1.15337	1.17878
Biological Process	GO:0046939	9	nucleotide phosphorylation	0.00564868	Peaxi162Scf00083g01223.1	54	0.674	Down	0.047737	K	fructose-bisphosphate aldolase 2	1	0.0351966	43.672	TAK(1)TVASPGR	2	0.33414	1	0.80471	0.789087	0.800389	1.29491	0.986789	1.27008
Biological Process	GO:0046939	9	nucleotide phosphorylation	0.00564868	Peaxi162Scf00102g01843.1	93	0.726	Down	0.0190962	K	Nucleoside diphosphate kinase family protein	1	1.03105e-07	91.62	TFIAIK(1)PDGVQR	2	0.19809	1	0.894128	0.984293	0.792603	1.33886	1.10246	1.23537
Biological Process	GO:0046939	9	nucleotide phosphorylation	0.00564868	Peaxi162Scf00102g01843.1	179	0.717	Down	0.046975	K	Nucleoside diphosphate kinase family protein	1	2.3592e-07	83.37	LIGATDPQK(1)SEPGTIR	3	-0.91822	2	1.05249	0.833209	0.792603	1.43976	1.10506	1.18986
Biological Process	GO:0046939	9	nucleotide phosphorylation	0.00564868	Peaxi162Scf00068g01810.1	311	0.74	Down	0.023722	K	fructose-bisphosphate aldolase 2	1	2.77769e-05	79.201	AWAGK(1)EENVQK	3	0.34022	1	0.808059	0.737688	0.968655	1.19507	1.13576	1.06828
Biological Process	GO:0046939	9	nucleotide phosphorylation	0.00564868	Peaxi162Scf00398g00612.1	503	0.45	Down	0.00039513	K	Pyruvate kinase family protein	1	2.74388e-05	81.017	TAGVIK(1)SHDR	3	-0.48487	1	0.585291	0.63	0.542477	1.40675	1.15916	1.34372
Biological Process	GO:0046939	9	nucleotide phosphorylation	0.00564868	Peaxi162Scf00110g02021.1	311	0.829	Down	0.037976	K	fructose-bisphosphate aldolase 2	1	0.0132059	42.083	AWSGK(1)EENVEK	3	-1.0972	1	0.909528	0.883408	0.92493	1.13839	0.969112	1.1704
Biological Process	GO:0009135	9	purine nucleoside diphosphate metabolic process	0.0188719	Peaxi162Scf00083g01223.1	54	0.674	Down	0.047737	K	fructose-bisphosphate aldolase 2	1	0.0351966	43.672	TAK(1)TVASPGR	2	0.33414	1	0.80471	0.789087	0.800389	1.29491	0.986789	1.27008
Biological Process	GO:0009135	9	purine nucleoside diphosphate metabolic process	0.0188719	Peaxi162Scf00068g01810.1	311	0.74	Down	0.023722	K	fructose-bisphosphate aldolase 2	1	2.77769e-05	79.201	AWAGK(1)EENVQK	3	0.34022	1	0.808059	0.737688	0.968655	1.19507	1.13576	1.06828
Biological Process	GO:0009135	9	purine nucleoside diphosphate metabolic process	0.0188719	Peaxi162Scf00398g00612.1	503	0.45	Down	0.00039513	K	Pyruvate kinase family protein	1	2.74388e-05	81.017	TAGVIK(1)SHDR	3	-0.48487	1	0.585291	0.63	0.542477	1.40675	1.15916	1.34372
Biological Process	GO:0009135	9	purine nucleoside diphosphate metabolic process	0.0188719	Peaxi162Scf00110g02021.1	311	0.829	Down	0.037976	K	fructose-bisphosphate aldolase 2	1	0.0132059	42.083	AWSGK(1)EENVEK	3	-1.0972	1	0.909528	0.883408	0.92493	1.13839	0.969112	1.1704
Biological Process	GO:0072524	5	pyridine-containing compound metabolic process	0.0400236	Peaxi162Scf00083g01223.1	54	0.674	Down	0.047737	K	fructose-bisphosphate aldolase 2	1	0.0351966	43.672	TAK(1)TVASPGR	2	0.33414	1	0.80471	0.789087	0.800389	1.29491	0.986789	1.27008
Biological Process	GO:0072524	5	pyridine-containing compound metabolic process	0.0400236	Peaxi162Scf00068g01810.1	311	0.74	Down	0.023722	K	fructose-bisphosphate aldolase 2	1	2.77769e-05	79.201	AWAGK(1)EENVQK	3	0.34022	1	0.808059	0.737688	0.968655	1.19507	1.13576	1.06828
Biological Process	GO:0072524	5	pyridine-containing compound metabolic process	0.0400236	Peaxi162Scf00398g00612.1	503	0.45	Down	0.00039513	K	Pyruvate kinase family protein	1	2.74388e-05	81.017	TAGVIK(1)SHDR	3	-0.48487	1	0.585291	0.63	0.542477	1.40675	1.15916	1.34372
Biological Process	GO:0072524	5	pyridine-containing compound metabolic process	0.0400236	Peaxi162Scf00110g02021.1	311	0.829	Down	0.037976	K	fructose-bisphosphate aldolase 2	1	0.0132059	42.083	AWSGK(1)EENVEK	3	-1.0972	1	0.909528	0.883408	0.92493	1.13839	0.969112	1.1704
Biological Process	GO:0006796	5	phosphate-containing compound metabolic process	0.00683434	Peaxi162Scf00574g00092.1	328	0.832	Down	0.048339	K	Plasma membrane ATPase 1	1	3.99816e-09	63.979	MTAIEEMAGMDVLCSDK(1)TGTLTLNK	4	0.36458	1	0.907048	0.951116	0.826087	0.97619	1.15929	1.09064
Biological Process	GO:0006796	5	phosphate-containing compound metabolic process	0.00683434	Peaxi162Scf00068g01810.1	311	0.74	Down	0.023722	K	fructose-bisphosphate aldolase 2	1	2.77769e-05	79.201	AWAGK(1)EENVQK	3	0.34022	1	0.808059	0.737688	0.968655	1.19507	1.13576	1.06828
Biological Process	GO:0006796	5	phosphate-containing compound metabolic process	0.00683434	Peaxi162Scf00110g02021.1	311	0.829	Down	0.037976	K	fructose-bisphosphate aldolase 2	1	0.0132059	42.083	AWSGK(1)EENVEK	3	-1.0972	1	0.909528	0.883408	0.92493	1.13839	0.969112	1.1704
Biological Process	GO:0006796	5	phosphate-containing compound metabolic process	0.00683434	Peaxi162Scf00177g00618.1	561	0.771	Down	0.0099422	K	V-type proton ATPase catalytic subunit A	1	0.000296824	84.083	ITYSLIK(1)HR	3	0.72286	1	0.827032	0.899628	0.878704	1.04278	1.10127	1.23605
Biological Process	GO:0006796	5	phosphate-containing compound metabolic process	0.00683434	Peaxi162Scf00102g01843.1	93	0.726	Down	0.0190962	K	Nucleoside diphosphate kinase family protein	1	1.03105e-07	91.62	TFIAIK(1)PDGVQR	2	0.19809	1	0.894128	0.984293	0.792603	1.33886	1.10246	1.23537
Biological Process	GO:0006796	5	phosphate-containing compound metabolic process	0.00683434	Peaxi162Scf00102g01843.1	179	0.717	Down	0.046975	K	Nucleoside diphosphate kinase family protein	1	2.3592e-07	83.37	LIGATDPQK(1)SEPGTIR	3	-0.91822	2	1.05249	0.833209	0.792603	1.43976	1.10506	1.18986
Biological Process	GO:0006796	5	phosphate-containing compound metabolic process	0.00683434	Peaxi162Scf00083g01223.1	54	0.674	Down	0.047737	K	fructose-bisphosphate aldolase 2	1	0.0351966	43.672	TAK(1)TVASPGR	2	0.33414	1	0.80471	0.789087	0.800389	1.29491	0.986789	1.27008
Biological Process	GO:0006796	5	phosphate-containing compound metabolic process	0.00683434	Peaxi162Scf00398g00612.1	503	0.45	Down	0.00039513	K	Pyruvate kinase family protein	1	2.74388e-05	81.017	TAGVIK(1)SHDR	3	-0.48487	1	0.585291	0.63	0.542477	1.40675	1.15916	1.34372
Biological Process	GO:0006796	5	phosphate-containing compound metabolic process	0.00683434	Peaxi162Scf00464g00325.1	141	0.833	Down	0.0069576	K	"NADH-ubiquinone oxidoreductase 75 kDa subunit, mitochondrial"	1	0.000834446	85.813	IK(1)TDTPIAK	2	-0.5234	1	0.949605	0.872763	0.890208	1.12916	1.0899	1.0359
Biological Process	GO:0006753	7	nucleoside phosphate metabolic process	0.000525934	Peaxi162Scf00574g00092.1	328	0.832	Down	0.048339	K	Plasma membrane ATPase 1	1	3.99816e-09	63.979	MTAIEEMAGMDVLCSDK(1)TGTLTLNK	4	0.36458	1	0.907048	0.951116	0.826087	0.97619	1.15929	1.09064
Biological Process	GO:0006753	7	nucleoside phosphate metabolic process	0.000525934	Peaxi162Scf00068g01810.1	311	0.74	Down	0.023722	K	fructose-bisphosphate aldolase 2	1	2.77769e-05	79.201	AWAGK(1)EENVQK	3	0.34022	1	0.808059	0.737688	0.968655	1.19507	1.13576	1.06828
Biological Process	GO:0006753	7	nucleoside phosphate metabolic process	0.000525934	Peaxi162Scf00110g02021.1	311	0.829	Down	0.037976	K	fructose-bisphosphate aldolase 2	1	0.0132059	42.083	AWSGK(1)EENVEK	3	-1.0972	1	0.909528	0.883408	0.92493	1.13839	0.969112	1.1704
Biological Process	GO:0006753	7	nucleoside phosphate metabolic process	0.000525934	Peaxi162Scf00177g00618.1	561	0.771	Down	0.0099422	K	V-type proton ATPase catalytic subunit A	1	0.000296824	84.083	ITYSLIK(1)HR	3	0.72286	1	0.827032	0.899628	0.878704	1.04278	1.10127	1.23605
Biological Process	GO:0006753	7	nucleoside phosphate metabolic process	0.000525934	Peaxi162Scf00102g01843.1	93	0.726	Down	0.0190962	K	Nucleoside diphosphate kinase family protein	1	1.03105e-07	91.62	TFIAIK(1)PDGVQR	2	0.19809	1	0.894128	0.984293	0.792603	1.33886	1.10246	1.23537
Biological Process	GO:0006753	7	nucleoside phosphate metabolic process	0.000525934	Peaxi162Scf00102g01843.1	179	0.717	Down	0.046975	K	Nucleoside diphosphate kinase family protein	1	2.3592e-07	83.37	LIGATDPQK(1)SEPGTIR	3	-0.91822	2	1.05249	0.833209	0.792603	1.43976	1.10506	1.18986
Biological Process	GO:0006753	7	nucleoside phosphate metabolic process	0.000525934	Peaxi162Scf00083g01223.1	54	0.674	Down	0.047737	K	fructose-bisphosphate aldolase 2	1	0.0351966	43.672	TAK(1)TVASPGR	2	0.33414	1	0.80471	0.789087	0.800389	1.29491	0.986789	1.27008
Biological Process	GO:0006753	7	nucleoside phosphate metabolic process	0.000525934	Peaxi162Scf00398g00612.1	503	0.45	Down	0.00039513	K	Pyruvate kinase family protein	1	2.74388e-05	81.017	TAGVIK(1)SHDR	3	-0.48487	1	0.585291	0.63	0.542477	1.40675	1.15916	1.34372
Biological Process	GO:0006753	7	nucleoside phosphate metabolic process	0.000525934	Peaxi162Scf00464g00325.1	141	0.833	Down	0.0069576	K	"NADH-ubiquinone oxidoreductase 75 kDa subunit, mitochondrial"	1	0.000834446	85.813	IK(1)TDTPIAK	2	-0.5234	1	0.949605	0.872763	0.890208	1.12916	1.0899	1.0359
Biological Process	GO:0006733	6	oxidoreduction coenzyme metabolic process	0.0364091	Peaxi162Scf00083g01223.1	54	0.674	Down	0.047737	K	fructose-bisphosphate aldolase 2	1	0.0351966	43.672	TAK(1)TVASPGR	2	0.33414	1	0.80471	0.789087	0.800389	1.29491	0.986789	1.27008
Biological Process	GO:0006733	6	oxidoreduction coenzyme metabolic process	0.0364091	Peaxi162Scf00068g01810.1	311	0.74	Down	0.023722	K	fructose-bisphosphate aldolase 2	1	2.77769e-05	79.201	AWAGK(1)EENVQK	3	0.34022	1	0.808059	0.737688	0.968655	1.19507	1.13576	1.06828
Biological Process	GO:0006733	6	oxidoreduction coenzyme metabolic process	0.0364091	Peaxi162Scf00398g00612.1	503	0.45	Down	0.00039513	K	Pyruvate kinase family protein	1	2.74388e-05	81.017	TAGVIK(1)SHDR	3	-0.48487	1	0.585291	0.63	0.542477	1.40675	1.15916	1.34372
Biological Process	GO:0006733	6	oxidoreduction coenzyme metabolic process	0.0364091	Peaxi162Scf00110g02021.1	311	0.829	Down	0.037976	K	fructose-bisphosphate aldolase 2	1	0.0132059	42.083	AWSGK(1)EENVEK	3	-1.0972	1	0.909528	0.883408	0.92493	1.13839	0.969112	1.1704
Biological Process	GO:0019725	5	cellular homeostasis	0.109743	Peaxi162Scf00047g00721.1	355	0.725	Down	0.000159143	K	glutathione reductase	1	6.3101e-20	102.45	MNLTPVALMEGTCFAK(1)TVFGGK	4	-0.23314	4	0.841603	0.818096	0.831384	1.12632	1.19561	1.11519
Biological Process	GO:0019725	5	cellular homeostasis	0.109743	Peaxi162Scf00673g00127.1	228	0.67	Down	0.00073703	K	Protein disulfide-isomerase like 2-1	1	0.00176664	64.104	GNK(1)AGEDYDGGR	2	-0.46248	1	0.790419	0.730382	0.820565	1.13861	1.13057	1.2259
Biological Process	GO:1901360	4	organic cyclic compound metabolic process	0.00783692	Peaxi162Scf00574g00092.1	328	0.832	Down	0.048339	K	Plasma membrane ATPase 1	1	3.99816e-09	63.979	MTAIEEMAGMDVLCSDK(1)TGTLTLNK	4	0.36458	1	0.907048	0.951116	0.826087	0.97619	1.15929	1.09064
Biological Process	GO:1901360	4	organic cyclic compound metabolic process	0.00783692	Peaxi162Scf00498g00315.1	289	0.805	Down	0.045824	K	Carbamoyl-phosphate synthase small chain	1	7.46968e-13	116.24	MK(1)FGHHGGNHPVR	3	-0.29001	2	0.956897	0.758163	0.914256	1.15228	1.06479	1.04767
Biological Process	GO:1901360	4	organic cyclic compound metabolic process	0.00783692	Peaxi162Scf00068g01810.1	311	0.74	Down	0.023722	K	fructose-bisphosphate aldolase 2	1	2.77769e-05	79.201	AWAGK(1)EENVQK	3	0.34022	1	0.808059	0.737688	0.968655	1.19507	1.13576	1.06828
Biological Process	GO:1901360	4	organic cyclic compound metabolic process	0.00783692	Peaxi162Scf00110g02021.1	311	0.829	Down	0.037976	K	fructose-bisphosphate aldolase 2	1	0.0132059	42.083	AWSGK(1)EENVEK	3	-1.0972	1	0.909528	0.883408	0.92493	1.13839	0.969112	1.1704
Biological Process	GO:1901360	4	organic cyclic compound metabolic process	0.00783692	Peaxi162Scf00177g00618.1	561	0.771	Down	0.0099422	K	V-type proton ATPase catalytic subunit A	1	0.000296824	84.083	ITYSLIK(1)HR	3	0.72286	1	0.827032	0.899628	0.878704	1.04278	1.10127	1.23605
Biological Process	GO:1901360	4	organic cyclic compound metabolic process	0.00783692	Peaxi162Scf00488g00061.1	142	0.83	Down	0.0074998	K	adenosine kinase 2	1	1.29466e-29	132.74	SLVANLSAANCYK(1)VDHLK	2	0.37639	3	0.910593	0.873062	0.943907	1.15895	1.05188	1.07384
Biological Process	GO:1901360	4	organic cyclic compound metabolic process	0.00783692	Peaxi162Scf00083g01223.1	54	0.674	Down	0.047737	K	fructose-bisphosphate aldolase 2	1	0.0351966	43.672	TAK(1)TVASPGR	2	0.33414	1	0.80471	0.789087	0.800389	1.29491	0.986789	1.27008
Biological Process	GO:1901360	4	organic cyclic compound metabolic process	0.00783692	Peaxi162Scf00102g01843.1	93	0.726	Down	0.0190962	K	Nucleoside diphosphate kinase family protein	1	1.03105e-07	91.62	TFIAIK(1)PDGVQR	2	0.19809	1	0.894128	0.984293	0.792603	1.33886	1.10246	1.23537
Biological Process	GO:1901360	4	organic cyclic compound metabolic process	0.00783692	Peaxi162Scf00102g01843.1	179	0.717	Down	0.046975	K	Nucleoside diphosphate kinase family protein	1	2.3592e-07	83.37	LIGATDPQK(1)SEPGTIR	3	-0.91822	2	1.05249	0.833209	0.792603	1.43976	1.10506	1.18986
Biological Process	GO:1901360	4	organic cyclic compound metabolic process	0.00783692	Peaxi162Scf00398g00612.1	503	0.45	Down	0.00039513	K	Pyruvate kinase family protein	1	2.74388e-05	81.017	TAGVIK(1)SHDR	3	-0.48487	1	0.585291	0.63	0.542477	1.40675	1.15916	1.34372
Biological Process	GO:1901360	4	organic cyclic compound metabolic process	0.00783692	Peaxi162Scf00464g00325.1	141	0.833	Down	0.0069576	K	"NADH-ubiquinone oxidoreductase 75 kDa subunit, mitochondrial"	1	0.000834446	85.813	IK(1)TDTPIAK	2	-0.5234	1	0.949605	0.872763	0.890208	1.12916	1.0899	1.0359
Biological Process	GO:0009199	9	ribonucleoside triphosphate metabolic process	9.74531e-05	Peaxi162Scf00574g00092.1	328	0.832	Down	0.048339	K	Plasma membrane ATPase 1	1	3.99816e-09	63.979	MTAIEEMAGMDVLCSDK(1)TGTLTLNK	4	0.36458	1	0.907048	0.951116	0.826087	0.97619	1.15929	1.09064
Biological Process	GO:0009199	9	ribonucleoside triphosphate metabolic process	9.74531e-05	Peaxi162Scf00068g01810.1	311	0.74	Down	0.023722	K	fructose-bisphosphate aldolase 2	1	2.77769e-05	79.201	AWAGK(1)EENVQK	3	0.34022	1	0.808059	0.737688	0.968655	1.19507	1.13576	1.06828
Biological Process	GO:0009199	9	ribonucleoside triphosphate metabolic process	9.74531e-05	Peaxi162Scf00110g02021.1	311	0.829	Down	0.037976	K	fructose-bisphosphate aldolase 2	1	0.0132059	42.083	AWSGK(1)EENVEK	3	-1.0972	1	0.909528	0.883408	0.92493	1.13839	0.969112	1.1704
Biological Process	GO:0009199	9	ribonucleoside triphosphate metabolic process	9.74531e-05	Peaxi162Scf00177g00618.1	561	0.771	Down	0.0099422	K	V-type proton ATPase catalytic subunit A	1	0.000296824	84.083	ITYSLIK(1)HR	3	0.72286	1	0.827032	0.899628	0.878704	1.04278	1.10127	1.23605
Biological Process	GO:0009199	9	ribonucleoside triphosphate metabolic process	9.74531e-05	Peaxi162Scf00102g01843.1	93	0.726	Down	0.0190962	K	Nucleoside diphosphate kinase family protein	1	1.03105e-07	91.62	TFIAIK(1)PDGVQR	2	0.19809	1	0.894128	0.984293	0.792603	1.33886	1.10246	1.23537
Biological Process	GO:0009199	9	ribonucleoside triphosphate metabolic process	9.74531e-05	Peaxi162Scf00102g01843.1	179	0.717	Down	0.046975	K	Nucleoside diphosphate kinase family protein	1	2.3592e-07	83.37	LIGATDPQK(1)SEPGTIR	3	-0.91822	2	1.05249	0.833209	0.792603	1.43976	1.10506	1.18986
Biological Process	GO:0009199	9	ribonucleoside triphosphate metabolic process	9.74531e-05	Peaxi162Scf00083g01223.1	54	0.674	Down	0.047737	K	fructose-bisphosphate aldolase 2	1	0.0351966	43.672	TAK(1)TVASPGR	2	0.33414	1	0.80471	0.789087	0.800389	1.29491	0.986789	1.27008
Biological Process	GO:0009199	9	ribonucleoside triphosphate metabolic process	9.74531e-05	Peaxi162Scf00398g00612.1	503	0.45	Down	0.00039513	K	Pyruvate kinase family protein	1	2.74388e-05	81.017	TAGVIK(1)SHDR	3	-0.48487	1	0.585291	0.63	0.542477	1.40675	1.15916	1.34372
Biological Process	GO:0009199	9	ribonucleoside triphosphate metabolic process	9.74531e-05	Peaxi162Scf00464g00325.1	141	0.833	Down	0.0069576	K	"NADH-ubiquinone oxidoreductase 75 kDa subunit, mitochondrial"	1	0.000834446	85.813	IK(1)TDTPIAK	2	-0.5234	1	0.949605	0.872763	0.890208	1.12916	1.0899	1.0359
Biological Process	GO:0016052	5	carbohydrate catabolic process	0.0213134	Peaxi162Scf00083g01223.1	54	0.674	Down	0.047737	K	fructose-bisphosphate aldolase 2	1	0.0351966	43.672	TAK(1)TVASPGR	2	0.33414	1	0.80471	0.789087	0.800389	1.29491	0.986789	1.27008
Biological Process	GO:0016052	5	carbohydrate catabolic process	0.0213134	Peaxi162Scf00068g01810.1	311	0.74	Down	0.023722	K	fructose-bisphosphate aldolase 2	1	2.77769e-05	79.201	AWAGK(1)EENVQK	3	0.34022	1	0.808059	0.737688	0.968655	1.19507	1.13576	1.06828
Biological Process	GO:0016052	5	carbohydrate catabolic process	0.0213134	Peaxi162Scf00398g00612.1	503	0.45	Down	0.00039513	K	Pyruvate kinase family protein	1	2.74388e-05	81.017	TAGVIK(1)SHDR	3	-0.48487	1	0.585291	0.63	0.542477	1.40675	1.15916	1.34372
Biological Process	GO:0016052	5	carbohydrate catabolic process	0.0213134	Peaxi162Scf00110g02021.1	311	0.829	Down	0.037976	K	fructose-bisphosphate aldolase 2	1	0.0132059	42.083	AWSGK(1)EENVEK	3	-1.0972	1	0.909528	0.883408	0.92493	1.13839	0.969112	1.1704
Biological Process	GO:0051186	4	cofactor metabolic process	0.0816362	Peaxi162Scf00083g01223.1	54	0.674	Down	0.047737	K	fructose-bisphosphate aldolase 2	1	0.0351966	43.672	TAK(1)TVASPGR	2	0.33414	1	0.80471	0.789087	0.800389	1.29491	0.986789	1.27008
Biological Process	GO:0051186	4	cofactor metabolic process	0.0816362	Peaxi162Scf00068g01810.1	311	0.74	Down	0.023722	K	fructose-bisphosphate aldolase 2	1	2.77769e-05	79.201	AWAGK(1)EENVQK	3	0.34022	1	0.808059	0.737688	0.968655	1.19507	1.13576	1.06828
Biological Process	GO:0051186	4	cofactor metabolic process	0.0816362	Peaxi162Scf00398g00612.1	503	0.45	Down	0.00039513	K	Pyruvate kinase family protein	1	2.74388e-05	81.017	TAGVIK(1)SHDR	3	-0.48487	1	0.585291	0.63	0.542477	1.40675	1.15916	1.34372
Biological Process	GO:0051186	4	cofactor metabolic process	0.0816362	Peaxi162Scf00110g02021.1	311	0.829	Down	0.037976	K	fructose-bisphosphate aldolase 2	1	0.0132059	42.083	AWSGK(1)EENVEK	3	-1.0972	1	0.909528	0.883408	0.92493	1.13839	0.969112	1.1704
Biological Process	GO:0042451	9	purine nucleoside biosynthetic process	0.0139208	Peaxi162Scf00488g00061.1	142	0.83	Down	0.0074998	K	adenosine kinase 2	1	1.29466e-29	132.74	SLVANLSAANCYK(1)VDHLK	2	0.37639	3	0.910593	0.873062	0.943907	1.15895	1.05188	1.07384
Biological Process	GO:0042451	9	purine nucleoside biosynthetic process	0.0139208	Peaxi162Scf00574g00092.1	328	0.832	Down	0.048339	K	Plasma membrane ATPase 1	1	3.99816e-09	63.979	MTAIEEMAGMDVLCSDK(1)TGTLTLNK	4	0.36458	1	0.907048	0.951116	0.826087	0.97619	1.15929	1.09064
Biological Process	GO:0042451	9	purine nucleoside biosynthetic process	0.0139208	Peaxi162Scf00102g01843.1	93	0.726	Down	0.0190962	K	Nucleoside diphosphate kinase family protein	1	1.03105e-07	91.62	TFIAIK(1)PDGVQR	2	0.19809	1	0.894128	0.984293	0.792603	1.33886	1.10246	1.23537
Biological Process	GO:0042451	9	purine nucleoside biosynthetic process	0.0139208	Peaxi162Scf00102g01843.1	179	0.717	Down	0.046975	K	Nucleoside diphosphate kinase family protein	1	2.3592e-07	83.37	LIGATDPQK(1)SEPGTIR	3	-0.91822	2	1.05249	0.833209	0.792603	1.43976	1.10506	1.18986
Biological Process	GO:0044723	5	single-organism carbohydrate metabolic process	0.0337477	Peaxi162Scf00016g00062.1	392	0.796	Down	0.006718	K	Glucose-1-phosphate adenylyltransferase large subunit 1	1	0.0272382	43.68	FLPPTK(1)IDNCK	2	1.0494	1	0.968553	0.851375	0.886305	1.18488	1.11697	1.09861
Biological Process	GO:0044723	5	single-organism carbohydrate metabolic process	0.0337477	Peaxi162Scf00083g01223.1	54	0.674	Down	0.047737	K	fructose-bisphosphate aldolase 2	1	0.0351966	43.672	TAK(1)TVASPGR	2	0.33414	1	0.80471	0.789087	0.800389	1.29491	0.986789	1.27008
Biological Process	GO:0044723	5	single-organism carbohydrate metabolic process	0.0337477	Peaxi162Scf00068g01810.1	311	0.74	Down	0.023722	K	fructose-bisphosphate aldolase 2	1	2.77769e-05	79.201	AWAGK(1)EENVQK	3	0.34022	1	0.808059	0.737688	0.968655	1.19507	1.13576	1.06828
Biological Process	GO:0044723	5	single-organism carbohydrate metabolic process	0.0337477	Peaxi162Scf00398g00612.1	503	0.45	Down	0.00039513	K	Pyruvate kinase family protein	1	2.74388e-05	81.017	TAGVIK(1)SHDR	3	-0.48487	1	0.585291	0.63	0.542477	1.40675	1.15916	1.34372
Biological Process	GO:0044723	5	single-organism carbohydrate metabolic process	0.0337477	Peaxi162Scf00110g02021.1	311	0.829	Down	0.037976	K	fructose-bisphosphate aldolase 2	1	0.0132059	42.083	AWSGK(1)EENVEK	3	-1.0972	1	0.909528	0.883408	0.92493	1.13839	0.969112	1.1704
Biological Process	GO:0050789	3	regulation of biological process	0.174394	Peaxi162Scf00047g00721.1	355	0.725	Down	0.000159143	K	glutathione reductase	1	6.3101e-20	102.45	MNLTPVALMEGTCFAK(1)TVFGGK	4	-0.23314	4	0.841603	0.818096	0.831384	1.12632	1.19561	1.11519
Biological Process	GO:0050789	3	regulation of biological process	0.174394	Peaxi162Scf00673g00127.1	228	0.67	Down	0.00073703	K	Protein disulfide-isomerase like 2-1	1	0.00176664	64.104	GNK(1)AGEDYDGGR	2	-0.46248	1	0.790419	0.730382	0.820565	1.13861	1.13057	1.2259
Biological Process	GO:0050789	3	regulation of biological process	0.174394	Peaxi162Scf00694g00014.1	124	0.779	Down	0.020121	K	Ribonuclease E inhibitor RraA/Dimethylmenaquinone methyltransferase	1	0.000533926	67.08	ALASHPQK(1)SSK	3	-1.191	1	0.820019	0.776777	0.951844	1.13078	1.02817	1.11142
Biological Process	GO:0072522	6	purine-containing compound biosynthetic process	0.0281349	Peaxi162Scf00488g00061.1	142	0.83	Down	0.0074998	K	adenosine kinase 2	1	1.29466e-29	132.74	SLVANLSAANCYK(1)VDHLK	2	0.37639	3	0.910593	0.873062	0.943907	1.15895	1.05188	1.07384
Biological Process	GO:0072522	6	purine-containing compound biosynthetic process	0.0281349	Peaxi162Scf00574g00092.1	328	0.832	Down	0.048339	K	Plasma membrane ATPase 1	1	3.99816e-09	63.979	MTAIEEMAGMDVLCSDK(1)TGTLTLNK	4	0.36458	1	0.907048	0.951116	0.826087	0.97619	1.15929	1.09064
Biological Process	GO:0072522	6	purine-containing compound biosynthetic process	0.0281349	Peaxi162Scf00102g01843.1	93	0.726	Down	0.0190962	K	Nucleoside diphosphate kinase family protein	1	1.03105e-07	91.62	TFIAIK(1)PDGVQR	2	0.19809	1	0.894128	0.984293	0.792603	1.33886	1.10246	1.23537
Biological Process	GO:0072522	6	purine-containing compound biosynthetic process	0.0281349	Peaxi162Scf00102g01843.1	179	0.717	Down	0.046975	K	Nucleoside diphosphate kinase family protein	1	2.3592e-07	83.37	LIGATDPQK(1)SEPGTIR	3	-0.91822	2	1.05249	0.833209	0.792603	1.43976	1.10506	1.18986
Biological Process	GO:0015980	5	energy derivation by oxidation of organic compounds	0.0139208	Peaxi162Scf00362g01196.1	149	0.723	Down	0.0124404	K	Unknown protein	1	1.1814e-35	167.37	RGDK(1)HVHPNDHVNR	4	-0.28899	5	0.900802	0.703523	0.836364	1.13984	1.1568	1.07935
Biological Process	GO:0015980	5	energy derivation by oxidation of organic compounds	0.0139208	Peaxi162Scf00362g01196.1	408	0.801	Down	0.00187594	K	Unknown protein	1	1.63241e-17	112.96	LLGDASVSFEK(1)NCVR	2	0.16361	2	0.849699	0.838552	0.914141	1.11066	1.05621	1.08317
Biological Process	GO:0015980	5	energy derivation by oxidation of organic compounds	0.0139208	Peaxi162Scf00016g00062.1	392	0.796	Down	0.006718	K	Glucose-1-phosphate adenylyltransferase large subunit 1	1	0.0272382	43.68	FLPPTK(1)IDNCK	2	1.0494	1	0.968553	0.851375	0.886305	1.18488	1.11697	1.09861
Biological Process	GO:0015980	5	energy derivation by oxidation of organic compounds	0.0139208	Peaxi162Scf00464g00325.1	141	0.833	Down	0.0069576	K	"NADH-ubiquinone oxidoreductase 75 kDa subunit, mitochondrial"	1	0.000834446	85.813	IK(1)TDTPIAK	2	-0.5234	1	0.949605	0.872763	0.890208	1.12916	1.0899	1.0359
Biological Process	GO:1901657	5	glycosyl compound metabolic process	9.29e-05	Peaxi162Scf00574g00092.1	328	0.832	Down	0.048339	K	Plasma membrane ATPase 1	1	3.99816e-09	63.979	MTAIEEMAGMDVLCSDK(1)TGTLTLNK	4	0.36458	1	0.907048	0.951116	0.826087	0.97619	1.15929	1.09064
Biological Process	GO:1901657	5	glycosyl compound metabolic process	9.29e-05	Peaxi162Scf00068g01810.1	311	0.74	Down	0.023722	K	fructose-bisphosphate aldolase 2	1	2.77769e-05	79.201	AWAGK(1)EENVQK	3	0.34022	1	0.808059	0.737688	0.968655	1.19507	1.13576	1.06828
Biological Process	GO:1901657	5	glycosyl compound metabolic process	9.29e-05	Peaxi162Scf00110g02021.1	311	0.829	Down	0.037976	K	fructose-bisphosphate aldolase 2	1	0.0132059	42.083	AWSGK(1)EENVEK	3	-1.0972	1	0.909528	0.883408	0.92493	1.13839	0.969112	1.1704
Biological Process	GO:1901657	5	glycosyl compound metabolic process	9.29e-05	Peaxi162Scf00177g00618.1	561	0.771	Down	0.0099422	K	V-type proton ATPase catalytic subunit A	1	0.000296824	84.083	ITYSLIK(1)HR	3	0.72286	1	0.827032	0.899628	0.878704	1.04278	1.10127	1.23605
Biological Process	GO:1901657	5	glycosyl compound metabolic process	9.29e-05	Peaxi162Scf00488g00061.1	142	0.83	Down	0.0074998	K	adenosine kinase 2	1	1.29466e-29	132.74	SLVANLSAANCYK(1)VDHLK	2	0.37639	3	0.910593	0.873062	0.943907	1.15895	1.05188	1.07384
Biological Process	GO:1901657	5	glycosyl compound metabolic process	9.29e-05	Peaxi162Scf00102g01843.1	93	0.726	Down	0.0190962	K	Nucleoside diphosphate kinase family protein	1	1.03105e-07	91.62	TFIAIK(1)PDGVQR	2	0.19809	1	0.894128	0.984293	0.792603	1.33886	1.10246	1.23537
Biological Process	GO:1901657	5	glycosyl compound metabolic process	9.29e-05	Peaxi162Scf00102g01843.1	179	0.717	Down	0.046975	K	Nucleoside diphosphate kinase family protein	1	2.3592e-07	83.37	LIGATDPQK(1)SEPGTIR	3	-0.91822	2	1.05249	0.833209	0.792603	1.43976	1.10506	1.18986
Biological Process	GO:1901657	5	glycosyl compound metabolic process	9.29e-05	Peaxi162Scf00083g01223.1	54	0.674	Down	0.047737	K	fructose-bisphosphate aldolase 2	1	0.0351966	43.672	TAK(1)TVASPGR	2	0.33414	1	0.80471	0.789087	0.800389	1.29491	0.986789	1.27008
Biological Process	GO:1901657	5	glycosyl compound metabolic process	9.29e-05	Peaxi162Scf00398g00612.1	503	0.45	Down	0.00039513	K	Pyruvate kinase family protein	1	2.74388e-05	81.017	TAGVIK(1)SHDR	3	-0.48487	1	0.585291	0.63	0.542477	1.40675	1.15916	1.34372
Biological Process	GO:1901657	5	glycosyl compound metabolic process	9.29e-05	Peaxi162Scf00464g00325.1	141	0.833	Down	0.0069576	K	"NADH-ubiquinone oxidoreductase 75 kDa subunit, mitochondrial"	1	0.000834446	85.813	IK(1)TDTPIAK	2	-0.5234	1	0.949605	0.872763	0.890208	1.12916	1.0899	1.0359
Biological Process	GO:0009165	9	nucleotide biosynthetic process	0.149082	Peaxi162Scf00574g00092.1	328	0.832	Down	0.048339	K	Plasma membrane ATPase 1	1	3.99816e-09	63.979	MTAIEEMAGMDVLCSDK(1)TGTLTLNK	4	0.36458	1	0.907048	0.951116	0.826087	0.97619	1.15929	1.09064
Biological Process	GO:0009165	9	nucleotide biosynthetic process	0.149082	Peaxi162Scf00102g01843.1	93	0.726	Down	0.0190962	K	Nucleoside diphosphate kinase family protein	1	1.03105e-07	91.62	TFIAIK(1)PDGVQR	2	0.19809	1	0.894128	0.984293	0.792603	1.33886	1.10246	1.23537
Biological Process	GO:0009165	9	nucleotide biosynthetic process	0.149082	Peaxi162Scf00102g01843.1	179	0.717	Down	0.046975	K	Nucleoside diphosphate kinase family protein	1	2.3592e-07	83.37	LIGATDPQK(1)SEPGTIR	3	-0.91822	2	1.05249	0.833209	0.792603	1.43976	1.10506	1.18986
Biological Process	GO:0006725	4	cellular aromatic compound metabolic process	0.00528426	Peaxi162Scf00574g00092.1	328	0.832	Down	0.048339	K	Plasma membrane ATPase 1	1	3.99816e-09	63.979	MTAIEEMAGMDVLCSDK(1)TGTLTLNK	4	0.36458	1	0.907048	0.951116	0.826087	0.97619	1.15929	1.09064
Biological Process	GO:0006725	4	cellular aromatic compound metabolic process	0.00528426	Peaxi162Scf00498g00315.1	289	0.805	Down	0.045824	K	Carbamoyl-phosphate synthase small chain	1	7.46968e-13	116.24	MK(1)FGHHGGNHPVR	3	-0.29001	2	0.956897	0.758163	0.914256	1.15228	1.06479	1.04767
Biological Process	GO:0006725	4	cellular aromatic compound metabolic process	0.00528426	Peaxi162Scf00068g01810.1	311	0.74	Down	0.023722	K	fructose-bisphosphate aldolase 2	1	2.77769e-05	79.201	AWAGK(1)EENVQK	3	0.34022	1	0.808059	0.737688	0.968655	1.19507	1.13576	1.06828
Biological Process	GO:0006725	4	cellular aromatic compound metabolic process	0.00528426	Peaxi162Scf00110g02021.1	311	0.829	Down	0.037976	K	fructose-bisphosphate aldolase 2	1	0.0132059	42.083	AWSGK(1)EENVEK	3	-1.0972	1	0.909528	0.883408	0.92493	1.13839	0.969112	1.1704
Biological Process	GO:0006725	4	cellular aromatic compound metabolic process	0.00528426	Peaxi162Scf00177g00618.1	561	0.771	Down	0.0099422	K	V-type proton ATPase catalytic subunit A	1	0.000296824	84.083	ITYSLIK(1)HR	3	0.72286	1	0.827032	0.899628	0.878704	1.04278	1.10127	1.23605
Biological Process	GO:0006725	4	cellular aromatic compound metabolic process	0.00528426	Peaxi162Scf00488g00061.1	142	0.83	Down	0.0074998	K	adenosine kinase 2	1	1.29466e-29	132.74	SLVANLSAANCYK(1)VDHLK	2	0.37639	3	0.910593	0.873062	0.943907	1.15895	1.05188	1.07384
Biological Process	GO:0006725	4	cellular aromatic compound metabolic process	0.00528426	Peaxi162Scf00083g01223.1	54	0.674	Down	0.047737	K	fructose-bisphosphate aldolase 2	1	0.0351966	43.672	TAK(1)TVASPGR	2	0.33414	1	0.80471	0.789087	0.800389	1.29491	0.986789	1.27008
Biological Process	GO:0006725	4	cellular aromatic compound metabolic process	0.00528426	Peaxi162Scf00102g01843.1	93	0.726	Down	0.0190962	K	Nucleoside diphosphate kinase family protein	1	1.03105e-07	91.62	TFIAIK(1)PDGVQR	2	0.19809	1	0.894128	0.984293	0.792603	1.33886	1.10246	1.23537
Biological Process	GO:0006725	4	cellular aromatic compound metabolic process	0.00528426	Peaxi162Scf00102g01843.1	179	0.717	Down	0.046975	K	Nucleoside diphosphate kinase family protein	1	2.3592e-07	83.37	LIGATDPQK(1)SEPGTIR	3	-0.91822	2	1.05249	0.833209	0.792603	1.43976	1.10506	1.18986
Biological Process	GO:0006725	4	cellular aromatic compound metabolic process	0.00528426	Peaxi162Scf00398g00612.1	503	0.45	Down	0.00039513	K	Pyruvate kinase family protein	1	2.74388e-05	81.017	TAGVIK(1)SHDR	3	-0.48487	1	0.585291	0.63	0.542477	1.40675	1.15916	1.34372
Biological Process	GO:0006725	4	cellular aromatic compound metabolic process	0.00528426	Peaxi162Scf00464g00325.1	141	0.833	Down	0.0069576	K	"NADH-ubiquinone oxidoreductase 75 kDa subunit, mitochondrial"	1	0.000834446	85.813	IK(1)TDTPIAK	2	-0.5234	1	0.949605	0.872763	0.890208	1.12916	1.0899	1.0359
Biological Process	GO:0009142	9	nucleoside triphosphate biosynthetic process	0.0631693	Peaxi162Scf00574g00092.1	328	0.832	Down	0.048339	K	Plasma membrane ATPase 1	1	3.99816e-09	63.979	MTAIEEMAGMDVLCSDK(1)TGTLTLNK	4	0.36458	1	0.907048	0.951116	0.826087	0.97619	1.15929	1.09064
Biological Process	GO:0009142	9	nucleoside triphosphate biosynthetic process	0.0631693	Peaxi162Scf00102g01843.1	93	0.726	Down	0.0190962	K	Nucleoside diphosphate kinase family protein	1	1.03105e-07	91.62	TFIAIK(1)PDGVQR	2	0.19809	1	0.894128	0.984293	0.792603	1.33886	1.10246	1.23537
Biological Process	GO:0009142	9	nucleoside triphosphate biosynthetic process	0.0631693	Peaxi162Scf00102g01843.1	179	0.717	Down	0.046975	K	Nucleoside diphosphate kinase family protein	1	2.3592e-07	83.37	LIGATDPQK(1)SEPGTIR	3	-0.91822	2	1.05249	0.833209	0.792603	1.43976	1.10506	1.18986
Biological Process	GO:0072528	6	pyrimidine-containing compound biosynthetic process	0.0345358	Peaxi162Scf00498g00315.1	289	0.805	Down	0.045824	K	Carbamoyl-phosphate synthase small chain	1	7.46968e-13	116.24	MK(1)FGHHGGNHPVR	3	-0.29001	2	0.956897	0.758163	0.914256	1.15228	1.06479	1.04767
Biological Process	GO:0072528	6	pyrimidine-containing compound biosynthetic process	0.0345358	Peaxi162Scf00102g01843.1	93	0.726	Down	0.0190962	K	Nucleoside diphosphate kinase family protein	1	1.03105e-07	91.62	TFIAIK(1)PDGVQR	2	0.19809	1	0.894128	0.984293	0.792603	1.33886	1.10246	1.23537
Biological Process	GO:0072528	6	pyrimidine-containing compound biosynthetic process	0.0345358	Peaxi162Scf00102g01843.1	179	0.717	Down	0.046975	K	Nucleoside diphosphate kinase family protein	1	2.3592e-07	83.37	LIGATDPQK(1)SEPGTIR	3	-0.91822	2	1.05249	0.833209	0.792603	1.43976	1.10506	1.18986
Biological Process	GO:0042592	4	homeostatic process	0.109743	Peaxi162Scf00047g00721.1	355	0.725	Down	0.000159143	K	glutathione reductase	1	6.3101e-20	102.45	MNLTPVALMEGTCFAK(1)TVFGGK	4	-0.23314	4	0.841603	0.818096	0.831384	1.12632	1.19561	1.11519
Biological Process	GO:0042592	4	homeostatic process	0.109743	Peaxi162Scf00673g00127.1	228	0.67	Down	0.00073703	K	Protein disulfide-isomerase like 2-1	1	0.00176664	64.104	GNK(1)AGEDYDGGR	2	-0.46248	1	0.790419	0.730382	0.820565	1.13861	1.13057	1.2259
Biological Process	GO:0006090	9	pyruvate metabolic process	0.0297815	Peaxi162Scf00083g01223.1	54	0.674	Down	0.047737	K	fructose-bisphosphate aldolase 2	1	0.0351966	43.672	TAK(1)TVASPGR	2	0.33414	1	0.80471	0.789087	0.800389	1.29491	0.986789	1.27008
Biological Process	GO:0006090	9	pyruvate metabolic process	0.0297815	Peaxi162Scf00068g01810.1	311	0.74	Down	0.023722	K	fructose-bisphosphate aldolase 2	1	2.77769e-05	79.201	AWAGK(1)EENVQK	3	0.34022	1	0.808059	0.737688	0.968655	1.19507	1.13576	1.06828
Biological Process	GO:0006090	9	pyruvate metabolic process	0.0297815	Peaxi162Scf00398g00612.1	503	0.45	Down	0.00039513	K	Pyruvate kinase family protein	1	2.74388e-05	81.017	TAGVIK(1)SHDR	3	-0.48487	1	0.585291	0.63	0.542477	1.40675	1.15916	1.34372
Biological Process	GO:0006090	9	pyruvate metabolic process	0.0297815	Peaxi162Scf00110g02021.1	311	0.829	Down	0.037976	K	fructose-bisphosphate aldolase 2	1	0.0132059	42.083	AWSGK(1)EENVEK	3	-1.0972	1	0.909528	0.883408	0.92493	1.13839	0.969112	1.1704
Biological Process	GO:0034641	4	cellular nitrogen compound metabolic process	0.041403	Peaxi162Scf00574g00092.1	328	0.832	Down	0.048339	K	Plasma membrane ATPase 1	1	3.99816e-09	63.979	MTAIEEMAGMDVLCSDK(1)TGTLTLNK	4	0.36458	1	0.907048	0.951116	0.826087	0.97619	1.15929	1.09064
Biological Process	GO:0034641	4	cellular nitrogen compound metabolic process	0.041403	Peaxi162Scf00411g00049.1	103	0.647	Down	0.049683	K	60S ribosomal protein L35	1	0.00182703	64.103	HQASLK(1)TER	3	-0.57322	1	0.658565	0.643026	0.890825	1.12349	0.909902	1.35708
Biological Process	GO:0034641	4	cellular nitrogen compound metabolic process	0.041403	Peaxi162Scf00498g00315.1	289	0.805	Down	0.045824	K	Carbamoyl-phosphate synthase small chain	1	7.46968e-13	116.24	MK(1)FGHHGGNHPVR	3	-0.29001	2	0.956897	0.758163	0.914256	1.15228	1.06479	1.04767
Biological Process	GO:0034641	4	cellular nitrogen compound metabolic process	0.041403	Peaxi162Scf00047g00721.1	355	0.725	Down	0.000159143	K	glutathione reductase	1	6.3101e-20	102.45	MNLTPVALMEGTCFAK(1)TVFGGK	4	-0.23314	4	0.841603	0.818096	0.831384	1.12632	1.19561	1.11519
Biological Process	GO:0034641	4	cellular nitrogen compound metabolic process	0.041403	Peaxi162Scf00068g01810.1	311	0.74	Down	0.023722	K	fructose-bisphosphate aldolase 2	1	2.77769e-05	79.201	AWAGK(1)EENVQK	3	0.34022	1	0.808059	0.737688	0.968655	1.19507	1.13576	1.06828
Biological Process	GO:0034641	4	cellular nitrogen compound metabolic process	0.041403	Peaxi162Scf00110g02021.1	311	0.829	Down	0.037976	K	fructose-bisphosphate aldolase 2	1	0.0132059	42.083	AWSGK(1)EENVEK	3	-1.0972	1	0.909528	0.883408	0.92493	1.13839	0.969112	1.1704
Biological Process	GO:0034641	4	cellular nitrogen compound metabolic process	0.041403	Peaxi162Scf00177g00618.1	561	0.771	Down	0.0099422	K	V-type proton ATPase catalytic subunit A	1	0.000296824	84.083	ITYSLIK(1)HR	3	0.72286	1	0.827032	0.899628	0.878704	1.04278	1.10127	1.23605
Biological Process	GO:0034641	4	cellular nitrogen compound metabolic process	0.041403	Peaxi162Scf00488g00061.1	142	0.83	Down	0.0074998	K	adenosine kinase 2	1	1.29466e-29	132.74	SLVANLSAANCYK(1)VDHLK	2	0.37639	3	0.910593	0.873062	0.943907	1.15895	1.05188	1.07384
Biological Process	GO:0034641	4	cellular nitrogen compound metabolic process	0.041403	Peaxi162Scf00083g01223.1	54	0.674	Down	0.047737	K	fructose-bisphosphate aldolase 2	1	0.0351966	43.672	TAK(1)TVASPGR	2	0.33414	1	0.80471	0.789087	0.800389	1.29491	0.986789	1.27008
Biological Process	GO:0034641	4	cellular nitrogen compound metabolic process	0.041403	Peaxi162Scf00102g01843.1	93	0.726	Down	0.0190962	K	Nucleoside diphosphate kinase family protein	1	1.03105e-07	91.62	TFIAIK(1)PDGVQR	2	0.19809	1	0.894128	0.984293	0.792603	1.33886	1.10246	1.23537
Biological Process	GO:0034641	4	cellular nitrogen compound metabolic process	0.041403	Peaxi162Scf00102g01843.1	179	0.717	Down	0.046975	K	Nucleoside diphosphate kinase family protein	1	2.3592e-07	83.37	LIGATDPQK(1)SEPGTIR	3	-0.91822	2	1.05249	0.833209	0.792603	1.43976	1.10506	1.18986
Biological Process	GO:0034641	4	cellular nitrogen compound metabolic process	0.041403	Peaxi162Scf00398g00612.1	503	0.45	Down	0.00039513	K	Pyruvate kinase family protein	1	2.74388e-05	81.017	TAGVIK(1)SHDR	3	-0.48487	1	0.585291	0.63	0.542477	1.40675	1.15916	1.34372
Biological Process	GO:0034641	4	cellular nitrogen compound metabolic process	0.041403	Peaxi162Scf00464g00325.1	141	0.833	Down	0.0069576	K	"NADH-ubiquinone oxidoreductase 75 kDa subunit, mitochondrial"	1	0.000834446	85.813	IK(1)TDTPIAK	2	-0.5234	1	0.949605	0.872763	0.890208	1.12916	1.0899	1.0359
Biological Process	GO:0009144	9	purine nucleoside triphosphate metabolic process	8.13919e-05	Peaxi162Scf00574g00092.1	328	0.832	Down	0.048339	K	Plasma membrane ATPase 1	1	3.99816e-09	63.979	MTAIEEMAGMDVLCSDK(1)TGTLTLNK	4	0.36458	1	0.907048	0.951116	0.826087	0.97619	1.15929	1.09064
Biological Process	GO:0009144	9	purine nucleoside triphosphate metabolic process	8.13919e-05	Peaxi162Scf00068g01810.1	311	0.74	Down	0.023722	K	fructose-bisphosphate aldolase 2	1	2.77769e-05	79.201	AWAGK(1)EENVQK	3	0.34022	1	0.808059	0.737688	0.968655	1.19507	1.13576	1.06828
Biological Process	GO:0009144	9	purine nucleoside triphosphate metabolic process	8.13919e-05	Peaxi162Scf00110g02021.1	311	0.829	Down	0.037976	K	fructose-bisphosphate aldolase 2	1	0.0132059	42.083	AWSGK(1)EENVEK	3	-1.0972	1	0.909528	0.883408	0.92493	1.13839	0.969112	1.1704
Biological Process	GO:0009144	9	purine nucleoside triphosphate metabolic process	8.13919e-05	Peaxi162Scf00177g00618.1	561	0.771	Down	0.0099422	K	V-type proton ATPase catalytic subunit A	1	0.000296824	84.083	ITYSLIK(1)HR	3	0.72286	1	0.827032	0.899628	0.878704	1.04278	1.10127	1.23605
Biological Process	GO:0009144	9	purine nucleoside triphosphate metabolic process	8.13919e-05	Peaxi162Scf00102g01843.1	93	0.726	Down	0.0190962	K	Nucleoside diphosphate kinase family protein	1	1.03105e-07	91.62	TFIAIK(1)PDGVQR	2	0.19809	1	0.894128	0.984293	0.792603	1.33886	1.10246	1.23537
Biological Process	GO:0009144	9	purine nucleoside triphosphate metabolic process	8.13919e-05	Peaxi162Scf00102g01843.1	179	0.717	Down	0.046975	K	Nucleoside diphosphate kinase family protein	1	2.3592e-07	83.37	LIGATDPQK(1)SEPGTIR	3	-0.91822	2	1.05249	0.833209	0.792603	1.43976	1.10506	1.18986
Biological Process	GO:0009144	9	purine nucleoside triphosphate metabolic process	8.13919e-05	Peaxi162Scf00083g01223.1	54	0.674	Down	0.047737	K	fructose-bisphosphate aldolase 2	1	0.0351966	43.672	TAK(1)TVASPGR	2	0.33414	1	0.80471	0.789087	0.800389	1.29491	0.986789	1.27008
Biological Process	GO:0009144	9	purine nucleoside triphosphate metabolic process	8.13919e-05	Peaxi162Scf00398g00612.1	503	0.45	Down	0.00039513	K	Pyruvate kinase family protein	1	2.74388e-05	81.017	TAGVIK(1)SHDR	3	-0.48487	1	0.585291	0.63	0.542477	1.40675	1.15916	1.34372
Biological Process	GO:0009144	9	purine nucleoside triphosphate metabolic process	8.13919e-05	Peaxi162Scf00464g00325.1	141	0.833	Down	0.0069576	K	"NADH-ubiquinone oxidoreductase 75 kDa subunit, mitochondrial"	1	0.000834446	85.813	IK(1)TDTPIAK	2	-0.5234	1	0.949605	0.872763	0.890208	1.12916	1.0899	1.0359
Biological Process	GO:0055086	6	nucleobase-containing small molecule metabolic process	6.67809e-05	Peaxi162Scf00574g00092.1	328	0.832	Down	0.048339	K	Plasma membrane ATPase 1	1	3.99816e-09	63.979	MTAIEEMAGMDVLCSDK(1)TGTLTLNK	4	0.36458	1	0.907048	0.951116	0.826087	0.97619	1.15929	1.09064
Biological Process	GO:0055086	6	nucleobase-containing small molecule metabolic process	6.67809e-05	Peaxi162Scf00498g00315.1	289	0.805	Down	0.045824	K	Carbamoyl-phosphate synthase small chain	1	7.46968e-13	116.24	MK(1)FGHHGGNHPVR	3	-0.29001	2	0.956897	0.758163	0.914256	1.15228	1.06479	1.04767
Biological Process	GO:0055086	6	nucleobase-containing small molecule metabolic process	6.67809e-05	Peaxi162Scf00068g01810.1	311	0.74	Down	0.023722	K	fructose-bisphosphate aldolase 2	1	2.77769e-05	79.201	AWAGK(1)EENVQK	3	0.34022	1	0.808059	0.737688	0.968655	1.19507	1.13576	1.06828
Biological Process	GO:0055086	6	nucleobase-containing small molecule metabolic process	6.67809e-05	Peaxi162Scf00110g02021.1	311	0.829	Down	0.037976	K	fructose-bisphosphate aldolase 2	1	0.0132059	42.083	AWSGK(1)EENVEK	3	-1.0972	1	0.909528	0.883408	0.92493	1.13839	0.969112	1.1704
Biological Process	GO:0055086	6	nucleobase-containing small molecule metabolic process	6.67809e-05	Peaxi162Scf00177g00618.1	561	0.771	Down	0.0099422	K	V-type proton ATPase catalytic subunit A	1	0.000296824	84.083	ITYSLIK(1)HR	3	0.72286	1	0.827032	0.899628	0.878704	1.04278	1.10127	1.23605
Biological Process	GO:0055086	6	nucleobase-containing small molecule metabolic process	6.67809e-05	Peaxi162Scf00488g00061.1	142	0.83	Down	0.0074998	K	adenosine kinase 2	1	1.29466e-29	132.74	SLVANLSAANCYK(1)VDHLK	2	0.37639	3	0.910593	0.873062	0.943907	1.15895	1.05188	1.07384
Biological Process	GO:0055086	6	nucleobase-containing small molecule metabolic process	6.67809e-05	Peaxi162Scf00083g01223.1	54	0.674	Down	0.047737	K	fructose-bisphosphate aldolase 2	1	0.0351966	43.672	TAK(1)TVASPGR	2	0.33414	1	0.80471	0.789087	0.800389	1.29491	0.986789	1.27008
Biological Process	GO:0055086	6	nucleobase-containing small molecule metabolic process	6.67809e-05	Peaxi162Scf00102g01843.1	93	0.726	Down	0.0190962	K	Nucleoside diphosphate kinase family protein	1	1.03105e-07	91.62	TFIAIK(1)PDGVQR	2	0.19809	1	0.894128	0.984293	0.792603	1.33886	1.10246	1.23537
Biological Process	GO:0055086	6	nucleobase-containing small molecule metabolic process	6.67809e-05	Peaxi162Scf00102g01843.1	179	0.717	Down	0.046975	K	Nucleoside diphosphate kinase family protein	1	2.3592e-07	83.37	LIGATDPQK(1)SEPGTIR	3	-0.91822	2	1.05249	0.833209	0.792603	1.43976	1.10506	1.18986
Biological Process	GO:0055086	6	nucleobase-containing small molecule metabolic process	6.67809e-05	Peaxi162Scf00398g00612.1	503	0.45	Down	0.00039513	K	Pyruvate kinase family protein	1	2.74388e-05	81.017	TAGVIK(1)SHDR	3	-0.48487	1	0.585291	0.63	0.542477	1.40675	1.15916	1.34372
Biological Process	GO:0055086	6	nucleobase-containing small molecule metabolic process	6.67809e-05	Peaxi162Scf00464g00325.1	141	0.833	Down	0.0069576	K	"NADH-ubiquinone oxidoreductase 75 kDa subunit, mitochondrial"	1	0.000834446	85.813	IK(1)TDTPIAK	2	-0.5234	1	0.949605	0.872763	0.890208	1.12916	1.0899	1.0359
Biological Process	GO:0009132	8	nucleoside diphosphate metabolic process	0.00564868	Peaxi162Scf00083g01223.1	54	0.674	Down	0.047737	K	fructose-bisphosphate aldolase 2	1	0.0351966	43.672	TAK(1)TVASPGR	2	0.33414	1	0.80471	0.789087	0.800389	1.29491	0.986789	1.27008
Biological Process	GO:0009132	8	nucleoside diphosphate metabolic process	0.00564868	Peaxi162Scf00102g01843.1	93	0.726	Down	0.0190962	K	Nucleoside diphosphate kinase family protein	1	1.03105e-07	91.62	TFIAIK(1)PDGVQR	2	0.19809	1	0.894128	0.984293	0.792603	1.33886	1.10246	1.23537
Biological Process	GO:0009132	8	nucleoside diphosphate metabolic process	0.00564868	Peaxi162Scf00102g01843.1	179	0.717	Down	0.046975	K	Nucleoside diphosphate kinase family protein	1	2.3592e-07	83.37	LIGATDPQK(1)SEPGTIR	3	-0.91822	2	1.05249	0.833209	0.792603	1.43976	1.10506	1.18986
Biological Process	GO:0009132	8	nucleoside diphosphate metabolic process	0.00564868	Peaxi162Scf00068g01810.1	311	0.74	Down	0.023722	K	fructose-bisphosphate aldolase 2	1	2.77769e-05	79.201	AWAGK(1)EENVQK	3	0.34022	1	0.808059	0.737688	0.968655	1.19507	1.13576	1.06828
Biological Process	GO:0009132	8	nucleoside diphosphate metabolic process	0.00564868	Peaxi162Scf00398g00612.1	503	0.45	Down	0.00039513	K	Pyruvate kinase family protein	1	2.74388e-05	81.017	TAGVIK(1)SHDR	3	-0.48487	1	0.585291	0.63	0.542477	1.40675	1.15916	1.34372
Biological Process	GO:0009132	8	nucleoside diphosphate metabolic process	0.00564868	Peaxi162Scf00110g02021.1	311	0.829	Down	0.037976	K	fructose-bisphosphate aldolase 2	1	0.0132059	42.083	AWSGK(1)EENVEK	3	-1.0972	1	0.909528	0.883408	0.92493	1.13839	0.969112	1.1704
Biological Process	GO:0046034	11	ATP metabolic process	0.000315537	Peaxi162Scf00177g00618.1	561	0.771	Down	0.0099422	K	V-type proton ATPase catalytic subunit A	1	0.000296824	84.083	ITYSLIK(1)HR	3	0.72286	1	0.827032	0.899628	0.878704	1.04278	1.10127	1.23605
Biological Process	GO:0046034	11	ATP metabolic process	0.000315537	Peaxi162Scf00574g00092.1	328	0.832	Down	0.048339	K	Plasma membrane ATPase 1	1	3.99816e-09	63.979	MTAIEEMAGMDVLCSDK(1)TGTLTLNK	4	0.36458	1	0.907048	0.951116	0.826087	0.97619	1.15929	1.09064
Biological Process	GO:0046034	11	ATP metabolic process	0.000315537	Peaxi162Scf00083g01223.1	54	0.674	Down	0.047737	K	fructose-bisphosphate aldolase 2	1	0.0351966	43.672	TAK(1)TVASPGR	2	0.33414	1	0.80471	0.789087	0.800389	1.29491	0.986789	1.27008
Biological Process	GO:0046034	11	ATP metabolic process	0.000315537	Peaxi162Scf00068g01810.1	311	0.74	Down	0.023722	K	fructose-bisphosphate aldolase 2	1	2.77769e-05	79.201	AWAGK(1)EENVQK	3	0.34022	1	0.808059	0.737688	0.968655	1.19507	1.13576	1.06828
Biological Process	GO:0046034	11	ATP metabolic process	0.000315537	Peaxi162Scf00398g00612.1	503	0.45	Down	0.00039513	K	Pyruvate kinase family protein	1	2.74388e-05	81.017	TAGVIK(1)SHDR	3	-0.48487	1	0.585291	0.63	0.542477	1.40675	1.15916	1.34372
Biological Process	GO:0046034	11	ATP metabolic process	0.000315537	Peaxi162Scf00464g00325.1	141	0.833	Down	0.0069576	K	"NADH-ubiquinone oxidoreductase 75 kDa subunit, mitochondrial"	1	0.000834446	85.813	IK(1)TDTPIAK	2	-0.5234	1	0.949605	0.872763	0.890208	1.12916	1.0899	1.0359
Biological Process	GO:0046034	11	ATP metabolic process	0.000315537	Peaxi162Scf00110g02021.1	311	0.829	Down	0.037976	K	fructose-bisphosphate aldolase 2	1	0.0132059	42.083	AWSGK(1)EENVEK	3	-1.0972	1	0.909528	0.883408	0.92493	1.13839	0.969112	1.1704
Biological Process	GO:0044724	6	single-organism carbohydrate catabolic process	0.0213134	Peaxi162Scf00083g01223.1	54	0.674	Down	0.047737	K	fructose-bisphosphate aldolase 2	1	0.0351966	43.672	TAK(1)TVASPGR	2	0.33414	1	0.80471	0.789087	0.800389	1.29491	0.986789	1.27008
Biological Process	GO:0044724	6	single-organism carbohydrate catabolic process	0.0213134	Peaxi162Scf00068g01810.1	311	0.74	Down	0.023722	K	fructose-bisphosphate aldolase 2	1	2.77769e-05	79.201	AWAGK(1)EENVQK	3	0.34022	1	0.808059	0.737688	0.968655	1.19507	1.13576	1.06828
Biological Process	GO:0044724	6	single-organism carbohydrate catabolic process	0.0213134	Peaxi162Scf00398g00612.1	503	0.45	Down	0.00039513	K	Pyruvate kinase family protein	1	2.74388e-05	81.017	TAGVIK(1)SHDR	3	-0.48487	1	0.585291	0.63	0.542477	1.40675	1.15916	1.34372
Biological Process	GO:0044724	6	single-organism carbohydrate catabolic process	0.0213134	Peaxi162Scf00110g02021.1	311	0.829	Down	0.037976	K	fructose-bisphosphate aldolase 2	1	0.0132059	42.083	AWSGK(1)EENVEK	3	-1.0972	1	0.909528	0.883408	0.92493	1.13839	0.969112	1.1704
Biological Process	GO:0044712	4	single-organism catabolic process	0.0816362	Peaxi162Scf00083g01223.1	54	0.674	Down	0.047737	K	fructose-bisphosphate aldolase 2	1	0.0351966	43.672	TAK(1)TVASPGR	2	0.33414	1	0.80471	0.789087	0.800389	1.29491	0.986789	1.27008
Biological Process	GO:0044712	4	single-organism catabolic process	0.0816362	Peaxi162Scf00068g01810.1	311	0.74	Down	0.023722	K	fructose-bisphosphate aldolase 2	1	2.77769e-05	79.201	AWAGK(1)EENVQK	3	0.34022	1	0.808059	0.737688	0.968655	1.19507	1.13576	1.06828
Biological Process	GO:0044712	4	single-organism catabolic process	0.0816362	Peaxi162Scf00398g00612.1	503	0.45	Down	0.00039513	K	Pyruvate kinase family protein	1	2.74388e-05	81.017	TAGVIK(1)SHDR	3	-0.48487	1	0.585291	0.63	0.542477	1.40675	1.15916	1.34372
Biological Process	GO:0044712	4	single-organism catabolic process	0.0816362	Peaxi162Scf00110g02021.1	311	0.829	Down	0.037976	K	fructose-bisphosphate aldolase 2	1	0.0132059	42.083	AWSGK(1)EENVEK	3	-1.0972	1	0.909528	0.883408	0.92493	1.13839	0.969112	1.1704
Biological Process	GO:0045333	6	cellular respiration	0.0740307	Peaxi162Scf00362g01196.1	149	0.723	Down	0.0124404	K	Unknown protein	1	1.1814e-35	167.37	RGDK(1)HVHPNDHVNR	4	-0.28899	5	0.900802	0.703523	0.836364	1.13984	1.1568	1.07935
Biological Process	GO:0045333	6	cellular respiration	0.0740307	Peaxi162Scf00362g01196.1	408	0.801	Down	0.00187594	K	Unknown protein	1	1.63241e-17	112.96	LLGDASVSFEK(1)NCVR	2	0.16361	2	0.849699	0.838552	0.914141	1.11066	1.05621	1.08317
Biological Process	GO:0045333	6	cellular respiration	0.0740307	Peaxi162Scf00464g00325.1	141	0.833	Down	0.0069576	K	"NADH-ubiquinone oxidoreductase 75 kDa subunit, mitochondrial"	1	0.000834446	85.813	IK(1)TDTPIAK	2	-0.5234	1	0.949605	0.872763	0.890208	1.12916	1.0899	1.0359
Biological Process	GO:0046128	9	purine ribonucleoside metabolic process	3.48942e-05	Peaxi162Scf00574g00092.1	328	0.832	Down	0.048339	K	Plasma membrane ATPase 1	1	3.99816e-09	63.979	MTAIEEMAGMDVLCSDK(1)TGTLTLNK	4	0.36458	1	0.907048	0.951116	0.826087	0.97619	1.15929	1.09064
Biological Process	GO:0046128	9	purine ribonucleoside metabolic process	3.48942e-05	Peaxi162Scf00068g01810.1	311	0.74	Down	0.023722	K	fructose-bisphosphate aldolase 2	1	2.77769e-05	79.201	AWAGK(1)EENVQK	3	0.34022	1	0.808059	0.737688	0.968655	1.19507	1.13576	1.06828
Biological Process	GO:0046128	9	purine ribonucleoside metabolic process	3.48942e-05	Peaxi162Scf00110g02021.1	311	0.829	Down	0.037976	K	fructose-bisphosphate aldolase 2	1	0.0132059	42.083	AWSGK(1)EENVEK	3	-1.0972	1	0.909528	0.883408	0.92493	1.13839	0.969112	1.1704
Biological Process	GO:0046128	9	purine ribonucleoside metabolic process	3.48942e-05	Peaxi162Scf00177g00618.1	561	0.771	Down	0.0099422	K	V-type proton ATPase catalytic subunit A	1	0.000296824	84.083	ITYSLIK(1)HR	3	0.72286	1	0.827032	0.899628	0.878704	1.04278	1.10127	1.23605
Biological Process	GO:0046128	9	purine ribonucleoside metabolic process	3.48942e-05	Peaxi162Scf00488g00061.1	142	0.83	Down	0.0074998	K	adenosine kinase 2	1	1.29466e-29	132.74	SLVANLSAANCYK(1)VDHLK	2	0.37639	3	0.910593	0.873062	0.943907	1.15895	1.05188	1.07384
Biological Process	GO:0046128	9	purine ribonucleoside metabolic process	3.48942e-05	Peaxi162Scf00102g01843.1	93	0.726	Down	0.0190962	K	Nucleoside diphosphate kinase family protein	1	1.03105e-07	91.62	TFIAIK(1)PDGVQR	2	0.19809	1	0.894128	0.984293	0.792603	1.33886	1.10246	1.23537
Biological Process	GO:0046128	9	purine ribonucleoside metabolic process	3.48942e-05	Peaxi162Scf00102g01843.1	179	0.717	Down	0.046975	K	Nucleoside diphosphate kinase family protein	1	2.3592e-07	83.37	LIGATDPQK(1)SEPGTIR	3	-0.91822	2	1.05249	0.833209	0.792603	1.43976	1.10506	1.18986
Biological Process	GO:0046128	9	purine ribonucleoside metabolic process	3.48942e-05	Peaxi162Scf00083g01223.1	54	0.674	Down	0.047737	K	fructose-bisphosphate aldolase 2	1	0.0351966	43.672	TAK(1)TVASPGR	2	0.33414	1	0.80471	0.789087	0.800389	1.29491	0.986789	1.27008
Biological Process	GO:0046128	9	purine ribonucleoside metabolic process	3.48942e-05	Peaxi162Scf00398g00612.1	503	0.45	Down	0.00039513	K	Pyruvate kinase family protein	1	2.74388e-05	81.017	TAGVIK(1)SHDR	3	-0.48487	1	0.585291	0.63	0.542477	1.40675	1.15916	1.34372
Biological Process	GO:0046128	9	purine ribonucleoside metabolic process	3.48942e-05	Peaxi162Scf00464g00325.1	141	0.833	Down	0.0069576	K	"NADH-ubiquinone oxidoreductase 75 kDa subunit, mitochondrial"	1	0.000834446	85.813	IK(1)TDTPIAK	2	-0.5234	1	0.949605	0.872763	0.890208	1.12916	1.0899	1.0359
Biological Process	GO:0009152	11	purine ribonucleotide biosynthetic process	0.0740307	Peaxi162Scf00574g00092.1	328	0.832	Down	0.048339	K	Plasma membrane ATPase 1	1	3.99816e-09	63.979	MTAIEEMAGMDVLCSDK(1)TGTLTLNK	4	0.36458	1	0.907048	0.951116	0.826087	0.97619	1.15929	1.09064
Biological Process	GO:0009152	11	purine ribonucleotide biosynthetic process	0.0740307	Peaxi162Scf00102g01843.1	93	0.726	Down	0.0190962	K	Nucleoside diphosphate kinase family protein	1	1.03105e-07	91.62	TFIAIK(1)PDGVQR	2	0.19809	1	0.894128	0.984293	0.792603	1.33886	1.10246	1.23537
Biological Process	GO:0009152	11	purine ribonucleotide biosynthetic process	0.0740307	Peaxi162Scf00102g01843.1	179	0.717	Down	0.046975	K	Nucleoside diphosphate kinase family protein	1	2.3592e-07	83.37	LIGATDPQK(1)SEPGTIR	3	-0.91822	2	1.05249	0.833209	0.792603	1.43976	1.10506	1.18986
Biological Process	GO:1901659	6	glycosyl compound biosynthetic process	0.0203342	Peaxi162Scf00488g00061.1	142	0.83	Down	0.0074998	K	adenosine kinase 2	1	1.29466e-29	132.74	SLVANLSAANCYK(1)VDHLK	2	0.37639	3	0.910593	0.873062	0.943907	1.15895	1.05188	1.07384
Biological Process	GO:1901659	6	glycosyl compound biosynthetic process	0.0203342	Peaxi162Scf00574g00092.1	328	0.832	Down	0.048339	K	Plasma membrane ATPase 1	1	3.99816e-09	63.979	MTAIEEMAGMDVLCSDK(1)TGTLTLNK	4	0.36458	1	0.907048	0.951116	0.826087	0.97619	1.15929	1.09064
Biological Process	GO:1901659	6	glycosyl compound biosynthetic process	0.0203342	Peaxi162Scf00102g01843.1	93	0.726	Down	0.0190962	K	Nucleoside diphosphate kinase family protein	1	1.03105e-07	91.62	TFIAIK(1)PDGVQR	2	0.19809	1	0.894128	0.984293	0.792603	1.33886	1.10246	1.23537
Biological Process	GO:1901659	6	glycosyl compound biosynthetic process	0.0203342	Peaxi162Scf00102g01843.1	179	0.717	Down	0.046975	K	Nucleoside diphosphate kinase family protein	1	2.3592e-07	83.37	LIGATDPQK(1)SEPGTIR	3	-0.91822	2	1.05249	0.833209	0.792603	1.43976	1.10506	1.18986
Biological Process	GO:0009150	10	purine ribonucleotide metabolic process	0.000116078	Peaxi162Scf00574g00092.1	328	0.832	Down	0.048339	K	Plasma membrane ATPase 1	1	3.99816e-09	63.979	MTAIEEMAGMDVLCSDK(1)TGTLTLNK	4	0.36458	1	0.907048	0.951116	0.826087	0.97619	1.15929	1.09064
Biological Process	GO:0009150	10	purine ribonucleotide metabolic process	0.000116078	Peaxi162Scf00068g01810.1	311	0.74	Down	0.023722	K	fructose-bisphosphate aldolase 2	1	2.77769e-05	79.201	AWAGK(1)EENVQK	3	0.34022	1	0.808059	0.737688	0.968655	1.19507	1.13576	1.06828
Biological Process	GO:0009150	10	purine ribonucleotide metabolic process	0.000116078	Peaxi162Scf00110g02021.1	311	0.829	Down	0.037976	K	fructose-bisphosphate aldolase 2	1	0.0132059	42.083	AWSGK(1)EENVEK	3	-1.0972	1	0.909528	0.883408	0.92493	1.13839	0.969112	1.1704
Biological Process	GO:0009150	10	purine ribonucleotide metabolic process	0.000116078	Peaxi162Scf00177g00618.1	561	0.771	Down	0.0099422	K	V-type proton ATPase catalytic subunit A	1	0.000296824	84.083	ITYSLIK(1)HR	3	0.72286	1	0.827032	0.899628	0.878704	1.04278	1.10127	1.23605
Biological Process	GO:0009150	10	purine ribonucleotide metabolic process	0.000116078	Peaxi162Scf00102g01843.1	93	0.726	Down	0.0190962	K	Nucleoside diphosphate kinase family protein	1	1.03105e-07	91.62	TFIAIK(1)PDGVQR	2	0.19809	1	0.894128	0.984293	0.792603	1.33886	1.10246	1.23537
Biological Process	GO:0009150	10	purine ribonucleotide metabolic process	0.000116078	Peaxi162Scf00102g01843.1	179	0.717	Down	0.046975	K	Nucleoside diphosphate kinase family protein	1	2.3592e-07	83.37	LIGATDPQK(1)SEPGTIR	3	-0.91822	2	1.05249	0.833209	0.792603	1.43976	1.10506	1.18986
Biological Process	GO:0009150	10	purine ribonucleotide metabolic process	0.000116078	Peaxi162Scf00083g01223.1	54	0.674	Down	0.047737	K	fructose-bisphosphate aldolase 2	1	0.0351966	43.672	TAK(1)TVASPGR	2	0.33414	1	0.80471	0.789087	0.800389	1.29491	0.986789	1.27008
Biological Process	GO:0009150	10	purine ribonucleotide metabolic process	0.000116078	Peaxi162Scf00398g00612.1	503	0.45	Down	0.00039513	K	Pyruvate kinase family protein	1	2.74388e-05	81.017	TAGVIK(1)SHDR	3	-0.48487	1	0.585291	0.63	0.542477	1.40675	1.15916	1.34372
Biological Process	GO:0009150	10	purine ribonucleotide metabolic process	0.000116078	Peaxi162Scf00464g00325.1	141	0.833	Down	0.0069576	K	"NADH-ubiquinone oxidoreductase 75 kDa subunit, mitochondrial"	1	0.000834446	85.813	IK(1)TDTPIAK	2	-0.5234	1	0.949605	0.872763	0.890208	1.12916	1.0899	1.0359
Biological Process	GO:0009056	3	catabolic process	0.225204	Peaxi162Scf00083g01223.1	54	0.674	Down	0.047737	K	fructose-bisphosphate aldolase 2	1	0.0351966	43.672	TAK(1)TVASPGR	2	0.33414	1	0.80471	0.789087	0.800389	1.29491	0.986789	1.27008
Biological Process	GO:0009056	3	catabolic process	0.225204	Peaxi162Scf00068g01810.1	311	0.74	Down	0.023722	K	fructose-bisphosphate aldolase 2	1	2.77769e-05	79.201	AWAGK(1)EENVQK	3	0.34022	1	0.808059	0.737688	0.968655	1.19507	1.13576	1.06828
Biological Process	GO:0009056	3	catabolic process	0.225204	Peaxi162Scf00398g00612.1	503	0.45	Down	0.00039513	K	Pyruvate kinase family protein	1	2.74388e-05	81.017	TAGVIK(1)SHDR	3	-0.48487	1	0.585291	0.63	0.542477	1.40675	1.15916	1.34372
Biological Process	GO:0009056	3	catabolic process	0.225204	Peaxi162Scf00110g02021.1	311	0.829	Down	0.037976	K	fructose-bisphosphate aldolase 2	1	0.0132059	42.083	AWSGK(1)EENVEK	3	-1.0972	1	0.909528	0.883408	0.92493	1.13839	0.969112	1.1704
Biological Process	GO:0065007	2	biological regulation	0.204322	Peaxi162Scf00047g00721.1	355	0.725	Down	0.000159143	K	glutathione reductase	1	6.3101e-20	102.45	MNLTPVALMEGTCFAK(1)TVFGGK	4	-0.23314	4	0.841603	0.818096	0.831384	1.12632	1.19561	1.11519
Biological Process	GO:0065007	2	biological regulation	0.204322	Peaxi162Scf00673g00127.1	228	0.67	Down	0.00073703	K	Protein disulfide-isomerase like 2-1	1	0.00176664	64.104	GNK(1)AGEDYDGGR	2	-0.46248	1	0.790419	0.730382	0.820565	1.13861	1.13057	1.2259
Biological Process	GO:0065007	2	biological regulation	0.204322	Peaxi162Scf00694g00014.1	124	0.779	Down	0.020121	K	Ribonuclease E inhibitor RraA/Dimethylmenaquinone methyltransferase	1	0.000533926	67.08	ALASHPQK(1)SSK	3	-1.191	1	0.820019	0.776777	0.951844	1.13078	1.02817	1.11142

[truncated: 6 more sheets: S14-all, S14-all GO2Protein, S15, S16-Down_Up, S16-Up_Down, S16-all]
